# Supplementary material for: A genome‐scale TF–DNA interaction network of transcriptional regulation of Arabidopsis primary and specialized metabolism
Source: Mol Syst Biol. 2021 Nov 24;17(11):e10625. doi: 10.15252/msb.202110625 (PMC8611409; doi:10.15252/msb.202110625)
Supplement: Supplementary file 2 — Dataset EV1 [file MSB-17-e10625-s009.xls]

## Sheet: EV1 Legend
Dataset EV1. Locus identifier, gene name, promoter length, pathway annotation and oligonucleotides used for PCR amplification of promoters in this study. Subcellular localization of TCA cycle targets was determined from the SUBA3 database (Tanz et al, 2013).

## Sheet: DatasetEV1_PromoterInformation
Promoter_AGI	Gene_Name	Pathway	Length	F_Primer (5`->3')	R_Primer (5' -> 3')	Notes	Cell compartment
AT1G12140	GSOX5	Aliphatic Glucosinolate	NA	atcaacttcttgagataattca	cttttttgtgtgatgatgatgctc	(Li et al., 2014)
AT1G16410	CYP79F1	Aliphatic Glucosinolate	NA	aataccaggacaactagtaaat	gatgtatgtatgcgtgtagtgag	(Li et al., 2014)
AT1G18590	SOT5C	Aliphatic Glucosinolate	NA	gagagagacacgagaaccgaaa	tatagagagtgttttctttttggct	(Li et al., 2014)
AT1G62540	GSOX2	Aliphatic Glucosinolate	NA	gaacgataaaagataaaaaca	atatttgaactttatggtatg	(Li et al., 2014)
AT1G62560	GSOX3	Aliphatic Glucosinolate	NA	tgccacaacttgaacttgcttt	attttgtcaaatcttaataatagt	(Li et al., 2014)
AT1G62570	GSOX4	Aliphatic Glucosinolate	NA	ttacccagtttcttaaaaaaaa	ttttcaaagttttgaatgctatgt	(Li et al., 2014)
AT1G65860	GSOX1	Aliphatic Glucosinolate	NA	gtatatgattatgcatcaatgc	ttattttattaaatttctatgata	(Li et al., 2014)
AT1G65880	BZO1	Aliphatic Glucosinolate	NA	gattatacatctccgacttat	cttcttcttcttcttctacttt	(Li et al., 2014)
AT1G78370	GSTU20	Aliphatic Glucosinolate	NA	atatgtttctcttgtcatatg	tgctataggatctctgaagttc	(Li et al., 2014)
AT2G20610	CSLyase	Aliphatic Glucosinolate	NA	tagattacatggaattatata	cttctctctgtgctttgagttct	(Li et al., 2014)
AT2G25450	GSOH	Aliphatic Glucosinolate	NA	gtactaaaatccaatcagggt	agtgttttttattttatatttttt	(Li et al., 2014)
AT2G31790	UGT	Aliphatic Glucosinolate	NA	gatagatacacgcatttttat	ttttttggtaaaattgttcgaacca	(Li et al., 2014)
AT3G03190	GSTF11	Aliphatic Glucosinolate	NA	ggctggactagaggagtcgca	tttctgattatatgtttatacgta	(Li et al., 2014)
AT3G19710	BCAT4	Aliphatic Glucosinolate	NA	cagagcataatacgacatcagg	ggatgtgtttgttcgagtcgagtt	(Li et al., 2014)
AT3G49680	BCAT3	Aliphatic Glucosinolate	NA	attatggcttatgcatatcag	ttttttctatcttcacaatgtg	(Li et al., 2014)
AT4G03050	AOP3	Aliphatic Glucosinolate	NA	attagttgaatctacttctac	tgacacttgatcaattttggctt	(Li et al., 2014)
AT4G03060	AOP2	Aliphatic Glucosinolate	NA	tattttgattctgagaatttt	tcttctttccctttttggtgtaat	(Li et al., 2014)
AT4G12030	BAT5	Aliphatic Glucosinolate	NA	cagctgatatatggagccttgg	ttttctttcttgaggcttaagagaga	(Li et al., 2014)
AT4G13770	CYP83A1	Aliphatic Glucosinolate	NA	acgacgaagtggcacggtacag	tcttagttgttactacttttgagtg	(Li et al., 2014)
AT4G31500	CYP83B1	Aliphatic Glucosinolate	NA	tgagctcgatttggttgataa	catttttttctgtttgacttact	(Li et al., 2014)
AT5G23010	MAM1	Aliphatic Glucosinolate	NA	attagtggcaaccactgtaaat	cactatggagtacgtaggagaaaaa	(Li et al., 2014)
AT5G23020	MAM3	Aliphatic Glucosinolate	NA	gggttagttattagtaaaatat	tactatagagaaagtaggagagaa	(Li et al., 2014)
AT4G24830	AT4G24830	Arginine/Glycine biosynthesis	2042	gatctgctataaatacatgaa	tttcgactattgtctgcgaat
AT4G37930	SHM1	Arginine/Glycine biosynthesis	2025	gaatagcatgaagtcggttatt	ttttcgctaaacctctctcta
AT5G10920	AT5G10920	Arginine/Glycine biosynthesis	2098	caattcgagcgagactaagaa	tggttaggtggaggagaagaa
AT1G62800	ASP4	Aspartate biosynthesis	2025	tgattcataaattgacgactt	gagaattgattgaatcagttga
AT1G62960	ACS10	Aspartate biosynthesis	1796	gcattatataaatatttgacta	gttaccggaattcttatcggaa
AT1G80360	VAS1	Aspartate biosynthesis	2027	tgtaaaacaaaacttatgtct	ttcaaatcaattcgatcgaga
AT2G22250	AAT	Aspartate biosynthesis	2084	caggtggcaaatgcatatgta	tggagaagttgggttggtgagaa
AT2G30970	ASP1	Aspartate biosynthesis	1466	cattaaatggcttcacgccactt	aactctatctctctatctctct
AT4G31990	ASP5	Aspartate biosynthesis	2038	ggatacacagttacacggtaa	ggaatcgctatggagcacaaa
AT5G11520	ASP3	Aspartate biosynthesis	2056	ggagactattagagctcaaa	tgtttttgcttcgtgtgtgtt
AT5G19550	ASP2	Aspartate biosynthesis	2020	gcaggtggatttggtctcaa	gacgagacaagggattgaaat
AT5G51690	ACS12	Aspartate biosynthesis	2019	cgatagtttctgataaacccat	gaaaatgctccgccgcggagat
AT1G10060	BCAT-1	BCAA biosynthesis	2021	cccactcgggtcatgcatcagtc	atacgaagaatgttgtacgagc
AT1G10070	BCAT-2	BCAA biosynthesis	1910	cggagggatcacacgtaagagc	cttcttttgcagagcctctgtt
AT1G18500	MAML-4	BCAA biosynthesis	1985	gggttattgcaattgcagctag	tgaaggagaggtctcagagag
AT1G50090	BCAT7	BCAA biosynthesis	1798	gacattctcatgaaatcaagatt	tggatagagaaataagacagag
AT1G50110	BCAT6	BCAA biosynthesis	1879	cgcgcagatcatagaaccaat	ctatggagaaatagagaaagca
AT1G70560	TAA1	BCAA biosynthesis	1993	ctccatatcgagggtatgaatag	cttcttcttcttggtttggtcg
AT1G74040	IMS1	BCAA biosynthesis	1909	ggtgtaagattgacaccgaagc	tgccgtggaaaatcaaaaacctg
AT1G80555	AT1G80555	BCAA biosynthesis	1668	gagtttcttcatatctagttat	actacaacaaagactacaagga
AT1G80560	IMD2	BCAA biosynthesis	824	gcgggagtcatccacgtcagc	ttcagggagaaaggattgattgg
AT2G43090	IPMI SSU1	BCAA biosynthesis	2077	ggtcccctcgaattattgtgc	tgtttgtttctctttgctgtgg
AT3G05190	AT3G05190	BCAA biosynthesis	1825	ggtacattggtcagtgactaaat	tgatgacggtgtcaaactctcaa
AT3G23940	DHAD	BCAA biosynthesis	1564	gagaagactaaggaagaagcta	gacggcgcgaggaggaaagggtt
AT3G48560	CSR1	BCAA biosynthesis	1354	ccgcaatcgatcctctcagag	ggttcaggagaaagatgagcaag
AT3G58610	ketol-acid reductoisomerase	BCAA biosynthesis	1859	tgagcgtaaagttcccctgt	tttctaagttgtagcaaattgactgc
AT4G13430	IIL1	BCAA biosynthesis	2356	gcgaatgttatgaagagaggag	tgattcttcttcgtcttcttct
AT5G14200	IMD1	BCAA biosynthesis	1891	gggtcttgagggaaagagcga	tttttttgggagttagcaaatttg
AT5G27410	AT5G27410	BCAA biosynthesis	1972	gtattggatgaagtgtatgaa	taaagacgatccctttgaaatcaa
AT5G65780	ATBCAT-5	BCAA biosynthesis	2027	gcctttgcctggacatccca	agtctctcccaatatcacaattacgg
AT1G55920	SERAT2;1	Cysteine biosynthesis	2026	gttaggcaatggtgaggcta	ggtttatgatttggaagaagaa
AT2G17640	ATSERAT3;1	Cysteine biosynthesis	2055	taaagatgagacacattgaaa	atctctccaaggagacgata
AT2G43750	THIOL LYASE B OASB	Cysteine biosynthesis	1549	caagaagaagatttgttatct	gacttgctcttttgcttcagt
AT3G13110	SERAT2;2	Cysteine biosynthesis	2060	cagaaagagcgagagccacat	ctcggccaaacaaaaaacggaa
AT3G59760	THIOL LYASE ISOFORM C OASC	Cysteine biosynthesis	2152	gaaatcccagccgaaacactt	gatcctacttttctattttctt
AT4G14880	THIOL LYASE OAS-TL ISOFORM A1 OASA1	Cysteine biosynthesis	1298	gtcgttggcagtggcgagct	gattcaagcttcactgcttaa
AT4G35640	SERAT3;2	Cysteine biosynthesis	1675	gacaaacctcctggcatcact	ctcgccgtttatacaagccat
AT5G56760	SERAT1;1	Cysteine biosynthesis	1405	gtcgtttgttctattatcgaa	attaacgcggcgataagatt
AT1G08650	PPCK1	Glycolysis/Gluconeogenesis	2025	tgggctgcttatcagcatat	caagtcataatatcactttctt
AT1G09780	iPGAM1	Glycolysis/Gluconeogenesis	2139	gggacatgaaaggagctgagac	agctgagattttttgagatgcaa
AT1G10670	ACLA-1	Glycolysis/Gluconeogenesis	2063	ccttttccaagtaagtgtctt	ttcaaaacgaaaactggagaa
AT1G22170	AT1G22170	Glycolysis/Gluconeogenesis	1944	gtcttctacctttatataaagc	tctggagaaaaaaagaaaccaaa
AT1G32440	PKp3	Glycolysis/Gluconeogenesis	1956	acaacgttacatttgtctagtt	gagcagagaaacctgaggaa
AT1G43670	FBP	Glycolysis/Gluconeogenesis	2002	caaagggacggattcatt	ctttatctttttctttctttct
AT1G56190	CPGK2	Glycolysis/Gluconeogenesis	2035	gtagaacagaccacctggctt	gtgaagtcaacagatagtgaga
AT1G60810	ACLA-2	Glycolysis/Gluconeogenesis	1809	tgtatttgaatcgtgttgat	acttcacaacgatacaaacaa
AT1G74030	ENO1	Glycolysis/Gluconeogenesis	2028	ctgatgaataccactttcat	tacacgatacctaaaaaaaat
AT1G78050	PGM	Glycolysis/Gluconeogenesis	2099	gcgaaactggtgatgttgttgg	tcctatgcgtaacaataacaatc
AT1G79530	GAPCP-1	Glycolysis/Gluconeogenesis	2012	ggttctgcagagcaggagacat	tgattcggaagtgggagaaacaa
AT1G79550	PGK	Glycolysis/Gluconeogenesis	2033	cgcacaataaatcacttctt	agttgattcttcgtaaaacaa
AT1G79750	NADP-ME4	Glycolysis/Gluconeogenesis	1816	ggagctgttggaagagggaa	ggcgtctggggatgccttgt
AT2G01140	PDE345	Glycolysis/Gluconeogenesis	2053	gaaagcaaggaattagagaat	aggtagtacaaggaaggtacaa
AT2G19860	HXK2	Glycolysis/Gluconeogenesis	2059	gaatccgccgccgtgtgctcta	ctttctccctcgcccaattct
AT2G19900	NADP-ME1	Glycolysis/Gluconeogenesis	2083	gtggatcccaccggggagctt	cttgaaaggatcaatgaaaacaa
AT2G21170	TIM	Glycolysis/Gluconeogenesis	1894	ttgcttcagtatcaatcaagtt	gtcgtcgggtttggcgtgtagt
AT2G29560	ENOC	Glycolysis/Gluconeogenesis	2005	gacctccttggtgctcatctt	cttcttcttcttcctcttcca
AT2G36460	FBA6	Glycolysis/Gluconeogenesis	1813	tctgtttcactcacctggtcgga	ggttgaagaagaatcgatttgg
AT2G36530	LOS2	Glycolysis/Gluconeogenesis	1449	gtattgaatgagattgatcaa	agcgagtagatctagagaaa
AT2G36580	Pyruvate kinase family protein	Glycolysis/Gluconeogenesis	1812	gcggtggttgatttaccgaagt	agttgctgatcagaattcggaga
AT3G04050	AT3G04050	Glycolysis/Gluconeogenesis	2039	gtctgcaacaatggcggatt	tgtgaaaaaaactttaaaaacg
AT3G04530	PPCK2	Glycolysis/Gluconeogenesis	1325	gtttgcgtggcctaatggat	ctggtcatcggaatattcctt
AT3G08590	iPGAM2	Glycolysis/Gluconeogenesis	2052	gatttcaccaccacagagaa	actgtggattcagatccact
AT3G12780	PGK1	Glycolysis/Gluconeogenesis	1560	ggtggatccggtatcggtttt	gtggatcaatcaaagaagata
AT3G22960	PKP-ALPHA	Glycolysis/Gluconeogenesis	868	ctctttttgtatatggctagcaa	ggtttcgccggcgacggaggaa
AT3G25960	AT3G25960	Glycolysis/Gluconeogenesis	2015	cgccgtatacaccatcggctatt	tgtggaaacttttgaaagatcgc
AT3G30841	AT3G30841	Glycolysis/Gluconeogenesis	2012	gtaggcgataagatttctcta	ctttgatcaaatgggtaatcta
AT3G49160	AT3G49160	Glycolysis/Gluconeogenesis	2263	gccggaaacacagtgcggtttt	atcgactaattgaatcacctga
AT3G50520	AT3G50520	Glycolysis/Gluconeogenesis	2066	cctcaatgcataataagaagatg	gggagatgctgaaatctgacaa
AT3G52930	FBA8	Glycolysis/Gluconeogenesis	2179	gtacatggtttttcgaggagcta	agttggacggagagatcgagaa
AT3G52990	AT3G52990	Glycolysis/Gluconeogenesis	2082	ttcgaggaaattccaaaaactg	cttcggtgacggaagtggagag
AT3G54050	HCEF1	Glycolysis/Gluconeogenesis	1476	atacaagaatgatttgttaa	ctgtgttgttttgaaaaaaactt
AT3G54050	HCEF1	Glycolysis/Gluconeogenesis	2076	gtccactgcggaagtgcggcaa	tttttctgtgttgttttgaaaa
AT3G55440	TPI	Glycolysis/Gluconeogenesis	1778	tcggaaatgagaaaaccaaa	tatctcaaatttttttcaggcga
AT3G55650	AT3G55650	Glycolysis/Gluconeogenesis	1651	gttggggaggcaagtggacttt	gtaacatctccattgtggaaact
AT3G55810	AT3G55810	Glycolysis/Gluconeogenesis	1416	tggatcatcatcttcgtcttta	tgtggaaactttcgaaagatac
AT4G09520	AT4G09520	Glycolysis/Gluconeogenesis	1806	ggtatctagctccgagattgaa	ttgctacaagtgggttctgtt
AT4G24620	PGI1	Glycolysis/Gluconeogenesis	2088	cctccttcaatgggcgacgaa	ctttagagacagcgatgttta
AT4G26270	PFK3	Glycolysis/Gluconeogenesis	1670	gagacgaagacttaacggaa	aacgaacgctcgaaacagaggaa
AT4G26390	AT4G26390	Glycolysis/Gluconeogenesis	1901	cggtcacccacaacatcatt	cgcagtagactaacagatctcg
AT4G26520	FBA7	Glycolysis/Gluconeogenesis	2109	ctacgttatacactcgacatt	ggtaataattcttccaagaca
AT4G26530	FBA5	Glycolysis/Gluconeogenesis	2106	ccacgacatcaagaaatgtgc	ggttgctttttggagtgcaagag
AT4G29130	HXK1	Glycolysis/Gluconeogenesis	2130	gataattatgttcagcggaa	ccgatttggaatcaaaaacaa
AT4G29220	PFK1	Glycolysis/Gluconeogenesis	2131	gcttatacggctcttatatgat	aaccaaccttttcggagactca
AT4G32840	PFK6	Glycolysis/Gluconeogenesis	1824	cgattgataatcctaagcga	cgaagaaaaccttattcttct
AT4G37870	PCK1	Glycolysis/Gluconeogenesis	2051	cacatggttaatctacagcgtt	ctttttcctgtaaccacaa
AT4G38970	FBA2	Glycolysis/Gluconeogenesis	1936	cgatatccatcccgagatgttt	ggagtgaggttgatgccattt
AT5G03690	FBA4	Glycolysis/Gluconeogenesis	1697	cgatgttgaagcgtttaata	gtggatgaaactggatgatcgaa
AT5G04120	AT5G04120	Glycolysis/Gluconeogenesis	2285	gggcgtaagatagttaaataat	gttatcggaaggggtattggtat
AT5G08570	AT5G08570	Glycolysis/Gluconeogenesis	2242	cgcatcgtcgatgttacaact	ttttttctccttctcaagtttc
AT5G11670	NADP-ME2	Glycolysis/Gluconeogenesis	2065	cgaaacaaagaagccat	atctcttctgagctaatacaa
AT5G25880	NADP-ME3	Glycolysis/Gluconeogenesis	2081	gcctcctttcatttctcgtt	tattcacaattttgatcagaa
AT5G34850	PAP26	Glycolysis/Gluconeogenesis	2019	cagccgtaatgagctggatt	cacgtcaccaaatctcgactca
AT5G42740	AT5G42740	Glycolysis/Gluconeogenesis	2114	gttgttggaggaactagagta	tactagtaatcaatcatcaacaa
AT5G47810	PFK2	Glycolysis/Gluconeogenesis	2092	cagcccagaagactgagccaa	tcttcggtgatgagtgacaa
AT5G49460	ACLB-2	Glycolysis/Gluconeogenesis	2020	cgcatgtgttaaatgtataa	tcagatagaaaaaactgagaa
AT5G52920	PKP-BETA1	Glycolysis/Gluconeogenesis	1872	cacagacattggtccatgtt	gagccatttctgattttgaa
AT5G56350	AT5G56350	Glycolysis/Gluconeogenesis	2058	gaccagagaaagagttctattc	cgctaagtgaagaaaaaaaaca
AT5G56630	PFK7	Glycolysis/Gluconeogenesis	2120	gtataaaacctggtacctt	aacgctgacgatcaacaaatca
AT5G58330	NADP-MDH	Glycolysis/Gluconeogenesis	1910	ccaagttacaacatttacat	cgcacagacacaaactgtgaa
AT5G61580	PFK4	Glycolysis/Gluconeogenesis	2079	gcgaggaagctgaaaaagatt	gagtatggagtacaaatccgaa
AT5G63680	AT5G63680	Glycolysis/Gluconeogenesis	1839	gggcggctaggtggttaagaat	ttttgtaaatctccaaaaacc
AT5G64380	AT5G64380	Glycolysis/Gluconeogenesis	2139	cactgttgtcataaaagtcat	tattttctagaatttaaagcat
AT5G65690	PCK2	Glycolysis/Gluconeogenesis	2008	ggatgaaatgattaactatt	ccatttctactaacttgggat
AT2G41220	GLU2	GOGAT	2027	cgataaagactgcgagtttcta	ggaatgaagctcctgagaagaa
AT5G04140	GLU1	GOGAT	2003	ctctctgaagaagcgccatgaa	tgagaggcgtgtgtgtaaaata
AT5G53460	GLT1	GOGAT	2058	ggtattttgttgttgtcaaa	tttttaggttacggaatcagcagt
AT1G33320	AT1G33320	Methionine biosynthesis	2028	tcactggcactcatttgaatt	gtttcttactttattttgttt
AT3G01120	MTO1	Methionine biosynthesis	2034	gtgttggtgctttcttcatt	tgttgtttcgtttctcaatgat
AT3G25900	HMT-1	Methionine biosynthesis	1831	ggattacatatgttgatgaat	cgcatttctttatcaaatctt
AT3G57050	CBL	Methionine biosynthesis	2055	gccaaacaaatccaggatcgaa	tttggtagatgaaagagaacta
AT4G23590	AT4G23590	Methionine biosynthesis	2075	ctatgtggtctgtggcacagaa	atttcttaactctagcgttggaa
AT4G23600	CORI3	Methionine biosynthesis	2106	gtcttaaaagctgcgaaagaa	atctacttatttttctctatt
AT1G09420	G6PD4	Pentose phosphate pathway	2016	gtctccccacctgtattaata	gaggatagttcctcagggatta
AT1G13700	PGL1	Pentose phosphate pathway	2078	ctcttaaccagtggctccgtt	attgcttcctctgttgtttca
AT1G24280	G6PD3	Pentose phosphate pathway	1280	gggaagcagagatctcgtccc	ttttcgaatttgagacgagtgtg
AT1G63290	AT1G63290	Pentose phosphate pathway	1709	tgcatatgggacaaaataaa	cttctctggtttcaacgaatat
AT1G64190	PGD1	Pentose phosphate pathway	1034	ggcgtctaacaaaatctcctt	tggagatagagagatgagctt
AT1G71100	RSW10	Pentose phosphate pathway	2026	gctcttaagcaagcttgtgtt	tgtacgcgacttgctttgtgat
AT2G01290	RPI2	Pentose phosphate pathway	1444	ctgcgactccgttggtcttctt	gatgtaatgaagagaggatcata
AT2G21330	FBA1	Pentose phosphate pathway	2127	cgcaaattgcaagcaacggttt	tgttgctagtacttgcttgctag
AT2G45290	TKL2	Pentose phosphate pathway	2056	gcaaagaacgcttgggatat	tgatgctctctctggttaac
AT3G01850	AT3G01850	Pentose phosphate pathway	2016	cgtgtttgttctcctctcctt	cttcttccgccgactttgggga
AT3G02360	PGD2	Pentose phosphate pathway	2064	tcacataacctcaagttcaa	ttttctaagtcttcttctctct
AT3G04790	EMB3119	Pentose phosphate pathway	1915	gtgatcttcaatctttttcaa	tggagagagaggattgagaat
AT3G27300	G6PD5	Pentose phosphate pathway	2034	ccgggaagcagaagaagctgctcg	cttccaatagttttttaacactc
AT3G49360	PGL2	Pentose phosphate pathway	2047	cgaagcagatatatggagcat	ctaattcgatgaagatgataat
AT3G60750	TKL1	Pentose phosphate pathway	2031	gaagcacatctagcaacactt	ggatttgactctcttgtgata
AT5G13110	G6PD2	Pentose phosphate pathway	1982	gggatgaggtttttggattgg	cgtcaaagatacaacagagag
AT5G13420	TRA2	Pentose phosphate pathway	2052	ccgagtttgatacgatggttt	cgtcgagggaaatacgaaagt
AT5G24400	emb2024	Pentose phosphate pathway	1900	agtatcaagaaagtatcgaat	gagagagcgtttttataggtaa
AT5G24410	PGL4	Pentose phosphate pathway	2084	ctgttttcaagtgtgtcagat	tgagaatctgatcaaggagat
AT5G24420	PGL5	Pentose phosphate pathway	2025	cgccagagttttctctgata	tgttgcctatcagagagaaa
AT5G35790	G6PD1	Pentose phosphate pathway	1974	cgggcaattgctccggctcgggc	gcaaattttcttggagcgtcaa
AT5G40760	G6PD6	Pentose phosphate pathway	2197	ccctgatgacaaatttatgag	ctccttaaaaccttaatttccac
AT5G41670	PGD3	Pentose phosphate pathway	1890	ccagctcgccaagtccatgtt	tgttgcgatatgaagagaga
AT5G61410	RPE	Pentose phosphate pathway	1157	tgagtggaaaacgcagcaat	gtccctaatcaaagactcaagct
AT1G17745	PGDH	Serine biosynthesis	2036	gagatatctttccccaaattc	gactcttttttttaataataaa
AT1G18640	PSP	Serine biosynthesis	2166	ggcagtttttgttcttgtgat	taaacttggagctacaagaaa
AT2G17630	PSAT2	Serine biosynthesis	2046	agtttgattctttgcgtcctt	tatcgttgatcttgaggaaaaaa
AT3G19480	3-PGDH	Serine biosynthesis	2042	gagtgtatctagtgttagagaa	cgcgatggcgggaatataatgt
AT4G34200	EDA9	Serine biosynthesis	2007	gtttcataaaggtaaaatatat	tgctaccgcttttggagtgtgag
AT4G35630	PSAT1	Serine biosynthesis	2095	cttcaataggagaaaacaagaa	gattgttgtgagattctccgagt
AT1G22410	Class-II DAHP synthetase family protein	Shikimate	2041	ggagtaattgttatgatcctt	gataaaataaaataaaaagtttt
AT3G06350	MEE32	Shikimate	1299	gtgttagcaatatagatgaa	tgagaggcgacaaacaacaa
AT4G33510	DHS2	Shikimate	2007	gggttcaagactggccgttt	cgctgatctttgggatttcgat
AT4G39980	DHS1	Shikimate	2015	cctattctcataaagagcta	cacagattttctctgactct
AT5G66120	3-dehydroquinate synthase	Shikimate	2080	ggattgaaagcaacctgagaa	ggaaatcgatgcggatcagaa
AT1G01090	PDH-E1 ALPHA 1	TCA	1784	cgacagttggagagcttgctt	tgctatcaatggaaaccccaa			plastid
AT1G04410	c-NAD-MDH1	TCA	2054	cttggctagtgatcccttgta	cggatctagatcggagattat			cytosol
AT1G08480	SDH6	TCA	2024	cttcccatctttctcctccactt	ctttctcagatcgattaatcaa			mitochondrion
AT1G24180	IAR4	TCA	2094	ggtgaagatccggaggatgat	cgccgaagctctccgatttgctt			mitochondrion
AT1G30120	PDH-E1 BETA 2	TCA	1993	aagccaatgcaccataaggtt	tatatgctcaaagctcgggacaa			plastid
AT1G34430	EMB3003	TCA	2056	cttggtttcattgggttcactt	ttttcgaatttcgttaatcgcaa			plastid
AT1G47420	SDH5	TCA	1015	tgtataaggttgatacaaata	ttttctgatttttccgatta			mitochondrion
AT1G48030	mtLPD1	TCA	2044	gaattagtttaggtgttcatgaa	tgttgttttagagagaaagagaga			mitochondrion
AT1G53240	mMDH1	TCA	2016	acgtgaagcaatggttggatt	tttggcgatgagatgtctag			mitochondrion
AT1G54220	MTE2-3	TCA	1822	cggttaaagatttctacggcta	tgatgcactatcgttacgatt			mitochondrion
AT1G54340	ICDH	TCA	2090	gacacctaaacactcggctttt	ctttgcccgcagaggttggt			peroxisome
AT1G59900	PDH-E1 ALPHA 2	TCA	2033	tctcatgttcctcaaatgtcaa	ttctccgccgttgattcgaa			mitochondrion
AT1G65930	cICDH	TCA	1000	gene synthesis	gene synthesis			cytosol
AT2G05710	ACO3	TCA	2013	agtctaacgttttaaagg	gatgatgaaatcacgctt			mitochondrion
AT2G17130	IDH2	TCA	356	catagaactactacagaactca	cttcttctgcaattttgat			mitochondrion
AT2G18450	SDH1-2	TCA	2050	tgtccaagctaaaactagactt	ctctccgtccactactca			mitochondrion
AT2G20420	SCS-B	TCA	1382	tgatctaatgcgtcaaggttg	cgttggatttgttagtagtcg			mitochondrion
AT2G22780	PMDH1	TCA	2063	ttcctacataaacctcgtcta	ggctgcttaaagctttgttct			peroxisome
AT2G34590	PDH-E1 BETA 1	TCA	2027	cctcatcagataacatagatt	ccgagaaaaccaaagagagaa			plastid
AT2G42790	CSY3	TCA	2000	aatgttgtgttttttttttagtt	tcaaccaaaatcaaaattca			peroxisome
AT2G44350	ATCS	TCA	1830	taattaataacagattaatttc	tctccaaaactcaaaacc			mitochondrion
AT2G46390	SDH8	TCA	1736	atgatgatggaagagaaactt	cttttctccttcttcttctt			mitochondrion
AT2G46505	SDH4	TCA	2035	cttcataggttgtttggtggat	cgtggccgaggagataatctga			mitochondrion
AT2G47510	FUM1	TCA	734	tgaaggccactcactcacac	ggattcttctacctgacagt			mitochondrion
AT3G09810	IDH6	TCA	839	cattgttgtaagacttgagatg	cgcttccagcctcagaa			mitochondrion
AT3G13930	MTE2-2	TCA	2004	gaaagccaaactcgaagtccat	tgttgtgcaatcggagctgcgt			mitochondrion
AT3G15020	mMDH2	TCA	1986	tgtggcatattgtttttgcag	tttcgttgggaaagttatggg			mitochondrion
AT3G16950	LPD1	TCA	1880	tgggtgctctagcagaacttgta	tctaagagacacagacagaga			plastid
AT3G17240	mtLPD2	TCA	2014	attgatattccgagctctgaa	cgttattgttgttgttgttgtt			mitochondrion
AT3G27380	SDH2-1	TCA	1986	gcgcggttattggatcagtta	ttttttcctcggagaaatctgaa			mitochondrion
AT3G47520	MDH	TCA	2040	tcgatatataaaatgacgaaa	tctgttttcacataacatatat			plastid
AT3G47833	SDH7	TCA	1650	gagtaaagcccaaaaacggaa	ttccgatgaggagccaaaattga			mitochondrion
AT3G52200	LTA3	TCA	2038	ttgtatgtattctagaaagcat	gagagcacttggagaaaagaga			mitochondrion
AT3G58740	CSY1	TCA	840	tagtctcaatcctaatactcacca	ttgtcacctcaaaaagatca			peroxisome
AT3G58750	CSY2	TCA	1300	catgttcaacagaggact	ttcttcctctcaaaaaat			peroxisome
AT3G60100	CSY5	TCA	1559	taattagtttggtcacacc	tctttcaaacctcacaac			mitochondrion
AT4G16155	DLD	TCA	1416	ctagaaaacgctagaaaggagat	tgggccttttatttctcggtct			plastid
AT4G26970	ACO2	TCA	1038	taaacacatctctcttcacg	ggcggcaaatcaaaatag			mitochondrion
AT4G32210	SDH3-2	TCA	1597	gcacgtgttgtgagctggcgat	ggactgaatcagatgagaatt			mitochondrion
AT4G35260	IDH1	TCA	1426	taagctatcaggtataaggttg	ttttgtcttcaattttggg			mitochondrion
AT4G35650	IDH3	TCA	609	catgaccaaaaagagtga	tgctagatttagcttctt			mitochondrion
AT4G35830	ACO1	TCA	1000	gene synthesis	gene synthesis			cytosol,mitochondrion
AT5G03290	IDH5	TCA	979	tgaagaagaagaacattgtgag	cgcttcaagcaccaaaag			mitochondrion
AT5G08300	SCS-a1	TCA	645	taatcgagcttcccaaca	gattgattggcttcttct			mitochondrion
AT5G09600	SDH3-1	TCA	2086	gaactgtcatctacttctcaa	ggactgaatcagatgagaattct			mitochondrion
AT5G09660	PMDH2	TCA	2026	ctggatttactcaagctgatt	tgttgtgttcctcagtttcct			peroxisome
AT5G23250	SCS-a2	TCA	1928	catattttccccttctct	ggctgtttcaatgatcta			mitochondrion
AT5G40650	SDH2-2	TCA	2000	aaatctagcaaaggcagtcaa	tttctcggagaagagagcaaatga			mitochondrion
AT5G43330	c-NAD-MDH2	TCA	1610	cgttaccaaatcaaaaagctt	cttataatcgagatcggaaaa			cytosol
AT5G50850	MAB1	TCA	2022	ctttgcttgtatcagctcagtaa	tctctctgattaacaaacaaa			mitochondrion
AT5G50950	FUM2	TCA	2000	atatcataaagtattagcaaa	ggctacaactgctagatag			cytosol,mitochondrion
AT5G55070	OGDC-E2	TCA	1961	ctatctgtaaggtcaatctca	cgcaccaaatctctgtaacaa			mitochondrion
AT5G56720	c-NAD-MDH3	TCA	1534	ttaatcctcctcttcgatgac	gtatattatcattttccatga			cytosol
AT5G65165	SDH2-3	TCA	570	gaaattcaaacaagcagagcat	tctctgttcgcttgatcaaaa			mitochondrion
AT5G65750	OGDC-E1	TCA	2015	gatctttcatttgacctgtat	agcttaagtaatctatcagtaa			mitochondrion
AT5G66760	SDH1-1	TCA	2022	caaagtatgtttcacaaacccat	cgtcttgttgttgattccacaa			mitochondrion
