# Supplementary material for: A genome‐scale TF–DNA interaction network of transcriptional regulation of Arabidopsis primary and specialized metabolism
Source: Mol Syst Biol. 2021 Nov 24;17(11):e10625. doi: 10.15252/msb.202110625 (PMC8611409; doi:10.15252/msb.202110625)
Supplement: Supplementary file 3 — Dataset EV2 [file MSB-17-e10625-s011.xls]

## Sheet: EV2 Legend
Dataset EV2: Source of TF ORFs cloned into the pDESTAD-2micron backbone used in this study. This table was derived from Table S3 of Pruneda-Paz et al, 2014.

## Sheet: ClonedTFs
TOPO-U Arabidopsis TF ORFeome collection / CD4-88
https://abrc.osu.edu/stocks/766968
Gene identifier (AGI)	Clone location (plate-well)	TF family	DNA array	Gene isoform	Coding sequence (bp)	Clone comments	Sequence comments
AT1G55600	U01-A02	WRKY a,b,c	specific probe	AT1G55600.1	1458	NA	NA
AT4G18470	U01-A03	ND	specific probe	AT4G18470.1	1299	NA	NA
AT5G06500	U01-A04	MADS a,b	specific probe	AT5G06500.1	729	NA	NA
AT2G24430	U01-A05	NAC a,b	specific probe	AT2G24430.1	951	NA	NA
AT5G26650	U01-A06	MADS a,b	multiple	AT5G26650.1	1101	NA	nt333[C>T(sil)]
AT1G60920	U01-A07	MADS a,b	no probe	AT1G60920.1	576	NA	nt240[A>G(sil)]
AT1G60880	U01-A08	MADS a,b	no probe	AT1G60880.1	606	NA	nt156[C>T(sil)]
AT5G42910	U01-B01	bZIP a,b,c	specific probe	AT5G42910.1	1113	NA	NA
AT4G11880	U01-B04	MADS a,b	specific probe	AT4G11880.1	666	NA	NA
AT2G22630	U01-B06	MADS a,b	specific probe	AT2G22630.1	684	NA	NA
AT5G65050	U01-B08	MADS a,b	multiple	AT5G65050.1	591	NA	NA
AT5G23260	U01-B09	MADS a,b	specific probe	AT5G23260.3	759	NA	NA
AT5G62165	U01-B10	MADS a,b	specific probe	AT5G62165.1	633	NA	nt147[C>A (sil)], nt159[G>A (sil)]
AT5G40220	U01-B11	MADS a,b	no probe	AT5G40220.1	975	NA	NA
AT5G39750	U01-B12	MADS a,b	multiple	AT5G39750.1	1068	NA	nt36[C>T(sil)], nt495[A>G(sil)]
AT3G05200	U01-C02	ND	specific probe	AT3G05200.1	1197	NA	nt645[T>G (sil)], nt885[C>T (sil)]
AT2G42360	U01-C03	ND	specific probe	AT2G42360.1	711	NA	nt210[T>A (sil)], nt264[T>C (sil)]
AT4G11680	U01-C04	ND	no probe	AT4G11680.1	1173	NA	NA
AT1G63840	U01-C05	ND	specific probe	AT1G63840.1	501	NA	NA
AT2G22750	U01-C07	bHLH a,b	specific probe	AT2G22750.2	918	NA	NA
AT1G80580	U01-D01	AP2-EREBP a,b,c	specific probe	AT1G80580.1	771	NA	nt470[C>T (sil)]
AT3G56970	U01-D02	bHLH a,b	no probe	AT3G56970.1	762	NA	NA
AT4G30980	U01-D03	bHLH a,b	no probe	AT4G30980.1	933	NA	NA
AT3G18400	U01-D05	NAC a,b	specific probe	AT3G18400.1	945	NA	NA
AT5G22380	U01-D06	NAC a,b	specific probe	AT5G22380.1	708	NA	NA
AT5G67060	U01-D07	bHLH a,b	specific probe	AT5G67060.1	726	NA	NA
AT2G41240	U01-D08	bHLH a,b	no probe	AT2G41240.1	729	NA	NA
AT5G45980	U01-D10	HB a,b,c	specific probe	AT5G45980.1	978	NA	nt297[T>C (sil)], nt798[A>G (sil)]
AT1G67260	U01-D12	TCP a,c	no probe	AT1G67260.1	1080	NA	NA
AT5G41030	U01-E01	TCP a,b,c	no probe	AT5G41030.1	732	NA	NA
AT5G08070	U01-E03	TCP a,b,c	specific probe	AT5G08070.1	729	NA	NA
AT5G64060	U01-E06	NAC a,b	specific probe	AT5G64060.1	1071	NA	NA
AT3G50650	U01-E07	GRAS a,b	specific probe	AT3G50650.1	1629	NA	nt114[G>A (sil)]
AT1G66600	U01-E08	WRKY a,b,c	no probe	AT1G66600.1	726	NA	NA
AT4G35610	U01-E09	C2H2 b	no probe	AT4G35610.1	816	NA	NA
AT4G35280	U01-E10	C2H2 a,b,c	specific probe	AT4G35280.1	855	NA	NA
AT4G32980	U01-F01	HB a,b	specific probe	AT4G32980.1	1422	NA	NA
AT3G12820	U01-F03	MYB a,b	specific probe	AT3G12820.1	720	NA	nt561[C>T (sil)]
AT3G21880	U01-F05	C2C2-CO-like a,b	no probe	AT3G21880.1	1095	NA	NA
AT5G06800	U01-F08	G2-like a,b	specific probe	AT5G06800.1	1128	NA	NA
AT5G45580	U01-F09	G2-like a,b	no probe	AT5G45580.1	795	NA	NA
AT3G04450	U01-G01	G2-like a,b	specific probe	AT3G04450.1	1329	NA	NA
AT2G20400	U01-G02	G2-like a,b	specific probe	AT2G20400.1	1194	NA	NA
AT1G60250	U01-G03	Orphans a	no probe	AT1G60250.1	756	NA	NA
AT2G28920	U01-G06	ND	no probe	AT2G28920.1	438	NA	nt373[C>T (sil)]
AT4G31580	U01-G07	ND	specific probe	AT4G31580.1	603	NA	NA
AT4G21040	U01-G08	C2C2-DOF a,b,c	no probe	AT4G21040.1	699	NA	NA
AT3G52440	U01-G09	C2C2-DOF a,b,c	no probe	AT3G52440.1	744	NA	NA
AT1G21340	U01-G10	C2C2-DOF a,b,c	specific probe	AT1G21340.1	783	NA	NA
AT2G17900	U01-G11	ND	specific probe	AT2G17900.1	1443	NA	nt777[A>G (sil)]
AT4G31680	U01-G12	ABI3-VP1 a,b	specific probe	AT4G31680.1	1389	NA	NA
AT2G44910	U01-H02	HB a,b	specific probe	AT2G44910.1	957	NA	NA
AT4G06746	U01-H05	AP2-EREBP a,b,c	no probe	AT4G06746.1	453	NA	NA
AT3G61910	U01-H08	NAC a,b	specific probe	AT3G61910.1	1005	NA	NA
AT3G44350	U01-H09	NAC a,b	specific probe	AT3G44350.2	726	NA	NA
AT1G35515	U01-H10	MYB a,b	specific probe	AT1G35515.1	639	NA	nt279[C>T(sil)]
AT1G47760	U02-A01	MADS a,b	no probe	AT1G47760.1	555	NA	NA
AT3G14020	U02-A02	CCAAT a / CCAAT-HAP2 b / CBFB_NFYA c	specific probe	AT3G14020.1	927	NA	NA
AT3G02310	U02-A04	MADS a,b	specific probe	AT3G02310.1	753	NA	NA
AT1G65360	U02-A06	MADS a,b	specific probe	AT1G65360.1	681	NA	NA
AT3G30260	U02-A07	MADS a,b	specific probe	AT3G30260.1	750	NA	NA
AT2G34440	U02-A08	MADS a,b	specific probe	AT2G34440.1	519	NA	NA
AT5G27910	U02-A09	CCAAT a / CCAAT-HAP5 b	specific probe	AT5G27910.1	564	NA	NA
AT3G30530	U02-A10	bZIP a,b,c	specific probe	AT3G30530.1	522	NA	NA
AT5G38800	U02-A11	bZIP a,b,c	specific probe	AT5G38800.1	498	NA	NA
AT2G04038	U02-B01	bZIP a,b,c	specific probe	AT2G04038.1	501	NA	NA
AT1G25340	U02-B05	MYB a,b	specific probe	AT1G25340.1	852	NA	NA
AT3G27785	U02-B06	MYB a,b	specific probe	AT3G27785.1	1314	NA	NA
AT3G30210	U02-B07	MYB a,b	specific probe	AT3G30210.1	831	NA	NA
AT5G35550	U02-B08	MYB a,b	specific probe	AT5G35550.1	777	NA	NA
AT5G02320	U02-B09	MYB a,b	multiple	AT5G02320.1	1647	NA	nt1449[T>C(sil)]
AT5G62320	U02-B10	MYB a,b	specific probe	AT5G62320.1	738	NA	NA
AT2G36890	U02-B11	MYB a,b	specific probe	AT2G36890.1	897	NA	NA
AT3G10590	U02-C03	MYB a,b	specific probe	AT3G10590.1	621	NA	NA
AT3G10580	U02-C05	MYB-related a / MYB b	specific probe	AT3G10580.1	864	NA	NA
AT1G71030	U02-C06	MYB-related a,b	specific probe	AT1G71030.1	588	NA	NA
AT4G11250	U02-C08	MADS a,b	no probe	AT4G11250.1	990	NA	NA
AT5G41200	U02-C09	MADS a,b	no probe	AT5G41200.1	993	NA	nt27[A>G(sil)], nt750[T>C(sil)]
AT1G49560	U02-C12	G2-like a,b	specific probe	AT1G49560.1	1002	NA	NA
AT1G68320	U02-D01	MYB a,b	specific probe	AT1G68320.1	861	NA	NA
AT2G40260	U02-D02	G2-like a,b	specific probe	AT2G40260.1	1233	NA	NA
AT3G27920	U02-D03	MYB a,b	specific probe	AT3G27920.1	687	NA	NA
AT5G56110	U02-D04	MYB a,b	specific probe	AT5G56110.1	963	NA	NA
AT5G56840	U02-D05	MYB-related a,b	no probe	AT5G56840.1	702	NA	NA
AT3G23140	U02-D07	C2H2 b	no probe	AT3G23140.1	519	NA	NA
AT2G41130	U02-D10	bHLH a,b	no probe	AT2G41130.1	762	NA	NA
AT3G56770	U02-D11	bHLH a,b	no probe	AT3G56770.1	693	NA	NA
AT3G57920	U02-E03	SBP a,b,c	specific probe	AT3G57920.1	1065	NA	NA
AT1G49120	U02-E04	AP2-EREBP a,b	no probe	AT1G49120.1	990	NA	NA
AT3G57600	U02-E05	AP2-EREBP a,b,c	specific probe	AT3G57600.1	834	NA	NA
AT5G11190	U02-E08	AP2-EREBP a,b,c	no probe	AT5G11190.1	570	NA	NA
AT1G35490	U02-E11	bZIP b	specific probe	AT1G35490.1	903	NA	NA
AT4G26150	U02-E12	C2C2-GATA a,b	specific probe	AT4G26150.1	1059	NA	NA
AT1G07900	U02-F03	LOB a / AS2 b	no probe	AT1G07900.1	573	NA	NA
AT2G28500	U02-F04	LOB a / AS2 b	no probe	AT2G28500.1	699	NA	NA
AT2G42430	U02-F05	LOB a / AS2 b	specific probe	AT2G42430.1	738	NA	NA
AT2G45410	U02-F06	LOB a / AS2 b	no probe	AT2G45410.1	576	NA	NA
AT2G45420	U02-F07	LOB a / AS2 b	specific probe	AT2G45420.1	789	NA	NA
AT3G47870	U02-F08	LOB a / AS2 b	no probe	AT3G47870.1	987	NA	NA
AT1G06280	U02-F09	LOB a / AS2 b	no probe	AT1G06280.1	621	NA	NA
AT1G26590	U02-G02	C2H2 a,b	specific probe	AT1G26590.1	1086	NA	NA
AT1G51220	U02-G04	C2H2 a,b,c	no probe	AT1G51220.1	1014	NA	NA
AT5G22990	U02-G07	C2H2 a,b,c	specific probe	AT5G22990.1	975	NA	NA
AT4G01720	U02-G08	WRKY a,b,c	specific probe	AT4G01720.1	1470	NA	NA
AT3G27650	U02-G10	LOB a / AS2 b	specific probe	AT3G27650.1	480	NA	NA
AT3G13445	U02-G12	ND	specific probe	AT3G13445.1	603	NA	NA
AT1G06040	U02-H01	Orphans a	specific probe	AT1G06040.1	747	NA	NA
AT2G33550	U02-H05	TRIHELIX a,b	no probe	AT2G33550.1	945	NA	nt738[A>G(sil)]
AT3G13040	U02-H06	G2-like a,b	specific probe	AT3G13040.1	1350	NA	NA
AT3G51080	U02-H07	C2C2-GATA a,b	no probe	AT3G51080.1	939	NA	NA
AT1G08290	U02-H08	C2H2 a,b	no probe	AT1G08290.1	1014	NA	NA
AT2G31380	U02-H09	Orphans a	specific probe	AT2G31380.1	717	NA	NA
AT1G21200	U02-H10	TRIHELIX b	specific probe	AT1G21200.1	1332	NA	NA
AT5G48250	U03-A01	C2C2-CO-like a,b	specific probe	AT5G48250.1	1122	NA	NA
AT4G09450	U03-A02	MYB-related a / MYB b	no probe	AT4G09450.1	603	NA	NA
AT2G42680	U03-A04	MBF1 a,b	specific probe	AT2G42680.1	429	NA	NA
AT2G36990	U03-A06	SIGMA70-like a	specific probe	AT2G36990.1	1644	NA	NA
AT2G47210	U03-A07	MYB-related a,b,c	no probe	AT2G47210.1	1326	NA	NA
AT3G07670	U03-A10	SET a / PcG b	specific probe	AT3G07670.1	1515	NA	NA
AT1G04950	U03-A11	ND	specific probe	AT1G04950.1	1650	NA	nt919[A>C(sil)]
AT1G72010	U03-A12	TCP a,b,c	no probe	AT1G72010.1	1128	NA	NA
AT5G67300	U03-B01	MYB a,b	specific probe	AT5G67300.1	918	NA	NA
AT5G08520	U03-B03	MYB a,b	specific probe	AT5G08520.1	897	NA	NA
AT1G42990	U03-B05	bZIP a,b,c	specific probe	AT1G42990.1	888	NA	NA
AT2G46270	U03-B07	bZIP a,b	specific probe	AT2G46270.1	1149	NA	NA
AT4G29190	U03-B08	C3H a,b	specific probe	AT4G29190.1	1071	NA	NA
AT4G27410	U03-B09	NAC a,b	specific probe	AT4G27410.2	945	NA	NA
AT5G44260	U03-C04	C3H a,b	specific probe	AT5G44260.1	1146	NA	NA
AT5G39610	U03-C07	NAC a,b	specific probe	AT5G39610.1	858	NA	NA
AT2G31230	U03-C09	AP2-EREBP a,b,c	specific probe	AT2G31230.1	732	NA	NA
AT1G53160	U03-C12	SBP a,b,c	specific probe	AT1G53160.1	525	NA	NA
AT3G11440	U03-D01	MYB a,b	specific probe	AT3G11440.1	1662	NA	NA
AT5G47640	U03-D05	CCAAT a / CCAAT-HAP3 b	specific probe	AT5G47640.1	573	NA	NA
AT3G44460	U03-D06	bZIP a,b,c	specific probe	AT3G44460.1	996	NA	NA
AT4G09460	U03-D07	MYB a,b	specific probe	AT4G09460.1	711	NA	NA
AT2G18300	U03-D08	bHLH a,b	specific probe	AT2G18300.1	1014	NA	NA
AT5G28640	U03-D09	GIF b	specific probe	AT5G28640.1	633	NA	NA
AT3G48160	U03-D11	E2F-DP a,b,c	no probe	AT3G48160.2	1212	NA	NA
AT2G28510	U03-E01	C2C2-DOF a,b,c	specific probe	AT2G28510.1	867	NA	nt144[G>A(sil)]
AT2G47810	U03-E02	CCAAT a / CCAAT-HAP3 b	specific probe	AT2G47810.1	483	NA	nt390[A>G(sil)]
AT4G01060	U03-E04	MYB-related a,b,c	no probe	AT4G01060.1	234	NA	NA
AT5G25190	U03-E05	AP2-EREBP a,b,c	specific probe	AT5G25190.1	546	NA	NA
AT1G08810	U03-E07	MYB a,b	specific probe	AT1G08810.1	843	NA	NA
AT4G16780	U03-E09	HB a,b	specific probe	AT4G16780.1	855	NA	NA
AT5G47370	U03-F03	HB a,b	specific probe	AT5G47370.1	852	NA	NA
AT3G25710	U03-F05	bHLH a,b	specific probe	AT3G25710.1	1035	NA	NA
AT5G42780	U03-F06	zf-HD a,b	specific probe	AT5G42780.1	729	NA	NA
AT5G04390	U03-F07	C2H2 a,b,c	specific probe	AT5G04390.1	1089	NA	NA
AT4G16141	U03-F09	C2C2-GATA d	no probe	AT4G16141.1	594	NA	NA
AT5G28770	U03-F11	bZIP a,b,c	specific probe	AT5G28770.1	945	NA	NA
AT5G60850	U03-G01	C2C2-DOF a,b,c	specific probe	AT5G60850.1	924	NA	NA
AT4G30935	U03-G03	WRKY a,b,c	specific probe	AT4G30935.1	1401	NA	NA
AT2G45800	U03-G05	LIM a,b	specific probe	AT2G45800.1	681	NA	nt69[G>A(sil)]
AT1G66140	U03-G07	C2H2 a,b,c	specific probe	AT1G66140.1	783	NA	nt36[G>A(sil)]
AT2G18670	U03-H01	ND	specific probe	AT2G18670.1	546	NA	NA
AT3G61550	U03-H02	ND	specific probe	AT3G61550.1	639	NA	NA
AT2G06200	U03-H03	GRF a,b	specific probe	AT2G06200.1	735	NA	nt627[G>A(sil)]
AT3G10030	U03-H06	TRIHELIX a,b	specific probe	AT3G10030.1	1629	NA	nt1005[G>A(sil)]
AT1G27370	U03-H07	SBP a,b,c	specific probe	AT1G27370.1	1191	NA	NA
AT1G13300	U03-H09	G2-like a,b	specific probe	AT1G13300.1	1035	NA	NA
AT3G11200	U03-H10	ALFIN-like a,b	specific probe	AT3G11200.1	741	NA	NA
AT3G04030	U03-H11	G2-like a,b	specific probe	AT3G04030.1	1185	NA	NA
AT3G15030	U04-A01	TCP a,b,c	specific probe	AT3G15030.1	1263	NA	NA
AT3G12720	U04-A05	MYB a,b	specific probe	AT3G12720.1	924	NA	NA
AT4G31800	U04-A06	WRKY a,b,c	specific probe	AT4G31800.1	933	NA	NA
AT2G25900	U04-A07	C3H a,b	specific probe	AT2G25900.1	948	NA	NA
AT3G04420	U04-A10	NAC a,b	specific probe	AT3G04420.1	1029	NA	NA
AT5G09790	U04-A12	PHD a,b	specific probe	AT5G09790.1	1140	NA	NA
AT2G39900	U04-B06	LIM a,b	specific probe	AT2G39900.1	603	NA	NA
AT1G04990	U04-B11	C3H a,b	specific probe	AT1G04990.1	1215	NA	nt772[C>T(sil)]
AT3G13350	U04-B12	ARID a,b	specific probe	AT3G13350.1	960	NA	NA
AT2G29580	U04-C05	C3H a	specific probe	AT2G29580.1	1452	NA	NA
AT3G01470	U04-C06	HB a,b	multiple	AT3G01470.1	819	NA	NA
AT1G21000	U04-C08	PLATZ a,b	specific probe	AT1G21000.1	741	NA	NA
AT5G58620	U04-C09	C3H a,b	specific probe	AT5G58620.1	1824	NA	NA
AT3G45260	U04-C11	C2H2 a,b,c	specific probe	AT3G45260.1	1341	NA	NA
AT1G77080	U04-D03	MADS a,b	specific probe	AT1G77080.4	591	NA	NA
AT2G27990	U04-D06	HB a,b	specific probe	AT2G27990.1	1755	NA	nt1305[G>A(sil)]
AT1G55520	U04-D07	ND	specific probe	AT1G55520.1	603	NA	NA
AT2G46130	U04-D11	WRKY a,b,c	specific probe	AT2G46130.1	330	NA	nt945[T>C(sil)]
AT1G08780	U04-D12	ND	specific probe	AT1G08780.1	390	NA	nt945[T>C(sil)]
AT4G36570	U04-E04	MYB-related d	no probe	AT4G36570.1	177	NA	NA
AT2G25000	U04-E05	WRKY a,b,c	specific probe	AT2G25000.1	816	NA	NA
AT5G05090	U04-E06	G2-like a,b	specific probe	AT5G05090.1	801	NA	NA
AT3G15270	U04-E09	SBP a,b,c	specific probe	AT3G15270.1	546	NA	NA
AT3G55530	U04-E12	ND	specific probe	AT3G55530.1	822	NA	NA
AT1G75390	U04-F02	bZIP a,b,c	multiple	AT1G75390.1	522	NA	NA
AT5G62920	U04-F03	Orphans a	specific probe	AT5G62920.1	561	NA	NA
AT1G30650	U04-F05	WRKY a,b,c	specific probe	AT1G30650.1	1293	NA	NA
AT5G65410	U04-F07	zf-HD a,b	specific probe	AT5G65410.1	840	NA	NA
AT3G50750	U04-F08	BES1 a,b	specific probe	AT3G50750.1	831	NA	NA
AT3G46640	U04-F09	G2-like a,b	multiple	AT3G46640.1	972	NA	nt396[G>A(sil)], nt696[C>T(sil)]
AT5G24110	U04-G01	WRKY a,b,c	specific probe	AT5G24110.1	912	NA	NA
AT1G14900	U04-G05	ND	specific probe	AT1G14900.1	615	NA	NA
AT1G26260	U04-G07	bHLH a,b	specific probe	AT1G26260.3	1173	NA	NA
AT1G66470	U04-G09	bHLH a,b	specific probe	AT1G66470.1	897	NA	NA
AT3G60390	U04-G11	HB a,b	specific probe	AT3G60390.1	948	NA	NA
AT2G42200	U04-H02	SBP a,b,c	specific probe	AT2G42200.1	1128	NA	NA
AT4G01580	U04-H05	ABI3-VP1 a,b	multiple	AT4G01580.1	573	NA	NA
AT4G00850	U04-H06	GIF b	specific probe	AT4G00850.1	672	NA	NA
AT5G19280	U04-H07	FHA a,b	specific probe	AT5G19280.1	1776	NA	NA
AT3G62690	U04-H08	ND	specific probe	AT3G62690.1	774	NA	NA
AT2G45050	U04-H10	C2C2-GATA a,b	specific probe	AT2G45045.1	795	NA	NA
AT1G76710	U04-H11	SET a / PcG b	specific probe	AT1G76710.1	1479	NA	NA
AT2G17560	U04-H12	HMG a,b	specific probe	AT2G17560.1	417	NA	NA
AT3G03750	U05-A03	SET a / PcG b	specific probe	AT3G03750.1	1065	NA	NA
AT4G11070	U05-A04	WRKY a,b,c	no probe	AT4G11070.1	942	NA	NA
AT5G29000	U05-A06	G2-like a,b	specific probe	AT5G29000.2	1242	NA	NA
AT3G20670	U05-A08	CCAAT a	specific probe	AT3G20670.1	399	NA	NA
AT2G02060	U05-A10	G2-like a,b	no probe	AT2G02060.1	771	NA	NA
AT4G09180	U05-A11	bHLH a,b	no probe	AT4G09180.1	789	NA	nt51[T>C(sil)]
AT4G25400	U05-A12	bHLH a,b	no probe	AT4G25400.1	492	NA	NA
AT3G53200	U05-B04	MYB a,b	specific probe	AT3G53200.1	717	NA	NA
AT3G47120	U05-B06	C3H a,b	specific probe	AT3G47120.1	1059	NA	nt798[T>C(sil)]
AT1G67100	U05-B11	LOB a / AS2 b	specific probe	AT1G67100.1	702	NA	NA
AT2G46870	U05-B12	ABI3-VP1 a,b	specific probe	AT2G46870.1	933	NA	NA
AT4G11080	U05-C02	HMG a,b	specific probe	AT4G11080.1	1341	NA	NA
AT2G37000	U05-C04	TCP a,b,c	specific probe	AT2G37000.1	567	NA	NA
AT3G21150	U05-C05	Orphans a	no probe	AT3G21150.1	678	NA	NA
AT1G08000	U05-C08	C2C2-GATA a,b	multiple	AT1G08000.1	927	NA	NA
AT2G34600	U05-D01	ZIM b,c	specific probe	AT2G34600.1	447	NA	NA
AT1G51060	U05-D02	CCAAT a	specific probe	AT1G51060.1	399	NA	nt24[G>T(sil)]
AT4G18390	U05-D03	TCP a,b,c	specific probe	AT4G18390.1	1098	NA	NA
AT3G10595	U05-D06	MYB a,b	no probe	AT3G10595.1	552	NA	NA
AT3G60670	U05-D07	PLATZ a,b	no probe	AT3G60670.1	738	NA	nt468[T>C(sil)]
AT2G40470	U05-D08	LOB a / AS2 b	specific probe	AT2G40470.1	675	NA	NA
AT5G55690	U05-D09	MADS a,b	no probe	AT5G55690.1	834	NA	NA
AT5G21960	U05-D12	AP2-EREBP a,b,c	no probe	AT5G21960.1	651	NA	NA
AT3G53310	U05-E03	ABI3-VP1 a,b	specific probe	AT3G53310.1	861	NA	NA
AT5G46710	U05-E04	PLATZ a,b	specific probe	AT5G46710.1	681	NA	NA
AT2G13570	U05-E12	CCAAT a / CCAAT-HAP3 b	specific probe	AT2G13570.1	648	NA	NA
AT2G30340	U05-F01	LOB a / AS2 b	specific probe	AT2G30340.1	807	NA	NA
AT1G54690	U05-F03	CCAAT a	specific probe	AT1G54690.1	429	NA	NA
AT4G17810	U05-F04	C2H2 a,b,c	specific probe	AT4G17810.1	615	NA	NA
AT3G49950	U05-F05	GRAS a,b	specific probe	AT3G49950.1	1233	NA	NA
AT1G58110	U05-F06	bZIP b,c	specific probe	AT1G58110.1	1125	NA	nt1056[C>T(sil)]
AT1G23420	U05-F10	C2C2-YABBY a,b,c	specific probe	AT1G23420.1	696	NA	NA
AT4G35570	U05-G02	HMG a,b	specific probe	AT4G35570.1	378	NA	NA
AT4G25440	U05-G04	C3H a,b	no probe	AT4G25440.1	1293	NA	NA
AT1G49480	U05-G08	ABI3-VP1 a,b	specific probe	AT1G49480.1	681	NA	NA
AT5G23405	U05-G09	HMG a,b	specific probe	AT5G23405.1	450	NA	NA
AT5G59570	U05-G10	G2-like a,b	multiple	AT5G59570.1	897	NA	NA
AT5G46690	U05-G11	bHLH a,b	specific probe	AT5G46690.1	984	NA	NA
AT1G03800	U05-G12	AP2-EREBP a,b,c	no probe	AT1G03800.1	738	NA	NA
AT2G35000	U05-H01	ND	specific probe	AT2G35000.1	1137	NA	NA
AT3G09230	U05-H06	MYB a,b	no probe	AT3G09230.1	1182	NA	NA
AT2G35310	U05-H08	ABI3-VP1 a,b	specific probe	AT2G35310.1	867	NA	NA
AT1G01520	U05-H09	MYB-related a,b	specific probe	AT1G01520.1	864	NA	NA
AT5G26950	U05-H10	MADS a,b	no probe	AT5G26950.1	870	NA	NA
AT4G13620	U05-H11	AP2-EREBP a,b,c	no probe	AT4G13620.1	1167	NA	NA
AT5G51780	U06-A01	bHLH a,b	no probe	AT5G51780.1	525	NA	NA
AT4G38000	U06-A03	C2C2-DOF a,b,c	specific probe	AT4G38000.1	741	NA	NA
AT2G31220	U06-A04	bHLH a,b	no probe	AT2G31220.1	1377	NA	NA
AT1G57560	U06-A06	MYB a,b	specific probe	AT1G57560.1	945	NA	NA
AT1G17460	U06-A09	MYB-related a,b	specific probe	AT1G17460.1	1815	NA	NA
AT3G50700	U06-A12	C2H2 a,b,c	specific probe	AT3G50700.1	1359	NA	NA
AT1G13600	U06-B03	bZIP a,b,c	specific probe	AT1G13600.1	591	NA	NA
AT5G50480	U06-B04	CCAAT a / CCAAT-HAP5 b	specific probe	AT5G50480.1	609	NA	NA
AT5G60970	U06-B07	TCP a,b,c	specific probe	AT5G60970.1	1083	NA	NA
AT2G46770	U06-B11	NAC a,b	no probe	AT2G46770.1	1098	NA	NA
AT5G43290	U06-C03	WRKY a,b,c	no probe	AT5G43290.1	825	NA	NA
AT1G73830	U06-C04	bHLH a,b	specific probe	AT1G73830.1	786	NA	NA
AT3G21330	U06-C05	bHLH a,b	no probe	AT3G21330.1	1122	NA	NA
AT1G08010	U06-C06	C2C2-GATA a,b	multiple	AT1G08010.1	912	NA	NA
AT1G02210	U06-C09	NAC b	no probe	AT1G02210.1	264	NA	NA
AT1G62975	U06-C10	bHLH a,b	no probe	AT1G62975.1	780	NA	NA
AT1G71260	U06-C11	PBF-2-like a	specific probe	AT1G71260.1	717	NA	NA
AT2G35910	U06-C12	ND	specific probe	AT2G35910.1	654	NA	NA
AT1G16640	U06-D02	ABI3-VP1 a,b	specific probe	AT1G16640.1	405	NA	NA
AT4G35700	U06-D05	C2H2 b	specific probe	AT4G35700.1	828	NA	NA
AT3G43440	U06-D06	ZIM b,c	no probe	AT3G43440.1	717	NA	NA
AT5G18450	U06-D07	AP2-EREBP a,b,c	specific probe	AT5G18450.1	924	NA	NA
AT3G62260	U06-D08	DBP a	specific probe	AT3G62260.1	1155	NA	NA
AT5G54640	U06-D10	CCAAT a	specific probe	AT5G54640.1	393	NA	NA
AT3G03760	U06-D12	LOB a / AS2 b	no probe	AT3G03760.1	822	NA	NA
AT2G21530	U06-E01	FHA a,b	no probe	AT2G21530.1	630	NA	NA
AT1G24580	U06-E02	ND	no probe	AT1G24580.1	342	NA	NA
AT5G07310	U06-E05	AP2-EREBP a,b,c	specific probe	AT5G07310.1	792	NA	NA
AT5G06070	U06-E06	C2H2 a,b,c	specific probe	AT5G06070.1	681	NA	nt135[G>A(sil)]
AT1G04370	U06-E07	AP2-EREBP a,b,c	no probe	AT1G04370.1	402	NA	NA
AT1G75490	U06-E08	AP2-EREBP a,b,c	specific probe	AT1G75490.1	621	NA	NA
AT5G15160	U06-E10	bHLH d	specific probe	AT5G15160.1	285	NA	NA
AT1G54140	U06-E11	ND	specific probe	AT1G54140.1	552	NA	NA
AT1G72350	U06-F01	MADS a,b	specific probe	AT1G72350.1	675	NA	NA
AT4G23550	U06-F02	WRKY a,b,c	no probe	AT4G23550.1	915	NA	NA
AT4G18890	U06-F06	BES1 a,b	specific probe	AT4G18890.1	855	NA	NA
AT4G01280	U06-F07	MYB-related a,b	specific probe	AT4G01280.1	912	NA	NA
AT3G55080	U06-F08	SET a / PcG b	specific probe	AT3G55080.1	1392	NA	NA
AT5G53200	U06-F09	MYB-related a,b	specific probe	AT5G53200.1	321	NA	NA
AT5G38140	U06-G01	CCAAT a / CCAAT-HAP5 b	specific probe	AT5G38140.1	588	NA	NA
AT1G75250	U06-G04	MYB-related a	specific probe	AT1G75250.1	381	NA	NA
AT5G57520	U06-G10	C2H2 a,b,c	specific probe	AT5G57520.1	453	NA	nt90[C>T(sil)]
AT1G19860	U06-G11	C3H a	specific probe	AT1G19860.1	1242	NA	NA
AT3G46090	U06-G12	C2H2 a,b	no probe	AT3G46090.1	507	NA	NA
AT2G31720	U06-H03	ND	multiple	AT2G31720.1	942	NA	NA
AT5G24520	U06-H05	ND	specific probe	AT5G24520.1	1026	NA	NA
AT2G20350	U06-H06	AP2-EREBP a,b,c	specific probe	AT2G20350.1	477	NA	NA
AT1G09030	U06-H11	CCAAT a / CCAAT-HAP3 b	specific probe	AT1G09030.1	420	NA	NA
AT1G59940	U07-A02	Orphans a	specific probe	AT1G59940.1	696	NA	NA
AT4G00050	U07-A04	bHLH a,b	specific probe	AT4G00050.1	1200	NA	NA
AT1G01780	U07-A07	LIM a,b	specific probe	AT1G01780.1	618	NA	NA
AT1G77250	U07-A08	PHD a,b	specific probe	AT1G77250.1	1569	NA	NA
AT2G25620	U07-A10	DBP a	specific probe	AT2G25620.1	1179	NA	NA
AT5G54070	U07-A12	HSF a,b,c	specific probe	AT5G54070.1	996	NA	NA
AT3G49850	U07-B01	MYB-related a,b	specific probe	AT3G49850.1	888	NA	NA
AT3G02830	U07-B06	C3H a,b	specific probe	AT3G02830.1	1194	NA	NA
AT3G07740	U07-B07	MYB-related a / SWIRM c	specific probe	AT3G07740.1	1647	NA	NA
AT3G61460	U07-B10	ND	specific probe	AT3G61460.1	513	NA	NA
AT1G27650	U07-B12	C3H a,b	specific probe	AT1G27650.1	891	NA	NA
AT4G10350	U07-C03	NAC a,b	specific probe	AT4G10350.1	1026	NA	NA
AT3G20910	U07-C04	CCAAT a / CCAAT-HAP2 b / CBFB_NFYA c	specific probe	AT3G20910.1	912	NA	NA
AT5G66160	U07-C06	ND	specific probe	AT5G66160.1	933	NA	NA
AT5G20900	U07-C07	ZIM b,c	specific probe	AT5G20900.1	564	NA	NA
AT1G74410	U07-C09	ND	specific probe	AT1G74410.1	672	NA	NA
AT3G27940	U07-C11	LOB a / AS2 b	no probe	AT3G27940.1	462	NA	nt207[G>A(sil)]
AT4G22950	U07-C12	MADS a,b	specific probe	AT4G22950.1	660	NA	NA
AT5G40880	U07-D01	C3H a,b	multiple	AT5G40880.1	1419	NA	NA
AT2G01930	U07-D03	BBR-BPC a,b	specific probe	AT2G01930.1	852	NA	NA
AT2G37120	U07-D05	S1Fa-like a,b	specific probe	AT2G37120.1	231	NA	NA
AT5G17240	U07-D06	SET a / PcG b	specific probe	AT5G17240.1	1476	NA	NA
AT4G33450	U07-D07	MYB a,b	specific probe	AT4G33450.1	753	NA	NA
AT1G14410	U07-D10	PBF-2-like a / WHIRLY b	specific probe	AT1G14410.1	792	NA	NA
AT4G00270	U07-D11	GeBP a,b	specific probe	AT4G00270.1	909	NA	NA
AT2G31210	U07-E01	bHLH a,b	specific probe	AT2G31210.1	1287	NA	nt1056[G>A(sil)]
AT5G56900	U07-E02	C3H a,b	specific probe	AT5G56900.2	1791	NA	nt42[C>T(sil)]
AT3G61970	U07-E03	ABI3-VP1 a,b	specific probe	AT3G61970.1	900	NA	NA
AT4G20280	U07-E05	ND	specific probe	AT4G20280.1	633	NA	NA
AT2G42040	U07-E06	Orphans a	specific probe	AT2G42040.1	810	NA	NA
AT1G19510	U07-E07	MYB-related a	specific probe	AT1G19510.1	303	NA	NA
AT4G13480	U07-E11	MYB a,b	specific probe	AT4G13480.1	786	NA	NA
AT3G54430	U07-F02	SRS a,b	specific probe	AT3G54430.1	552	NA	NA
AT5G17490	U07-F03	GRAS a,b	specific probe	AT5G17490.1	1572	NA	NA
AT2G03710	U07-F06	MADS a,b	specific probe	AT2G03710.2	777	NA	NA
AT1G14030	U07-F10	SET a / PcG b	specific probe	AT1G14030.1	1449	NA	NA
AT2G19810	U07-G02	C3H a,b	specific probe	AT2G19810.1	1080	NA	NA
AT1G06850	U07-G06	bZIP a,b,c	specific probe	AT1G06850.1	1014	NA	NA
AT4G36990	U07-G09	HSF a,b,c	multiple	AT4G36990.1	855	NA	NA
AT4G27900	U07-G11	Orphans a / C2C2-CO-like b	specific probe	AT4G27900.1	786	NA	NA
AT2G40140	U07-G12	C3H a,b	specific probe	AT2G40140.1	1794	NA	NA
AT4G28610	U07-H03	G2-like a,b	specific probe	AT4G28610.1	1230	NA	nt447[G>A(sil)]
AT5G66750	U07-H04	SNF2 a	specific probe	AT5G66750.1	2295	NA	NA
AT1G18710	U07-H08	MYB a,b	specific probe	AT1G18710.1	804	NA	NA
AT2G33710	U07-H10	AP2-EREBP a,b,c	specific probe	AT2G33710.1	657	NA	NA
AT4G01460	U07-H11	bHLH a,b	specific probe	AT4G01460.1	948	NA	NA
AT1G68520	U07-H12	C2C2-CO-like a,b	specific probe	AT1G68520.1	1221	NA	NA
AT2G34720	U08-A01	CCAAT a / CCAAT-HAP2 b / CBFB_NFYA c	no probe	AT2G34720.1	597	NA	NA
AT5G53420	U08-A08	Orphans a / C2C2-CO-like b	specific probe	AT5G53420.1	795	NA	NA
AT5G63470	U08-A11	CCAAT a / CCAAT-HAP5 b	multiple	AT5G63470.1	753	NA	NA
AT4G36240	U08-B03	C2C2-GATA a,b	no probe	AT4G36240.1	717	NA	NA
AT3G48590	U08-B05	CCAAT a / CCAAT-HAP5 b	multiple	AT3G48590.1	705	NA	NA
AT5G58850	U08-B08	MYB a,b	specific probe	AT5G58850.1	1293	NA	NA
AT2G20825	U08-B09	ULT a,b	no probe	AT2G20825.1	687	NA	NA
AT5G39860	U08-B10	bHLH d	specific probe	AT5G39860.1	279	NA	NA
AT2G16210	U08-B11	ABI3-VP1 a,b	specific probe	AT2G16210.1	876	NA	NA
AT1G31630	U08-B12	MADS a,b	specific probe	AT1G31630.1	1020	NA	NA
AT1G75520	U08-C01	SRS a,b	specific probe	AT1G75520.1	1041	NA	NA
AT3G16160	U08-C02	CPP a,b	specific probe	AT3G16160.1	1107	NA	NA
AT2G01370	U08-C03	GeBP a,b	no probe	AT2G01370.1	759	NA	NA
AT1G68240	U08-C04	bHLH a,b	specific probe	AT1G68240.1	558	NA	NA
AT1G19790	U08-C06	SRS a,b	no probe	AT1G19790.1	1038	NA	NA
AT1G48500	U08-C07	ZIM b,c	no probe	AT1G48500.1	933	NA	NA
AT4G27330	U08-C09	NOZZLE a / NZZ b	specific probe	AT4G27330.1	945	NA	NA
AT4G00130	U08-C10	GeBP a,b	specific probe	AT4G00130.1	585	NA	NA
AT4G01260	U08-D01	GeBP a,b	no probe	AT4G01260.1	978	NA	NA
AT4G09820	U08-D02	bHLH a,b	specific probe	AT4G09820.1	1557	NA	NA
AT4G00232	U08-D03	GeBP a,b	specific probe	AT4G00232.1	465	NA	NA
AT1G72570	U08-D05	AP2-EREBP a,b,c	specific probe	AT1G72570.1	1248	NA	NA
AT1G77980	U08-D06	MADS a,b	specific probe	AT1G77980.1	999	NA	NA
AT1G74480	U08-D07	RWP-RK a / NIN-like b	specific probe	AT1G74480.1	897	NA	NA
AT1G59530	U08-D08	bZIP a,b,c	specific probe	AT1G59530.1	447	NA	NA
AT2G27220	U08-D09	HB a,b	specific probe	AT2G27220.1	1296	NA	NA
AT1G77200	U08-D10	AP2-EREBP a,b,c	specific probe	AT1G77200.1	735	NA	NA
AT5G09780	U08-D12	ABI3-VP1 a,b	specific probe	AT5G09780.1	927	NA	NA
AT1G25330	U08-E01	bHLH a,b	specific probe	AT1G25330.1	672	NA	NA
AT5G60130	U08-E02	ABI3-VP1 a,b	specific probe	AT5G60130.1	903	NA	NA
AT1G28160	U08-E04	AP2-EREBP a,b,c	specific probe	AT1G28160.1	738	NA	NA
AT3G19184	U08-E05	ABI3-VP1 a,b	specific probe	AT3G19184.1	834	NA	NA
AT4G15248	U08-E06	Orphans a	no probe	AT4G15248.1	354	NA	NA
AT4G36590	U08-E07	MADS a,b	specific probe	AT4G36590.1	747	NA	NA
AT2G18328	U08-E08	MYB-related a	no probe	AT2G18328.1	234	NA	NA
AT5G67411	U08-E10	GRAS a,b	no probe	AT5G67411.1	609	NA	NA
AT2G12646	U08-E11	PLATZ a,b	no probe	AT2G12646.1	771	NA	NA
AT5G43840	U08-F01	HSF a,b,c	specific probe	AT5G43840.1	849	NA	NA
AT5G23000	U08-F02	MYB a,b	specific probe	AT5G23000.1	990	NA	NA
AT5G25470	U08-F04	ABI3-VP1 b / B3 c	specific probe	AT5G25470.1	843	NA	NA
AT5G35900	U08-F05	LOB a / AS2 b	specific probe	AT5G35900.1	621	NA	NA
AT2G46970	U08-F06	bHLH a,b	no probe	AT2G46970.1	1251	NA	NA
AT5G58340	U08-F07	MYB-related a,b	no probe	AT5G58340.1	1347	NA	NA
AT4G22700	U08-F08	LOB a / AS2 b	specific probe	AT4G22700.1	579	NA	NA
AT2G36340	U08-F09	GeBP a,b	no probe	AT2G36340.1	1245	NA	NA
AT3G56520	U08-F10	NAC b	specific probe	AT3G56520.1	528	NA	NA
AT3G26620	U08-F11	LOB a / AS2 b	multiple	AT3G26620.1	366	NA	NA
AT5G23650	U08-F12	MYB a,b	specific probe	AT5G23650.1	1014	NA	NA
AT5G15480	U08-G01	C2H2 a,b,c	specific probe	AT5G15480.1	1209	NA	NA
AT5G50470	U08-G02	CCAAT a / CCAAT-HAP5 b	specific probe	AT5G50470.1	639	NA	NA
AT1G10200	U08-G03	LIM a,b	specific probe	AT1G10200.1	573	NA	NA
AT2G18350	U08-G05	zf-HD a,b	specific probe	AT2G18350.1	789	NA	NA
AT3G44785	U08-G06	C3H a	no probe	AT3G44785.1	228	NA	NA
AT5G18300	U08-G07	NAC a,b	no probe	AT5G18300.1	444	NA	NA
AT5G43540	U08-G08	C2H2 a,b,c	no probe	AT5G43540.1	414	NA	NA
AT1G07050	U08-G09	Orphans a / C2C2-CO-like b	specific probe	AT1G07050.1	588	NA	NA
AT1G47655	U08-G10	C2C2-DOF a,b,c	specific probe	AT1G47655.1	630	NA	NA
AT1G49475	U08-G11	ABI3-VP1 a,b	no probe	AT1G49475.1	573	NA	NA
AT1G04445	U08-G12	C2H2 b	no probe	AT1G04445.1	519	NA	NA
AT1G10470	U08-H01	Orphans a	specific probe	AT1G10470.1	780	NA	NA
AT2G31310	U08-H02	LOB a / AS2 b	no probe	AT2G31310.1	567	NA	NA
AT4G17900	U08-H04	PLATZ a,b	no probe	AT4G17900.1	684	NA	NA
AT5G09240	U08-H05	Coactivator p15 a	specific probe	AT5G09240.1	417	NA	NA
AT1G03150	U08-H06	GNAT a	specific probe	AT1G03150.1	525	NA	NA
AT1G03650	U08-H07	GNAT a	no probe	AT1G36050.1	477	NA	NA
AT1G24040	U08-H08	GNAT a	specific probe	AT1G24040.1	960	NA	NA
AT1G26220	U08-H09	GNAT a	specific probe	AT1G26220.1	594	NA	NA
AT2G32030	U08-H10	GNAT a	specific probe	AT2G32030.1	567	NA	NA
AT5G11340	U08-H11	GNAT a	specific probe	AT5G11340.1	495	NA	NA
AT5G15770	U08-H12	GNAT a	specific probe	AT5G15770.1	450	NA	NA
AT3G22560	U09-A01	GNAT a	no probe	AT3G22560.1	528	NA	NA
AT1G54760	U09-A02	ND	no probe	AT1G54760.1	486	NA	NA
AT5G03500	U09-A03	MED7 a	multiple	AT5G03500.1	507	NA	NA
AT2G30424	U09-A04	MYB-related a,c	no probe	AT2G30424.1	303	NA	NA
AT5G19910	U09-A07	SOH1 a	specific probe	AT5G19910.1	591	NA	NA
AT2G14880	U09-A08	SWI/SNF-BAF60b a	specific probe	AT2G14880.1	426	NA	NA
AT2G35605	U09-A09	SWI/SNF-BAF60b a	specific probe	AT2G35605.1	330	NA	NA
AT3G48600	U09-A10	SWI/SNF-BAF60b a	no probe	AT3G48600.1	552	NA	NA
AT1G12440	U09-A11	zf-AN1 c	no probe	AT1G12440.1	507	NA	NA
AT3G28917	U09-A12	zf-HD a,b	no probe	AT3G28917.1	303	NA	NA
AT1G74950	U09-B01	ZIM b,c	specific probe	AT1G74950.1	750	NA	NA
AT1G26945	U09-B02	ND	no probe	AT1G26945.1	285	NA	NA
AT1G51200	U09-B03	zf-AN1 c	specific probe	AT1G51200.1	522	NA	NA
AT1G60240	U09-B04	ND	specific probe	AT1G60240.1	528	NA	NA
AT1G32540	U09-B05	zf-LSD1 c	specific probe	AT1G32540.1	564	NA	NA
AT3G14700	U09-B06	SART-1 c	specific probe	AT3G14700.1	615	NA	NA
AT3G28857	U09-B07	HLH c	no probe	AT3G28857.1	279	NA	NA
AT3G46580	U09-B08	MBD c	specific probe	AT3G46580.1	549	NA	NA
AT4G19630	U09-B09	ND	no probe	AT4G19630.1	396	NA	NA
AT4G20380	U09-B10	zf-LSD1 c	specific probe	AT4G20380.1	633	NA	nt9[T>C(sil)]
AT4G22745	U09-B11	MBD c	no probe	AT4G22745.1	615	NA	NA
AT4G22820	U09-B12	zf-AN1 c	specific probe	AT4G22820.1	531	NA	nt477[T>A(sil)]
AT4G00416	U09-C01	ND	specific probe	AT4G00416.1	492	NA	NA
AT4G12040	U09-C02	zf-AN1 c	specific probe	AT4G12040.1	528	NA	NA
AT5G18037	U09-C03	ND	no probe	AT5G18037.1	216	NA	NA
AT5G27810	U09-C04	ND	specific probe	AT5G27810.1	360	NA	NA
AT5G27944	U09-C05	MADS a / SRF-TF c	no probe	AT5G27944.1	675	NA	NA
AT5G59800	U09-C06	ND	specific probe	AT5G59800.1	921	NA	NA
AT2G44745	U09-C07	WRKY a,b,c	specific probe	AT2G44745.1	657	NA	NA
AT5G52830	U09-C08	WRKY a,b,c	specific probe	AT5G52830.1	1047	NA	NA
AT4G04450	U09-C09	WRKY a,b,c	specific probe	AT4G04450.1	1587	NA	NA
AT2G37260	U09-C10	WRKY a,b,c	specific probe	AT2G37260.1	1290	NA	NA
AT1G21970	U09-C11	CCAAT a / CCAAT-HAP3 b	specific probe	AT1G21970.1	717	NA	NA
AT1G48150	U09-C12	MADS a,b	multiple	AT1G48150.1	972	NA	NA
AT1G65300	U09-D01	MADS a,b	multiple	AT1G65300.1	837	NA	NA
AT1G28450	U09-D03	MADS a,b	no probe	AT1G28450.1	558	NA	NA
AT1G22590	U09-D05	MADS a,b	specific probe	AT1G22590.2	492	NA	NA
AT3G45170	U09-D06	C2C2-GATA a,b	no probe	AT3G45170.1	615	NA	NA
AT1G80730	U09-D09	C2H2 a,b,c	specific probe	AT1G80730.1	687	NA	NA
AT1G02030	U09-D11	C2H2 a,b,c	no probe	AT1G02030.1	804	NA	NA
AT3G02150	U09-E02	TCP a,b,c	specific probe	AT3G02150.2	1068	NA	NA
AT5G42820	U09-E03	C3H a,b	specific probe	AT5G42820.1	852	NA	NA
AT1G17380	U09-E04	ZIM b,c	specific probe	AT1G17380.1	825	NA	NA
AT1G24610	U09-E07	SET a / PcG b	specific probe	AT1G24610.1	1431	NA	NA
AT5G61430	U09-E09	NAC a,b	specific probe	AT5G61430.1	1011	NA	NA
AT2G19520	U09-E10	ND	multiple	AT2G19520.1	1524	NA	NA
AT4G23860	U09-E11	PHD b	specific probe	AT4G23860.1	1359	NA	NA
AT1G70700	U09-E12	ZIM b,c	specific probe	AT1G70700.1	804	NA	NA
AT1G64860	U09-F01	SIGMA70-like a	specific probe	AT1G64860.1	1509	NA	NA
AT4G36860	U09-F03	LIM b	specific probe	AT4G36860.1	1662	NA	NA
AT1G07360	U09-F04	C3H a	specific probe	AT1G07360.1	1446	NA	NA
AT3G48100	U09-F05	Orphans a	specific probe	AT3G48100.1	555	NA	NA
AT3G46590	U09-F06	MYB-related d	specific probe	AT3G46590.2	1662	NA	NA
AT2G45650	U09-F07	MADS a,b	specific probe	AT2G45650.1	759	NA	NA
AT5G27580	U09-F08	MADS a,b	specific probe	AT5G27580.1	672	NA	NA
AT5G59990	U09-F09	Orphans a / C2C2-CO-like b	specific probe	AT5G59990.1	726	NA	NA
AT1G63170	U09-F10	ND	specific probe	AT1G63170.1	1146	NA	NA
AT2G46160	U09-F11	ND	no probe	AT2G46160.1	645	NA	NA
AT2G32600	U09-F12	C2H2 d	specific probe	AT2G32600.1	834	NA	NA
AT3G18010	U09-G01	HB a,b,c	no probe	AT3G18010.1	1053	NA	NA
AT1G66380	U09-G02	MYB a,b	specific probe	AT1G66380.1	420	NA	NA
AT3G10760	U09-G05	G2-like a,b	specific probe	AT3G10760.1	1008	NA	NA
AT1G69580	U09-G06	G2-like a,b	specific probe	AT1G69580.1	1014	NA	NA
AT2G18550	U09-G07	HB a,b,c	specific probe	AT2G18550.1	663	NA	NA
AT5G19790	U09-G08	AP2-EREBP a,b,c	specific probe	AT5G19790.1	762	NA	NA
AT1G66390	U09-G09	MYB a,b	specific probe	AT1G66390.1	750	NA	NA
AT4G23800	U09-G10	HMG a,b	specific probe	AT4G23800.1	1371	NA	NA
AT3G20810	U09-G11	JUMONJI d	specific probe	AT3G20810.1	1290	NA	NA
AT3G25990	U09-H03	TRIHELIX a,b	specific probe	AT3G25990.1	1119	NA	NA
AT5G47660	U09-H04	TRIHELIX a,b	no probe	AT5G47660.1	1197	NA	NA
AT5G37800	U09-H05	bHLH a,b	no probe	AT5G37800.1	924	NA	NA
AT5G61270	U09-H06	bHLH a,b	no probe	AT5G61270.1	1101	NA	NA
AT2G41690	U09-H07	HSF a,b,c	specific probe	AT2G41690.1	735	NA	NA
AT1G01250	U09-H08	AP2-EREBP a,b,c	specific probe	AT1G01250.1	579	NA	NA
AT1G63030	U09-H09	AP2-EREBP a,b,c	specific probe	AT1G63030.1	546	NA	NA
AT2G20100	U09-H12	ND	specific probe	AT2G20100.1	1089	NA	NA
AT3G50890	U10-A01	zf-HD a,b	specific probe	AT3G50890.1	750	NA	NA
AT5G23420	U10-A02	HMG a,b	specific probe	AT5G23420.1	726	NA	NA
AT2G40350	U10-A03	AP2-EREBP a,b,c	multiple	AT2G40350.1	474	NA	NA
AT4G21080	U10-A04	C2C2-DOF a,b,c	specific probe	AT4G21080.1	750	NA	NA
AT3G12130	U10-A07	C3H a,b	specific probe	AT3G12130.1	747	NA	NA
AT5G57420	U10-A09	AUX-IAA b	specific probe	AT5G57420.1	516	NA	NA
AT1G11490	U10-A10	C2H2 b	no probe	AT1G11490.1	1098	NA	NA
AT2G28710	U10-A12	C2H2 a,b,c	specific probe	AT2G28710.1	471	NA	NA
AT3G09290	U10-B01	C2H2 b	specific probe	AT3G09290.1	519	NA	NA
AT1G64000	U10-B03	WRKY a,b,c	specific probe	AT1G64000.1	588	NA	NA
AT1G66550	U10-B04	WRKY a,b,c	specific probe	AT1G66550.2	765	NA	NA
AT5G01900	U10-B07	WRKY a,b,c	no probe	AT5G01900.1	792	NA	NA
AT1G14685	U10-B09	BBR-BPC a,b	specific probe	AT1G14685.1	840	NA	NA
AT1G29950	U10-B10	ND	multiple	AT1G29950.1	756	NA	NA
AT3G22100	U10-B11	bHLH a	no probe	AT3G22100.1	759	NA	NA
AT4G29100	U10-B12	ND	specific probe	AT4G29100.1	1224	NA	NA
AT1G03350	U10-C01	BSD a	specific probe	AT1G03350.1	1413	NA	NA
AT1G10720	U10-C02	BSD a	specific probe	AT1G10720.1	1290	NA	NA
AT3G58680	U10-C04	MBF1 a,b	specific probe	AT3G58680.1	429	NA	NA
AT5G18090	U10-C06	ABI3-VP1 a,b	specific probe	AT5G18090.1	906	NA	NA
AT4G12240	U10-C08	C2H2 a,b,c	specific probe	AT4G12240.1	1095	NA	NA
AT1G15720	U10-C11	MYB-related a,b	specific probe	AT1G15720.1	1173	NA	NA
AT1G79430	U10-C12	G2-like a,b	specific probe	AT1G79430.1	1077	NA	NA
AT5G25475	U10-D02	ABI3-VP1 b / B3 c	specific probe	AT5G25475.1	849	NA	NA
AT4G38170	U10-D05	ND	specific probe	AT4G38170.1	1638	NA	NA
AT1G18400	U10-D07	bHLH a,b	specific probe	AT1G18400.1	783	NA	NA
AT2G22200	U10-E01	AP2-EREBP a,b,c	specific probe	AT2G22200.1	786	NA	NA
AT5G06550	U10-E04	JUMONJI a,b	specific probe	AT5G06550.1	1509	NA	NA
AT4G33880	U10-E09	bHLH a,b	no probe	AT4G33880.1	1059	NA	NA
AT2G41370	U10-E11	TRAF a	specific probe	AT2G41370.1	1476	NA	NA
AT1G30135	U10-F01	ZIM b,c	specific probe	AT1G30135.1	396	NA	NA
AT1G48040	U10-F02	DBP a	specific probe	AT1G48040.1	1152	NA	NA
AT3G42860	U10-F04	zf-GRF c	specific probe	AT3G42860.1	1119	NA	NA
AT2G18850	U10-F05	SET a / PcG b	specific probe	AT2G18850.1	1632	NA	NA
AT2G40340	U10-F08	AP2-EREBP a,b,c	multiple	AT2G40340.1	1026	NA	NA
AT5G63160	U10-G03	TRAF a / TAZ b	no probe	AT5G63160.1	1098	NA	NA
AT5G18240	U10-G05	G2-like a,b	specific probe	AT5G18240.2	1209	NA	NA
AT1G19490	U10-G09	bZIP a,b,c	no probe	AT1G19490.1	1416	NA	NA
AT2G01060	U10-G12	G2-like a,b	specific probe	AT2G01060.1	861	NA	NA
AT1G60380	U10-H05	NAC b	specific probe	AT1G60380.1	957	NA	NA
AT3G06220	U10-H06	ABI3-VP1 a,b	specific probe	AT3G06220.1	525	NA	NA
AT4G00390	U10-H07	GeBP a,b	specific probe	AT4G00390.1	1095	NA	NA
AT5G64340	U10-H08	bHLH d	multiple	AT5G64340.1	1047	NA	NA
AT1G43770	U10-H09	PHD a,b	specific probe	AT1G43770.2	1296	NA	NA
AT4G00250	U10-H11	GeBP a,b	multiple	AT4G00250.1	960	NA	NA
AT4G24660	U10-H12	zf-HD a,b	specific probe	AT4G24660.1	663	NA	NA
AT5G43250	U11-A01	CCAAT a / CCAAT-HAP5 b	no probe	AT5G43250.1	393	NA	NA
AT5G03720	U11-A02	HSF a,b,c	specific probe	AT5G03720.1	1239	NA	NA
AT5G15150	U11-A04	HB a,b,c	specific probe	AT5G15150.1	945	NA	NA
AT1G01030	U11-A05	ABI3-VP1 a,b	specific probe	AT1G01030.1	1077	NA	NA
AT1G02065	U11-A06	SBP a,b,c	no probe	AT1G02065.1	1002	NA	NA
AT1G05690	U11-A07	TRAF a / TAZ b	specific probe	AT1G05690.1	1095	NA	NA
AT1G68510	U11-A08	LOB a / AS2 b	specific probe	AT1G68510.1	702	NA	NA
AT3G04380	U11-A11	SET a / PcG b	no probe	AT3G04380.1	1479	NA	NA
AT3G07220	U11-A12	FHA a,b	multiple	AT3G07220.1	963	NA	NA
AT3G09735	U11-B01	S1Fa-like a,b	specific probe	AT3G09735.1	222	NA	NA
AT3G50870	U11-B02	C2C2-GATA a,b	specific probe	AT3G50870.1	888	NA	NA
AT3G51470	U11-B03	DBP a	specific probe	AT3G51470.1	1086	NA	NA
AT3G59470	U11-B04	FAR1 a	specific probe	AT3G59470.1	756	NA	NA
AT3G54610	U11-B05	GNAT a	specific probe	AT3G54610.1	1707	NA	NA
AT4G19985	U11-B06	GNAT a	specific probe	AT4G19985.1	714	NA	NA
AT3G18870	U11-B07	mTERF a	specific probe	AT3G18870.1	825	NA	NA
AT2G03050	U11-B08	mTERF a	specific probe	AT2G03050.1	852	NA	NA
AT5G23930	U11-B09	mTERF a	no probe	AT5G23930.1	1374	NA	NA
AT5G07900	U11-B10	mTERF a	specific probe	AT5G07900.1	1218	NA	NA
AT5G08790	U11-B11	NAC a,b	no probe	AT5G08790.1	852	NA	NA
AT2G18500	U11-B12	OFP a	specific probe	AT2G18500.1	948	NA	NA
AT3G20800	U11-C01	RCD1-like a	specific probe	AT3G20800.1	951	NA	NA
AT1G80400	U11-C02	ND	specific probe	AT1G80400.1	1224	NA	NA
AT4G22360	U11-C03	SWI/SNF-BAF60b a	specific probe	AT4G22360.1	1158	NA	NA
AT4G34290	U11-C04	SWI/SNF-BAF60b a	specific probe	AT4G34290.1	435	NA	NA
AT3G01890	U11-C05	SWI/SNF-BAF60b a	specific probe	AT3G01890.1	1377	NA	NA
AT2G40450	U11-C06	TRAF a	no probe	AT2G40450.1	630	NA	NA
AT1G01640	U11-C07	TRAF a	specific probe	AT1G01640.1	624	NA	NA
AT4G08455	U11-C08	TRAF a	no probe	AT4G08455.1	732	NA	NA
AT3G61600	U11-C09	TRAF a	specific probe	AT3G61600.1	1686	NA	NA
AT1G22310	U11-C10	ND	specific probe	AT1G22310.2	1575	NA	NA
AT1G24250	U11-C11	Orphans a	multiple	AT1G24250.1	759	NA	nt480[C>T(sil)]
AT2G27580	U11-C12	zf-AN1 c	specific probe	AT2G27580.1	492	NA	NA
AT3G15790	U11-D01	ND	specific probe	AT3G15790.1	765	NA	NA
AT4G21610	U11-D02	zf-LSD1 c	specific probe	AT4G21610.1	468	NA	NA
AT4G25380	U11-D03	zf-AN1 c	specific probe	AT4G25380.1	393	NA	NA
AT5G60100	U11-D05	Pseudo ARR-B a / C2C2-CO-like b	specific probe	AT5G60100.1	1488	NA	NA
AT1G06170	U11-D06	bHLH a,b	specific probe	AT1G06170.1	1263	NA	NA
AT2G32905	U11-D07	REM(B3) d	no probe	AT2G32905.1	618	NA	NA
AT1G55760	U11-D10	TRAF a	specific probe	AT1G55760.1	990	NA	NA
AT1G33280	U11-E02	NAC a,b	specific probe	AT1G33280.1	918	NA	NA
AT2G39880	U11-E04	MYB a,b	specific probe	AT2G39880.1	1104	NA	NA
AT4G37780	U11-E06	MYB a,b	specific probe	AT4G37780.1	918	NA	NA
AT1G66370	U11-E07	MYB a,b	specific probe	AT1G66370.1	741	NA	NA
AT2G42660	U11-E08	G2-like a,b	specific probe	AT2G42660.1	768	NA	NA
AT5G62470	U11-E10	MYB a,b	specific probe	AT5G62470.2	1059	NA	NA
AT5G03150	U11-E12	C2H2 a,b,c	specific probe	AT5G03150.1	1512	NA	NA
AT5G46830	U11-F01	bHLH a,b	specific probe	AT5G46830.1	1536	NA	NA
AT1G06160	U11-F03	AP2-EREBP a,b,c	specific probe	AT1G06160.1	735	NA	NA
AT3G23230	U11-F04	AP2-EREBP a,b,c	specific probe	AT3G23230.1	420	NA	NA
AT4G26030	U11-F07	C2H2 d	no probe	AT4G26030.1	663	NA	NA
AT2G03500	U11-F08	G2-like a,b	specific probe	AT2G03500.1	1299	NA	NA
AT1G15050	U11-F09	AUX-IAA a,b	specific probe	AT1G15050.1	558	NA	NA
AT1G19040	U11-F11	NAC b	specific probe	AT1G19040.1	519	NA	NA
AT2G42280	U11-F12	bHLH a,b	specific probe	AT2G42280.1	1080	NA	NA
AT1G64105	U11-G02	NAC a,b	multiple	AT1G64105.1	486	NA	NA
AT5G50570	U11-G04	SBP a,b,c	multiple	AT5G50570.1	1080	NA	identical to AT5G50670.1
AT2G18490	U11-G05	C2H2 a,b,c	specific probe	AT2G18490.1	756	NA	NA
AT5G54360	U11-G06	C2H2 d	no probe	AT5G54360.1	813	NA	NA
AT1G63820	U11-G07	Orphans a / C2C2-CO-like b	specific probe	AT1G63820.1	882	NA	NA
AT2G40210	U11-G08	MADS a,b	specific probe	AT2G40210.1	1116	NA	NA
AT3G11100	U11-G09	TRIHELIX a,b	specific probe	AT3G11100.1	750	NA	NA
AT1G66420	U11-G10	GeBP a,b	no probe	AT1G66420.1	849	NA	NA
AT1G76870	U11-G11	TRIHELIX b	specific probe	AT1G76870.1	1158	NA	NA
AT2G15740	U11-G12	C2H2 a,b,c	specific probe	AT2G15740.1	990	NA	NA
AT2G37740	U11-H01	C2H2 a,b,c	specific probe	AT2G37740.1	915	NA	NA
AT5G09750	U11-H02	bHLH a,b	no probe	AT5G09750.1	675	NA	NA
AT1G18960	U11-H03	MYB-related a,b	no probe	AT1G18960.1	924	NA	NA
AT1G27740	U11-H04	bHLH a,b	specific probe	AT1G27740.1	777	NA	NA
AT1G32770	U11-H05	NAC a,b	specific probe	AT1G32770.1	1077	NA	NA
AT1G43000	U11-H06	PLATZ a,b	specific probe	AT1G43000.1	651	NA	NA
AT1G55650	U11-H07	ARID a,b	no probe	AT1G55650.1	1014	NA	NA
AT2G01818	U11-H08	PLATZ a	no probe	AT2G01818.1	669	NA	NA
AT2G27930	U11-H09	PLATZ a,b	no probe	AT2G27930.1	570	NA	NA
AT2G30432	U11-H10	MYB-related a,b	no probe	AT2G30432.1	255	NA	NA
AT3G04280	U11-H11	Orphans a	specific probe	AT3G04280.1	429	NA	NA
AT3G17010	U11-H12	ABI3-VP1 a,b	specific probe	AT3G17010.1	909	NA	NA
AT5G14960	U12-A01	E2F-DP a,b,c	specific probe	AT5G14960.1	1080	NA	NA
AT5G51790	U12-A02	bHLH a,b	no probe	AT5G51790.1	630	NA	NA
AT5G60440	U12-A03	MADS a,b	specific probe	AT5G60440.1	900	NA	NA
AT2G17770	U12-A04	bZIP c	specific probe	AT2G17770.1	471	NA	NA
AT2G35430	U12-A05	C3H a,b	specific probe	AT2G35430.1	759	NA	NA
AT5G13780	U12-A06	GNAT a	specific probe	AT5G13780.1	579	NA	NA
AT5G16800	U12-A07	GNAT a	specific probe	AT5G16800.2	813	NA	NA
AT1G62085	U12-A08	mTERF a	specific probe	AT1G62085.1	1386	NA	NA
AT1G62110	U12-A09	mTERF a	no probe	AT1G62110.1	1389	NA	NA
AT1G79580	U12-A10	NAC a,b	specific probe	AT1G79580.1	1116	NA	NA
AT1G06920	U12-A11	OFP a	no probe	AT1G06920.1	948	NA	NA
AT3G52525	U12-A12	OFP a	no probe	AT3G52525.1	480	NA	NA
AT2G32550	U12-B01	RCD1-like a	no probe	AT2G32550.1	969	NA	NA
AT3G11090	U12-B02	LOB a / AS2 b	specific probe	AT3G11090.1	498	NA	NA
AT3G11260	U12-B03	HB a,b,c	no probe	AT3G11260.1	549	NA	NA
AT5G01860	U12-B05	C2H2 a,b,c	specific probe	AT5G01860.1	648	NA	NA
AT3G58190	U12-B07	LOB a / AS2 b	specific probe	AT3G58190.1	657	NA	NA
AT1G27660	U12-B10	ND	no probe	AT1G27660.1	1362	NA	NA
AT2G40200	U12-B12	bHLH a,b	specific probe	AT2G40200.1	765	NA	NA
AT4G00870	U12-C01	bHLH a,b	specific probe	AT4G00870.1	1272	NA	NA
AT3G02380	U12-C04	C2C2-CO-like a,b	specific probe	AT3G02380.1	1044	NA	NA
AT5G57180	U12-C05	Orphans a / C2C2-CO-like b	specific probe	AT5G57180.2	1308	NA	NA
AT3G24860	U12-C06	TRIHELIX a,b	no probe	AT3G24860.1	933	NA	NA
AT4G39410	U12-C09	WRKY a,b,c	specific probe	AT4G39410.1	915	NA	NA
AT5G07100	U12-C10	WRKY a,b,c	specific probe	AT5G07100.1	930	NA	NA
AT5G51860	U12-C11	MADS a,b	specific probe	AT5G51860.2	636	NA	NA
AT1G74650	U12-D01	MYB a,b	specific probe	AT1G74650.1	993	NA	NA
AT2G43220	U12-D02	ND	specific probe	AT2G43220.1	1617	NA	NA
AT2G02820	U12-D03	MYB a,b	specific probe	AT2G02820.2	1455	NA	NA
AT5G10120	U12-D04	EIL a,b	specific probe	AT5G10120.1	1416	NA	NA
AT1G19270	U12-D07	Orphans a / LIM b	specific probe	AT1G19270.1	1599	NA	NA
AT1G56160	U12-D08	MYB a,b	specific probe	AT1G56160.1	891	NA	NA
AT1G01160	U12-D09	GIF b	specific probe	AT1G01160.1	690	NA	NA
AT4G27310	U12-D10	Orphans a	no probe	AT4G27310.1	672	NA	NA
AT1G25440	U12-D11	C2C2-CO-like a,b	no probe	AT1G25440.1	1254	NA	NA
AT2G24590	U12-D12	ND	specific probe	AT2G24590.1	591	NA	NA
AT5G14260	U12-E01	SET a / PcG b	specific probe	AT5G14260.1	1545	NA	NA
AT1G76110	U12-E03	ARID a,b	specific probe	AT1G76110.1	1017	NA	NA
AT5G18550	U12-E04	C3H a,b	specific probe	AT5G18550.1	1398	NA	NA
AT5G22890	U12-E05	C2H2 a,b,c	specific probe	AT5G22890.1	1122	NA	NA
AT2G28160	U12-E12	bHLH a,b	no probe	AT2G28160.1	957	NA	NA
AT5G26805	U12-F02	REM(B3) d	no probe	AT5G26805.1	471	NA	NA
AT3G13540	U12-F03	MYB a,b	specific probe	AT3G13540.1	750	NA	NA
AT5G66980	U12-F06	ABI3-VP1 a,b	specific probe	AT5G66980.1	1005	NA	NA
AT3G20550	U12-F08	FHA a,b	specific probe	AT3G20550.1	945	NA	nt15[C>T(sil)]
AT2G04845	U12-F09	GNAT a	specific probe	AT2G04845.1	657	NA	NA
AT5G67180	U12-F10	AP2-EREBP a,b,c	specific probe	AT5G67180.1	1059	NA	NA
AT5G49330	U12-F12	MYB a,b	specific probe	AT5G49330.1	1029	NA	NA
AT2G40970	U12-G02	G2-like a,b	specific probe	AT2G40970.1	747	NA	NA
AT4G03170	U12-G03	ABI3-VP1 a,b	specific probe	AT4G03170.1	753	NA	NA
AT1G02250	U12-G04	NAC a,b	specific probe	AT1G02250.1	1053	NA	NA
AT1G63040	U12-G06	ND	specific Probe	AT1G63040.1	747	NA	NA
AT3G57670	U12-G08	C2H2 a,b,c	specific probe	AT3G57670.1	1152	NA	NA
AT1G64625	U12-G09	bHLH d	no probe	AT1G64625.2	1584	NA	NA
AT5G10570	U12-G10	bHLH a,b	no probe	AT5G10570.1	948	NA	NA
AT1G26300	U12-G11	BSD a	specific probe	AT1G26300.1	951	NA	NA
AT3G49800	U12-G12	BSD a	no probe	AT3G49800.1	1287	NA	NA
AT3G55770	U12-H01	LIM a,b	specific probe	AT3G55770.1	600	NA	NA
AT3G01530	U12-H04	MYB a,b	specific probe	AT3G01530.1	621	NA	NA
AT5G17300	U12-H05	MYB-related a,b	specific probe	AT5G17300.1	1164	NA	NA
AT2G33610	U12-H07	MYB-related a / SWIRM c	specific probe	AT2G33610.1	1410	NA	NA
AT4G12670	U12-H08	MYB-related d	no probe	AT4G12670.1	1500	NA	NA
AT5G66270	U12-H09	C3H a	no probe	AT5G66270.1	1350	NA	NA
AT5G67480	U12-H10	TAZ a,b	specific probe	AT5G67480.2	1152	NA	NA
AT2G18160	U13-A01	bZIP a,b,c	multiple	AT2G18160.1	516	NA	NA
AT5G54630	U13-A02	C2H2 b	specific probe	AT5G54630.1	1419	NA	NA
AT1G75340	U13-A04	C3H a,b	specific probe	AT1G75340.1	1308	NA	NA
AT5G59430	U13-A06	MYB-related d	specific probe	AT5G59430.1	1737	NA	NA
AT2G46040	U13-A10	ARID a,b	specific probe	AT2G46040.1	1689	NA	NA
AT4G15420	U13-A11	C2H2 b	specific probe	AT4G15420.1	1686	NA	NA
AT4G29930	U13-A12	bHLH a,b	no probe	AT4G29930.3	792	NA	NA
AT1G80590	U13-B04	WRKY a,b,c	specific probe	AT1G80590.1	708	NA	NA
AT3G01600	U13-B05	NAC a,b	no probe	AT3G01600.1	1113	NA	NA
AT4G02670	U13-B06	C2H2 a,b,c	specific probe	AT4G02670.1	1209	NA	NA
AT4G14720	U13-B07	ZIM b,c	specific probe	AT4G14720.1	948	NA	NA
AT5G19490	U13-B09	CCAAT a	specific probe	AT5G19490.1	795	NA	NA
AT3G21350	U13-B11	MED6 a	specific probe	AT3G21350.1	897	NA	NA
AT1G62120	U13-B12	mTERF a	no probe	AT1G62120.1	1314	NA	NA
AT1G78930	U13-C01	mTERF a	specific probe	AT1G78930.1	1776	NA	NA
AT2G44020	U13-C02	mTERF a	specific probe	AT2G44020.1	1524	NA	NA
AT4G14605	U13-C03	mTERF a	specific probe	AT4G14605.1	1482	NA	NA
AT1G05420	U13-C05	OFP a	no probe	AT1G05420.1	681	NA	NA
AT2G36050	U13-C06	OFP a	specific probe	AT2G36050.1	786	NA	NA
AT2G30400	U13-C07	OFP a	specific probe	AT2G30400.1	963	NA	NA
AT5G19650	U13-C08	OFP a	no probe	AT5G19650.1	666	NA	NA
AT1G49520	U13-C09	SWI/SNF-BAF60b a	specific probe	AT1G49520.1	1119	NA	NA
AT5G13730	U13-C10	SIGMA70-like a	specific probe	AT5G13730.1	1260	NA	NA
AT5G45110	U13-C11	TRAF a	specific probe	AT5G45110.1	1761	NA	NA
AT5G48510	U13-C12	TRAF a	no probe	AT5G48510.1	675	NA	NA
AT3G04670	U13-D01	WRKY a,b,c	specific probe	AT3G04670.1	993	NA	NA
AT1G23810	U13-D02	Orphans a	multiple	AT1G23810.1	726	NA	NA
AT1G24230	U13-D03	Orphans a	no probe	AT1G24230.1	738	NA	NA
AT1G27280	U13-D04	Orphans a	no probe	AT1G27280.1	678	NA	NA
AT1G49830	U13-D05	ND	specific probe	AT1G49830.1	753	NA	NA
AT3G19070	U13-D06	ND	specific probe	AT3G19070.1	1041	NA	NA
AT2G36740	U13-D07	YL1 c	specific probe	AT2G36740.1	1098	NA	NA
AT4G25110	U13-D08	PEPTIDASE_C14 c	specific probe	AT4G25110.1	1257	NA	NA
AT5G15040	U13-D09	Orphans a	no probe	AT5G15040.1	264	NA	NA
AT5G60142	U13-D10	ABI3-VP1 a / B3 c	no probe	AT5G60142.1	900	NA	nt150[T>C(sil)]
AT4G01540	U13-D11	NAC a,b	no probe	AT4G01540.1	1422	NA	NA
AT5G38860	U13-E01	bHLH a,b	no probe	AT5G38860.1	897	NA	NA
AT5G60480	U13-E03	zf-HD a,b	no probe	AT5G60480.1	576	NA	NA
AT1G55950	U13-E04	GeBP a,b	specific probe	AT1G55950.1	612	NA	NA
AT1G12890	U13-E05	AP2-EREBP a,b,c	no probe	AT1G12890.1	660	NA	NA
AT3G12977	U13-E06	NAC a / NAM c	no probe	AT3G12977.1	840	NA	NA
AT4G06634	U13-E07	C2H2 a,b	no probe	AT4G06634.1	1164	NA	NA
AT4G20970	U13-E08	bHLH a,b	no probe	AT4G20970.1	573	NA	NA
AT1G32510	U13-E09	NAC a,b	no probe	AT1G32510.1	852	NA	NA
AT1G18335	U13-E10	GNAT a	no probe	AT1G18335.1	810	NA	NA
AT1G68670	U13-E12	G2-like a,b	specific probe	AT1G68670.1	1065	NA	NA
AT2G34450	U13-F02	HMG a,b	specific probe	AT2G34450.1	459	NA	NA
AT5G17260	U13-F06	NAC a,b	specific probe	AT5G17260.1	1431	NA	NA
AT3G02550	U13-F07	LOB a / AS2 b	specific probe	AT3G02550.1	792	NA	NA
AT4G14540	U13-F08	CCAAT a / CCAAT-HAP3 b	specific probe	AT4G14540.1	486	NA	NA
AT2G33350	U13-F11	Orphans a / C2C2-CO-like b	specific probe	AT2G33350.2	1233	NA	NA
AT2G46670	U13-F12	Orphans a / C2C2-CO-like b	multiple	AT2G46670.1	552	NA	NA
AT5G06080	U13-G03	LOB a / AS2 b	specific probe	AT5G06080.1	534	NA	NA
AT2G32020	U13-G04	GNAT a	specific probe	AT2G32020.1	552	NA	NA
AT2G38130	U13-G05	GNAT a	specific probe	AT2G38130.1	573	NA	NA
AT2G42380	U13-G12	bZIP a,b,c	specific probe	AT2G42380.2	966	NA	NA
AT5G66940	U13-H01	C2C2-DOF a,b,c	specific probe	AT5G66940.1	678	NA	nt426[T>C(sil)]
AT1G10610	U13-H02	bHLH a,b	specific probe	AT1G10610.1	1326	NA	NA
AT1G29860	U13-H03	WRKY a,b,c	specific probe	AT1G29860.1	849	NA	NA
AT5G49490	U13-H05	MADS a,b	no probe	AT5G49490.1	858	NA	NA
AT1G14687	U13-H06	zf-HD a,b	specific probe	AT1G14687.1	507	NA	NA
AT3G51180	U13-H07	ND	specific probe	AT3G51180.1	1566	NA	NA
AT2G17040	U13-H08	NAC a,b	specific probe	AT2G17040.1	831	NA	NA
AT2G35700	U13-H10	AP2-EREBP a,b,c	specific probe	AT2G35700.1	585	NA	NA
AT5G48890	U13-H11	C2H2 b	no probe	AT5G48890.1	522	NA	NA
AT1G62150	U13-H12	mTERF a	specific probe	AT1G62150.1	1392	NA	NA
AT3G26790	U14-A01	ABI3-VP1 a,b	specific probe	AT3G26790.1	942	NA	NA
AT1G59810	U14-A03	MADS a,b	multiple	AT1G59810.1	852	NA	NA
AT1G31140	U14-A04	MADS a,b	no probe	AT1G31140.2	642	NA	NA
AT5G49300	U14-A05	C2C2-GATA a,b	no probe	AT5G49300.1	420	NA	NA
AT4G04890	U14-A07	HB a,b	specific probe	AT4G04890.1	2232	NA	NA
AT5G16540	U14-A08	C3H a,b	specific probe	AT5G16540.1	1128	NA	NA
AT2G47620	U14-A09	MYB-related a / SWIRM c	specific probe	AT2G47620.1	1539	NA	NA
AT3G45880	U14-A11	JUMONJI d	specific probe	AT3G45880.1	1038	NA	NA
AT3G03660	U14-B02	HB a,b,c	specific probe	AT3G03660.1	894	NA	NA
AT2G43000	U14-B03	NAC a,b	specific probe	AT2G43000.1	828	NA	NA
AT5G39820	U14-B04	NAC a,b	specific probe	AT5G39820.1	1005	NA	NA
AT3G13840	U14-B06	GRAS a,b	specific probe	AT3G13840.1	1533	NA	NA
AT1G26780	U14-B07	MYB a,b	specific probe	AT1G26780.2	1080	NA	NA
AT5G65590	U14-B08	C2C2-DOF a,b,c	specific probe	AT5G65590.1	951	NA	NA
AT4G12210	U14-B10	ND	no probe	AT4G12210.1	612	NA	NA
AT3G46070	U14-B11	C2H2 a,b,c	specific probe	AT3G46070.1	513	NA	NA
AT5G15310	U14-C04	MYB a,b	specific probe	AT5G15310.1	981	NA	NA
AT2G38250	U14-C05	TRIHELIX a,b	specific probe	AT2G38250.1	870	NA	NA
AT3G25790	U14-C07	G2-like a,b	specific probe	AT3G25790.1	1074	NA	NA
AT5G12330	U14-C08	SRS a,b	specific probe	AT5G12330.1	963	NA	NA
AT5G05120	U14-C11	C2H2 a,b,c	no probe	AT5G05120.1	606	NA	NA
AT5G06650	U14-C12	C2H2 a,b,c	specific probe	AT5G06650.1	576	NA	NA
AT5G10970	U14-D01	C2H2 a,b	specific probe	AT5G10970.1	819	NA	NA
AT4G36260	U14-D03	SRS a,b	specific probe	AT4G36260.1	969	NA	NA
AT5G66870	U14-D04	LOB a / AS2 b	no probe	AT5G66870.1	942	NA	NA
AT3G47710	U14-D06	ND	no probe	AT3G47710.1	279	NA	NA
AT5G09460	U14-D07	ND	multiple	AT5G09460.1	981	NA	NA
AT1G30210	U14-D09	TCP a,b,c	specific probe	AT1G30210.1	975	NA	NA
AT2G38300	U14-E01	G2-like a,b	specific probe	AT2G38300.1	1023	NA	NA
AT4G34530	U14-E03	bHLH a,b	no probe	AT4G34530.1	1008	NA	NA
AT3G61950	U14-E04	bHLH a,b	specific probe	AT3G61950.1	1077	NA	NA
AT1G19180	U14-E06	ZIM b,c	specific probe	AT1G19180.1	762	NA	NA
AT4G27230	U14-E08	CCAAT a	specific probe	AT4G27230.1	396	NA	NA
AT1G72210	U14-E09	bHLH a,b	no probe	AT1G72210.1	963	NA	NA
AT1G32700	U14-E10	PLATZ a,b	specific probe	AT1G32700.1	642	NA	NA
AT4G37610	U14-E12	TAZ a,b	specific probe	AT4G37610.1	1107	NA	NA
AT1G46768	U14-F02	AP2-EREBP a,b,c	specific probe	AT1G46768.1	462	NA	NA
AT2G25820	U14-F10	AP2-EREBP a,b,c	specific probe	AT2G25820.1	678	NA	NA
AT5G27050	U14-F12	MADS a,b	specific probe	AT5G27050.1	363	NA	NA
AT2G27470	U14-G01	CCAAT a / CCAAT-HAP3 b	specific probe	AT2G27470.1	828	NA	NA
AT4G10600	U14-G02	PHD b	no probe	AT4G10600.1	714	NA	NA
AT1G68030	U14-G04	PHD a,b	no probe	AT1G68030.1	945	NA	NA
AT1G74890	U14-G05	Orphans a	specific probe	AT1G74890.1	621	NA	NA
AT2G41310	U14-G06	Orphans a	specific probe	AT2G41310.1	678	NA	NA
AT3G13960	U14-G07	GRF a,b	specific probe	AT3G13960.1	1194	NA	NA
AT3G14740	U14-G08	PHD a,b	specific probe	AT3G14740.2	1032	NA	NA
AT2G39000	U14-G09	GNAT a	specific probe	AT2G39000.1	876	NA	NA
AT1G61990	U14-G10	mTERF a	specific probe	AT1G61990.1	1245	NA	NA
AT2G34620	U14-G11	mTERF a	specific probe	AT2G34620.1	912	NA	NA
AT1G31760	U14-G12	SWI/SNF-BAF60b a	specific probe	AT1G31760.1	339	NA	NA
AT5G14170	U14-H02	SWI/SNF-BAF60b a	specific probe	AT5G14170.1	1605	NA	NA
AT4G14713	U14-H03	ZIM b,c	no probe	AT4G14713.1	942	NA	NA
AT1G70030	U14-H04	Orphans a	no probe	AT1G70030.1	483	NA	NA
AT1G69030	U14-H06	BSD a	specific probe	AT1G69030.1	954	NA	NA
AT2G16770	U14-H07	bZIP a,b,c	no probe	AT2G16770.1	750	NA	NA
AT4G25610	U14-H10	C2H2 a,b,c	specific probe	AT4G25610.1	1761	NA	NA
AT5G66770	U14-H12	GRAS a,b	specific probe	AT5G66770.1	1755	NA	NA
AT5G50010	U15-A01	bHLH d	multiple	AT5G50010.1	936	NA	NA
AT1G08540	U15-A03	SIGMA70-like a	specific probe	AT1G08540.1	1719	NA	NA
AT2G33835	U15-A04	C3H a,b	no probe	AT2G33835.1	1764	NA	NA
AT1G61970	U15-A06	mTERF a	no probe	AT1G61970.1	1257	NA	NA
AT2G33720	U15-A07	REM(B3) d	specific probe	AT2G33720.1	981	NA	NA
AT2G40750	U15-A09	WRKY a,b,c	specific probe	AT2G40750.1	1041	NA	NA
AT5G02030	U15-A10	HB a,b	specific probe	AT5G02030.1	1728	NA	NA
AT2G26960	U15-A11	MYB a,b	specific probe	AT2G26960.1	1284	NA	NA
AT1G68190	U15-A12	Orphans a	specific probe	AT1G68190.1	1071	NA	nt942[A>C(sil)]
AT4G31660	U15-B03	ABI3-VP1 a,b	no probe	AT4G31660.1	756	NA	nt489[C>T(sil)]
AT2G01200	U15-B04	AUX-IAA a,b	no probe	AT2G01200.2	576	NA	NA
AT5G47670	U15-B05	CCAAT a / CCAAT-HAP3 b	specific probe	AT5G47670.2	705	NA	NA
AT3G27810	U15-B06	MYB a,b	specific probe	AT3G27810.1	681	NA	NA
AT3G66656	U15-B07	MADS a,b	specific probe	AT3G66656.1	537	NA	NA
AT5G58890	U15-B08	MADS a,b	specific probe	AT5G58890.1	885	NA	NA
AT1G17590	U15-B09	CCAAT a / CCAAT-HAP2 b / CBFB_NFYA c	specific probe	AT1G17590.1	987	NA	NA
AT1G60040	U15-B11	MADS a,b	multiple	AT1G60040.1	855	NA	NA
AT1G69540	U15-B12	MADS a,b	no probe	AT1G69540.1	1035	NA	NA
AT1G80390	U15-C02	AUX-IAA a,b	no probe	AT1G80390.1	540	NA	NA
AT1G51120	U15-C05	AP2-EREBP a,b	multiple	AT1G51120.1	1059	NA	NA
AT5G11590	U15-C06	AP2-EREBP a,b,c	specific probe	AT5G11590.1	711	NA	NA
AT3G12680	U15-C08	C3H a,b	specific probe	AT3G12680.1	1575	NA	NA
AT3G48440	U15-C09	C3H a,b	specific probe	AT3G48440.1	1347	NA	NA
AT3G55980	U15-C10	C3H a,b	specific probe	AT3G55980.1	1743	NA	NA
AT1G28300	U15-D01	ABI3-VP1 a,b	specific probe	AT1G28300.1	1092	NA	NA
AT4G14490	U15-D02	FHA a,b	specific probe	AT4G14490.1	1161	NA	NA
AT5G65080	U15-D05	MADS a,b	specific probe	AT5G65080.1	618	NA	NA
AT4G09100	U15-D06	ND	specific probe	AT4G09100.1	399	NA	NA
AT3G43430	U15-D07	ND	specific probe	AT3G43430.1	504	NA	NA
AT1G18780	U15-D08	ND	no probe	AT1G18780.1	978	NA	NA
AT1G18760	U15-D09	ND	no probe	AT1G18760.1	675	NA	NA
AT3G45150	U15-D12	TCP a,b,c	no probe	AT3G45150.1	498	NA	NA
AT3G18550	U15-E01	TCP a,b,c	no probe	AT3G18550.1	1302	NA	NA
AT3G12910	U15-E02	NAC a / NAM c	specific probe	AT3G12910.1	912	NA	NA
AT4G08250	U15-E04	GRAS a,b	specific probe	AT4G08250.1	1452	NA	NA
AT5G26170	U15-E05	WRKY a,b,c	no probe	AT5G26170.1	522	NA	NA
AT4G00210	U15-E06	LOB a / AS2 b	no probe	AT4G00210.1	663	NA	NA
AT2G04240	U15-E09	ND	specific probe	AT2G04240.1	489	NA	NA
AT3G47600	U15-E10	MYB a,b	specific probe	AT3G47600.1	1002	NA	NA
AT5G17810	U15-E12	HB a,b,c	no probe	AT5G17810.1	807	NA	NA
AT3G03550	U15-F03	ND	specific probe	AT3G03550.1	1071	NA	NA
AT1G03790	U15-F04	C3H a,b	specific probe	AT1G03790.1	1182	NA	NA
AT4G22140	U15-F06	PHD a,b	specific probe	AT4G22140.1	705	NA	NA
AT4G13040	U15-F09	AP2-EREBP a,b	no probe	AT4G13040.1	741	NA	NA
AT4G39250	U15-F10	MYB-related a,b	no probe	AT4G39250.1	303	NA	NA
AT3G05690	U15-F11	CCAAT a / CCAAT-HAP2 b / CBFB_NFYA c	specific probe	AT3G05690.1	888	NA	NA
AT1G65620	U15-G01	LOB a / AS2 b	specific probe	AT1G65620.1	600	NA	NA
AT5G03780	U15-G02	MYB-related d	specific probe	AT5G03780.1	1263	NA	NA
AT1G68880	U15-G07	bZIP a,b,c	specific probe	AT1G68880.1	417	NA	NA
AT2G21060	U15-G09	CSD a,c	specific probe	AT2G21060.1	606	NA	NA
AT2G32460	U15-G11	MYB a,b	specific probe	AT2G32460.1	1473	NA	NA
AT1G70920	U15-H03	HB a,b	specific probe	AT1G70920.1	621	NA	NA
AT5G24050	U15-H04	REM(B3) d	no probe	AT5G24050.1	1050	NA	NA
AT5G43650	U15-H05	bHLH a,b	no probe	AT5G43650.1	744	NA	NA
AT5G26749	U15-H06	C3H d	no probe	AT5G26749.1	444	NA	NA
AT2G20570	U15-H09	G2-like a,b	specific probe	AT2G20570.1	1263	NA	NA
AT5G06420	U15-H11	C3H a,b	multiple	AT5G06420.1	1137	NA	NA
AT5G64810	U16-A02	WRKY a,b,c	no probe	AT5G64810.1	585	NA	NA
AT1G53230	U16-A03	TCP a,b,c	specific probe	AT1G53230.1	1176	NA	NA
AT4G21440	U16-A04	MYB a,b	specific probe	AT4G21440.1	1053	NA	NA
AT2G14760	U16-A05	bHLH a,b	no probe	AT2G14760.1	987	NA	NA
AT5G43620	U16-A06	C2H2 d	multiple	AT5G43620.1	1233	NA	NA
AT1G04500	U16-A07	Orphans a / C2C2-CO-like b	specific probe	AT1G04500.1	1161	NA	NA
AT1G02170	U16-A08	PEPTIDASE_C14 c	specific probe	AT1G02170.1	1104	NA	NA
AT2G47850	U16-B01	C3H a,b	specific probe	AT2G47850.1	1407	NA	NA
AT4G00610	U16-B03	GeBP a,b	no probe	AT4G00610.1	987	NA	NA
AT1G13400	U16-B04	C2H2 b	specific probe	AT1G13400.1	624	NA	NA
AT1G32240	U16-B05	G2-like a,b	specific probe	AT1G32240.1	1167	NA	NA
AT1G48195	U16-B07	C3H a,b	no probe	AT1G48195.1	249	NA	NA
AT1G01350	U16-B09	C3H a,b	multiple	AT1G01350.1	1032	NA	NA
AT1G01920	U16-B10	SET a / PcG b	specific probe	AT1G01920.2	1719	NA	NA
AT1G60700	U16-B11	FHA a,b	no probe	AT1G60700.1	1578	NA	NA
AT1G75530	U16-B12	FHA a,b	no probe	AT1G75530.1	1668	NA	NA
AT2G21240	U16-C01	BBR-BPC a,b	specific probe	AT2G21240.1	891	NA	NA
AT2G45480	U16-C04	GRF a,b	no probe	AT2G45480.1	1290	NA	NA
AT4G10920	U16-C05	Coactivator p15 a	specific probe	AT4G10920.1	498	NA	NA
AT5G49420	U16-C07	MADS a,b	multiple	AT5G49420.1	1005	NA	NA
AT3G06410	U16-C09	C3H a,b	specific probe	AT3G06410.1	1389	NA	NA
AT2G23660	U16-C10	LOB a / AS2 b	specific probe	AT2G23660.1	936	NA	NA
AT5G65100	U16-C12	EIL a,b	specific probe	AT5G65100.1	1674	NA	NA
AT1G19050	U16-D01	Orphans a	specific probe	AT1G19050.1	621	NA	NA
AT2G23060	U16-D02	GNAT a	specific probe	AT2G23060.1	1242	NA	NA
AT5G38740	U16-D03	MADS a,b	no probe	AT5G38740.1	1281	NA	NA
AT2G03060	U16-D04	MADS a,b	specific probe	AT2G03060.2	1161	NA	NA
AT1G60350	U16-D05	NAC a,b	specific probe	AT1G60350.1	963	NA	NA
AT2G42410	U16-D06	C2H2 a,b,c	specific probe	AT2G42410.1	645	NA	NA
AT3G51060	U16-D07	SRS a,b	no probe	AT3G51060.1	1113	NA	NA
AT5G54067	U16-D08	REM(B3) d	no probe	AT5G54067.1	381	NA	NA
AT5G15850	U16-D10	C2C2-CO-like a,b	specific probe	AT5G15850.1	1068	NA	NA
AT1G69560	U16-D12	MYB a,b	specific probe	AT1G69560.1	993	NA	NA
AT3G10000	U16-E01	TRIHELIX a,b	no probe	AT3G10000.1	1446	NA	NA
AT5G56200	U16-E02	C2H2 a,b,c	specific probe	AT5G56200.1	1482	NA	NA
AT1G69570	U16-E03	C2C2-DOF a,b,c	specific probe	AT1G69570.1	1200	NA	NA
AT1G68120	U16-E04	BBR-BPC a,b	specific probe	AT1G68120.1	813	NA	NA
AT2G46735	U16-E06	ND	specific probe	AT2G46735.1	483	NA	NA
AT4G35580	U16-E07	NAC a,b	specific probe	AT4G35580.1	1605	NA	NA
AT5G50915	U16-E08	bHLH a,b	specific probe	AT5G50915.1	861	NA	NA
AT5G65910	U16-E09	BSD a	specific probe	AT5G65910.1	1299	NA	NA
AT3G04930	U16-E12	GeBP a,b	no probe	AT3G04930.1	1371	NA	NA
AT2G02450	U16-F01	NAC a,b	specific probe	AT2G02450.2	1245	NA	NA
AT1G10585	U16-F02	bHLH a,b	specific probe	AT1G10585.1	546	NA	NA
AT1G61980	U16-F03	mTERF a	no probe	AT1G61980.1	1257	NA	NA
AT1G15340	U16-F04	MBD c	specific probe	AT1G15340.1	1155	NA	NA
AT1G72740	U16-F05	MYB-related a,b	specific probe	AT1G72740.2	864	NA	NA
AT3G12890	U16-F06	Orphans a / C2C2-CO-like b	specific probe	AT3G12890.1	756	NA	NA
AT4G33280	U16-F07	ABI3-VP1 a,b	specific probe	AT4G33280.1	1014	NA	NA
AT2G29660	U16-F08	C2H2 a,b,c	specific probe	AT2G29660.1	1122	NA	NA
AT5G05330	U16-F11	HMG d	no probe	AT5G05330.1	663	NA	NA
AT3G56570	U16-F12	SET a / PcG b	no probe	AT3G56570.1	1596	NA	NA
AT4G38910	U16-G01	BBR-BPC a,b	no probe	AT4G38910.2	777	NA	NA
AT5G24330	U16-G02	PHD a,b	specific probe	AT5G24330.1	1050	NA	NA
AT4G18830	U16-G03	OFP a	no probe	AT4G18330.1	1050	NA	NA
AT5G58360	U16-G04	OFP a	specific probe	AT5G58360.1	891	NA	NA
AT5G22240	U16-G05	OFP a	no probe	AT5G22240.1	591	NA	NA
AT5G12980	U16-G06	RCD1-like a	specific probe	AT5G12980.1	936	NA	NA
AT3G56230	U16-G07	TRAF a	specific probe	AT3G56230.1	849	NA	NA
AT3G53440	U16-G08	ND	specific probe	AT3G53440.1	1539	NA	NA
AT5G49200	U16-G10	C3H a,b	multiple	AT5G49200.1	1260	NA	NA
AT1G18750	U16-G11	MADS a,b	specific probe	AT1G18750.1	1170	NA	NA
AT5G05550	U16-G12	TRIHELIX a,b	specific probe	AT5G05550.2	750	NA	NA
AT4G34400	U16-H02	ABI3-VP1 a,b	specific probe	AT4G34400.1	1194	NA	NA
AT5G53660	U16-H03	GRF a,b	specific probe	AT5G53660.1	1098	NA	NA
AT2G21650	U16-H04	MYB-related d	specific probe	AT2G21650.1	306	NA	NA
AT4G12850	U16-H05	FAR1 a	no probe	AT4G12850.1	552	NA	NA
AT2G36026	U16-H06	OFP a	no probe	AT2G36026.1	552	NA	NA
AT4G34590	U16-H07	bZIP a,b,c	multiple	AT4G34590.1	480	NA	NA
AT5G06160	U17-A01	C2H2 d	specific probe	AT5G06160.1	1515	NA	NA
AT3G56380	U17-A03	Orphans a	specific probe	AT3G56380.1	462	NA	NA
AT5G25790	U17-A04	CPP a,b	no probe	AT5G25790.1	1380	NA	nt202[A>C(sil)]
AT5G41090	U17-A05	NAC a,b	specific probe	AT5G41090.1	639	NA	NA
AT5G09250	U17-A06	Coactivator p15 a	specific probe	AT5G09250.1	324	NA	NA
AT3G07500	U17-A07	FAR1 a	no probe	AT3G07500.1	654	NA	NA
AT1G72030	U17-A08	GNAT a	specific probe	AT1G72030.1	771	NA	NA
AT2G39030	U17-A09	GNAT a	specific probe	AT2G39030.1	687	NA	NA
AT3G02400	U17-A12	FHA a,b	specific probe	AT3G02400.1	1758	NA	NA
AT3G53920	U17-B01	SIGMA70-like a	specific probe	AT3G53920.1	1716	NA	NA
AT4G37580	U17-B04	GNAT a	specific probe	AT4G37580.1	1212	NA	NA
AT4G02990	U17-B05	mTERF a	specific probe	AT4G02990.1	1626	NA	nt774[T>G(sil)]
AT4G31060	U17-B06	AP2-EREBP a,b,c	specific probe	AT4G31060.1	564	NA	NA
AT5G60142	U17-B07	ABI3-VP1 a / B3 c	no probe	AT5G60142.1	900	NA	NA
AT5G18000	U17-B08	ABI3-VP1 a,b	specific probe	AT5G18000.1	924	NA	NA
AT1G55750	U17-B09	BSD a	multiple	AT1G55750.1	1776	NA	NA
AT3G52910	U17-B10	GRF a,b	no probe	AT3G52910.1	1143	NA	NA
AT5G06770	U17-B12	C3H a,b	specific probe	AT5G06770.1	723	NA	NA
AT2G39250	U17-C01	AP2-EREBP a,b,c	specific probe	AT2G39250.1	978	NA	NA
AT2G04740	U17-C03	TRAF a	specific probe	AT2G04740.1	1737	NA	NA
AT3G28730	U17-C06	HMG a,b	specific probe	AT3G28730.1	1941	NA	NA
AT4G28030	U17-C07	GNAT a	specific probe	AT4G28030.1	825	NA	NA
AT1G62010	U17-C08	mTERF a	specific probe	AT1G62010.1	1248	NA	NA
AT1G74120	U17-C09	mTERF a	specific probe	AT1G74120.1	1338	NA	NA
AT2G36000	U17-C10	mTERF a	specific probe	AT2G36000.1	1002	NA	NA
AT1G79220	U17-C11	mTERF a	specific probe	AT1G79220.1	1200	NA	NA
AT2G32100	U17-D01	OFP a	specific probe	AT2G32100.1	735	NA	NA
AT1G76590	U17-D02	PLATZ a,b	specific probe	AT1G76590.1	738	NA	NA
AT2G46260	U17-D03	TRAF a	specific probe	AT2G46260.1	1686	NA	NA
AT1G24210	U17-D04	Orphans a	specific probe	AT1G24210.1	468	NA	NA
AT3G63030	U17-D05	zf-CW c	no probe	AT3G63030.1	561	NA	NA
AT5G07500	U17-D08	C3H a,b	specific probe	AT5G07500.1	738	NA	NA
AT5G41380	U17-D09	Orphans a / C2C2-CO-like b	no probe	AT5G41380.1	924	NA	NA
AT3G53820	U17-D10	C2H2 a,b	specific probe	AT3G53820.1	429	NA	NA
AT2G34830	U17-E02	WRKY a,b,c	specific probe	AT2G34830.1	1284	NA	NA
AT3G24010	U17-E04	PHD a,b	specific probe	AT3G24010.1	705	NA	NA
AT4G25990	U17-E05	Orphans a / C2C2-CO-like b	specific probe	AT4G25990.1	1230	NA	NA
AT1G32070	U17-E06	GNAT a	specific probe	AT1G32070.1	777	NA	NA
AT2G03340	U17-E07	WRKY a,b,c	specific probe	AT2G03340.1	1542	NA	NA
AT1G22130	U17-E08	MADS a,b	specific probe	AT1G22130.1	1008	NA	NA
AT1G54360	U17-E09	ND	specific probe	AT1G54360.2	1581	NA	Single nucleotide polymorphism-Considering AT1G54360.1 CDS annotation, nt349-350[CT>TC(S>L)]
AT5G27090	U17-E10	MADS a,b	no probe	AT5G27090.1	564	NA	NA
AT1G68800	U17-E11	TCP a,b,c	no probe	AT1G68800.2	1071	NA	Partial retention of intron 1-Considering AT1G68800.1 CDS annotation, nt968-969[additional 18 nt]
AT1G56650	U17-F01	MYB a,b	specific probe	AT1G56650.1	747	NA	NA
AT3G61120	U17-F02	MADS a,b	specific probe	AT3G61120.1	735	NA	NA
AT1G20693	U17-F03	HMG a,b	specific probe	AT1G20693.1	435	NA	NA
AT4G36780	U17-F04	BES1 a,b	specific probe	AT4G36780.2	798	NA	Nuceotide polymorphism-Considering AT4G36780.1 CDS annotation, nt635-636[additional 4 nt]
AT2G02080	U17-F05	C2H2 a,b,c	specific probe	AT2G02080.1	1551	NA	NA
AT4G28530	U17-F06	NAC a,b	specific probe	AT4G28530.1	1059	NA	NA
AT4G38680	U17-F07	CSD a,c	specific probe	AT4G38680.1	612	NA	NA
AT1G72310	U17-F08	ND	specific probe	AT1G72310.1	975	NA	nt183[G>A(sil)]
AT5G67000	U17-F09	AP2-EREBP a,b,c	specific probe	AT5G67000.1	555	NA	NA
AT3G23220	U17-F11	AP2-EREBP a,b,c	specific probe	AT3G23220.1	420	NA	NA
AT2G02740	U17-F12	PBF-2-like a / WHIRLY b	specific probe	AT2G02740.1	807	NA	NA
AT4G31620	U17-G02	ABI3-VP1 a,b	no probe	AT4G31620.2	1479	NA	Partial retention of intron 4-Considering AT4G31620.1 CDS annotation, nt1152-1153[additional 6nt]
AT5G47140	U17-G03	C2C2-GATA a,b	no probe	AT5G47140.1	1413	NA	NA
AT1G50680	U17-G06	AP2-EREBP a,b	multiple	AT1G50680.1	1014	NA	NA
AT3G01030	U17-G10	C2H2 b	no probe	AT3G01030.1	1116	NA	NA
AT3G19500	U17-G11	ND	specific probe	AT3G19500.1	813	NA	NA
AT3G24820	U17-G12	BSD a	specific probe	AT3G24820.1	561	NA	NA
AT5G35330	U17-H01	ND	specific probe	AT5G35330.1	819	NA	NA
AT2G47700	U17-H02	ND	specific probe	AT2G47700.1	1077	NA	NA
AT2G05900	U17-H04	SET a / PcG b	specific probe	AT2G05900.1	939	NA	NA
AT1G11510	U17-H05	GeBP a,b	no probe	AT1G11510.1	1059	NA	NA
AT5G51980	U17-H06	C3H a,b	specific probe	AT5G51980.1	1332	NA	NA
AT2G17180	U17-H07	C2H2 a,b,c	specific probe	AT2G17180.1	813	NA	NA
AT3G55210	U17-H08	NAC a,b	multiple	AT3G55210.1	843	NA	NA
AT5G61470	U17-H09	C2H2 a,b,c	specific probe	AT5G61470.1	915	NA	NA
AT4G05630	U17-H10	ND	specific probe	AT4G05630.1	375	NA	NA
AT4G31615	U17-H11	ABI3-VP1 a,b	specific probe	AT4G32615.1	1464	NA	NA
AT5G24120	U17-H12	SIGMA70-like a	specific probe	AT5G24120.1	1554	NA	NA
AT3G52540	U18-A01	OFP a	specific probe	AT3G52540.1	849	NA	NA
AT5G67450	U18-A02	C2H2 a,b	specific probe	AT5G67450.1	738	NA	NA
AT1G32360	U18-A03	C3H a,b	specific probe	AT1G32360.1	1155	NA	NA
AT4G04030	U18-A04	OFP a	no probe	AT4G04030.1	387	NA	nt181[T>C(sil)]
AT5G59380	U18-A05	MBD c	specific probe	AT5G59380.1	678	NA	NA
AT5G44190	U18-A06	G2-like a,b	specific probe	AT5G44190.1	1161	NA	NA
AT1G31040	U18-A08	PLATZ a,b	specific probe	AT1G31040.1	732	NA	NA
AT5G35770	U18-A09	SAP a,b	specific probe	AT5G35770.1	1341	NA	NA
AT2G39020	U18-A11	GNAT a	specific probe	AT2G39020.1	711	NA	NA
AT3G20640	U18-A12	ND	no probe	AT3G20640.1	1365	NA	NA
AT1G28520	U18-B01	VOZ a,b	specific probe	AT1G28520.1	1461	NA	NA
AT2G35550	U18-B03	BBR-BPC a,b	specific probe	AT2G35550.2	816	NA	NA
AT4G36020	U18-B04	CSD a,c	specific probe	AT4G36020.1	900	NA	NA
AT2G18120	U18-B05	SRS a,b	specific probe	AT2G18120.1	669	NA	NA
AT3G04100	U18-B06	MADS a,b	specific probe	AT3G04100.1	624	NA	NA
AT2G28910	U18-B07	ND	specific probe	AT2G28910.1	999	NA	NA
AT5G10380	U18-B08	ND	specific probe	AT5G10380.1	906	NA	NA
AT4G37180	U18-B09	G2-like a,b	specific probe	AT4G37180.1	1092	NA	NA
AT5G04110	U18-B10	MYB-related a	specific probe	AT5G04110.1	1641	NA	NA
AT2G37060	U18-B11	CCAAT a / CCAAT-HAP3 b	no probe	AT2G37060.1	522	NA	NA
AT4G00238	U18-B12	GeBP a,b	multiple	AT4G00238.1	1038	NA	NA
AT4G32280	U18-C01	AUX-IAA a,b	specific probe	AT4G32280.1	756	NA	NA
AT5G26630	U18-C04	MADS a,b	specific probe	AT5G26630.1	657	NA	NA
AT5G52600	U18-C05	MYB a,b	no probe	AT5G52600.2	606	NA	Retention of intron 2-Considering AT5G52600.1 CDS annotation, nt263-264[additional 73 nt]
AT3G50510	U18-C06	LOB a / AS2 b	no probe	AT3G50510.1	597	NA	NA
AT1G66810	U18-C07	C3H a,b	specific probe	AT1G66810.1	933	NA	NA
AT5G15060	U18-C08	LOB a	specific probe	AT5G15060.1	426	NA	NA
AT1G20696	U18-C10	HMG a,b	specific probe	AT1G20696.1	444	NA	NA
AT1G54390	U18-C12	PHD a,b	specific probe	AT1G54390.3	987	NA	NA
AT5G51870	U18-D01	MADS a,b	specific probe	AT5G51870.3	624	NA	NA
AT1G28050	U18-D03	C2C2-CO-like a,b	specific probe	AT1G28050.1	1302	NA	NA
AT3G60400	U18-D05	mTERF a	specific probe	AT3G60400.1	1677	NA	NA
AT3G24650	U18-D06	ABI3-VP1 a,b	specific probe	AT3G24650.1	2163	NA	nt9[T>C(sil)]
AT2G20110	U18-D09	CPP a,b	specific probe	AT2G20110.1	1737	NA	NA
AT1G25550	U18-D10	G2-like a,b	specific probe	AT1G25550.1	1035	NA	NA
AT1G73100	U18-E01	SET a / PcG b	specific probe	AT1G73100.1	2010	NA	NA
AT4G22070	U18-E05	WRKY a,b,c	specific probe	AT4G22070.1	1617	NA	NA
AT3G54320	U18-E07	AP2-EREBP a,b,c	specific probe	AT3G54320.3	1317	NA	NA
AT1G49010	U18-E08	MYB a,b	specific probe	AT1G49010.1	945	NA	NA
AT2G10950	U18-E10	BSD a	specific probe	AT2G10950.1	1011	NA	NA
AT4G18170	U18-F02	WRKY a,b,c	specific probe	AT4G18170.1	957	NA	NA
AT3G57040	U18-F05	Orphans a	specific probe	AT3G57040.1	705	NA	NA
AT5G38490	U18-F06	REM(B3) d	no probe	AT5G38490.1	1095	NA	NA
AT1G10586	U18-F07	bHLH a	no probe	AT1G10586.1	525	NA	NA
AT1G21780	U18-F08	TRAF a	specific probe	AT1G21780.1	981	NA	NA
AT3G18650	U18-F10	MADS a,b	specific probe	AT3G18650.1	1161	NA	NA
AT4G21030	U18-G01	C2C2-DOF a,b,c	no probe	AT4G21030.1	585	NA	NA
AT3G01140	U18-G02	MYB a,b	specific probe	AT3G01140.1	1167	NA	NA
AT3G24500	U18-G03	MBF1 a,b	specific probe	AT3G24500.1	447	NA	NA
AT4G01500	U18-G04	ABI3-VP1 a,b	specific probe	AT4G01500.1	1002	NA	NA
AT2G17870	U18-G05	CSD a,c	specific probe	AT2G17870.1	906	NA	NA
AT2G21400	U18-G06	SRS a,b	no probe	AT2G21400.1	525	NA	NA
AT2G21900	U18-G07	WRKY a,b,c	no probe	AT2G21900.1	609	NA	NA
AT5G05770	U18-G08	HB a,b,c	no probe	AT5G05770.1	369	NA	NA
AT5G64610	U18-G09	C2H2 b	specific probe	AT5G64610.1	1338	NA	NA
AT4G32570	U18-G10	ZIM b,c	specific probe	AT4G32570.1	1086	NA	NA
AT5G50320	U18-G12	GNAT a	specific probe	AT5G50320.1	1698	NA	NA
AT4G11400	U18-H02	ARID a,b	specific probe	AT4G11400.1	1722	NA	NA
AT2G46790	U18-H03	Pseudo ARR-B a / C2C2-CO-like b	multiple	AT2G46790.1	1407	NA	NA
AT1G02230	U18-H05	NAC a,b	no probe	AT1G02230.1	1080	NA	NA
AT4G14225	U18-H06	zf-AN1 c	no probe	AT4G14225.2	378	NA	Retention of intron 1-Considering AT4G14225.1 CDS annotation, nt202-203[additional 48 nt]
AT5G39810	U18-H07	MADS a,b	multiple	AT5G39810.2	990	NA	Retention of intron 1-Considering AT5G39810.1 CDS annotation, nt360-361[additional 77 nt]
AT4G17980	U18-H08	NAC a,b	specific probe	AT4G17980.2	789	NA	Retention of intron 4-Considering AT4G17980.1 CDS annotation, nt762-763[additional 117 nt]
AT1G25310	U18-H09	bHLH a / HLH c	no probe	AT1G25310.2	438	NA	Partial retention of introns 1 and 3-Considering AT1G25310.1 CDS annotation, nt230-231[additional 3 nt], nt354-355[additional 13 nt]
AT2G33500	U18-H10	C2C2-CO-like a,b	specific probe	AT2G33500.2	1209	NA	NA
AT3G10113	U18-H11	MYB-related a,b,c	no probe	AT3G10113.2	1011	NA	Retention of intron 4-Considering AT3G10113.1 CDS annotation, nt543-544[additional 75 nt]
AT4G25410	U18-H12	bHLH a,b	specific probe	AT4G25410.2	693	NA	Partial retention of intron 3-Considering AT4G25410.1 CDS annotation, nt659-660[additional 52 nt]
AT3G61740	U19-A02	PHD a,b	specific probe	AT3G61740.2	3057	NA	NA
AT2G47070	U19-A05	SBP a,b,c	specific probe	AT2G47070.1	2646	NA	NA
AT2G27230	U19-A07	bHLH d	multiple	AT2G27230.1	1953	NA	NA
AT5G37020	U19-A09	ARF a,b,c	specific probe	AT5G37020.1	2436	NA	NA
AT3G54220	U19-A10	GRAS a,b	specific probe	AT3G54220.1	1962	NA	NA
AT3G12280	U19-B09	RB a	specific probe	AT3G12280.1	3042	NA	NA
AT1G05230	U19-B10	HB a,b	specific probe	AT1G05230.1	2166	NA	NA
AT2G17410	U19-C02	ARID a,b	specific probe	AT2G17410.1	2361	NA	NA
AT1G79350	U19-C03	PHD a,b	specific probe	AT1G79350.1	3900	NA	NA
AT3G08020	U19-C04	PHD b	specific probe	AT3G08020.1	2340	NA	NA
AT3G10800	U19-C05	bZIP a,b,c	specific probe	AT3G10800.1	2028	NA	NA
AT5G43990	U19-C06	SET a / PcG b	specific probe	AT5G43990.5	2223	NA	NA
AT1G62310	U19-C07	JUMONJI a,b	specific probe	AT1G62310.1	2652	NA	NA
AT2G22300	U19-C08	CAMTA a,b	specific probe	AT2G22300.1	3099	NA	NA
AT3G19210	U19-C09	SNF2 a	no probe	AT3G19210.1	2733	NA	NA
AT3G53680	U19-C10	PHD a,b	specific probe	AT3G56680.1	2520	NA	NA
AT3G54350	U19-C11	FHA a,b	specific probe	AT3G54350.1	2109	NA	NA
AT1G10240	U19-C12	FAR1 a	specific probe	AT1G10240.1	2043	NA	NA
AT4G38180	U19-D01	FAR1 a	specific probe	AT4G38180.1	2367	NA	NA
AT4G37670	U19-D02	GNAT a	specific probe	AT4G37670.2	1842	NA	NA
AT1G62830	U19-D03	SWI/SNF-SWI3 a	specific probe	AT1G62830.1	2535	NA	NA
AT3G10390	U19-D04	SWI/SNF-SWI3 a	specific probe	AT3G10390.1	2655	NA	NA
AT5G19330	U19-D05	TRAF a	specific probe	AT5G19330.1	2133	NA	NA
AT1G10170	U19-D06	zf-NF-X1 c	specific probe	AT1G10170.1	3567	NA	NA
AT1G59890	U19-D07	Orphans a	specific probe	AT1G59890.2	3480	NA	NA
AT5G52230	U19-D08	ND	specific probe	AT5G52230.1	2241	NA	NA
AT4G32730	U19-D09	MYB a,b	specific probe	AT4G32730.2	2988	NA	NA
AT5G05130	U19-D10	SNF2 a	specific probe	AT5G05130.1	2589	NA	NA
AT5G27610	U19-D11	MYB-related a,b	specific probe	AT5G27610.1	2916	NA	NA
AT1G50410	U19-E02	SNF2 a	specific probe	AT1G50410.1	2946	NA	NA
AT4G00990	U19-E03	JUMONJI a,b	specific probe	AT4G00990.1	2523	NA	NA
AT3G60030	U19-E05	SBP a,b,c	specific probe	AT3G60030.1	2784	NA	NA
AT2G02160	U19-E06	C3H a,b	specific probe	AT2G02160.1	2010	NA	NA
AT5G41410	U19-E07	HB a,b	specific probe	AT5G41410.1	1836	NA	NA
AT2G02090	U19-E09	SNF2 a	specific probe	AT2G02090.1	2292	NA	NA
AT4G04885	U19-E10	C2H2 d	no probe	AT4G04885.1	2427	NA	NA
AT1G09060	U19-E12	JUMONJI a,b	specific probe	AT1G09060.1	2835	NA	NA
AT3G52250	U19-F01	MYB a,b	no probe	AT3G52250.1	4971	NA	NA
AT5G53430	U19-F03	PHD a,b	specific probe	AT5G53430.1	3132	NA	NA
AT5G45260	U19-F04	WRKY a	specific probe	AT5G45260.1	3867	NA	NA
AT3G18640	U19-F05	C3H a	specific probe	AT3G18640.1	2031	NA	NA
AT4G21430	U19-F06	Orphans a	specific probe	AT4G21430.1	2784	NA	NA
AT2G32250	U19-F07	FAR1 a	specific probe	AT2G32250.1	2424	NA	NA
AT4G15090	U19-F08	FAR1 a	specific probe	AT4G15090.1	2484	NA	NA
AT3G01320	U19-F09	Orphans a	specific probe	AT3G01320.1	4119	NA	NA
AT4G35270	U19-F10	RWP-RK a / NIN-like b	no probe	AT4G35270.1	2925	NA	NA
AT5G19310	U19-F11	SNF2 a	specific probe	AT5G19310.1	3195	NA	NA
AT5G22750	U19-F12	SNF2 a	specific probe	AT5G22750.1	3090	NA	NA
AT5G46880	U19-G01	HB a,b	specific probe	AT5G46880.1	2463	NA	NA
AT3G05380	U19-G06	MYB-related a,b	no probe	AT3G05380.2	3159	NA	NA
AT4G34430	U19-G08	MYB-related a / SWIRM c	specific probe	AT4G34430.1	2961	NA	NA
AT5G66630	U19-G11	Orphans a / LIM b	specific probe	AT5G66630.1	2109	NA	NA
AT5G45300	U19-H01	BES1 a,b	specific probe	AT5G45300.1	2070	NA	NA
AT2G44430	U19-H03	MYB-related a,b	specific probe	AT2G44430.1	1941	NA	NA
AT2G28450	U19-H04	C3H a,b	specific probe	AT2G28450.1	2430	NA	NA
AT2G18090	U19-H06	SWI/SNF-BAF60b a / PHD b	specific probe	AT2G18090.1	2475	NA	NA
AT1G32810	U19-H07	PHD a	specific probe	AT1G32810.2	3207	NA	NA
AT5G65490	U19-H09	SGT1 c	specific probe	AT5G65490.1	1932	NA	NA
AT5G04940	U19-H10	SET a / PcG b	specific probe	AT5G04940.1	2013	NA	NA
AT1G04050	U19-H11	SET a / PcG b	specific probe	AT1G04050.1	2205	NA	NA
AT1G30460	U19-H12	C3H a,b	specific probe	AT1G04060.1	1896	NA	NA
AT5G42700	U20-A01	ABI3-VP1 a,b	specific probe	AT5G42700.2	636	NA	Partial retention of intron 2-Considering AT5G42700.1 CDS annotation, nt179-180[additional 60 nt]
AT2G31460	U20-A05	REM(B3) d	specific probe	AT2G31460.1	735	NA	NA
AT5G27130	U20-A06	MADS a,b	no probe	AT5G27130.1	921	NA	NA
AT5G66700	U20-A09	HB a,b,c	specific probe	AT5G66700.1	687	NA	NA
AT3G18960	U20-A11	ABI3-VP1 a,b	multiple	AT3G18960.1	630	NA	NA
AT2G30420	U20-A12	MYB-related a,b	no probe	AT2G30420.1	339	NA	NA
AT1G02040	U20-B01	C2H2 a,b,c	no probe	AT1G02040.1	975	NA	NA
AT1G51970	U20-B02	REM(B3) d	no probe	AT1G51970.1	375	NA	NA
AT5G04820	U20-B04	OFP a	specific probe	AT5G04820.1	783	NA	NA
AT1G49130	U20-B05	C2C2-CO-like a,b	no probe	AT1G49130.2	981	NA	NA
AT5G06250	U20-B06	ABI3-VP1 a,b	specific probe	AT5G06250.2	849	NA	NA
AT5G67430	U20-B07	GNAT a	specific probe	AT5G67430.1	1161	NA	NA
AT1G16060	U20-B08	AP2-EREBP a,b,c	specific probe	AT1G16060.1	1038	NA	NA
AT1G33760	U20-B09	AP2-EREBP a,b,c	specific probe	AT1G33760.1	555	NA	NA
AT5G64750	U20-B10	AP2-EREBP a,b,c	no probe	AT5G64750.1	1176	NA	NA
AT5G23280	U20-B12	TCP a,b,c	no probe	AT5G23280.1	753	NA	NA
AT3G61230	U20-C01	LIM a,b	specific probe	AT3G61230.1	642	NA	NA
AT3G05860	U20-C02	MADS a,b	specific probe	AT3G05860.1	783	NA	NA
AT5G42640	U20-C03	C2H2 a,b,c	specific probe	AT5G42640.1	903	NA	NA
AT2G15660	U20-C04	ND	specific probe	AT2G15660.1	753	NA	NA
AT4G15250	U20-C05	C2C2-CO-like a,b	specific probe	AT4G15250.1	993	NA	NA
AT1G08880	U20-C06	CCAAT a	specific probe	AT1G08880.1	429	NA	NA
AT5G27880	U20-C07	C2H2 a,b,c	no probe	AT5G27880.1	837	NA	NA
AT5G61620	U20-C08	MYB-related a,b	specific probe	AT5G61620.1	954	NA	NA
AT3G07260	U20-C09	FHA a,b	multiple	AT3G07260.1	756	NA	NA
AT3G48360	U20-C10	TRAF a	specific probe	AT3G48360.1	1095	NA	NA
AT3G08505	U20-C12	C3H a,b	no probe	AT3G08505.1	972	NA	NA
AT3G50330	U20-D03	bHLH a,b	no probe	AT3G50330.1	696	NA	NA
AT5G16820	U20-D04	HSF a,b,c	specific probe	AT5G16820.1	1446	NA	nt279[C>T(sil)]
AT4G38160	U20-D05	mTERF a	specific probe	AT4G38160.2	1092	NA	NA
AT5G46350	U20-D06	WRKY a,b,c	specific probe	AT5G46350.1	981	NA	NA
AT4G36060	U20-D07	bHLH a,b	no probe	AT4G36060.2	861	NA	NA
AT1G63650	U20-D09	bHLH a,b	specific probe	AT1G63650.1	1791	NA	NA
AT5G60140	U20-D10	ABI3-VP1 a,b	specific probe	AT5G60140.1	987	NA	NA
AT5G08330	U20-D12	TCP a,b,c	specific probe	AT5G08330.1	720	NA	NA
AT2G17600	U20-E01	ND	specific probe	AT2G17600.1	1743	NA	NA
AT5G63080	U20-E02	JUMONJI a,b	specific probe	AT5G63080.1	1389	NA	NA
AT1G67370	U20-E04	SWI/SNF-SWI3 a	specific probe	AT1G67370.1	1791	NA	NA
AT2G39830	U20-E05	Orphans a / LIM b	specific probe	AT2G39830.1	1587	NA	nt933[T>A(sil)]
AT2G30130	U20-E07	LOB a / AS2 b	specific probe	AT2G30130.1	582	NA	NA
AT2G27760	U20-E08	C2H2 d	specific probe	AT2G27760.1	1401	NA	NA
AT3G51950	U20-E09	C3H a,b	specific probe	AT3G51950.1	1623	NA	NA
AT2G05330	U20-E10	TRAF a	no probe	AT2G05330.2	648	NA	Partial retention of intron 1-Considering AT2G05330.1 CDS annotation, nt106-107[additional 32 nt]
AT5G12850	U20-E11	C3H a,b	specific probe	AT5G12850.1	2121	NA	NA
AT5G56780	U20-F06	HRT a / HRT-like b	specific probe	AT5G56780.1	1452	NA	NA
AT4G03250	U20-F07	HB a,b	no probe	AT4G03250.1	1431	NA	NA
AT2G05160	U20-F08	C3H a,b	specific probe	AT2G05160.1	1611	NA	NA
AT3G53370	U20-F09	S1Fa-like a,b	specific probe	AT3G53370.1	231	NA	NA
AT2G32930	U20-F10	C3H a,b	specific probe	AT2G32930.2	1362	NA	Partial retention of intron 3-Considering AT2G32930.1 CDS annotation, 285-286[additional 12 nt]
AT4G31690	U20-F11	ABI3-VP1 a,b	no probe	AT4G31690.2	1386	NA	Partial retention of intron 4-Considering AT4G31690.1 CDS annotation, nt735-736[additional 80nt]
AT5G46915	U20-F12	ABI3-VP1 b	no probe	AT5G46915.2	867	NA	Partial exon 1 skip and retention of introns 3 and 4-Considering AT5G46915.1 CDS annotation, nt103-144[missing 42 nt], nt196-197[additional 41 nt], nt280-281[additional 70 nt]
AT4G12620	U20-G01	PHD a,b	multiple	AT4G12620.1	2442	NA	NA
AT2G33290	U20-G02	SET a / PcG b	specific probe	AT2G33290.1	1956	NA	NA
AT2G45880	U20-G04	BES1 a,b	specific probe	AT2G45880.1	2076	NA	NA
AT3G13682	U20-G05	SWI/SNF-SWI3 a	specific probe	AT3G13682.1	2241	NA	NA
AT1G78280	U20-G06	JUMONJI a,b	specific probe	AT1G78280.1	2832	NA	NA
AT2G27110	U20-G07	FAR1 a	specific probe	AT2G27110.1	2556	NA	NA
AT1G09710	U20-G08	MYB-related a,b	no probe	AT1G09710.1	1833	NA	NA
AT1G21700	U20-G10	MYB-related a	specific probe	AT1G21700.1	2424	NA	NA
AT3G23150	U20-G12	Orphans a	specific probe	AT3G23150.1	2322	NA	NA
AT2G41450	U20-H01	GNAT a	no probe	AT2G41450.1	1839	NA	NA
AT1G65910	U20-H02	NAC a,b	specific probe	AT1G65910.1	1896	NA	NA
AT2G23380	U20-H03	SET a / PcG b	specific probe	AT2G23380.1	2709	NA	NA
AT1G24190	U20-H04	Orphans a	specific probe	AT1G24190.2	4062	NA	NA
AT5G15020	U20-H05	Orphans a	specific probe	AT5G15020.2	4104	NA	NA
AT5G41580	U20-H06	zf-MIZ c	specific probe	AT5G41580.1	2283	NA	NA
AT5G16780	U20-H07	SART-1 c	specific probe	AT5G16780.1	2463	NA	NA
AT2G19260	U20-H09	PHD a,b	no probe	AT2G19260.1	1896	NA	NA
AT5G08630	U20-H10	DDT a,c	specific probe	AT5G08630.1	2172	NA	NA
AT3G05670	U20-H11	PHD a,b	specific probe	AT3G05670.1	2652	NA	NA
AT2G30470	U21-A01	ABI3-VP1 a,b	specific probe	AT2G30470.1	2373	NA	NA
AT1G20980	U21-A02	SBP a,b,c	specific probe	AT1G20980.1	3108	NA	NA
AT1G48310	U21-A03	SNF2 a	specific probe	AT1G48310.1	2022	NA	NA
AT1G03750	U21-A04	SNF2 a	specific probe	AT1G03750.1	2589	NA	NA
AT1G11950	U21-A05	JUMONJI a,b	specific probe	AT1G11950.1	2628	NA	nt2154[C>T(sil)]
AT1G66340	U21-A06	Orphans a	specific probe	AT1G66340.1	2217	NA	NA
AT1G77300	U21-A07	SET a / PcG b	specific probe	AT1G77300.1	5418	NA	NA
AT1G79000	U21-A08	TAZ a,b	specific probe	AT1G79000.1	5094	NA	NA
AT2G13370	U21-A09	SNF2 a	specific probe	AT2G13370.1	5175	NA	NA
AT2G31650	U21-A10	PHD a,b	specific probe	AT2G31650.1	3189	NA	NA
AT3G22170	U21-A11	FAR1 a	specific probe	AT3G22170.1	2520	NA	NA
AT5G45050	U21-A12	WRKY a,b,c	specific probe	AT5G45050.1	4119	NA	NA
AT5G56930	U21-B01	C3H a,b	no probe	AT5G56930.1	2028	NA	NA
AT5G63420	U21-B02	TRIHELIX a,b	specific probe	AT5G63420.1	2736	NA	NA
AT2G41900	U21-B05	C3H a,b	specific probe	AT2G41900.1	2151	NA	NA
AT5G07400	U21-B06	FHA a,b	specific probe	AT5G07400.1	3255	NA	NA
AT3G21430	U21-B07	MYB-related a / DIRP c	specific probe	AT3G21430.2	3399	NA	Partial exon 9 skip-Considering AT3G21430.2 CDS annotation, nt1440-1451[missing]
AT5G18960	U21-B08	FAR1 a	specific probe	AT5G18960.1	2367	NA	NA
AT3G06250	U21-B09	FAR1 a	specific probe	AT3G06250.1	2295	NA	NA
AT1G76320	U21-B10	FAR1 a	specific probe	AT1G76320.1	2199	NA	NA
AT2G22740	U21-B12	SET a / PcG b	specific probe	AT2G22740.1	2373	NA	NA
AT2G37520	U21-C02	PHD a,b	specific probe	AT2G37520.1	2565	NA	NA
AT4G13460	U21-C03	SET a / PcG b	specific probe	AT4G13460.1	1953	NA	NA
AT2G31280	U21-C05	bHLH d	no probe	AT2G31280.1	2214	NA	NA
AT2G21710	U21-C06	mTERF a	specific probe	AT2G21710.1	1926	NA	NA
AT5G09410	U21-C07	CAMTA a,b	specific probe	AT5G09410.2	3024	NA	NA
AT2G35160	U21-C08	SET a / PcG b	specific probe	AT2G35160.1	2385	NA	NA
AT5G24470	U21-C09	Pseudo ARR-B a / C2C2-CO-like b	specific probe	AT5G24470.1	2004	NA	NA
AT1G35460	U21-D01	bHLH a,b	multiple	AT1G35460.1	780	NA	NA
NA	NA	NA	NA	NA	NA	NA	NA
a http://plntfdb.bio.uni-potsdam.de	NA	NA	NA	NA	NA	NA	NA
b http://datf.cbi.pku.edu.cn	NA	NA	NA	NA	NA	NA	NA
c http://www.transcriptionfactor.org	NA	NA	NA	NA	NA	NA	NA
d from references indicated in supplemental table 1	NA	NA	NA	NA	NA	NA	NA
