# Supplementary material for: A genome‐scale TF–DNA interaction network of transcriptional regulation of Arabidopsis primary and specialized metabolism
Source: Mol Syst Biol. 2021 Nov 24;17(11):e10625. doi: 10.15252/msb.202110625 (PMC8611409; doi:10.15252/msb.202110625)
Supplement: Supplementary file 4 — Dataset EV3 [file MSB-17-e10625-s003.xls]

## Sheet: EV3 Legend
Dataset EV3: Y1H network of interactions between TFs and promoters of central carbon and aliphatic GSL genes.

## Sheet: CC_Y1H_network
TF_AGI	TF_Gene	Promoter_AGI	Promoter_Gene	Target_Pathway
AT1G24260	SEP3	AT1G62570	GSOX4	Aliphatic GSL biosynthesis
AT4G11080	3xHMG-box1	AT5G23020	MAM3	Aliphatic GSL biosynthesis
AT4G23800	3xHMG-box2	AT5G23020	MAM3	Aliphatic GSL biosynthesis
AT1G45249	ABF2	AT1G62560	GSOX3	Aliphatic GSL biosynthesis
AT1G45249	ABF2	AT3G49680	BCAT3	Aliphatic GSL biosynthesis
AT1G45249	ABF2	AT1G65860	GSOX1	Aliphatic GSL biosynthesis
AT1G45249	ABF2	AT4G03050	AOP3	Aliphatic GSL biosynthesis
AT1G45249	ABF2	AT4G03060	AOP2	Aliphatic GSL biosynthesis
AT1G45249	ABF2	AT2G31790	UGT	Aliphatic GSL biosynthesis
AT3G19290	ABF4	AT1G16410	CYP79F1	Aliphatic GSL biosynthesis
AT3G19290	ABF4	AT1G18590	SOT5C	Aliphatic GSL biosynthesis
AT3G19290	ABF4	AT1G62540	GSOX2	Aliphatic GSL biosynthesis
AT3G19290	ABF4	AT1G62560	GSOX3	Aliphatic GSL biosynthesis
AT3G19290	ABF4	AT1G65860	GSOX1	Aliphatic GSL biosynthesis
AT3G19290	ABF4	AT2G25450	GSOH	Aliphatic GSL biosynthesis
AT3G19290	ABF4	AT4G03050	AOP3	Aliphatic GSL biosynthesis
AT3G19290	ABF4	AT4G31500	CYP83B1	Aliphatic GSL biosynthesis
AT2G36270	ABI5	AT1G62560	GSOX3	Aliphatic GSL biosynthesis
AT2G36270	ABI5	AT1G65860	GSOX1	Aliphatic GSL biosynthesis
AT2G36270	ABI5	AT4G03050	AOP3	Aliphatic GSL biosynthesis
AT2G36270	ABI5	AT2G31790	UGT	Aliphatic GSL biosynthesis
AT2G36270	ABI5	AT4G31500	CYP83B1	Aliphatic GSL biosynthesis
AT2G36270	ABI5	AT2G25450	GSOH	Aliphatic GSL biosynthesis
AT5G64750	ABR1	AT3G19710	BCAT4	Aliphatic GSL biosynthesis
AT4G18960	AG	AT4G31500	CYP83B1	Aliphatic GSL biosynthesis
AT5G27050	AGL101	AT3G19710	BCAT4	Aliphatic GSL biosynthesis
AT5G27050	AGL101	AT4G12030	BAT5	Aliphatic GSL biosynthesis
AT5G27050	AGL101	AT2G31790	UGT	Aliphatic GSL biosynthesis
AT5G27050	AGL101	AT4G31500	CYP83B1	Aliphatic GSL biosynthesis
AT5G27050	AGL101	AT2G25450	GSOH	Aliphatic GSL biosynthesis
AT3G18650	AGL103	AT1G62570	GSOX4	Aliphatic GSL biosynthesis
AT3G18650	AGL103	AT1G12140	GSOX5	Aliphatic GSL biosynthesis
AT1G22130	AGL104	AT1G62570	GSOX4	Aliphatic GSL biosynthesis
AT4G11880	AGL14/XAL2	AT1G62560	GSOX3	Aliphatic GSL biosynthesis
AT4G11880	AGL14/XAL2	AT4G12030	BAT5	Aliphatic GSL biosynthesis
AT4G11880	AGL14/XAL2	AT2G31790	UGT	Aliphatic GSL biosynthesis
AT5G13790	AGL15	AT4G12030	BAT5	Aliphatic GSL biosynthesis
AT5G13790	AGL15	AT5G23010	MAM1	Aliphatic GSL biosynthesis
AT4G24540	AGL24	AT4G31500	CYP83B1	Aliphatic GSL biosynthesis
AT1G77080	AGL27	AT2G31790	UGT	Aliphatic GSL biosynthesis
AT1G77080	AGL27	AT4G31500	CYP83B1	Aliphatic GSL biosynthesis
AT1G77080	AGL27	AT1G12140	GSOX5	Aliphatic GSL biosynthesis
AT2G34440	AGL29	AT1G18590	SOT5C	Aliphatic GSL biosynthesis
AT2G03710	AGL3/SEP4	AT1G78370	GSTU20	Aliphatic GSL biosynthesis
AT2G03710	AGL3/SEP4	AT1G18590	SOT5C	Aliphatic GSL biosynthesis
AT2G03060	AGL30	AT3G19710	BCAT4	Aliphatic GSL biosynthesis
AT2G03060	AGL30	AT5G23010	MAM1	Aliphatic GSL biosynthesis
AT2G03060	AGL30	AT4G31500	CYP83B1	Aliphatic GSL biosynthesis
AT2G03060	AGL30	AT2G25450	GSOH	Aliphatic GSL biosynthesis
AT5G65050	AGL31/MAF2	AT2G31790	UGT	Aliphatic GSL biosynthesis
AT5G26650	AGL36	AT5G23020	MAM3	Aliphatic GSL biosynthesis
AT5G26650	AGL36	AT1G78370	GSTU20	Aliphatic GSL biosynthesis
AT5G26650	AGL36	AT2G31790	UGT	Aliphatic GSL biosynthesis
AT1G65300	AGL38	AT1G62570	GSOX4	Aliphatic GSL biosynthesis
AT1G65300	AGL38	AT1G18590	SOT5C	Aliphatic GSL biosynthesis
AT5G62165	AGL42FYF	AT1G65880	BZO1	Aliphatic GSL biosynthesis
AT5G62165	AGL42FYF	AT2G31790	UGT	Aliphatic GSL biosynthesis
AT5G40220	AGL43	AT4G13770	CYP83A1	Aliphatic GSL biosynthesis
AT1G59810	AGL50	AT1G62570	GSOX4	Aliphatic GSL biosynthesis
AT1G59810	AGL50	AT1G78370	GSTU20	Aliphatic GSL biosynthesis
AT4G11250	AGL52	AT2G31790	UGT	Aliphatic GSL biosynthesis
AT4G11250	AGL52	AT1G18590	SOT5C	Aliphatic GSL biosynthesis
AT5G27090	AGL54	AT5G23020	MAM3	Aliphatic GSL biosynthesis
AT1G60920	AGL55	AT1G62570	GSOX4	Aliphatic GSL biosynthesis
AT1G60920	AGL55	AT5G23020	MAM3	Aliphatic GSL biosynthesis
AT2G45650	AGL6	AT2G25450	GSOH	Aliphatic GSL biosynthesis
AT2G45650	AGL6	AT1G18590	SOT5C	Aliphatic GSL biosynthesis
AT5G60440	AGL62	AT1G62570	GSOX4	Aliphatic GSL biosynthesis
AT5G60440	AGL62	AT4G13770	CYP83A1	Aliphatic GSL biosynthesis
AT1G31140	AGL63/GOA	AT1G65880	BZO1	Aliphatic GSL biosynthesis
AT1G31140	AGL63/GOA	AT4G03060	AOP2	Aliphatic GSL biosynthesis
AT1G31140	AGL63/GOA	AT1G62540	GSOX2	Aliphatic GSL biosynthesis
AT5G51870	AGL71	AT5G23020	MAM3	Aliphatic GSL biosynthesis
AT5G51870	AGL71	AT1G18590	SOT5C	Aliphatic GSL biosynthesis
AT5G41200	AGL75	AT4G31500	CYP83B1	Aliphatic GSL biosynthesis
AT5G38740	AGL77	AT5G23020	MAM3	Aliphatic GSL biosynthesis
AT3G30260	AGL79	AT5G23020	MAM3	Aliphatic GSL biosynthesis
AT3G30260	AGL79	AT3G03190	GSTF11	Aliphatic GSL biosynthesis
AT5G60910	AGL8	AT5G23020	MAM3	Aliphatic GSL biosynthesis
AT5G60910	AGL8	AT1G65860	GSOX1	Aliphatic GSL biosynthesis
AT5G60910	AGL8	AT4G13770	CYP83A1	Aliphatic GSL biosynthesis
AT5G60910	AGL8	AT4G12030	BAT5	Aliphatic GSL biosynthesis
AT5G60910	AGL8	AT4G31500	CYP83B1	Aliphatic GSL biosynthesis
AT5G39750	AGL81	AT1G78370	GSTU20	Aliphatic GSL biosynthesis
AT1G31630	AGL86	AT1G12140	GSOX5	Aliphatic GSL biosynthesis
AT1G22590	AGL87	AT1G18590	SOT5C	Aliphatic GSL biosynthesis
AT5G26950	AGL93	AT1G78370	GSTU20	Aliphatic GSL biosynthesis
AT1G69540	AGL94	AT1G62570	GSOX4	Aliphatic GSL biosynthesis
AT1G69540	AGL94	AT2G31790	UGT	Aliphatic GSL biosynthesis
AT5G06500	AGL96	AT2G31790	UGT	Aliphatic GSL biosynthesis
AT5G06500	AGL96	AT1G18590	SOT5C	Aliphatic GSL biosynthesis
AT5G39810	AGL98	AT1G18590	SOT5C	Aliphatic GSL biosynthesis
AT5G10510	AIL6	AT1G18590	SOT5C	Aliphatic GSL biosynthesis
AT5G10510	AIL6	AT2G25450	GSOH	Aliphatic GSL biosynthesis
AT5G10510	AIL6	AT4G03060	AOP2	Aliphatic GSL biosynthesis
AT1G08780	AIP3	AT5G23020	MAM3	Aliphatic GSL biosynthesis
AT1G08780	AIP3	AT4G13770	CYP83A1	Aliphatic GSL biosynthesis
AT5G05610	AL1	AT4G31500	CYP83B1	Aliphatic GSL biosynthesis
AT2G16910	AMS	AT4G31500	CYP83B1	Aliphatic GSL biosynthesis
AT5G28640	AN3	AT1G65860	GSOX1	Aliphatic GSL biosynthesis
AT1G02230	ANAC004	AT1G65880	BZO1	Aliphatic GSL biosynthesis
AT1G02230	ANAC004	AT3G49680	BCAT3	Aliphatic GSL biosynthesis
AT1G02230	ANAC004	AT1G65860	GSOX1	Aliphatic GSL biosynthesis
AT1G02230	ANAC004	AT1G78370	GSTU20	Aliphatic GSL biosynthesis
AT1G02230	ANAC004	AT4G03050	AOP3	Aliphatic GSL biosynthesis
AT1G02230	ANAC004	AT4G12030	BAT5	Aliphatic GSL biosynthesis
AT1G02230	ANAC004	AT4G03060	AOP2	Aliphatic GSL biosynthesis
AT1G02230	ANAC004	AT1G12140	GSOX5	Aliphatic GSL biosynthesis
AT1G02230	ANAC004	AT1G18590	SOT5C	Aliphatic GSL biosynthesis
AT1G32510	ANAC011	AT1G78370	GSTU20	Aliphatic GSL biosynthesis
AT1G32510	ANAC011	AT1G18590	SOT5C	Aliphatic GSL biosynthesis
AT1G33280	ANAC015	AT1G78370	GSTU20	Aliphatic GSL biosynthesis
AT1G33280	ANAC015	AT1G12140	GSOX5	Aliphatic GSL biosynthesis
AT1G34180	ANAC016	AT1G78370	GSTU20	Aliphatic GSL biosynthesis
AT1G34180	ANAC016	AT1G62540	GSOX2	Aliphatic GSL biosynthesis
AT2G24430	ANAC038	AT1G62560	GSOX3	Aliphatic GSL biosynthesis
AT2G24430	ANAC038	AT1G65880	BZO1	Aliphatic GSL biosynthesis
AT2G24430	ANAC038	AT3G49680	BCAT3	Aliphatic GSL biosynthesis
AT2G24430	ANAC038	AT5G23020	MAM3	Aliphatic GSL biosynthesis
AT2G24430	ANAC038	AT1G65860	GSOX1	Aliphatic GSL biosynthesis
AT2G24430	ANAC038	AT3G19710	BCAT4	Aliphatic GSL biosynthesis
AT2G24430	ANAC038	AT2G20610	CSLyase	Aliphatic GSL biosynthesis
AT2G24430	ANAC038	AT3G03190	GSTF11	Aliphatic GSL biosynthesis
AT2G24430	ANAC038	AT4G03050	AOP3	Aliphatic GSL biosynthesis
AT2G24430	ANAC038	AT4G12030	BAT5	Aliphatic GSL biosynthesis
AT2G24430	ANAC038	AT4G03060	AOP2	Aliphatic GSL biosynthesis
AT2G24430	ANAC038	AT2G31790	UGT	Aliphatic GSL biosynthesis
AT2G24430	ANAC038	AT5G23010	MAM1	Aliphatic GSL biosynthesis
AT2G24430	ANAC038	AT4G31500	CYP83B1	Aliphatic GSL biosynthesis
AT2G24430	ANAC038	AT2G25450	GSOH	Aliphatic GSL biosynthesis
AT2G24430	ANAC038	AT1G18590	SOT5C	Aliphatic GSL biosynthesis
AT2G27300	ANAC040	AT2G20610	CSLyase	Aliphatic GSL biosynthesis
AT2G27300	ANAC040	AT4G12030	BAT5	Aliphatic GSL biosynthesis
AT2G43000	ANAC042	AT3G49680	BCAT3	Aliphatic GSL biosynthesis
AT2G46770	ANAC043	AT1G12140	GSOX5	Aliphatic GSL biosynthesis
AT3G04070	ANAC047	AT3G49680	BCAT3	Aliphatic GSL biosynthesis
AT3G10500	ANAC053	AT2G25450	GSOH	Aliphatic GSL biosynthesis
AT3G61910	ANAC066	AT3G03190	GSTF11	Aliphatic GSL biosynthesis
AT3G61910	ANAC066	AT4G12030	BAT5	Aliphatic GSL biosynthesis
AT3G61910	ANAC066	AT4G03060	AOP2	Aliphatic GSL biosynthesis
AT3G61910	ANAC066	AT2G31790	UGT	Aliphatic GSL biosynthesis
AT3G61910	ANAC066	AT2G25450	GSOH	Aliphatic GSL biosynthesis
AT3G61910	ANAC066	AT1G18590	SOT5C	Aliphatic GSL biosynthesis
AT4G28500	ANAC073	AT3G49680	BCAT3	Aliphatic GSL biosynthesis
AT4G36160	ANAC076	AT4G31500	CYP83B1	Aliphatic GSL biosynthesis
AT5G07680	ANAC080	AT4G12030	BAT5	Aliphatic GSL biosynthesis
AT5G07680	ANAC080	AT2G31790	UGT	Aliphatic GSL biosynthesis
AT5G07680	ANAC080	AT4G31500	CYP83B1	Aliphatic GSL biosynthesis
AT5G08790	ANAC081	AT1G65860	GSOX1	Aliphatic GSL biosynthesis
AT5G08790	ANAC081	AT4G13770	CYP83A1	Aliphatic GSL biosynthesis
AT5G39610	ANAC092	AT1G62560	GSOX3	Aliphatic GSL biosynthesis
AT5G39610	ANAC092	AT1G65880	BZO1	Aliphatic GSL biosynthesis
AT5G39610	ANAC092	AT3G49680	BCAT3	Aliphatic GSL biosynthesis
AT5G39610	ANAC092	AT4G03050	AOP3	Aliphatic GSL biosynthesis
AT5G39610	ANAC092	AT4G12030	BAT5	Aliphatic GSL biosynthesis
AT5G39610	ANAC092	AT4G03060	AOP2	Aliphatic GSL biosynthesis
AT5G39610	ANAC092	AT2G31790	UGT	Aliphatic GSL biosynthesis
AT5G39610	ANAC092	AT4G31500	CYP83B1	Aliphatic GSL biosynthesis
AT5G39610	ANAC092	AT2G25450	GSOH	Aliphatic GSL biosynthesis
AT5G63790	ANAC102	AT1G62540	GSOX2	Aliphatic GSL biosynthesis
AT5G63790	ANAC102	AT1G62570	GSOX4	Aliphatic GSL biosynthesis
AT5G63790	ANAC102	AT2G20610	CSLyase	Aliphatic GSL biosynthesis
AT5G63790	ANAC102	AT2G25450	GSOH	Aliphatic GSL biosynthesis
AT5G63790	ANAC102	AT2G31790	UGT	Aliphatic GSL biosynthesis
AT5G63790	ANAC102	AT3G03190	GSTF11	Aliphatic GSL biosynthesis
AT5G63790	ANAC102	AT3G19710	BCAT4	Aliphatic GSL biosynthesis
AT5G63790	ANAC102	AT3G49680	BCAT3	Aliphatic GSL biosynthesis
AT5G63790	ANAC102	AT4G03050	AOP3	Aliphatic GSL biosynthesis
AT5G63790	ANAC102	AT4G03060	AOP2	Aliphatic GSL biosynthesis
AT5G63790	ANAC102	AT4G31500	CYP83B1	Aliphatic GSL biosynthesis
AT2G14210	ANR1	AT5G23010	MAM1	Aliphatic GSL biosynthesis
AT4G37750	ANT	AT1G62570	GSOX4	Aliphatic GSL biosynthesis
AT4G37750	ANT	AT1G65860	GSOX1	Aliphatic GSL biosynthesis
AT4G37750	ANT	AT1G65880	BZO1	Aliphatic GSL biosynthesis
AT4G37750	ANT	AT4G13770	CYP83A1	Aliphatic GSL biosynthesis
AT1G69120	AP1	AT1G62570	GSOX4	Aliphatic GSL biosynthesis
AT1G69120	AP1	AT5G23020	MAM3	Aliphatic GSL biosynthesis
AT1G69120	AP1	AT4G13770	CYP83A1	Aliphatic GSL biosynthesis
AT1G69120	AP1	AT4G31500	CYP83B1	Aliphatic GSL biosynthesis
AT5G60100	APRR3	AT5G23020	MAM3	Aliphatic GSL biosynthesis
AT5G60100	APRR3	AT1G65860	GSOX1	Aliphatic GSL biosynthesis
AT5G60100	APRR3	AT4G03060	AOP2	Aliphatic GSL biosynthesis
AT2G46790	APRR9	AT1G65880	BZO1	Aliphatic GSL biosynthesis
AT3G56850	AREB3	AT4G31500	CYP83B1	Aliphatic GSL biosynthesis
AT2G46530	ARF11	AT4G03050	AOP3	Aliphatic GSL biosynthesis
AT2G46530	ARF11	AT4G12030	BAT5	Aliphatic GSL biosynthesis
AT2G46530	ARF11	AT4G03060	AOP2	Aliphatic GSL biosynthesis
AT2G46530	ARF11	AT2G31790	UGT	Aliphatic GSL biosynthesis
AT2G46530	ARF11	AT4G31500	CYP83B1	Aliphatic GSL biosynthesis
AT1G35540	ARF14	AT5G23020	MAM3	Aliphatic GSL biosynthesis
AT1G35540	ARF14	AT1G78370	GSTU20	Aliphatic GSL biosynthesis
AT1G35540	ARF14	AT4G12030	BAT5	Aliphatic GSL biosynthesis
AT1G35540	ARF14	AT1G62540	GSOX2	Aliphatic GSL biosynthesis
AT4G30080	ARF16	AT1G65880	BZO1	Aliphatic GSL biosynthesis
AT1G77850	ARF17	AT1G78370	GSTU20	Aliphatic GSL biosynthesis
AT1G77850	ARF17	AT4G12030	BAT5	Aliphatic GSL biosynthesis
AT1G77850	ARF17	AT1G62540	GSOX2	Aliphatic GSL biosynthesis
AT1G77850	ARF17	AT1G12140	GSOX5	Aliphatic GSL biosynthesis
AT1G35240	ARF20	AT1G18590	SOT5C	Aliphatic GSL biosynthesis
AT1G34390	ARF22	AT2G31790	UGT	Aliphatic GSL biosynthesis
AT1G34390	ARF22	AT4G31500	CYP83B1	Aliphatic GSL biosynthesis
AT1G34390	ARF22	AT1G12140	GSOX5	Aliphatic GSL biosynthesis
AT5G60450	ARF4	AT1G65860	GSOX1	Aliphatic GSL biosynthesis
AT5G60450	ARF4	AT1G16410	CYP79F1	Aliphatic GSL biosynthesis
AT5G60450	ARF4	AT1G78370	GSTU20	Aliphatic GSL biosynthesis
AT5G60450	ARF4	AT3G03190	GSTF11	Aliphatic GSL biosynthesis
AT5G60450	ARF4	AT4G13770	CYP83A1	Aliphatic GSL biosynthesis
AT5G60450	ARF4	AT1G62540	GSOX2	Aliphatic GSL biosynthesis
AT5G60450	ARF4	AT1G18590	SOT5C	Aliphatic GSL biosynthesis
AT5G37020	ARF8	AT3G03190	GSTF11	Aliphatic GSL biosynthesis
AT4G23980	ARF9	AT1G16410	CYP79F1	Aliphatic GSL biosynthesis
AT4G23980	ARF9	AT1G62540	GSOX2	Aliphatic GSL biosynthesis
AT4G23980	ARF9	AT1G62570	GSOX4	Aliphatic GSL biosynthesis
AT4G23980	ARF9	AT1G65860	GSOX1	Aliphatic GSL biosynthesis
AT4G23980	ARF9	AT1G65880	BZO1	Aliphatic GSL biosynthesis
AT4G23980	ARF9	AT2G31790	UGT	Aliphatic GSL biosynthesis
AT4G23980	ARF9	AT3G19710	BCAT4	Aliphatic GSL biosynthesis
AT4G23980	ARF9	AT4G03050	AOP3	Aliphatic GSL biosynthesis
AT4G23980	ARF9	AT4G03060	AOP2	Aliphatic GSL biosynthesis
AT4G23980	ARF9	AT4G12030	BAT5	Aliphatic GSL biosynthesis
AT4G23980	ARF9	AT4G13770	CYP83A1	Aliphatic GSL biosynthesis
AT4G23980	ARF9	AT4G31500	CYP83B1	Aliphatic GSL biosynthesis
AT4G23980	ARF9	AT5G23010	MAM1	Aliphatic GSL biosynthesis
AT4G23980	ARF9	AT5G23020	MAM3	Aliphatic GSL biosynthesis
AT3G16857	ARR1	AT1G62560	GSOX3	Aliphatic GSL biosynthesis
AT3G16857	ARR1	AT3G49680	BCAT3	Aliphatic GSL biosynthesis
AT3G16857	ARR1	AT4G03050	AOP3	Aliphatic GSL biosynthesis
AT3G16857	ARR1	AT4G03060	AOP2	Aliphatic GSL biosynthesis
AT3G16857	ARR1	AT2G31790	UGT	Aliphatic GSL biosynthesis
AT3G16857	ARR1	AT4G31500	CYP83B1	Aliphatic GSL biosynthesis
AT3G16857	ARR1	AT1G12140	GSOX5	Aliphatic GSL biosynthesis
AT1G67710	ARR11	AT1G62560	GSOX3	Aliphatic GSL biosynthesis
AT1G67710	ARR11	AT1G62570	GSOX4	Aliphatic GSL biosynthesis
AT1G67710	ARR11	AT2G31790	UGT	Aliphatic GSL biosynthesis
AT2G01760	ARR14	AT1G62570	GSOX4	Aliphatic GSL biosynthesis
AT1G74890	ARR15	AT4G12030	BAT5	Aliphatic GSL biosynthesis
AT1G74890	ARR15	AT1G18590	SOT5C	Aliphatic GSL biosynthesis
AT3G56380	ARR17	AT5G23010	MAM1	Aliphatic GSL biosynthesis
AT5G58080	ARR18	AT1G62570	GSOX4	Aliphatic GSL biosynthesis
AT3G62670	ARR20	AT1G65860	GSOX1	Aliphatic GSL biosynthesis
AT3G62670	ARR20	AT3G19710	BCAT4	Aliphatic GSL biosynthesis
AT1G59940	ARR3	AT1G62570	GSOX4	Aliphatic GSL biosynthesis
AT1G10470	ARR4	AT3G49680	BCAT3	Aliphatic GSL biosynthesis
AT3G48100	ARR5	AT4G31500	CYP83B1	Aliphatic GSL biosynthesis
AT5G62920	ARR6	AT1G62570	GSOX4	Aliphatic GSL biosynthesis
AT5G62920	ARR6	AT5G23020	MAM3	Aliphatic GSL biosynthesis
AT5G62920	ARR6	AT1G18590	SOT5C	Aliphatic GSL biosynthesis
AT3G57040	ARR9	AT1G62560	GSOX3	Aliphatic GSL biosynthesis
AT3G57040	ARR9	AT3G49680	BCAT3	Aliphatic GSL biosynthesis
AT1G65620	AS2	AT1G62560	GSOX3	Aliphatic GSL biosynthesis
AT1G65620	AS2	AT1G65880	BZO1	Aliphatic GSL biosynthesis
AT1G65620	AS2	AT3G49680	BCAT3	Aliphatic GSL biosynthesis
AT1G65620	AS2	AT5G23020	MAM3	Aliphatic GSL biosynthesis
AT1G65620	AS2	AT2G20610	CSLyase	Aliphatic GSL biosynthesis
AT1G65620	AS2	AT3G03190	GSTF11	Aliphatic GSL biosynthesis
AT1G65620	AS2	AT4G03050	AOP3	Aliphatic GSL biosynthesis
AT1G65620	AS2	AT4G12030	BAT5	Aliphatic GSL biosynthesis
AT1G65620	AS2	AT2G31790	UGT	Aliphatic GSL biosynthesis
AT1G65620	AS2	AT1G62540	GSOX2	Aliphatic GSL biosynthesis
AT1G65620	AS2	AT5G23010	MAM1	Aliphatic GSL biosynthesis
AT1G65620	AS2	AT4G31500	CYP83B1	Aliphatic GSL biosynthesis
AT1G65620	AS2	AT1G12140	GSOX5	Aliphatic GSL biosynthesis
AT1G65620	AS2	AT1G18590	SOT5C	Aliphatic GSL biosynthesis
AT1G76710	ASHH1/SDG26	AT5G23020	MAM3	Aliphatic GSL biosynthesis
AT2G17900	ASHR1	AT1G65880	BZO1	Aliphatic GSL biosynthesis
AT2G17900	ASHR1	AT1G65860	GSOX1	Aliphatic GSL biosynthesis
AT1G54060	ASIL1	AT1G62560	GSOX3	Aliphatic GSL biosynthesis
AT1G54060	ASIL1	AT1G65860	GSOX1	Aliphatic GSL biosynthesis
AT1G54060	ASIL1	AT2G20610	CSLyase	Aliphatic GSL biosynthesis
AT1G54060	ASIL1	AT2G25450	GSOH	Aliphatic GSL biosynthesis
AT1G54060	ASIL1	AT3G49680	BCAT3	Aliphatic GSL biosynthesis
AT1G54060	ASIL1	AT4G03060	AOP2	Aliphatic GSL biosynthesis
AT1G54060	ASIL1	AT4G31500	CYP83B1	Aliphatic GSL biosynthesis
AT5G66870	ASL1/LBD36	AT1G62560	GSOX3	Aliphatic GSL biosynthesis
AT2G40470	ASL11	AT1G62560	GSOX3	Aliphatic GSL biosynthesis
AT2G40470	ASL11	AT3G49680	BCAT3	Aliphatic GSL biosynthesis
AT2G40470	ASL11	AT5G23020	MAM3	Aliphatic GSL biosynthesis
AT2G40470	ASL11	AT1G65860	GSOX1	Aliphatic GSL biosynthesis
AT2G40470	ASL11	AT1G16410	CYP79F1	Aliphatic GSL biosynthesis
AT2G40470	ASL11	AT3G19710	BCAT4	Aliphatic GSL biosynthesis
AT2G40470	ASL11	AT2G20610	CSLyase	Aliphatic GSL biosynthesis
AT2G40470	ASL11	AT3G03190	GSTF11	Aliphatic GSL biosynthesis
AT2G40470	ASL11	AT4G03050	AOP3	Aliphatic GSL biosynthesis
AT2G40470	ASL11	AT4G12030	BAT5	Aliphatic GSL biosynthesis
AT2G40470	ASL11	AT4G03060	AOP2	Aliphatic GSL biosynthesis
AT2G40470	ASL11	AT2G31790	UGT	Aliphatic GSL biosynthesis
AT2G40470	ASL11	AT4G31500	CYP83B1	Aliphatic GSL biosynthesis
AT2G40470	ASL11	AT1G18590	SOT5C	Aliphatic GSL biosynthesis
AT3G58190	ASL16/LBD29	AT3G49680	BCAT3	Aliphatic GSL biosynthesis
AT3G58190	ASL16/LBD29	AT1G65860	GSOX1	Aliphatic GSL biosynthesis
AT3G58190	ASL16/LBD29	AT1G78370	GSTU20	Aliphatic GSL biosynthesis
AT3G58190	ASL16/LBD29	AT4G13770	CYP83A1	Aliphatic GSL biosynthesis
AT3G58190	ASL16/LBD29	AT1G12140	GSOX5	Aliphatic GSL biosynthesis
AT2G42430	ASL18/LBD16	AT1G65880	BZO1	Aliphatic GSL biosynthesis
AT2G42430	ASL18/LBD16	AT1G16410	CYP79F1	Aliphatic GSL biosynthesis
AT2G42430	ASL18/LBD16	AT2G20610	CSLyase	Aliphatic GSL biosynthesis
AT2G42430	ASL18/LBD16	AT1G78370	GSTU20	Aliphatic GSL biosynthesis
AT2G42430	ASL18/LBD16	AT3G03190	GSTF11	Aliphatic GSL biosynthesis
AT2G42430	ASL18/LBD16	AT4G03050	AOP3	Aliphatic GSL biosynthesis
AT2G42430	ASL18/LBD16	AT4G03060	AOP2	Aliphatic GSL biosynthesis
AT2G42430	ASL18/LBD16	AT2G31790	UGT	Aliphatic GSL biosynthesis
AT2G42430	ASL18/LBD16	AT1G62540	GSOX2	Aliphatic GSL biosynthesis
AT3G47870	ASL29	AT1G62570	GSOX4	Aliphatic GSL biosynthesis
AT3G47870	ASL29	AT4G12030	BAT5	Aliphatic GSL biosynthesis
AT2G30130	ASL5	AT5G23020	MAM3	Aliphatic GSL biosynthesis
AT3G54320	ASML1	AT1G78370	GSTU20	Aliphatic GSL biosynthesis
AT3G54320	ASML1	AT1G62540	GSOX2	Aliphatic GSL biosynthesis
AT3G54320	ASML1	AT1G12140	GSOX5	Aliphatic GSL biosynthesis
AT1G67370	ASY1/ATASY1	AT5G23020	MAM3	Aliphatic GSL biosynthesis
AT1G67370	ASY1/ATASY1	AT4G13770	CYP83A1	Aliphatic GSL biosynthesis
AT5G03720	AT-HSFA3	AT5G23020	MAM3	Aliphatic GSL biosynthesis
AT5G54070	AT-HSFA9	AT4G12030	BAT5	Aliphatic GSL biosynthesis
AT5G54070	AT-HSFA9	AT1G62560	GSOX3	Aliphatic GSL biosynthesis
AT5G54070	AT-HSFA9	AT1G65860	GSOX1	Aliphatic GSL biosynthesis
AT5G54070	AT-HSFA9	AT5G23010	MAM1	Aliphatic GSL biosynthesis
AT4G36990	AT-HSFB1	AT1G62570	GSOX4	Aliphatic GSL biosynthesis
AT4G36990	AT-HSFB1	AT1G65880	BZO1	Aliphatic GSL biosynthesis
AT4G36990	AT-HSFB1	AT5G23020	MAM3	Aliphatic GSL biosynthesis
AT4G36990	AT-HSFB1	AT1G16410	CYP79F1	Aliphatic GSL biosynthesis
AT4G36990	AT-HSFB1	AT1G78370	GSTU20	Aliphatic GSL biosynthesis
AT2G41690	AT-HSFB3	AT1G18590	SOT5C	Aliphatic GSL biosynthesis
AT1G01250	AT1G01250	AT4G31500	CYP83B1	Aliphatic GSL biosynthesis
AT1G01350	AT1G01350	AT1G62570	GSOX4	Aliphatic GSL biosynthesis
AT1G01350	AT1G01350	AT5G23020	MAM3	Aliphatic GSL biosynthesis
AT1G01350	AT1G01350	AT1G65860	GSOX1	Aliphatic GSL biosynthesis
AT1G01350	AT1G01350	AT3G03190	GSTF11	Aliphatic GSL biosynthesis
AT1G02030	AT1G02030	AT1G62560	GSOX3	Aliphatic GSL biosynthesis
AT1G02030	AT1G02030	AT1G65880	BZO1	Aliphatic GSL biosynthesis
AT1G02030	AT1G02030	AT1G65860	GSOX1	Aliphatic GSL biosynthesis
AT1G02030	AT1G02030	AT1G16410	CYP79F1	Aliphatic GSL biosynthesis
AT1G02030	AT1G02030	AT4G12030	BAT5	Aliphatic GSL biosynthesis
AT1G02030	AT1G02030	AT4G03060	AOP2	Aliphatic GSL biosynthesis
AT1G02030	AT1G02030	AT2G31790	UGT	Aliphatic GSL biosynthesis
AT1G02040	AT1G02040	AT4G03050	AOP3	Aliphatic GSL biosynthesis
AT1G03150	AT1G03150	AT5G23020	MAM3	Aliphatic GSL biosynthesis
AT1G03350	AT1G03350	AT1G62570	GSOX4	Aliphatic GSL biosynthesis
AT1G03650	AT1G03650	AT5G23020	MAM3	Aliphatic GSL biosynthesis
AT1G03650	AT1G03650	AT1G16410	CYP79F1	Aliphatic GSL biosynthesis
AT1G03650	AT1G03650	AT4G12030	BAT5	Aliphatic GSL biosynthesis
AT1G04445	AT1G04445	AT1G18590	SOT5C	Aliphatic GSL biosynthesis
AT1G09060	AT1G09060	AT4G03060	AOP2	Aliphatic GSL biosynthesis
AT1G10585	AT1G10585	AT1G62540	GSOX2	Aliphatic GSL biosynthesis
AT1G11490	AT1G11490	AT5G23020	MAM3	Aliphatic GSL biosynthesis
AT1G11490	AT1G11490	AT4G12030	BAT5	Aliphatic GSL biosynthesis
AT1G11490	AT1G11490	AT4G31500	CYP83B1	Aliphatic GSL biosynthesis
AT1G11510	AT1G11510	AT3G49680	BCAT3	Aliphatic GSL biosynthesis
AT1G11510	AT1G11510	AT5G23020	MAM3	Aliphatic GSL biosynthesis
AT1G11510	AT1G11510	AT1G65860	GSOX1	Aliphatic GSL biosynthesis
AT1G11510	AT1G11510	AT3G19710	BCAT4	Aliphatic GSL biosynthesis
AT1G11510	AT1G11510	AT2G31790	UGT	Aliphatic GSL biosynthesis
AT1G11510	AT1G11510	AT1G62540	GSOX2	Aliphatic GSL biosynthesis
AT1G12440	AT1G12440	AT5G23020	MAM3	Aliphatic GSL biosynthesis
AT1G12630	AT1G12630	AT1G18590	SOT5C	Aliphatic GSL biosynthesis
AT1G12630	AT1G12630	AT1G62540	GSOX2	Aliphatic GSL biosynthesis
AT1G12630	AT1G12630	AT2G20610	CSLyase	Aliphatic GSL biosynthesis
AT1G12630	AT1G12630	AT2G31790	UGT	Aliphatic GSL biosynthesis
AT1G12630	AT1G12630	AT3G03190	GSTF11	Aliphatic GSL biosynthesis
AT1G12630	AT1G12630	AT3G19710	BCAT4	Aliphatic GSL biosynthesis
AT1G12630	AT1G12630	AT4G03060	AOP2	Aliphatic GSL biosynthesis
AT1G12630	AT1G12630	AT4G31500	CYP83B1	Aliphatic GSL biosynthesis
AT1G14580	AT1G14580	AT3G49680	BCAT3	Aliphatic GSL biosynthesis
AT1G14580	AT1G14580	AT4G03050	AOP3	Aliphatic GSL biosynthesis
AT1G14580	AT1G14580	AT4G03060	AOP2	Aliphatic GSL biosynthesis
AT1G16640	AT1G16640	AT5G23020	MAM3	Aliphatic GSL biosynthesis
AT1G16640	AT1G16640	AT1G16410	CYP79F1	Aliphatic GSL biosynthesis
AT1G16640	AT1G16640	AT4G13770	CYP83A1	Aliphatic GSL biosynthesis
AT1G17520	AT1G17520	AT4G13770	CYP83A1	Aliphatic GSL biosynthesis
AT1G18335	AT1G18335	AT1G62560	GSOX3	Aliphatic GSL biosynthesis
AT1G18335	AT1G18335	AT3G03190	GSTF11	Aliphatic GSL biosynthesis
AT1G18335	AT1G18335	AT4G31500	CYP83B1	Aliphatic GSL biosynthesis
AT1G18780	AT1G18780	AT4G13770	CYP83A1	Aliphatic GSL biosynthesis
AT1G18960	AT1G18960	AT1G62570	GSOX4	Aliphatic GSL biosynthesis
AT1G18960	AT1G18960	AT5G23020	MAM3	Aliphatic GSL biosynthesis
AT1G18960	AT1G18960	AT1G78370	GSTU20	Aliphatic GSL biosynthesis
AT1G19040	AT1G19040	AT4G03050	AOP3	Aliphatic GSL biosynthesis
AT1G19040	AT1G19040	AT1G65880	BZO1	Aliphatic GSL biosynthesis
AT1G19040	AT1G19040	AT1G65860	GSOX1	Aliphatic GSL biosynthesis
AT1G19040	AT1G19040	AT1G78370	GSTU20	Aliphatic GSL biosynthesis
AT1G19040	AT1G19040	AT4G13770	CYP83A1	Aliphatic GSL biosynthesis
AT1G19490	AT1G19490	AT1G65880	BZO1	Aliphatic GSL biosynthesis
AT1G19490	AT1G19490	AT5G23020	MAM3	Aliphatic GSL biosynthesis
AT1G19490	AT1G19490	AT1G65860	GSOX1	Aliphatic GSL biosynthesis
AT1G19490	AT1G19490	AT1G16410	CYP79F1	Aliphatic GSL biosynthesis
AT1G20910	AT1G20910	AT4G12030	BAT5	Aliphatic GSL biosynthesis
AT1G20910	AT1G20910	AT5G23010	MAM1	Aliphatic GSL biosynthesis
AT1G21000	AT1G21000	AT1G65880	BZO1	Aliphatic GSL biosynthesis
AT1G21000	AT1G21000	AT3G03190	GSTF11	Aliphatic GSL biosynthesis
AT1G21000	AT1G21000	AT4G03050	AOP3	Aliphatic GSL biosynthesis
AT1G21000	AT1G21000	AT2G31790	UGT	Aliphatic GSL biosynthesis
AT1G21780	AT1G21780	AT1G62560	GSOX3	Aliphatic GSL biosynthesis
AT1G21780	AT1G21780	AT1G65860	GSOX1	Aliphatic GSL biosynthesis
AT1G21780	AT1G21780	AT1G62540	GSOX2	Aliphatic GSL biosynthesis
AT1G22490	AT1G22490	AT4G31500	CYP83B1	Aliphatic GSL biosynthesis
AT1G23810	AT1G23810	AT1G65860	GSOX1	Aliphatic GSL biosynthesis
AT1G23810	AT1G23810	AT2G20610	CSLyase	Aliphatic GSL biosynthesis
AT1G23810	AT1G23810	AT3G03190	GSTF11	Aliphatic GSL biosynthesis
AT1G23810	AT1G23810	AT2G31790	UGT	Aliphatic GSL biosynthesis
AT1G24040	AT1G24040	AT5G23020	MAM3	Aliphatic GSL biosynthesis
AT1G24040	AT1G24040	AT1G62540	GSOX2	Aliphatic GSL biosynthesis
AT1G24210	AT1G24210	AT5G23020	MAM3	Aliphatic GSL biosynthesis
AT1G24210	AT1G24210	AT3G03190	GSTF11	Aliphatic GSL biosynthesis
AT1G24210	AT1G24210	AT1G62540	GSOX2	Aliphatic GSL biosynthesis
AT1G24230	AT1G24230	AT1G65860	GSOX1	Aliphatic GSL biosynthesis
AT1G24230	AT1G24230	AT3G03190	GSTF11	Aliphatic GSL biosynthesis
AT1G24230	AT1G24230	AT4G31500	CYP83B1	Aliphatic GSL biosynthesis
AT1G24230	AT1G24230	AT2G25450	GSOH	Aliphatic GSL biosynthesis
AT1G24250	AT1G24250	AT4G12030	BAT5	Aliphatic GSL biosynthesis
AT1G24250	AT1G24250	AT2G31790	UGT	Aliphatic GSL biosynthesis
AT1G24250	AT1G24250	AT5G23020	MAM3	Aliphatic GSL biosynthesis
AT1G24250	AT1G24250	AT1G65860	GSOX1	Aliphatic GSL biosynthesis
AT1G24250	AT1G24250	AT3G03190	GSTF11	Aliphatic GSL biosynthesis
AT1G24580	AT1G24580	AT1G18590	SOT5C	Aliphatic GSL biosynthesis
AT1G24610	AT1G24610	AT1G18590	SOT5C	Aliphatic GSL biosynthesis
AT1G25550	AT1G25550	AT1G62560	GSOX3	Aliphatic GSL biosynthesis
AT1G25550	AT1G25550	AT3G03190	GSTF11	Aliphatic GSL biosynthesis
AT1G26300	AT1G26300	AT1G65860	GSOX1	Aliphatic GSL biosynthesis
AT1G26300	AT1G26300	AT1G78370	GSTU20	Aliphatic GSL biosynthesis
AT1G26300	AT1G26300	AT4G03060	AOP2	Aliphatic GSL biosynthesis
AT1G26590	AT1G26590	AT1G62560	GSOX3	Aliphatic GSL biosynthesis
AT1G26590	AT1G26590	AT3G49680	BCAT3	Aliphatic GSL biosynthesis
AT1G26590	AT1G26590	AT4G31500	CYP83B1	Aliphatic GSL biosynthesis
AT1G27280	AT1G27280	AT4G13770	CYP83A1	Aliphatic GSL biosynthesis
AT1G27280	AT1G27280	AT1G18590	SOT5C	Aliphatic GSL biosynthesis
AT1G27660	AT1G27660	AT4G31500	CYP83B1	Aliphatic GSL biosynthesis
AT1G28160	AT1G28160	AT1G62560	GSOX3	Aliphatic GSL biosynthesis
AT1G29950	AT1G29950	AT1G62570	GSOX4	Aliphatic GSL biosynthesis
AT1G30810	AT1G30810	AT2G31790	UGT	Aliphatic GSL biosynthesis
AT1G31040	AT1G31040	AT1G65880	BZO1	Aliphatic GSL biosynthesis
AT1G31040	AT1G31040	AT1G78370	GSTU20	Aliphatic GSL biosynthesis
AT1G31040	AT1G31040	AT1G62540	GSOX2	Aliphatic GSL biosynthesis
AT1G31040	AT1G31040	AT1G12140	GSOX5	Aliphatic GSL biosynthesis
AT1G31760	AT1G31760	AT1G62570	GSOX4	Aliphatic GSL biosynthesis
AT1G31760	AT1G31760	AT2G25450	GSOH	Aliphatic GSL biosynthesis
AT1G32360	AT1G32360	AT1G16410	CYP79F1	Aliphatic GSL biosynthesis
AT1G32360	AT1G32360	AT2G31790	UGT	Aliphatic GSL biosynthesis
AT1G32700	AT1G32700	AT3G03190	GSTF11	Aliphatic GSL biosynthesis
AT1G32810	AT1G32810	AT5G23020	MAM3	Aliphatic GSL biosynthesis
AT1G32810	AT1G32810	AT1G78370	GSTU20	Aliphatic GSL biosynthesis
AT1G43000	AT1G43000	AT1G62560	GSOX3	Aliphatic GSL biosynthesis
AT1G43000	AT1G43000	AT1G65880	BZO1	Aliphatic GSL biosynthesis
AT1G43000	AT1G43000	AT1G16410	CYP79F1	Aliphatic GSL biosynthesis
AT1G43000	AT1G43000	AT4G31500	CYP83B1	Aliphatic GSL biosynthesis
AT1G48040	AT1G48040	AT1G62570	GSOX4	Aliphatic GSL biosynthesis
AT1G48195	AT1G48195	AT4G12030	BAT5	Aliphatic GSL biosynthesis
AT1G49830	AT1G49830	AT1G65860	GSOX1	Aliphatic GSL biosynthesis
AT1G49830	AT1G49830	AT4G31500	CYP83B1	Aliphatic GSL biosynthesis
AT1G50410	AT1G50410	AT1G65880	BZO1	Aliphatic GSL biosynthesis
AT1G50410	AT1G50410	AT3G49680	BCAT3	Aliphatic GSL biosynthesis
AT1G50410	AT1G50410	AT5G23020	MAM3	Aliphatic GSL biosynthesis
AT1G50410	AT1G50410	AT1G65860	GSOX1	Aliphatic GSL biosynthesis
AT1G50410	AT1G50410	AT2G20610	CSLyase	Aliphatic GSL biosynthesis
AT1G50410	AT1G50410	AT4G03050	AOP3	Aliphatic GSL biosynthesis
AT1G50410	AT1G50410	AT4G12030	BAT5	Aliphatic GSL biosynthesis
AT1G50410	AT1G50410	AT4G03060	AOP2	Aliphatic GSL biosynthesis
AT1G50410	AT1G50410	AT2G31790	UGT	Aliphatic GSL biosynthesis
AT1G50680	AT1G50680	AT1G62570	GSOX4	Aliphatic GSL biosynthesis
AT1G50680	AT1G50680	AT3G03190	GSTF11	Aliphatic GSL biosynthesis
AT1G50680	AT1G50680	AT1G18590	SOT5C	Aliphatic GSL biosynthesis
AT1G51120	AT1G51120	AT5G23020	MAM3	Aliphatic GSL biosynthesis
AT1G51120	AT1G51120	AT1G62540	GSOX2	Aliphatic GSL biosynthesis
AT1G51120	AT1G51120	AT1G18590	SOT5C	Aliphatic GSL biosynthesis
AT1G51200	AT1G51200	AT2G20610	CSLyase	Aliphatic GSL biosynthesis
AT1G51200	AT1G51200	AT2G25450	GSOH	Aliphatic GSL biosynthesis
AT1G55650	AT1G55650	AT1G62560	GSOX3	Aliphatic GSL biosynthesis
AT1G55650	AT1G55650	AT1G62570	GSOX4	Aliphatic GSL biosynthesis
AT1G55650	AT1G55650	AT1G65880	BZO1	Aliphatic GSL biosynthesis
AT1G55650	AT1G55650	AT3G49680	BCAT3	Aliphatic GSL biosynthesis
AT1G55650	AT1G55650	AT5G23020	MAM3	Aliphatic GSL biosynthesis
AT1G55650	AT1G55650	AT1G65860	GSOX1	Aliphatic GSL biosynthesis
AT1G55650	AT1G55650	AT1G16410	CYP79F1	Aliphatic GSL biosynthesis
AT1G55650	AT1G55650	AT3G19710	BCAT4	Aliphatic GSL biosynthesis
AT1G55650	AT1G55650	AT2G20610	CSLyase	Aliphatic GSL biosynthesis
AT1G55650	AT1G55650	AT3G03190	GSTF11	Aliphatic GSL biosynthesis
AT1G55650	AT1G55650	AT4G13770	CYP83A1	Aliphatic GSL biosynthesis
AT1G55650	AT1G55650	AT4G03050	AOP3	Aliphatic GSL biosynthesis
AT1G55650	AT1G55650	AT4G12030	BAT5	Aliphatic GSL biosynthesis
AT1G55650	AT1G55650	AT4G03060	AOP2	Aliphatic GSL biosynthesis
AT1G55650	AT1G55650	AT2G31790	UGT	Aliphatic GSL biosynthesis
AT1G55650	AT1G55650	AT1G62540	GSOX2	Aliphatic GSL biosynthesis
AT1G55650	AT1G55650	AT5G23010	MAM1	Aliphatic GSL biosynthesis
AT1G55650	AT1G55650	AT4G31500	CYP83B1	Aliphatic GSL biosynthesis
AT1G55650	AT1G55650	AT1G12140	GSOX5	Aliphatic GSL biosynthesis
AT1G55650	AT1G55650	AT2G25450	GSOH	Aliphatic GSL biosynthesis
AT1G55650	AT1G55650	AT1G18590	SOT5C	Aliphatic GSL biosynthesis
AT1G55760	AT1G55760	AT1G62560	GSOX3	Aliphatic GSL biosynthesis
AT1G61730	AT1G61730	AT1G16410	CYP79F1	Aliphatic GSL biosynthesis
AT1G61730	AT1G61730	AT1G18590	SOT5C	Aliphatic GSL biosynthesis
AT1G61730	AT1G61730	AT1G62540	GSOX2	Aliphatic GSL biosynthesis
AT1G61730	AT1G61730	AT1G62560	GSOX3	Aliphatic GSL biosynthesis
AT1G61730	AT1G61730	AT1G62570	GSOX4	Aliphatic GSL biosynthesis
AT1G61730	AT1G61730	AT2G20610	CSLyase	Aliphatic GSL biosynthesis
AT1G61730	AT1G61730	AT2G25450	GSOH	Aliphatic GSL biosynthesis
AT1G61730	AT1G61730	AT2G31790	UGT	Aliphatic GSL biosynthesis
AT1G61730	AT1G61730	AT3G03190	GSTF11	Aliphatic GSL biosynthesis
AT1G61730	AT1G61730	AT3G19710	BCAT4	Aliphatic GSL biosynthesis
AT1G61730	AT1G61730	AT3G49680	BCAT3	Aliphatic GSL biosynthesis
AT1G61730	AT1G61730	AT4G03050	AOP3	Aliphatic GSL biosynthesis
AT1G61730	AT1G61730	AT4G03060	AOP2	Aliphatic GSL biosynthesis
AT1G61730	AT1G61730	AT4G12030	BAT5	Aliphatic GSL biosynthesis
AT1G61730	AT1G61730	AT4G31500	CYP83B1	Aliphatic GSL biosynthesis
AT1G61980	AT1G61980	AT4G12030	BAT5	Aliphatic GSL biosynthesis
AT1G61990	AT1G61990	AT4G13770	CYP83A1	Aliphatic GSL biosynthesis
AT1G61990	AT1G61990	AT1G12140	GSOX5	Aliphatic GSL biosynthesis
AT1G62010	AT1G62010	AT1G62560	GSOX3	Aliphatic GSL biosynthesis
AT1G62085	AT1G62085	AT4G13770	CYP83A1	Aliphatic GSL biosynthesis
AT1G62120	AT1G62120	AT1G65880	BZO1	Aliphatic GSL biosynthesis
AT1G62120	AT1G62120	AT3G49680	BCAT3	Aliphatic GSL biosynthesis
AT1G62120	AT1G62120	AT1G16410	CYP79F1	Aliphatic GSL biosynthesis
AT1G62120	AT1G62120	AT4G03050	AOP3	Aliphatic GSL biosynthesis
AT1G62120	AT1G62120	AT4G12030	BAT5	Aliphatic GSL biosynthesis
AT1G62120	AT1G62120	AT2G31790	UGT	Aliphatic GSL biosynthesis
AT1G62120	AT1G62120	AT4G31500	CYP83B1	Aliphatic GSL biosynthesis
AT1G62120	AT1G62120	AT2G25450	GSOH	Aliphatic GSL biosynthesis
AT1G62120	AT1G62120	AT1G18590	SOT5C	Aliphatic GSL biosynthesis
AT1G63040	AT1G63040	AT1G18590	SOT5C	Aliphatic GSL biosynthesis
AT1G63820	AT1G63820	AT5G23020	MAM3	Aliphatic GSL biosynthesis
AT1G63840	AT1G63840	AT1G62560	GSOX3	Aliphatic GSL biosynthesis
AT1G66420	AT1G66420	AT1G62560	GSOX3	Aliphatic GSL biosynthesis
AT1G66420	AT1G66420	AT1G62570	GSOX4	Aliphatic GSL biosynthesis
AT1G66420	AT1G66420	AT1G65880	BZO1	Aliphatic GSL biosynthesis
AT1G66420	AT1G66420	AT3G49680	BCAT3	Aliphatic GSL biosynthesis
AT1G66420	AT1G66420	AT5G23020	MAM3	Aliphatic GSL biosynthesis
AT1G66420	AT1G66420	AT1G65860	GSOX1	Aliphatic GSL biosynthesis
AT1G66420	AT1G66420	AT1G16410	CYP79F1	Aliphatic GSL biosynthesis
AT1G66420	AT1G66420	AT3G19710	BCAT4	Aliphatic GSL biosynthesis
AT1G66420	AT1G66420	AT2G20610	CSLyase	Aliphatic GSL biosynthesis
AT1G66420	AT1G66420	AT3G03190	GSTF11	Aliphatic GSL biosynthesis
AT1G66420	AT1G66420	AT4G12030	BAT5	Aliphatic GSL biosynthesis
AT1G66420	AT1G66420	AT4G03060	AOP2	Aliphatic GSL biosynthesis
AT1G66420	AT1G66420	AT2G31790	UGT	Aliphatic GSL biosynthesis
AT1G66420	AT1G66420	AT1G62540	GSOX2	Aliphatic GSL biosynthesis
AT1G66420	AT1G66420	AT4G31500	CYP83B1	Aliphatic GSL biosynthesis
AT1G66420	AT1G66420	AT1G12140	GSOX5	Aliphatic GSL biosynthesis
AT1G66420	AT1G66420	AT2G25450	GSOH	Aliphatic GSL biosynthesis
AT1G66420	AT1G66420	AT1G18590	SOT5C	Aliphatic GSL biosynthesis
AT1G66810	AT1G66810	AT2G20610	CSLyase	Aliphatic GSL biosynthesis
AT1G66810	AT1G66810	AT4G03050	AOP3	Aliphatic GSL biosynthesis
AT1G68030	AT1G68030	AT1G62570	GSOX4	Aliphatic GSL biosynthesis
AT1G68030	AT1G68030	AT2G20610	CSLyase	Aliphatic GSL biosynthesis
AT1G68030	AT1G68030	AT4G31500	CYP83B1	Aliphatic GSL biosynthesis
AT1G68240	AT1G68240	AT1G65860	GSOX1	Aliphatic GSL biosynthesis
AT1G68240	AT1G68240	AT1G78370	GSTU20	Aliphatic GSL biosynthesis
AT1G68240	AT1G68240	AT1G18590	SOT5C	Aliphatic GSL biosynthesis
AT1G68360	AT1G68360	AT1G16410	CYP79F1	Aliphatic GSL biosynthesis
AT1G68360	AT1G68360	AT1G62540	GSOX2	Aliphatic GSL biosynthesis
AT1G68360	AT1G68360	AT1G65860	GSOX1	Aliphatic GSL biosynthesis
AT1G68360	AT1G68360	AT1G65880	BZO1	Aliphatic GSL biosynthesis
AT1G68360	AT1G68360	AT2G31790	UGT	Aliphatic GSL biosynthesis
AT1G68360	AT1G68360	AT3G19710	BCAT4	Aliphatic GSL biosynthesis
AT1G68360	AT1G68360	AT4G03060	AOP2	Aliphatic GSL biosynthesis
AT1G68360	AT1G68360	AT5G23010	MAM1	Aliphatic GSL biosynthesis
AT1G68920	AT1G68920	AT1G16410	CYP79F1	Aliphatic GSL biosynthesis
AT1G68920	AT1G68920	AT1G62540	GSOX2	Aliphatic GSL biosynthesis
AT1G68920	AT1G68920	AT1G62570	GSOX4	Aliphatic GSL biosynthesis
AT1G69570	AT1G69570	AT3G03190	GSTF11	Aliphatic GSL biosynthesis
AT1G69570	AT1G69570	AT2G25450	GSOH	Aliphatic GSL biosynthesis
AT1G69580	AT1G69580	AT2G20610	CSLyase	Aliphatic GSL biosynthesis
AT1G71130	AT1G71130	AT1G16410	CYP79F1	Aliphatic GSL biosynthesis
AT1G71130	AT1G71130	AT1G18590	SOT5C	Aliphatic GSL biosynthesis
AT1G71130	AT1G71130	AT2G25450	GSOH	Aliphatic GSL biosynthesis
AT1G71130	AT1G71130	AT2G31790	UGT	Aliphatic GSL biosynthesis
AT1G71130	AT1G71130	AT4G03050	AOP3	Aliphatic GSL biosynthesis
AT1G71130	AT1G71130	AT4G31500	CYP83B1	Aliphatic GSL biosynthesis
AT1G72570	AT1G72570	AT1G62560	GSOX3	Aliphatic GSL biosynthesis
AT1G72570	AT1G72570	AT1G65880	BZO1	Aliphatic GSL biosynthesis
AT1G72570	AT1G72570	AT3G49680	BCAT3	Aliphatic GSL biosynthesis
AT1G72570	AT1G72570	AT5G23020	MAM3	Aliphatic GSL biosynthesis
AT1G72570	AT1G72570	AT1G65860	GSOX1	Aliphatic GSL biosynthesis
AT1G72570	AT1G72570	AT1G16410	CYP79F1	Aliphatic GSL biosynthesis
AT1G72570	AT1G72570	AT3G19710	BCAT4	Aliphatic GSL biosynthesis
AT1G72570	AT1G72570	AT2G20610	CSLyase	Aliphatic GSL biosynthesis
AT1G72570	AT1G72570	AT4G03050	AOP3	Aliphatic GSL biosynthesis
AT1G72570	AT1G72570	AT4G12030	BAT5	Aliphatic GSL biosynthesis
AT1G72570	AT1G72570	AT4G03060	AOP2	Aliphatic GSL biosynthesis
AT1G72570	AT1G72570	AT2G31790	UGT	Aliphatic GSL biosynthesis
AT1G72570	AT1G72570	AT5G23010	MAM1	Aliphatic GSL biosynthesis
AT1G72570	AT1G72570	AT4G31500	CYP83B1	Aliphatic GSL biosynthesis
AT1G72570	AT1G72570	AT1G12140	GSOX5	Aliphatic GSL biosynthesis
AT1G72570	AT1G72570	AT2G25450	GSOH	Aliphatic GSL biosynthesis
AT1G72570	AT1G72570	AT1G18590	SOT5C	Aliphatic GSL biosynthesis
AT1G73870	AT1G73870	AT1G78370	GSTU20	Aliphatic GSL biosynthesis
AT1G73870	AT1G73870	AT4G12030	BAT5	Aliphatic GSL biosynthesis
AT1G73870	AT1G73870	AT4G31500	CYP83B1	Aliphatic GSL biosynthesis
AT1G74840	AT1G74840	AT1G62560	GSOX3	Aliphatic GSL biosynthesis
AT1G74840	AT1G74840	AT4G31500	CYP83B1	Aliphatic GSL biosynthesis
AT1G76110	AT1G76110	AT1G62570	GSOX4	Aliphatic GSL biosynthesis
AT1G76110	AT1G76110	AT5G23020	MAM3	Aliphatic GSL biosynthesis
AT1G76510	AT1G76510	AT2G20610	CSLyase	Aliphatic GSL biosynthesis
AT1G76870	AT1G76870	AT1G65880	BZO1	Aliphatic GSL biosynthesis
AT1G76870	AT1G76870	AT1G78370	GSTU20	Aliphatic GSL biosynthesis
AT1G76870	AT1G76870	AT1G62540	GSOX2	Aliphatic GSL biosynthesis
AT1G76870	AT1G76870	AT4G31500	CYP83B1	Aliphatic GSL biosynthesis
AT1G76870	AT1G76870	AT1G18590	SOT5C	Aliphatic GSL biosynthesis
AT1G76880	AT1G76880	AT4G12030	BAT5	Aliphatic GSL biosynthesis
AT1G76880	AT1G76880	AT2G31790	UGT	Aliphatic GSL biosynthesis
AT1G76880	AT1G76880	AT1G18590	SOT5C	Aliphatic GSL biosynthesis
AT1G76880	AT1G76880	AT1G62540	GSOX2	Aliphatic GSL biosynthesis
AT1G76880	AT1G76880	AT1G62560	GSOX3	Aliphatic GSL biosynthesis
AT1G76880	AT1G76880	AT1G65860	GSOX1	Aliphatic GSL biosynthesis
AT1G76880	AT1G76880	AT1G65880	BZO1	Aliphatic GSL biosynthesis
AT1G76880	AT1G76880	AT2G20610	CSLyase	Aliphatic GSL biosynthesis
AT1G76880	AT1G76880	AT2G25450	GSOH	Aliphatic GSL biosynthesis
AT1G76880	AT1G76880	AT3G03190	GSTF11	Aliphatic GSL biosynthesis
AT1G76880	AT1G76880	AT3G19710	BCAT4	Aliphatic GSL biosynthesis
AT1G76880	AT1G76880	AT3G49680	BCAT3	Aliphatic GSL biosynthesis
AT1G76880	AT1G76880	AT4G03050	AOP3	Aliphatic GSL biosynthesis
AT1G76880	AT1G76880	AT4G03060	AOP2	Aliphatic GSL biosynthesis
AT1G76880	AT1G76880	AT4G31500	CYP83B1	Aliphatic GSL biosynthesis
AT1G76880	AT1G76880	AT5G23020	MAM3	Aliphatic GSL biosynthesis
AT1G77250	AT1G77250	AT3G19710	BCAT4	Aliphatic GSL biosynthesis
AT1G77250	AT1G77250	AT1G78370	GSTU20	Aliphatic GSL biosynthesis
AT1G77250	AT1G77250	AT3G03190	GSTF11	Aliphatic GSL biosynthesis
AT1G77250	AT1G77250	AT4G12030	BAT5	Aliphatic GSL biosynthesis
AT1G77250	AT1G77250	AT1G12140	GSOX5	Aliphatic GSL biosynthesis
AT1G77920	AT1G77920	AT4G03060	AOP2	Aliphatic GSL biosynthesis
AT1G80400	AT1G80400	AT5G23020	MAM3	Aliphatic GSL biosynthesis
AT1G80400	AT1G80400	AT1G65860	GSOX1	Aliphatic GSL biosynthesis
AT1G80400	AT1G80400	AT4G12030	BAT5	Aliphatic GSL biosynthesis
AT1G80580	AT1G80580	AT1G62570	GSOX4	Aliphatic GSL biosynthesis
AT1G80580	AT1G80580	AT4G03060	AOP2	Aliphatic GSL biosynthesis
AT2G01370	AT2G01370	AT1G62560	GSOX3	Aliphatic GSL biosynthesis
AT2G01370	AT2G01370	AT3G49680	BCAT3	Aliphatic GSL biosynthesis
AT2G01370	AT2G01370	AT5G23020	MAM3	Aliphatic GSL biosynthesis
AT2G01370	AT2G01370	AT4G13770	CYP83A1	Aliphatic GSL biosynthesis
AT2G01370	AT2G01370	AT4G03050	AOP3	Aliphatic GSL biosynthesis
AT2G01370	AT2G01370	AT4G12030	BAT5	Aliphatic GSL biosynthesis
AT2G01370	AT2G01370	AT4G03060	AOP2	Aliphatic GSL biosynthesis
AT2G01370	AT2G01370	AT2G31790	UGT	Aliphatic GSL biosynthesis
AT2G01370	AT2G01370	AT4G31500	CYP83B1	Aliphatic GSL biosynthesis
AT2G01370	AT2G01370	AT1G12140	GSOX5	Aliphatic GSL biosynthesis
AT2G01370	AT2G01370	AT2G25450	GSOH	Aliphatic GSL biosynthesis
AT2G01370	AT2G01370	AT1G18590	SOT5C	Aliphatic GSL biosynthesis
AT2G01818	AT2G01818	AT3G49680	BCAT3	Aliphatic GSL biosynthesis
AT2G01818	AT2G01818	AT2G31790	UGT	Aliphatic GSL biosynthesis
AT2G02160	AT2G02160	AT1G62570	GSOX4	Aliphatic GSL biosynthesis
AT2G03500	AT2G03500	AT1G65880	BZO1	Aliphatic GSL biosynthesis
AT2G03500	AT2G03500	AT1G78370	GSTU20	Aliphatic GSL biosynthesis
AT2G03500	AT2G03500	AT2G25450	GSOH	Aliphatic GSL biosynthesis
AT2G04740	AT2G04740	AT1G62560	GSOX3	Aliphatic GSL biosynthesis
AT2G04740	AT2G04740	AT5G23020	MAM3	Aliphatic GSL biosynthesis
AT2G04740	AT2G04740	AT4G12030	BAT5	Aliphatic GSL biosynthesis
AT2G04845	AT2G04845	AT4G31500	CYP83B1	Aliphatic GSL biosynthesis
AT2G04845	AT2G04845	AT2G25450	GSOH	Aliphatic GSL biosynthesis
AT2G05330	AT2G05330	AT3G19710	BCAT4	Aliphatic GSL biosynthesis
AT2G10950	AT2G10950	AT5G23020	MAM3	Aliphatic GSL biosynthesis
AT2G10950	AT2G10950	AT4G13770	CYP83A1	Aliphatic GSL biosynthesis
AT2G10950	AT2G10950	AT1G18590	SOT5C	Aliphatic GSL biosynthesis
AT2G12646	AT2G12646	AT1G65880	BZO1	Aliphatic GSL biosynthesis
AT2G12646	AT2G12646	AT1G65860	GSOX1	Aliphatic GSL biosynthesis
AT2G12646	AT2G12646	AT1G16410	CYP79F1	Aliphatic GSL biosynthesis
AT2G12646	AT2G12646	AT2G20610	CSLyase	Aliphatic GSL biosynthesis
AT2G12646	AT2G12646	AT3G03190	GSTF11	Aliphatic GSL biosynthesis
AT2G12646	AT2G12646	AT4G03060	AOP2	Aliphatic GSL biosynthesis
AT2G12646	AT2G12646	AT1G12140	GSOX5	Aliphatic GSL biosynthesis
AT2G14760	AT2G14760	AT1G62570	GSOX4	Aliphatic GSL biosynthesis
AT2G14760	AT2G14760	AT1G12140	GSOX5	Aliphatic GSL biosynthesis
AT2G15740	AT2G15740	AT4G03060	AOP2	Aliphatic GSL biosynthesis
AT2G15740	AT2G15740	AT4G31500	CYP83B1	Aliphatic GSL biosynthesis
AT2G17150	AT2G17150	AT1G62560	GSOX3	Aliphatic GSL biosynthesis
AT2G17600	AT2G17600	AT3G19710	BCAT4	Aliphatic GSL biosynthesis
AT2G17600	AT2G17600	AT4G31500	CYP83B1	Aliphatic GSL biosynthesis
AT2G18090	AT2G18090	AT1G62560	GSOX3	Aliphatic GSL biosynthesis
AT2G18090	AT2G18090	AT3G19710	BCAT4	Aliphatic GSL biosynthesis
AT2G18090	AT2G18090	AT4G03060	AOP2	Aliphatic GSL biosynthesis
AT2G18090	AT2G18090	AT2G31790	UGT	Aliphatic GSL biosynthesis
AT2G18090	AT2G18090	AT1G18590	SOT5C	Aliphatic GSL biosynthesis
AT2G18490	AT2G18490	AT1G65880	BZO1	Aliphatic GSL biosynthesis
AT2G18490	AT2G18490	AT1G65860	GSOX1	Aliphatic GSL biosynthesis
AT2G18490	AT2G18490	AT3G03190	GSTF11	Aliphatic GSL biosynthesis
AT2G18490	AT2G18490	AT4G13770	CYP83A1	Aliphatic GSL biosynthesis
AT2G18490	AT2G18490	AT4G12030	BAT5	Aliphatic GSL biosynthesis
AT2G18490	AT2G18490	AT4G03060	AOP2	Aliphatic GSL biosynthesis
AT2G18490	AT2G18490	AT2G31790	UGT	Aliphatic GSL biosynthesis
AT2G18490	AT2G18490	AT4G31500	CYP83B1	Aliphatic GSL biosynthesis
AT2G18670	AT2G18670	AT1G62560	GSOX3	Aliphatic GSL biosynthesis
AT2G18670	AT2G18670	AT4G03060	AOP2	Aliphatic GSL biosynthesis
AT2G18670	AT2G18670	AT2G31790	UGT	Aliphatic GSL biosynthesis
AT2G18850	AT2G18850	AT2G31790	UGT	Aliphatic GSL biosynthesis
AT2G18850	AT2G18850	AT1G65880	BZO1	Aliphatic GSL biosynthesis
AT2G18850	AT2G18850	AT5G23020	MAM3	Aliphatic GSL biosynthesis
AT2G18850	AT2G18850	AT3G19710	BCAT4	Aliphatic GSL biosynthesis
AT2G18850	AT2G18850	AT2G20610	CSLyase	Aliphatic GSL biosynthesis
AT2G18850	AT2G18850	AT4G12030	BAT5	Aliphatic GSL biosynthesis
AT2G19260	AT2G19260	AT4G31500	CYP83B1	Aliphatic GSL biosynthesis
AT2G20110	AT2G20110	AT1G62570	GSOX4	Aliphatic GSL biosynthesis
AT2G20110	AT2G20110	AT1G65860	GSOX1	Aliphatic GSL biosynthesis
AT2G20110	AT2G20110	AT1G18590	SOT5C	Aliphatic GSL biosynthesis
AT2G20400	AT2G20400	AT1G62570	GSOX4	Aliphatic GSL biosynthesis
AT2G20400	AT2G20400	AT1G78370	GSTU20	Aliphatic GSL biosynthesis
AT2G20400	AT2G20400	AT4G31500	CYP83B1	Aliphatic GSL biosynthesis
AT2G20880	AT2G20880	AT1G62570	GSOX4	Aliphatic GSL biosynthesis
AT2G20880	AT2G20880	AT2G20610	CSLyase	Aliphatic GSL biosynthesis
AT2G20880	AT2G20880	AT4G31500	CYP83B1	Aliphatic GSL biosynthesis
AT2G21230	AT2G21230	AT1G18590	SOT5C	Aliphatic GSL biosynthesis
AT2G21230	AT2G21230	AT1G62540	GSOX2	Aliphatic GSL biosynthesis
AT2G21230	AT2G21230	AT1G62560	GSOX3	Aliphatic GSL biosynthesis
AT2G21230	AT2G21230	AT2G20610	CSLyase	Aliphatic GSL biosynthesis
AT2G21230	AT2G21230	AT2G25450	GSOH	Aliphatic GSL biosynthesis
AT2G21230	AT2G21230	AT4G31500	CYP83B1	Aliphatic GSL biosynthesis
AT2G22750	AT2G22750	AT1G62560	GSOX3	Aliphatic GSL biosynthesis
AT2G22750	AT2G22750	AT1G65860	GSOX1	Aliphatic GSL biosynthesis
AT2G22750	AT2G22750	AT1G16410	CYP79F1	Aliphatic GSL biosynthesis
AT2G22750	AT2G22750	AT4G12030	BAT5	Aliphatic GSL biosynthesis
AT2G22760	AT2G22760	AT4G12030	BAT5	Aliphatic GSL biosynthesis
AT2G23060	AT2G23060	AT3G49680	BCAT3	Aliphatic GSL biosynthesis
AT2G23060	AT2G23060	AT4G12030	BAT5	Aliphatic GSL biosynthesis
AT2G23060	AT2G23060	AT4G03060	AOP2	Aliphatic GSL biosynthesis
AT2G23060	AT2G23060	AT5G23010	MAM1	Aliphatic GSL biosynthesis
AT2G23060	AT2G23060	AT4G31500	CYP83B1	Aliphatic GSL biosynthesis
AT2G23060	AT2G23060	AT1G18590	SOT5C	Aliphatic GSL biosynthesis
AT2G26940	AT2G26940	AT1G18590	SOT5C	Aliphatic GSL biosynthesis
AT2G26940	AT2G26940	AT2G31790	UGT	Aliphatic GSL biosynthesis
AT2G27580	AT2G27580	AT4G12030	BAT5	Aliphatic GSL biosynthesis
AT2G27580	AT2G27580	AT5G23020	MAM3	Aliphatic GSL biosynthesis
AT2G27580	AT2G27580	AT3G03190	GSTF11	Aliphatic GSL biosynthesis
AT2G27580	AT2G27580	AT2G31790	UGT	Aliphatic GSL biosynthesis
AT2G27580	AT2G27580	AT1G12140	GSOX5	Aliphatic GSL biosynthesis
AT2G27580	AT2G27580	AT1G18590	SOT5C	Aliphatic GSL biosynthesis
AT2G28200	AT2G28200	AT4G12030	BAT5	Aliphatic GSL biosynthesis
AT2G28450	AT2G28450	AT3G03190	GSTF11	Aliphatic GSL biosynthesis
AT2G28810	AT2G28810	AT1G18590	SOT5C	Aliphatic GSL biosynthesis
AT2G28810	AT2G28810	AT4G12030	BAT5	Aliphatic GSL biosynthesis
AT2G28920	AT2G28920	AT3G49680	BCAT3	Aliphatic GSL biosynthesis
AT2G28920	AT2G28920	AT1G65860	GSOX1	Aliphatic GSL biosynthesis
AT2G28920	AT2G28920	AT4G12030	BAT5	Aliphatic GSL biosynthesis
AT2G28920	AT2G28920	AT4G03060	AOP2	Aliphatic GSL biosynthesis
AT2G31460	AT2G31460	AT1G78370	GSTU20	Aliphatic GSL biosynthesis
AT2G32020	AT2G32020	AT1G62570	GSOX4	Aliphatic GSL biosynthesis
AT2G32020	AT2G32020	AT3G49680	BCAT3	Aliphatic GSL biosynthesis
AT2G32020	AT2G32020	AT1G65860	GSOX1	Aliphatic GSL biosynthesis
AT2G32020	AT2G32020	AT1G16410	CYP79F1	Aliphatic GSL biosynthesis
AT2G32020	AT2G32020	AT2G31790	UGT	Aliphatic GSL biosynthesis
AT2G32020	AT2G32020	AT2G25450	GSOH	Aliphatic GSL biosynthesis
AT2G32550	AT2G32550	AT1G65860	GSOX1	Aliphatic GSL biosynthesis
AT2G32550	AT2G32550	AT1G78370	GSTU20	Aliphatic GSL biosynthesis
AT2G32600	AT2G32600	AT1G18590	SOT5C	Aliphatic GSL biosynthesis
AT2G32905	AT2G32905	AT1G62560	GSOX3	Aliphatic GSL biosynthesis
AT2G32905	AT2G32905	AT1G65880	BZO1	Aliphatic GSL biosynthesis
AT2G32905	AT2G32905	AT1G16410	CYP79F1	Aliphatic GSL biosynthesis
AT2G32905	AT2G32905	AT2G20610	CSLyase	Aliphatic GSL biosynthesis
AT2G32905	AT2G32905	AT1G78370	GSTU20	Aliphatic GSL biosynthesis
AT2G32905	AT2G32905	AT4G13770	CYP83A1	Aliphatic GSL biosynthesis
AT2G32905	AT2G32905	AT4G12030	BAT5	Aliphatic GSL biosynthesis
AT2G32905	AT2G32905	AT2G31790	UGT	Aliphatic GSL biosynthesis
AT2G32905	AT2G32905	AT2G25450	GSOH	Aliphatic GSL biosynthesis
AT2G33550	AT2G33550	AT1G62560	GSOX3	Aliphatic GSL biosynthesis
AT2G33550	AT2G33550	AT1G65880	BZO1	Aliphatic GSL biosynthesis
AT2G33550	AT2G33550	AT5G23020	MAM3	Aliphatic GSL biosynthesis
AT2G33550	AT2G33550	AT1G65860	GSOX1	Aliphatic GSL biosynthesis
AT2G33550	AT2G33550	AT1G16410	CYP79F1	Aliphatic GSL biosynthesis
AT2G33550	AT2G33550	AT4G13770	CYP83A1	Aliphatic GSL biosynthesis
AT2G33550	AT2G33550	AT4G12030	BAT5	Aliphatic GSL biosynthesis
AT2G33550	AT2G33550	AT4G03060	AOP2	Aliphatic GSL biosynthesis
AT2G33550	AT2G33550	AT2G31790	UGT	Aliphatic GSL biosynthesis
AT2G33550	AT2G33550	AT4G31500	CYP83B1	Aliphatic GSL biosynthesis
AT2G33550	AT2G33550	AT2G25450	GSOH	Aliphatic GSL biosynthesis
AT2G33710	AT2G33710	AT1G62570	GSOX4	Aliphatic GSL biosynthesis
AT2G34620	AT2G34620	AT1G62570	GSOX4	Aliphatic GSL biosynthesis
AT2G34620	AT2G34620	AT1G78370	GSTU20	Aliphatic GSL biosynthesis
AT2G34620	AT2G34620	AT4G03050	AOP3	Aliphatic GSL biosynthesis
AT2G35430	AT2G35430	AT2G25450	GSOH	Aliphatic GSL biosynthesis
AT2G35910	AT2G35910	AT5G23020	MAM3	Aliphatic GSL biosynthesis
AT2G35910	AT2G35910	AT5G23010	MAM1	Aliphatic GSL biosynthesis
AT2G36026	AT2G36026	AT1G62570	GSOX4	Aliphatic GSL biosynthesis
AT2G36340	AT2G36340	AT1G62560	GSOX3	Aliphatic GSL biosynthesis
AT2G36340	AT2G36340	AT1G62570	GSOX4	Aliphatic GSL biosynthesis
AT2G36340	AT2G36340	AT1G65880	BZO1	Aliphatic GSL biosynthesis
AT2G36340	AT2G36340	AT3G49680	BCAT3	Aliphatic GSL biosynthesis
AT2G36340	AT2G36340	AT5G23020	MAM3	Aliphatic GSL biosynthesis
AT2G36340	AT2G36340	AT1G65860	GSOX1	Aliphatic GSL biosynthesis
AT2G36340	AT2G36340	AT1G16410	CYP79F1	Aliphatic GSL biosynthesis
AT2G36340	AT2G36340	AT3G19710	BCAT4	Aliphatic GSL biosynthesis
AT2G36340	AT2G36340	AT2G20610	CSLyase	Aliphatic GSL biosynthesis
AT2G36340	AT2G36340	AT1G78370	GSTU20	Aliphatic GSL biosynthesis
AT2G36340	AT2G36340	AT3G03190	GSTF11	Aliphatic GSL biosynthesis
AT2G36340	AT2G36340	AT4G13770	CYP83A1	Aliphatic GSL biosynthesis
AT2G36340	AT2G36340	AT4G03050	AOP3	Aliphatic GSL biosynthesis
AT2G36340	AT2G36340	AT4G12030	BAT5	Aliphatic GSL biosynthesis
AT2G36340	AT2G36340	AT4G03060	AOP2	Aliphatic GSL biosynthesis
AT2G36340	AT2G36340	AT2G31790	UGT	Aliphatic GSL biosynthesis
AT2G36340	AT2G36340	AT1G62540	GSOX2	Aliphatic GSL biosynthesis
AT2G36340	AT2G36340	AT4G31500	CYP83B1	Aliphatic GSL biosynthesis
AT2G36340	AT2G36340	AT1G12140	GSOX5	Aliphatic GSL biosynthesis
AT2G36340	AT2G36340	AT2G25450	GSOH	Aliphatic GSL biosynthesis
AT2G36340	AT2G36340	AT1G18590	SOT5C	Aliphatic GSL biosynthesis
AT2G37520	AT2G37520	AT1G62560	GSOX3	Aliphatic GSL biosynthesis
AT2G37520	AT2G37520	AT1G65880	BZO1	Aliphatic GSL biosynthesis
AT2G37520	AT2G37520	AT3G49680	BCAT3	Aliphatic GSL biosynthesis
AT2G37520	AT2G37520	AT1G16410	CYP79F1	Aliphatic GSL biosynthesis
AT2G37520	AT2G37520	AT3G19710	BCAT4	Aliphatic GSL biosynthesis
AT2G37520	AT2G37520	AT2G20610	CSLyase	Aliphatic GSL biosynthesis
AT2G37520	AT2G37520	AT3G03190	GSTF11	Aliphatic GSL biosynthesis
AT2G37520	AT2G37520	AT4G03050	AOP3	Aliphatic GSL biosynthesis
AT2G37520	AT2G37520	AT4G12030	BAT5	Aliphatic GSL biosynthesis
AT2G37520	AT2G37520	AT4G03060	AOP2	Aliphatic GSL biosynthesis
AT2G37520	AT2G37520	AT2G31790	UGT	Aliphatic GSL biosynthesis
AT2G37520	AT2G37520	AT1G62540	GSOX2	Aliphatic GSL biosynthesis
AT2G37520	AT2G37520	AT4G31500	CYP83B1	Aliphatic GSL biosynthesis
AT2G37520	AT2G37520	AT1G12140	GSOX5	Aliphatic GSL biosynthesis
AT2G37520	AT2G37520	AT2G25450	GSOH	Aliphatic GSL biosynthesis
AT2G37520	AT2G37520	AT1G18590	SOT5C	Aliphatic GSL biosynthesis
AT2G38250	AT2G38250	AT1G65860	GSOX1	Aliphatic GSL biosynthesis
AT2G39000	AT2G39000	AT4G13770	CYP83A1	Aliphatic GSL biosynthesis
AT2G39000	AT2G39000	AT4G31500	CYP83B1	Aliphatic GSL biosynthesis
AT2G40200	AT2G40200	AT1G65860	GSOX1	Aliphatic GSL biosynthesis
AT2G40200	AT2G40200	AT2G25450	GSOH	Aliphatic GSL biosynthesis
AT2G40450	AT2G40450	AT3G49680	BCAT3	Aliphatic GSL biosynthesis
AT2G40450	AT2G40450	AT2G20610	CSLyase	Aliphatic GSL biosynthesis
AT2G40450	AT2G40450	AT1G78370	GSTU20	Aliphatic GSL biosynthesis
AT2G40450	AT2G40450	AT4G03050	AOP3	Aliphatic GSL biosynthesis
AT2G40450	AT2G40450	AT2G31790	UGT	Aliphatic GSL biosynthesis
AT2G40450	AT2G40450	AT4G31500	CYP83B1	Aliphatic GSL biosynthesis
AT2G41130	AT2G41130	AT1G62570	GSOX4	Aliphatic GSL biosynthesis
AT2G41835	AT2G41835	AT4G31500	CYP83B1	Aliphatic GSL biosynthesis
AT2G41835	AT2G41835	AT1G18590	SOT5C	Aliphatic GSL biosynthesis
AT2G42040	AT2G42040	AT1G62570	GSOX4	Aliphatic GSL biosynthesis
AT2G42040	AT2G42040	AT1G16410	CYP79F1	Aliphatic GSL biosynthesis
AT2G42040	AT2G42040	AT3G03190	GSTF11	Aliphatic GSL biosynthesis
AT2G42360	AT2G42360	AT4G13770	CYP83A1	Aliphatic GSL biosynthesis
AT2G42660	AT2G42660	AT2G31790	UGT	Aliphatic GSL biosynthesis
AT2G44020	AT2G44020	AT1G12140	GSOX5	Aliphatic GSL biosynthesis
AT2G44430	AT2G44430	AT5G23020	MAM3	Aliphatic GSL biosynthesis
AT2G44730	AT2G44730	AT1G16410	CYP79F1	Aliphatic GSL biosynthesis
AT2G44730	AT2G44730	AT1G18590	SOT5C	Aliphatic GSL biosynthesis
AT2G44730	AT2G44730	AT1G62540	GSOX2	Aliphatic GSL biosynthesis
AT2G44730	AT2G44730	AT1G62560	GSOX3	Aliphatic GSL biosynthesis
AT2G44730	AT2G44730	AT1G62570	GSOX4	Aliphatic GSL biosynthesis
AT2G44730	AT2G44730	AT1G65860	GSOX1	Aliphatic GSL biosynthesis
AT2G44730	AT2G44730	AT1G65880	BZO1	Aliphatic GSL biosynthesis
AT2G44730	AT2G44730	AT2G20610	CSLyase	Aliphatic GSL biosynthesis
AT2G44730	AT2G44730	AT2G25450	GSOH	Aliphatic GSL biosynthesis
AT2G44730	AT2G44730	AT2G31790	UGT	Aliphatic GSL biosynthesis
AT2G44730	AT2G44730	AT3G03190	GSTF11	Aliphatic GSL biosynthesis
AT2G44730	AT2G44730	AT3G19710	BCAT4	Aliphatic GSL biosynthesis
AT2G44730	AT2G44730	AT3G49680	BCAT3	Aliphatic GSL biosynthesis
AT2G44730	AT2G44730	AT4G03050	AOP3	Aliphatic GSL biosynthesis
AT2G44730	AT2G44730	AT4G03060	AOP2	Aliphatic GSL biosynthesis
AT2G44730	AT2G44730	AT4G12030	BAT5	Aliphatic GSL biosynthesis
AT2G44730	AT2G44730	AT4G13770	CYP83A1	Aliphatic GSL biosynthesis
AT2G44730	AT2G44730	AT4G31500	CYP83B1	Aliphatic GSL biosynthesis
AT2G44730	AT2G44730	AT5G23010	MAM1	Aliphatic GSL biosynthesis
AT2G44730	AT2G44730	AT5G23020	MAM3	Aliphatic GSL biosynthesis
AT2G46670	AT2G46670	AT5G23020	MAM3	Aliphatic GSL biosynthesis
AT2G46670	AT2G46670	AT1G78370	GSTU20	Aliphatic GSL biosynthesis
AT2G46670	AT2G46670	AT4G31500	CYP83B1	Aliphatic GSL biosynthesis
AT2G46670	AT2G46670	AT1G18590	SOT5C	Aliphatic GSL biosynthesis
AT2G46735	AT2G46735	AT1G62570	GSOX4	Aliphatic GSL biosynthesis
AT2G46735	AT2G46735	AT2G31790	UGT	Aliphatic GSL biosynthesis
AT2G47850	AT2G47850	AT1G78370	GSTU20	Aliphatic GSL biosynthesis
AT2G47850	AT2G47850	AT5G23010	MAM1	Aliphatic GSL biosynthesis
AT2G47890	AT2G47890	AT2G20610	CSLyase	Aliphatic GSL biosynthesis
AT3G01030	AT3G01030	AT1G62570	GSOX4	Aliphatic GSL biosynthesis
AT3G01030	AT3G01030	AT1G65860	GSOX1	Aliphatic GSL biosynthesis
AT3G01030	AT3G01030	AT1G16410	CYP79F1	Aliphatic GSL biosynthesis
AT3G01030	AT3G01030	AT2G25450	GSOH	Aliphatic GSL biosynthesis
AT3G01030	AT3G01030	AT1G18590	SOT5C	Aliphatic GSL biosynthesis
AT3G01890	AT3G01890	AT1G62560	GSOX3	Aliphatic GSL biosynthesis
AT3G01890	AT3G01890	AT1G65880	BZO1	Aliphatic GSL biosynthesis
AT3G01890	AT3G01890	AT3G49680	BCAT3	Aliphatic GSL biosynthesis
AT3G01890	AT3G01890	AT5G23020	MAM3	Aliphatic GSL biosynthesis
AT3G01890	AT3G01890	AT1G65860	GSOX1	Aliphatic GSL biosynthesis
AT3G01890	AT3G01890	AT3G19710	BCAT4	Aliphatic GSL biosynthesis
AT3G01890	AT3G01890	AT2G20610	CSLyase	Aliphatic GSL biosynthesis
AT3G01890	AT3G01890	AT3G03190	GSTF11	Aliphatic GSL biosynthesis
AT3G01890	AT3G01890	AT4G03050	AOP3	Aliphatic GSL biosynthesis
AT3G01890	AT3G01890	AT4G12030	BAT5	Aliphatic GSL biosynthesis
AT3G01890	AT3G01890	AT4G03060	AOP2	Aliphatic GSL biosynthesis
AT3G01890	AT3G01890	AT2G31790	UGT	Aliphatic GSL biosynthesis
AT3G01890	AT3G01890	AT4G31500	CYP83B1	Aliphatic GSL biosynthesis
AT3G01890	AT3G01890	AT1G18590	SOT5C	Aliphatic GSL biosynthesis
AT3G03550	AT3G03550	AT5G23020	MAM3	Aliphatic GSL biosynthesis
AT3G04930	AT3G04930	AT4G03050	AOP3	Aliphatic GSL biosynthesis
AT3G05670	AT3G05670	AT5G23020	MAM3	Aliphatic GSL biosynthesis
AT3G05860	AT3G05860	AT5G23020	MAM3	Aliphatic GSL biosynthesis
AT3G06220	AT3G06220	AT5G23020	MAM3	Aliphatic GSL biosynthesis
AT3G06220	AT3G06220	AT1G65860	GSOX1	Aliphatic GSL biosynthesis
AT3G06220	AT3G06220	AT1G18590	SOT5C	Aliphatic GSL biosynthesis
AT3G06410	AT3G06410	AT1G62560	GSOX3	Aliphatic GSL biosynthesis
AT3G06410	AT3G06410	AT5G23020	MAM3	Aliphatic GSL biosynthesis
AT3G06410	AT3G06410	AT2G20610	CSLyase	Aliphatic GSL biosynthesis
AT3G06410	AT3G06410	AT2G31790	UGT	Aliphatic GSL biosynthesis
AT3G06410	AT3G06410	AT2G25450	GSOH	Aliphatic GSL biosynthesis
AT3G07500	AT3G07500	AT1G65860	GSOX1	Aliphatic GSL biosynthesis
AT3G07670	AT3G07670	AT4G31500	CYP83B1	Aliphatic GSL biosynthesis
AT3G08505	AT3G08505	AT3G19710	BCAT4	Aliphatic GSL biosynthesis
AT3G09735	AT3G09735	AT4G12030	BAT5	Aliphatic GSL biosynthesis
AT3G11100	AT3G11100	AT4G03050	AOP3	Aliphatic GSL biosynthesis
AT3G11100	AT3G11100	AT4G12030	BAT5	Aliphatic GSL biosynthesis
AT3G11100	AT3G11100	AT2G31790	UGT	Aliphatic GSL biosynthesis
AT3G11100	AT3G11100	AT5G23010	MAM1	Aliphatic GSL biosynthesis
AT3G11100	AT3G11100	AT1G62560	GSOX3	Aliphatic GSL biosynthesis
AT3G11100	AT3G11100	AT1G62570	GSOX4	Aliphatic GSL biosynthesis
AT3G11100	AT3G11100	AT1G65880	BZO1	Aliphatic GSL biosynthesis
AT3G11100	AT3G11100	AT3G49680	BCAT3	Aliphatic GSL biosynthesis
AT3G11100	AT3G11100	AT5G23020	MAM3	Aliphatic GSL biosynthesis
AT3G11100	AT3G11100	AT1G65860	GSOX1	Aliphatic GSL biosynthesis
AT3G11100	AT3G11100	AT1G16410	CYP79F1	Aliphatic GSL biosynthesis
AT3G11100	AT3G11100	AT3G19710	BCAT4	Aliphatic GSL biosynthesis
AT3G11100	AT3G11100	AT2G20610	CSLyase	Aliphatic GSL biosynthesis
AT3G11100	AT3G11100	AT3G03190	GSTF11	Aliphatic GSL biosynthesis
AT3G11100	AT3G11100	AT4G03060	AOP2	Aliphatic GSL biosynthesis
AT3G11100	AT3G11100	AT1G62540	GSOX2	Aliphatic GSL biosynthesis
AT3G11100	AT3G11100	AT4G31500	CYP83B1	Aliphatic GSL biosynthesis
AT3G11100	AT3G11100	AT1G12140	GSOX5	Aliphatic GSL biosynthesis
AT3G11580	AT3G11580	AT1G16410	CYP79F1	Aliphatic GSL biosynthesis
AT3G11580	AT3G11580	AT1G62540	GSOX2	Aliphatic GSL biosynthesis
AT3G11580	AT3G11580	AT1G65860	GSOX1	Aliphatic GSL biosynthesis
AT3G11580	AT3G11580	AT2G25450	GSOH	Aliphatic GSL biosynthesis
AT3G11580	AT3G11580	AT2G31790	UGT	Aliphatic GSL biosynthesis
AT3G11580	AT3G11580	AT3G19710	BCAT4	Aliphatic GSL biosynthesis
AT3G11580	AT3G11580	AT4G03050	AOP3	Aliphatic GSL biosynthesis
AT3G11580	AT3G11580	AT4G03060	AOP2	Aliphatic GSL biosynthesis
AT3G11580	AT3G11580	AT4G31500	CYP83B1	Aliphatic GSL biosynthesis
AT3G12130	AT3G12130	AT4G12030	BAT5	Aliphatic GSL biosynthesis
AT3G12730	AT3G12730	AT1G62560	GSOX3	Aliphatic GSL biosynthesis
AT3G12730	AT3G12730	AT1G65880	BZO1	Aliphatic GSL biosynthesis
AT3G12730	AT3G12730	AT3G49680	BCAT3	Aliphatic GSL biosynthesis
AT3G12730	AT3G12730	AT5G23020	MAM3	Aliphatic GSL biosynthesis
AT3G12730	AT3G12730	AT1G65860	GSOX1	Aliphatic GSL biosynthesis
AT3G12730	AT3G12730	AT1G16410	CYP79F1	Aliphatic GSL biosynthesis
AT3G12730	AT3G12730	AT3G19710	BCAT4	Aliphatic GSL biosynthesis
AT3G12730	AT3G12730	AT2G20610	CSLyase	Aliphatic GSL biosynthesis
AT3G12730	AT3G12730	AT3G03190	GSTF11	Aliphatic GSL biosynthesis
AT3G12730	AT3G12730	AT4G03050	AOP3	Aliphatic GSL biosynthesis
AT3G12730	AT3G12730	AT4G12030	BAT5	Aliphatic GSL biosynthesis
AT3G12730	AT3G12730	AT4G03060	AOP2	Aliphatic GSL biosynthesis
AT3G12730	AT3G12730	AT2G31790	UGT	Aliphatic GSL biosynthesis
AT3G12730	AT3G12730	AT1G62540	GSOX2	Aliphatic GSL biosynthesis
AT3G12730	AT3G12730	AT4G31500	CYP83B1	Aliphatic GSL biosynthesis
AT3G12730	AT3G12730	AT1G12140	GSOX5	Aliphatic GSL biosynthesis
AT3G12730	AT3G12730	AT2G25450	GSOH	Aliphatic GSL biosynthesis
AT3G12730	AT3G12730	AT1G18590	SOT5C	Aliphatic GSL biosynthesis
AT3G12910	AT3G12910	AT1G62560	GSOX3	Aliphatic GSL biosynthesis
AT3G12910	AT3G12910	AT1G62570	GSOX4	Aliphatic GSL biosynthesis
AT3G12910	AT3G12910	AT1G65880	BZO1	Aliphatic GSL biosynthesis
AT3G12910	AT3G12910	AT3G49680	BCAT3	Aliphatic GSL biosynthesis
AT3G12910	AT3G12910	AT5G23020	MAM3	Aliphatic GSL biosynthesis
AT3G12910	AT3G12910	AT1G65860	GSOX1	Aliphatic GSL biosynthesis
AT3G12910	AT3G12910	AT1G16410	CYP79F1	Aliphatic GSL biosynthesis
AT3G12910	AT3G12910	AT2G20610	CSLyase	Aliphatic GSL biosynthesis
AT3G12910	AT3G12910	AT1G78370	GSTU20	Aliphatic GSL biosynthesis
AT3G12910	AT3G12910	AT4G13770	CYP83A1	Aliphatic GSL biosynthesis
AT3G12910	AT3G12910	AT4G03050	AOP3	Aliphatic GSL biosynthesis
AT3G12910	AT3G12910	AT4G12030	BAT5	Aliphatic GSL biosynthesis
AT3G12910	AT3G12910	AT4G03060	AOP2	Aliphatic GSL biosynthesis
AT3G12910	AT3G12910	AT2G31790	UGT	Aliphatic GSL biosynthesis
AT3G12910	AT3G12910	AT1G62540	GSOX2	Aliphatic GSL biosynthesis
AT3G12977	AT3G12977	AT1G62560	GSOX3	Aliphatic GSL biosynthesis
AT3G12977	AT3G12977	AT1G62570	GSOX4	Aliphatic GSL biosynthesis
AT3G12977	AT3G12977	AT1G65880	BZO1	Aliphatic GSL biosynthesis
AT3G12977	AT3G12977	AT3G49680	BCAT3	Aliphatic GSL biosynthesis
AT3G12977	AT3G12977	AT5G23020	MAM3	Aliphatic GSL biosynthesis
AT3G12977	AT3G12977	AT1G65860	GSOX1	Aliphatic GSL biosynthesis
AT3G12977	AT3G12977	AT1G16410	CYP79F1	Aliphatic GSL biosynthesis
AT3G12977	AT3G12977	AT3G19710	BCAT4	Aliphatic GSL biosynthesis
AT3G12977	AT3G12977	AT2G20610	CSLyase	Aliphatic GSL biosynthesis
AT3G12977	AT3G12977	AT3G03190	GSTF11	Aliphatic GSL biosynthesis
AT3G12977	AT3G12977	AT4G03050	AOP3	Aliphatic GSL biosynthesis
AT3G12977	AT3G12977	AT4G12030	BAT5	Aliphatic GSL biosynthesis
AT3G12977	AT3G12977	AT4G03060	AOP2	Aliphatic GSL biosynthesis
AT3G12977	AT3G12977	AT2G31790	UGT	Aliphatic GSL biosynthesis
AT3G12977	AT3G12977	AT1G62540	GSOX2	Aliphatic GSL biosynthesis
AT3G12977	AT3G12977	AT4G31500	CYP83B1	Aliphatic GSL biosynthesis
AT3G12977	AT3G12977	AT2G25450	GSOH	Aliphatic GSL biosynthesis
AT3G12977	AT3G12977	AT1G18590	SOT5C	Aliphatic GSL biosynthesis
AT3G13350	AT3G13350	AT2G31790	UGT	Aliphatic GSL biosynthesis
AT3G13350	AT3G13350	AT1G62560	GSOX3	Aliphatic GSL biosynthesis
AT3G13350	AT3G13350	AT1G62570	GSOX4	Aliphatic GSL biosynthesis
AT3G13350	AT3G13350	AT5G23020	MAM3	Aliphatic GSL biosynthesis
AT3G13350	AT3G13350	AT1G65860	GSOX1	Aliphatic GSL biosynthesis
AT3G13350	AT3G13350	AT3G19710	BCAT4	Aliphatic GSL biosynthesis
AT3G13350	AT3G13350	AT2G20610	CSLyase	Aliphatic GSL biosynthesis
AT3G13350	AT3G13350	AT4G03060	AOP2	Aliphatic GSL biosynthesis
AT3G13350	AT3G13350	AT5G23010	MAM1	Aliphatic GSL biosynthesis
AT3G13350	AT3G13350	AT4G31500	CYP83B1	Aliphatic GSL biosynthesis
AT3G13350	AT3G13350	AT1G12140	GSOX5	Aliphatic GSL biosynthesis
AT3G13350	AT3G13350	AT2G25450	GSOH	Aliphatic GSL biosynthesis
AT3G14700	AT3G14700	AT1G78370	GSTU20	Aliphatic GSL biosynthesis
AT3G14740	AT3G14740	AT1G62560	GSOX3	Aliphatic GSL biosynthesis
AT3G14740	AT3G14740	AT1G16410	CYP79F1	Aliphatic GSL biosynthesis
AT3G14740	AT3G14740	AT4G13770	CYP83A1	Aliphatic GSL biosynthesis
AT3G14740	AT3G14740	AT2G31790	UGT	Aliphatic GSL biosynthesis
AT3G14740	AT3G14740	AT4G31500	CYP83B1	Aliphatic GSL biosynthesis
AT3G14740	AT3G14740	AT2G25450	GSOH	Aliphatic GSL biosynthesis
AT3G16160	AT3G16160	AT1G62570	GSOX4	Aliphatic GSL biosynthesis
AT3G16160	AT3G16160	AT5G23020	MAM3	Aliphatic GSL biosynthesis
AT3G16160	AT3G16160	AT1G16410	CYP79F1	Aliphatic GSL biosynthesis
AT3G16160	AT3G16160	AT2G20610	CSLyase	Aliphatic GSL biosynthesis
AT3G16160	AT3G16160	AT3G03190	GSTF11	Aliphatic GSL biosynthesis
AT3G16160	AT3G16160	AT4G12030	BAT5	Aliphatic GSL biosynthesis
AT3G16160	AT3G16160	AT5G23010	MAM1	Aliphatic GSL biosynthesis
AT3G16160	AT3G16160	AT4G31500	CYP83B1	Aliphatic GSL biosynthesis
AT3G18640	AT3G18640	AT1G62560	GSOX3	Aliphatic GSL biosynthesis
AT3G18640	AT3G18640	AT1G65880	BZO1	Aliphatic GSL biosynthesis
AT3G18640	AT3G18640	AT4G13770	CYP83A1	Aliphatic GSL biosynthesis
AT3G18640	AT3G18640	AT4G03050	AOP3	Aliphatic GSL biosynthesis
AT3G18640	AT3G18640	AT4G03060	AOP2	Aliphatic GSL biosynthesis
AT3G18640	AT3G18640	AT2G31790	UGT	Aliphatic GSL biosynthesis
AT3G18640	AT3G18640	AT1G62540	GSOX2	Aliphatic GSL biosynthesis
AT3G18960	AT3G18960	AT4G12030	BAT5	Aliphatic GSL biosynthesis
AT3G19070	AT3G19070	AT1G65880	BZO1	Aliphatic GSL biosynthesis
AT3G19070	AT3G19070	AT4G31500	CYP83B1	Aliphatic GSL biosynthesis
AT3G19184	AT3G19184	AT4G13770	CYP83A1	Aliphatic GSL biosynthesis
AT3G21330	AT3G21330	AT1G62540	GSOX2	Aliphatic GSL biosynthesis
AT3G22100	AT3G22100	AT4G31500	CYP83B1	Aliphatic GSL biosynthesis
AT3G22560	AT3G22560	AT4G13770	CYP83A1	Aliphatic GSL biosynthesis
AT3G24490	AT3G24490	AT1G65860	GSOX1	Aliphatic GSL biosynthesis
AT3G24820	AT3G24820	AT5G23020	MAM3	Aliphatic GSL biosynthesis
AT3G24820	AT3G24820	AT2G20610	CSLyase	Aliphatic GSL biosynthesis
AT3G43430	AT3G43430	AT1G62570	GSOX4	Aliphatic GSL biosynthesis
AT3G45260	AT3G45260	AT1G62570	GSOX4	Aliphatic GSL biosynthesis
AT3G45260	AT3G45260	AT1G65860	GSOX1	Aliphatic GSL biosynthesis
AT3G45260	AT3G45260	AT1G16410	CYP79F1	Aliphatic GSL biosynthesis
AT3G45260	AT3G45260	AT3G19710	BCAT4	Aliphatic GSL biosynthesis
AT3G45610	AT3G45610	AT5G23010	MAM1	Aliphatic GSL biosynthesis
AT3G45610	AT3G45610	AT1G18590	SOT5C	Aliphatic GSL biosynthesis
AT3G45610	AT3G45610	AT2G31790	UGT	Aliphatic GSL biosynthesis
AT3G45880	AT3G45880	AT1G62570	GSOX4	Aliphatic GSL biosynthesis
AT3G45880	AT3G45880	AT5G23020	MAM3	Aliphatic GSL biosynthesis
AT3G47120	AT3G47120	AT5G23020	MAM3	Aliphatic GSL biosynthesis
AT3G47120	AT3G47120	AT2G25450	GSOH	Aliphatic GSL biosynthesis
AT3G47120	AT3G47120	AT1G18590	SOT5C	Aliphatic GSL biosynthesis
AT3G48440	AT3G48440	AT2G31790	UGT	Aliphatic GSL biosynthesis
AT3G49800	AT3G49800	AT3G49680	BCAT3	Aliphatic GSL biosynthesis
AT3G49800	AT3G49800	AT1G65860	GSOX1	Aliphatic GSL biosynthesis
AT3G49800	AT3G49800	AT4G03060	AOP2	Aliphatic GSL biosynthesis
AT3G49800	AT3G49800	AT4G31500	CYP83B1	Aliphatic GSL biosynthesis
AT3G49950	AT3G49950	AT4G31500	CYP83B1	Aliphatic GSL biosynthesis
AT3G49950	AT3G49950	AT1G18590	SOT5C	Aliphatic GSL biosynthesis
AT3G50650	AT3G50650	AT5G23020	MAM3	Aliphatic GSL biosynthesis
AT3G51470	AT3G51470	AT1G65880	BZO1	Aliphatic GSL biosynthesis
AT3G51470	AT3G51470	AT5G23020	MAM3	Aliphatic GSL biosynthesis
AT3G51470	AT3G51470	AT2G20610	CSLyase	Aliphatic GSL biosynthesis
AT3G51470	AT3G51470	AT3G03190	GSTF11	Aliphatic GSL biosynthesis
AT3G51950	AT3G51950	AT4G31500	CYP83B1	Aliphatic GSL biosynthesis
AT3G52250	AT3G52250	AT5G23020	MAM3	Aliphatic GSL biosynthesis
AT3G52440	AT3G52440	AT1G62540	GSOX2	Aliphatic GSL biosynthesis
AT3G53310	AT3G53310	AT5G23020	MAM3	Aliphatic GSL biosynthesis
AT3G53310	AT3G53310	AT1G16410	CYP79F1	Aliphatic GSL biosynthesis
AT3G53310	AT3G53310	AT2G20610	CSLyase	Aliphatic GSL biosynthesis
AT3G53310	AT3G53310	AT3G03190	GSTF11	Aliphatic GSL biosynthesis
AT3G53310	AT3G53310	AT4G03050	AOP3	Aliphatic GSL biosynthesis
AT3G53440	AT3G53440	AT4G13770	CYP83A1	Aliphatic GSL biosynthesis
AT3G53440	AT3G53440	AT4G31500	CYP83B1	Aliphatic GSL biosynthesis
AT3G53680	AT3G53680	AT1G62560	GSOX3	Aliphatic GSL biosynthesis
AT3G53680	AT3G53680	AT1G65880	BZO1	Aliphatic GSL biosynthesis
AT3G53680	AT3G53680	AT3G49680	BCAT3	Aliphatic GSL biosynthesis
AT3G53680	AT3G53680	AT5G23020	MAM3	Aliphatic GSL biosynthesis
AT3G53680	AT3G53680	AT1G65860	GSOX1	Aliphatic GSL biosynthesis
AT3G53680	AT3G53680	AT1G16410	CYP79F1	Aliphatic GSL biosynthesis
AT3G53680	AT3G53680	AT3G19710	BCAT4	Aliphatic GSL biosynthesis
AT3G53680	AT3G53680	AT2G20610	CSLyase	Aliphatic GSL biosynthesis
AT3G53680	AT3G53680	AT3G03190	GSTF11	Aliphatic GSL biosynthesis
AT3G53680	AT3G53680	AT4G13770	CYP83A1	Aliphatic GSL biosynthesis
AT3G53680	AT3G53680	AT4G03050	AOP3	Aliphatic GSL biosynthesis
AT3G53680	AT3G53680	AT4G03060	AOP2	Aliphatic GSL biosynthesis
AT3G53680	AT3G53680	AT2G31790	UGT	Aliphatic GSL biosynthesis
AT3G53680	AT3G53680	AT1G62540	GSOX2	Aliphatic GSL biosynthesis
AT3G53680	AT3G53680	AT4G31500	CYP83B1	Aliphatic GSL biosynthesis
AT3G53680	AT3G53680	AT1G12140	GSOX5	Aliphatic GSL biosynthesis
AT3G53680	AT3G53680	AT2G25450	GSOH	Aliphatic GSL biosynthesis
AT3G53680	AT3G53680	AT1G18590	SOT5C	Aliphatic GSL biosynthesis
AT3G53820	AT3G53820	AT5G23020	MAM3	Aliphatic GSL biosynthesis
AT3G53820	AT3G53820	AT1G18590	SOT5C	Aliphatic GSL biosynthesis
AT3G54390	AT3G54390	AT1G16410	CYP79F1	Aliphatic GSL biosynthesis
AT3G54390	AT3G54390	AT1G62540	GSOX2	Aliphatic GSL biosynthesis
AT3G54390	AT3G54390	AT1G62570	GSOX4	Aliphatic GSL biosynthesis
AT3G56520	AT3G56520	AT5G23020	MAM3	Aliphatic GSL biosynthesis
AT3G56520	AT3G56520	AT1G62540	GSOX2	Aliphatic GSL biosynthesis
AT3G56570	AT3G56570	AT5G23020	MAM3	Aliphatic GSL biosynthesis
AT3G56570	AT3G56570	AT1G65860	GSOX1	Aliphatic GSL biosynthesis
AT3G57600	AT3G57600	AT2G31790	UGT	Aliphatic GSL biosynthesis
AT3G57600	AT3G57600	AT4G31500	CYP83B1	Aliphatic GSL biosynthesis
AT3G58630	AT3G58630	AT5G23020	MAM3	Aliphatic GSL biosynthesis
AT3G58630	AT3G58630	AT1G65860	GSOX1	Aliphatic GSL biosynthesis
AT3G58630	AT3G58630	AT1G18590	SOT5C	Aliphatic GSL biosynthesis
AT3G59470	AT3G59470	AT4G12030	BAT5	Aliphatic GSL biosynthesis
AT3G59470	AT3G59470	AT2G31790	UGT	Aliphatic GSL biosynthesis
AT3G59470	AT3G59470	AT4G13770	CYP83A1	Aliphatic GSL biosynthesis
AT3G60490	AT3G60490	AT2G25450	GSOH	Aliphatic GSL biosynthesis
AT3G61550	AT3G61550	AT1G62560	GSOX3	Aliphatic GSL biosynthesis
AT3G61950	AT3G61950	AT1G62570	GSOX4	Aliphatic GSL biosynthesis
AT3G62260	AT3G62260	AT1G62560	GSOX3	Aliphatic GSL biosynthesis
AT3G62260	AT3G62260	AT1G62570	GSOX4	Aliphatic GSL biosynthesis
AT4G00130	AT4G00130	AT5G23020	MAM3	Aliphatic GSL biosynthesis
AT4G00232	AT4G00232	AT5G23020	MAM3	Aliphatic GSL biosynthesis
AT4G00238	AT4G00238	AT1G62560	GSOX3	Aliphatic GSL biosynthesis
AT4G00238	AT4G00238	AT1G62570	GSOX4	Aliphatic GSL biosynthesis
AT4G00238	AT4G00238	AT1G65880	BZO1	Aliphatic GSL biosynthesis
AT4G00238	AT4G00238	AT3G49680	BCAT3	Aliphatic GSL biosynthesis
AT4G00238	AT4G00238	AT5G23020	MAM3	Aliphatic GSL biosynthesis
AT4G00238	AT4G00238	AT1G65860	GSOX1	Aliphatic GSL biosynthesis
AT4G00238	AT4G00238	AT1G16410	CYP79F1	Aliphatic GSL biosynthesis
AT4G00238	AT4G00238	AT3G19710	BCAT4	Aliphatic GSL biosynthesis
AT4G00238	AT4G00238	AT2G20610	CSLyase	Aliphatic GSL biosynthesis
AT4G00238	AT4G00238	AT3G03190	GSTF11	Aliphatic GSL biosynthesis
AT4G00238	AT4G00238	AT4G03050	AOP3	Aliphatic GSL biosynthesis
AT4G00238	AT4G00238	AT4G03060	AOP2	Aliphatic GSL biosynthesis
AT4G00238	AT4G00238	AT2G31790	UGT	Aliphatic GSL biosynthesis
AT4G00238	AT4G00238	AT1G62540	GSOX2	Aliphatic GSL biosynthesis
AT4G00238	AT4G00238	AT4G31500	CYP83B1	Aliphatic GSL biosynthesis
AT4G00238	AT4G00238	AT2G25450	GSOH	Aliphatic GSL biosynthesis
AT4G00238	AT4G00238	AT1G18590	SOT5C	Aliphatic GSL biosynthesis
AT4G00250	AT4G00250	AT1G62560	GSOX3	Aliphatic GSL biosynthesis
AT4G00250	AT4G00250	AT1G62570	GSOX4	Aliphatic GSL biosynthesis
AT4G00250	AT4G00250	AT3G49680	BCAT3	Aliphatic GSL biosynthesis
AT4G00250	AT4G00250	AT5G23020	MAM3	Aliphatic GSL biosynthesis
AT4G00250	AT4G00250	AT1G65860	GSOX1	Aliphatic GSL biosynthesis
AT4G00250	AT4G00250	AT1G16410	CYP79F1	Aliphatic GSL biosynthesis
AT4G00250	AT4G00250	AT3G19710	BCAT4	Aliphatic GSL biosynthesis
AT4G00250	AT4G00250	AT2G20610	CSLyase	Aliphatic GSL biosynthesis
AT4G00250	AT4G00250	AT3G03190	GSTF11	Aliphatic GSL biosynthesis
AT4G00250	AT4G00250	AT4G03050	AOP3	Aliphatic GSL biosynthesis
AT4G00250	AT4G00250	AT4G12030	BAT5	Aliphatic GSL biosynthesis
AT4G00250	AT4G00250	AT4G03060	AOP2	Aliphatic GSL biosynthesis
AT4G00250	AT4G00250	AT2G31790	UGT	Aliphatic GSL biosynthesis
AT4G00250	AT4G00250	AT1G62540	GSOX2	Aliphatic GSL biosynthesis
AT4G00250	AT4G00250	AT4G31500	CYP83B1	Aliphatic GSL biosynthesis
AT4G00250	AT4G00250	AT1G12140	GSOX5	Aliphatic GSL biosynthesis
AT4G00250	AT4G00250	AT2G25450	GSOH	Aliphatic GSL biosynthesis
AT4G00250	AT4G00250	AT1G18590	SOT5C	Aliphatic GSL biosynthesis
AT4G00270	AT4G00270	AT1G62560	GSOX3	Aliphatic GSL biosynthesis
AT4G00270	AT4G00270	AT1G62570	GSOX4	Aliphatic GSL biosynthesis
AT4G00270	AT4G00270	AT1G65880	BZO1	Aliphatic GSL biosynthesis
AT4G00270	AT4G00270	AT3G49680	BCAT3	Aliphatic GSL biosynthesis
AT4G00270	AT4G00270	AT5G23020	MAM3	Aliphatic GSL biosynthesis
AT4G00270	AT4G00270	AT1G65860	GSOX1	Aliphatic GSL biosynthesis
AT4G00270	AT4G00270	AT1G16410	CYP79F1	Aliphatic GSL biosynthesis
AT4G00270	AT4G00270	AT3G19710	BCAT4	Aliphatic GSL biosynthesis
AT4G00270	AT4G00270	AT2G20610	CSLyase	Aliphatic GSL biosynthesis
AT4G00270	AT4G00270	AT3G03190	GSTF11	Aliphatic GSL biosynthesis
AT4G00270	AT4G00270	AT4G13770	CYP83A1	Aliphatic GSL biosynthesis
AT4G00270	AT4G00270	AT4G03050	AOP3	Aliphatic GSL biosynthesis
AT4G00270	AT4G00270	AT4G12030	BAT5	Aliphatic GSL biosynthesis
AT4G00270	AT4G00270	AT4G03060	AOP2	Aliphatic GSL biosynthesis
AT4G00270	AT4G00270	AT2G31790	UGT	Aliphatic GSL biosynthesis
AT4G00270	AT4G00270	AT5G23010	MAM1	Aliphatic GSL biosynthesis
AT4G00270	AT4G00270	AT2G25450	GSOH	Aliphatic GSL biosynthesis
AT4G00270	AT4G00270	AT1G18590	SOT5C	Aliphatic GSL biosynthesis
AT4G00390	AT4G00390	AT1G62560	GSOX3	Aliphatic GSL biosynthesis
AT4G00390	AT4G00390	AT1G62570	GSOX4	Aliphatic GSL biosynthesis
AT4G00390	AT4G00390	AT1G65880	BZO1	Aliphatic GSL biosynthesis
AT4G00390	AT4G00390	AT3G49680	BCAT3	Aliphatic GSL biosynthesis
AT4G00390	AT4G00390	AT5G23020	MAM3	Aliphatic GSL biosynthesis
AT4G00390	AT4G00390	AT1G16410	CYP79F1	Aliphatic GSL biosynthesis
AT4G00390	AT4G00390	AT3G19710	BCAT4	Aliphatic GSL biosynthesis
AT4G00390	AT4G00390	AT2G20610	CSLyase	Aliphatic GSL biosynthesis
AT4G00390	AT4G00390	AT3G03190	GSTF11	Aliphatic GSL biosynthesis
AT4G00390	AT4G00390	AT4G03050	AOP3	Aliphatic GSL biosynthesis
AT4G00390	AT4G00390	AT4G12030	BAT5	Aliphatic GSL biosynthesis
AT4G00390	AT4G00390	AT4G03060	AOP2	Aliphatic GSL biosynthesis
AT4G00390	AT4G00390	AT2G31790	UGT	Aliphatic GSL biosynthesis
AT4G00390	AT4G00390	AT1G62540	GSOX2	Aliphatic GSL biosynthesis
AT4G00390	AT4G00390	AT4G31500	CYP83B1	Aliphatic GSL biosynthesis
AT4G00390	AT4G00390	AT1G12140	GSOX5	Aliphatic GSL biosynthesis
AT4G00390	AT4G00390	AT2G25450	GSOH	Aliphatic GSL biosynthesis
AT4G00390	AT4G00390	AT1G18590	SOT5C	Aliphatic GSL biosynthesis
AT4G00610	AT4G00610	AT4G31500	CYP83B1	Aliphatic GSL biosynthesis
AT4G00940	AT4G00940	AT4G03060	AOP2	Aliphatic GSL biosynthesis
AT4G01260	AT4G01260	AT1G62560	GSOX3	Aliphatic GSL biosynthesis
AT4G01260	AT4G01260	AT1G62570	GSOX4	Aliphatic GSL biosynthesis
AT4G01260	AT4G01260	AT1G65880	BZO1	Aliphatic GSL biosynthesis
AT4G01260	AT4G01260	AT3G49680	BCAT3	Aliphatic GSL biosynthesis
AT4G01260	AT4G01260	AT5G23020	MAM3	Aliphatic GSL biosynthesis
AT4G01260	AT4G01260	AT1G65860	GSOX1	Aliphatic GSL biosynthesis
AT4G01260	AT4G01260	AT1G16410	CYP79F1	Aliphatic GSL biosynthesis
AT4G01260	AT4G01260	AT3G19710	BCAT4	Aliphatic GSL biosynthesis
AT4G01260	AT4G01260	AT2G20610	CSLyase	Aliphatic GSL biosynthesis
AT4G01260	AT4G01260	AT3G03190	GSTF11	Aliphatic GSL biosynthesis
AT4G01260	AT4G01260	AT4G03050	AOP3	Aliphatic GSL biosynthesis
AT4G01260	AT4G01260	AT4G12030	BAT5	Aliphatic GSL biosynthesis
AT4G01260	AT4G01260	AT4G03060	AOP2	Aliphatic GSL biosynthesis
AT4G01260	AT4G01260	AT2G31790	UGT	Aliphatic GSL biosynthesis
AT4G01260	AT4G01260	AT1G62540	GSOX2	Aliphatic GSL biosynthesis
AT4G01260	AT4G01260	AT4G31500	CYP83B1	Aliphatic GSL biosynthesis
AT4G01260	AT4G01260	AT1G12140	GSOX5	Aliphatic GSL biosynthesis
AT4G01260	AT4G01260	AT2G25450	GSOH	Aliphatic GSL biosynthesis
AT4G01260	AT4G01260	AT1G18590	SOT5C	Aliphatic GSL biosynthesis
AT4G01280	AT4G01280	AT1G62560	GSOX3	Aliphatic GSL biosynthesis
AT4G01280	AT4G01280	AT1G16410	CYP79F1	Aliphatic GSL biosynthesis
AT4G01280	AT4G01280	AT1G78370	GSTU20	Aliphatic GSL biosynthesis
AT4G01280	AT4G01280	AT4G13770	CYP83A1	Aliphatic GSL biosynthesis
AT4G03170	AT4G03170	AT1G62560	GSOX3	Aliphatic GSL biosynthesis
AT4G03170	AT4G03170	AT1G65880	BZO1	Aliphatic GSL biosynthesis
AT4G03170	AT4G03170	AT1G65860	GSOX1	Aliphatic GSL biosynthesis
AT4G03170	AT4G03170	AT1G16410	CYP79F1	Aliphatic GSL biosynthesis
AT4G03170	AT4G03170	AT2G20610	CSLyase	Aliphatic GSL biosynthesis
AT4G03170	AT4G03170	AT3G03190	GSTF11	Aliphatic GSL biosynthesis
AT4G03170	AT4G03170	AT4G13770	CYP83A1	Aliphatic GSL biosynthesis
AT4G03170	AT4G03170	AT4G12030	BAT5	Aliphatic GSL biosynthesis
AT4G03170	AT4G03170	AT2G31790	UGT	Aliphatic GSL biosynthesis
AT4G03170	AT4G03170	AT2G25450	GSOH	Aliphatic GSL biosynthesis
AT4G03250	AT4G03250	AT1G65880	BZO1	Aliphatic GSL biosynthesis
AT4G03250	AT4G03250	AT3G19710	BCAT4	Aliphatic GSL biosynthesis
AT4G03250	AT4G03250	AT2G31790	UGT	Aliphatic GSL biosynthesis
AT4G03250	AT4G03250	AT5G23010	MAM1	Aliphatic GSL biosynthesis
AT4G03250	AT4G03250	AT2G25450	GSOH	Aliphatic GSL biosynthesis
AT4G03250	AT4G03250	AT1G18590	SOT5C	Aliphatic GSL biosynthesis
AT4G05170	AT4G05170	AT4G13770	CYP83A1	Aliphatic GSL biosynthesis
AT4G09100	AT4G09100	AT4G03050	AOP3	Aliphatic GSL biosynthesis
AT4G09100	AT4G09100	AT4G12030	BAT5	Aliphatic GSL biosynthesis
AT4G10600	AT4G10600	AT1G16410	CYP79F1	Aliphatic GSL biosynthesis
AT4G10600	AT4G10600	AT4G31500	CYP83B1	Aliphatic GSL biosynthesis
AT4G10600	AT4G10600	AT1G18590	SOT5C	Aliphatic GSL biosynthesis
AT4G11680	AT4G11680	AT4G12030	BAT5	Aliphatic GSL biosynthesis
AT4G12210	AT4G12210	AT5G23020	MAM3	Aliphatic GSL biosynthesis
AT4G12240	AT4G12240	AT1G12140	GSOX5	Aliphatic GSL biosynthesis
AT4G12670	AT4G12670	AT4G31500	CYP83B1	Aliphatic GSL biosynthesis
AT4G13620	AT4G13620	AT1G65880	BZO1	Aliphatic GSL biosynthesis
AT4G13620	AT4G13620	AT5G23020	MAM3	Aliphatic GSL biosynthesis
AT4G13620	AT4G13620	AT2G20610	CSLyase	Aliphatic GSL biosynthesis
AT4G14225	AT4G14225	AT5G23020	MAM3	Aliphatic GSL biosynthesis
AT4G17810	AT4G17810	AT1G62570	GSOX4	Aliphatic GSL biosynthesis
AT4G17810	AT4G17810	AT5G23020	MAM3	Aliphatic GSL biosynthesis
AT4G17900	AT4G17900	AT1G62560	GSOX3	Aliphatic GSL biosynthesis
AT4G17900	AT4G17900	AT1G65880	BZO1	Aliphatic GSL biosynthesis
AT4G17900	AT4G17900	AT5G23020	MAM3	Aliphatic GSL biosynthesis
AT4G17900	AT4G17900	AT1G16410	CYP79F1	Aliphatic GSL biosynthesis
AT4G17900	AT4G17900	AT3G03190	GSTF11	Aliphatic GSL biosynthesis
AT4G17900	AT4G17900	AT1G18590	SOT5C	Aliphatic GSL biosynthesis
AT4G19630	AT4G19630	AT3G49680	BCAT3	Aliphatic GSL biosynthesis
AT4G19630	AT4G19630	AT4G12030	BAT5	Aliphatic GSL biosynthesis
AT4G22360	AT4G22360	AT1G62570	GSOX4	Aliphatic GSL biosynthesis
AT4G22360	AT4G22360	AT5G23020	MAM3	Aliphatic GSL biosynthesis
AT4G25400	AT4G25400	AT1G65880	BZO1	Aliphatic GSL biosynthesis
AT4G25400	AT4G25400	AT4G13770	CYP83A1	Aliphatic GSL biosynthesis
AT4G25400	AT4G25400	AT1G18590	SOT5C	Aliphatic GSL biosynthesis
AT4G25610	AT4G25610	AT1G18590	SOT5C	Aliphatic GSL biosynthesis
AT4G28030	AT4G28030	AT4G31500	CYP83B1	Aliphatic GSL biosynthesis
AT4G31615	AT4G31615	AT1G62560	GSOX3	Aliphatic GSL biosynthesis
AT4G31615	AT4G31615	AT1G62570	GSOX4	Aliphatic GSL biosynthesis
AT4G31615	AT4G31615	AT1G65880	BZO1	Aliphatic GSL biosynthesis
AT4G31615	AT4G31615	AT3G49680	BCAT3	Aliphatic GSL biosynthesis
AT4G31615	AT4G31615	AT5G23020	MAM3	Aliphatic GSL biosynthesis
AT4G31615	AT4G31615	AT1G65860	GSOX1	Aliphatic GSL biosynthesis
AT4G31615	AT4G31615	AT1G16410	CYP79F1	Aliphatic GSL biosynthesis
AT4G31615	AT4G31615	AT3G19710	BCAT4	Aliphatic GSL biosynthesis
AT4G31615	AT4G31615	AT2G20610	CSLyase	Aliphatic GSL biosynthesis
AT4G31615	AT4G31615	AT3G03190	GSTF11	Aliphatic GSL biosynthesis
AT4G31615	AT4G31615	AT4G03050	AOP3	Aliphatic GSL biosynthesis
AT4G31615	AT4G31615	AT4G12030	BAT5	Aliphatic GSL biosynthesis
AT4G31615	AT4G31615	AT4G03060	AOP2	Aliphatic GSL biosynthesis
AT4G31615	AT4G31615	AT2G31790	UGT	Aliphatic GSL biosynthesis
AT4G31615	AT4G31615	AT1G62540	GSOX2	Aliphatic GSL biosynthesis
AT4G31615	AT4G31615	AT4G31500	CYP83B1	Aliphatic GSL biosynthesis
AT4G31615	AT4G31615	AT1G12140	GSOX5	Aliphatic GSL biosynthesis
AT4G31615	AT4G31615	AT2G25450	GSOH	Aliphatic GSL biosynthesis
AT4G31615	AT4G31615	AT1G18590	SOT5C	Aliphatic GSL biosynthesis
AT4G31680	AT4G31680	AT2G31790	UGT	Aliphatic GSL biosynthesis
AT4G31680	AT4G31680	AT3G19710	BCAT4	Aliphatic GSL biosynthesis
AT4G31690	AT4G31690	AT1G62560	GSOX3	Aliphatic GSL biosynthesis
AT4G31690	AT4G31690	AT5G23020	MAM3	Aliphatic GSL biosynthesis
AT4G31690	AT4G31690	AT1G78370	GSTU20	Aliphatic GSL biosynthesis
AT4G32800	AT4G32800	AT1G62570	GSOX4	Aliphatic GSL biosynthesis
AT4G33280	AT4G33280	AT1G62560	GSOX3	Aliphatic GSL biosynthesis
AT4G33280	AT4G33280	AT1G62570	GSOX4	Aliphatic GSL biosynthesis
AT4G33280	AT4G33280	AT1G65880	BZO1	Aliphatic GSL biosynthesis
AT4G33280	AT4G33280	AT3G49680	BCAT3	Aliphatic GSL biosynthesis
AT4G33280	AT4G33280	AT5G23020	MAM3	Aliphatic GSL biosynthesis
AT4G33280	AT4G33280	AT1G65860	GSOX1	Aliphatic GSL biosynthesis
AT4G33280	AT4G33280	AT1G16410	CYP79F1	Aliphatic GSL biosynthesis
AT4G33280	AT4G33280	AT3G19710	BCAT4	Aliphatic GSL biosynthesis
AT4G33280	AT4G33280	AT2G20610	CSLyase	Aliphatic GSL biosynthesis
AT4G33280	AT4G33280	AT4G12030	BAT5	Aliphatic GSL biosynthesis
AT4G33280	AT4G33280	AT4G03060	AOP2	Aliphatic GSL biosynthesis
AT4G33280	AT4G33280	AT2G31790	UGT	Aliphatic GSL biosynthesis
AT4G33280	AT4G33280	AT1G62540	GSOX2	Aliphatic GSL biosynthesis
AT4G33280	AT4G33280	AT5G23010	MAM1	Aliphatic GSL biosynthesis
AT4G33280	AT4G33280	AT4G31500	CYP83B1	Aliphatic GSL biosynthesis
AT4G33280	AT4G33280	AT1G12140	GSOX5	Aliphatic GSL biosynthesis
AT4G33280	AT4G33280	AT2G25450	GSOH	Aliphatic GSL biosynthesis
AT4G33280	AT4G33280	AT1G18590	SOT5C	Aliphatic GSL biosynthesis
AT4G34290	AT4G34290	AT1G62570	GSOX4	Aliphatic GSL biosynthesis
AT4G34400	AT4G34400	AT1G65880	BZO1	Aliphatic GSL biosynthesis
AT4G34400	AT4G34400	AT3G03190	GSTF11	Aliphatic GSL biosynthesis
AT4G34400	AT4G34400	AT2G31790	UGT	Aliphatic GSL biosynthesis
AT4G35610	AT4G35610	AT5G23020	MAM3	Aliphatic GSL biosynthesis
AT4G35610	AT4G35610	AT2G20610	CSLyase	Aliphatic GSL biosynthesis
AT4G36590	AT4G36590	AT3G19710	BCAT4	Aliphatic GSL biosynthesis
AT4G36590	AT4G36590	AT1G78370	GSTU20	Aliphatic GSL biosynthesis
AT4G36590	AT4G36590	AT4G31500	CYP83B1	Aliphatic GSL biosynthesis
AT4G39070	AT4G39070	AT5G23020	MAM3	Aliphatic GSL biosynthesis
AT5G01860	AT5G01860	AT1G62560	GSOX3	Aliphatic GSL biosynthesis
AT5G01860	AT5G01860	AT1G62570	GSOX4	Aliphatic GSL biosynthesis
AT5G01860	AT5G01860	AT1G65880	BZO1	Aliphatic GSL biosynthesis
AT5G01860	AT5G01860	AT3G49680	BCAT3	Aliphatic GSL biosynthesis
AT5G01860	AT5G01860	AT1G65860	GSOX1	Aliphatic GSL biosynthesis
AT5G01860	AT5G01860	AT1G16410	CYP79F1	Aliphatic GSL biosynthesis
AT5G01860	AT5G01860	AT2G20610	CSLyase	Aliphatic GSL biosynthesis
AT5G01860	AT5G01860	AT4G13770	CYP83A1	Aliphatic GSL biosynthesis
AT5G01860	AT5G01860	AT4G03050	AOP3	Aliphatic GSL biosynthesis
AT5G01860	AT5G01860	AT4G12030	BAT5	Aliphatic GSL biosynthesis
AT5G01860	AT5G01860	AT4G03060	AOP2	Aliphatic GSL biosynthesis
AT5G01860	AT5G01860	AT2G31790	UGT	Aliphatic GSL biosynthesis
AT5G01860	AT5G01860	AT4G31500	CYP83B1	Aliphatic GSL biosynthesis
AT5G01860	AT5G01860	AT1G18590	SOT5C	Aliphatic GSL biosynthesis
AT5G05120	AT5G05120	AT3G49680	BCAT3	Aliphatic GSL biosynthesis
AT5G05120	AT5G05120	AT4G03050	AOP3	Aliphatic GSL biosynthesis
AT5G05130	AT5G05130	AT5G23020	MAM3	Aliphatic GSL biosynthesis
AT5G05130	AT5G05130	AT1G18590	SOT5C	Aliphatic GSL biosynthesis
AT5G05550	AT5G05550	AT1G62560	GSOX3	Aliphatic GSL biosynthesis
AT5G05550	AT5G05550	AT1G65880	BZO1	Aliphatic GSL biosynthesis
AT5G05550	AT5G05550	AT3G49680	BCAT3	Aliphatic GSL biosynthesis
AT5G05550	AT5G05550	AT5G23020	MAM3	Aliphatic GSL biosynthesis
AT5G05550	AT5G05550	AT1G65860	GSOX1	Aliphatic GSL biosynthesis
AT5G05550	AT5G05550	AT1G16410	CYP79F1	Aliphatic GSL biosynthesis
AT5G05550	AT5G05550	AT3G19710	BCAT4	Aliphatic GSL biosynthesis
AT5G05550	AT5G05550	AT2G20610	CSLyase	Aliphatic GSL biosynthesis
AT5G05550	AT5G05550	AT4G03050	AOP3	Aliphatic GSL biosynthesis
AT5G05550	AT5G05550	AT4G12030	BAT5	Aliphatic GSL biosynthesis
AT5G05550	AT5G05550	AT4G03060	AOP2	Aliphatic GSL biosynthesis
AT5G05550	AT5G05550	AT2G31790	UGT	Aliphatic GSL biosynthesis
AT5G05550	AT5G05550	AT1G62540	GSOX2	Aliphatic GSL biosynthesis
AT5G05550	AT5G05550	AT5G23010	MAM1	Aliphatic GSL biosynthesis
AT5G05550	AT5G05550	AT4G31500	CYP83B1	Aliphatic GSL biosynthesis
AT5G05550	AT5G05550	AT1G12140	GSOX5	Aliphatic GSL biosynthesis
AT5G05550	AT5G05550	AT2G25450	GSOH	Aliphatic GSL biosynthesis
AT5G05550	AT5G05550	AT1G18590	SOT5C	Aliphatic GSL biosynthesis
AT5G06420	AT5G06420	AT5G23020	MAM3	Aliphatic GSL biosynthesis
AT5G06800	AT5G06800	AT1G62540	GSOX2	Aliphatic GSL biosynthesis
AT5G07400	AT5G07400	AT3G19710	BCAT4	Aliphatic GSL biosynthesis
AT5G07400	AT5G07400	AT2G25450	GSOH	Aliphatic GSL biosynthesis
AT5G09240	AT5G09240	AT1G65860	GSOX1	Aliphatic GSL biosynthesis
AT5G09240	AT5G09240	AT1G62540	GSOX2	Aliphatic GSL biosynthesis
AT5G09240	AT5G09240	AT1G18590	SOT5C	Aliphatic GSL biosynthesis
AT5G09780	AT5G09780	AT1G62560	GSOX3	Aliphatic GSL biosynthesis
AT5G09780	AT5G09780	AT4G03050	AOP3	Aliphatic GSL biosynthesis
AT5G09780	AT5G09780	AT4G12030	BAT5	Aliphatic GSL biosynthesis
AT5G09780	AT5G09780	AT4G03060	AOP2	Aliphatic GSL biosynthesis
AT5G10120	AT5G10120	AT1G16410	CYP79F1	Aliphatic GSL biosynthesis
AT5G10570	AT5G10570	AT4G31500	CYP83B1	Aliphatic GSL biosynthesis
AT5G10970	AT5G10970	AT1G62560	GSOX3	Aliphatic GSL biosynthesis
AT5G10970	AT5G10970	AT1G65880	BZO1	Aliphatic GSL biosynthesis
AT5G10970	AT5G10970	AT5G23020	MAM3	Aliphatic GSL biosynthesis
AT5G10970	AT5G10970	AT4G13770	CYP83A1	Aliphatic GSL biosynthesis
AT5G12980	AT5G12980	AT5G23020	MAM3	Aliphatic GSL biosynthesis
AT5G13780	AT5G13780	AT1G62560	GSOX3	Aliphatic GSL biosynthesis
AT5G13780	AT5G13780	AT1G65860	GSOX1	Aliphatic GSL biosynthesis
AT5G13780	AT5G13780	AT1G78370	GSTU20	Aliphatic GSL biosynthesis
AT5G15040	AT5G15040	AT3G03190	GSTF11	Aliphatic GSL biosynthesis
AT5G15060	AT5G15060	AT1G78370	GSTU20	Aliphatic GSL biosynthesis
AT5G15480	AT5G15480	AT1G62560	GSOX3	Aliphatic GSL biosynthesis
AT5G15480	AT5G15480	AT1G62570	GSOX4	Aliphatic GSL biosynthesis
AT5G15480	AT5G15480	AT1G65880	BZO1	Aliphatic GSL biosynthesis
AT5G15480	AT5G15480	AT5G23020	MAM3	Aliphatic GSL biosynthesis
AT5G15480	AT5G15480	AT1G65860	GSOX1	Aliphatic GSL biosynthesis
AT5G15480	AT5G15480	AT1G16410	CYP79F1	Aliphatic GSL biosynthesis
AT5G15480	AT5G15480	AT4G13770	CYP83A1	Aliphatic GSL biosynthesis
AT5G15480	AT5G15480	AT4G03050	AOP3	Aliphatic GSL biosynthesis
AT5G15480	AT5G15480	AT4G12030	BAT5	Aliphatic GSL biosynthesis
AT5G15480	AT5G15480	AT4G03060	AOP2	Aliphatic GSL biosynthesis
AT5G15480	AT5G15480	AT2G31790	UGT	Aliphatic GSL biosynthesis
AT5G15480	AT5G15480	AT2G25450	GSOH	Aliphatic GSL biosynthesis
AT5G18090	AT5G18090	AT1G62560	GSOX3	Aliphatic GSL biosynthesis
AT5G18090	AT5G18090	AT1G62570	GSOX4	Aliphatic GSL biosynthesis
AT5G18090	AT5G18090	AT1G65860	GSOX1	Aliphatic GSL biosynthesis
AT5G18090	AT5G18090	AT1G16410	CYP79F1	Aliphatic GSL biosynthesis
AT5G18090	AT5G18090	AT3G19710	BCAT4	Aliphatic GSL biosynthesis
AT5G18090	AT5G18090	AT2G20610	CSLyase	Aliphatic GSL biosynthesis
AT5G18090	AT5G18090	AT4G12030	BAT5	Aliphatic GSL biosynthesis
AT5G18090	AT5G18090	AT4G03060	AOP2	Aliphatic GSL biosynthesis
AT5G18090	AT5G18090	AT2G31790	UGT	Aliphatic GSL biosynthesis
AT5G18090	AT5G18090	AT1G62540	GSOX2	Aliphatic GSL biosynthesis
AT5G18090	AT5G18090	AT5G23010	MAM1	Aliphatic GSL biosynthesis
AT5G18090	AT5G18090	AT4G31500	CYP83B1	Aliphatic GSL biosynthesis
AT5G18090	AT5G18090	AT2G25450	GSOH	Aliphatic GSL biosynthesis
AT5G18450	AT5G18450	AT1G62540	GSOX2	Aliphatic GSL biosynthesis
AT5G18550	AT5G18550	AT1G62560	GSOX3	Aliphatic GSL biosynthesis
AT5G18550	AT5G18550	AT3G49680	BCAT3	Aliphatic GSL biosynthesis
AT5G18550	AT5G18550	AT2G20610	CSLyase	Aliphatic GSL biosynthesis
AT5G18550	AT5G18550	AT4G13770	CYP83A1	Aliphatic GSL biosynthesis
AT5G21960	AT5G21960	AT1G62540	GSOX2	Aliphatic GSL biosynthesis
AT5G22990	AT5G22990	AT1G62570	GSOX4	Aliphatic GSL biosynthesis
AT5G22990	AT5G22990	AT3G03190	GSTF11	Aliphatic GSL biosynthesis
AT5G23405	AT5G23405	AT1G65880	BZO1	Aliphatic GSL biosynthesis
AT5G23405	AT5G23405	AT1G65860	GSOX1	Aliphatic GSL biosynthesis
AT5G23405	AT5G23405	AT4G13770	CYP83A1	Aliphatic GSL biosynthesis
AT5G23405	AT5G23405	AT2G31790	UGT	Aliphatic GSL biosynthesis
AT5G23930	AT5G23930	AT1G62570	GSOX4	Aliphatic GSL biosynthesis
AT5G23930	AT5G23930	AT1G78370	GSTU20	Aliphatic GSL biosynthesis
AT5G23930	AT5G23930	AT1G12140	GSOX5	Aliphatic GSL biosynthesis
AT5G24050	AT5G24050	AT1G62560	GSOX3	Aliphatic GSL biosynthesis
AT5G24050	AT5G24050	AT1G62570	GSOX4	Aliphatic GSL biosynthesis
AT5G24050	AT5G24050	AT1G65880	BZO1	Aliphatic GSL biosynthesis
AT5G24050	AT5G24050	AT5G23020	MAM3	Aliphatic GSL biosynthesis
AT5G24050	AT5G24050	AT1G65860	GSOX1	Aliphatic GSL biosynthesis
AT5G24050	AT5G24050	AT1G16410	CYP79F1	Aliphatic GSL biosynthesis
AT5G24050	AT5G24050	AT3G03190	GSTF11	Aliphatic GSL biosynthesis
AT5G24050	AT5G24050	AT4G13770	CYP83A1	Aliphatic GSL biosynthesis
AT5G24050	AT5G24050	AT4G12030	BAT5	Aliphatic GSL biosynthesis
AT5G25470	AT5G25470	AT5G23020	MAM3	Aliphatic GSL biosynthesis
AT5G25470	AT5G25470	AT3G19710	BCAT4	Aliphatic GSL biosynthesis
AT5G25470	AT5G25470	AT2G20610	CSLyase	Aliphatic GSL biosynthesis
AT5G25470	AT5G25470	AT4G12030	BAT5	Aliphatic GSL biosynthesis
AT5G25470	AT5G25470	AT4G03060	AOP2	Aliphatic GSL biosynthesis
AT5G25470	AT5G25470	AT5G23010	MAM1	Aliphatic GSL biosynthesis
AT5G25470	AT5G25470	AT4G31500	CYP83B1	Aliphatic GSL biosynthesis
AT5G25475	AT5G25475	AT1G62570	GSOX4	Aliphatic GSL biosynthesis
AT5G25475	AT5G25475	AT5G23020	MAM3	Aliphatic GSL biosynthesis
AT5G25475	AT5G25475	AT3G19710	BCAT4	Aliphatic GSL biosynthesis
AT5G25790	AT5G25790	AT1G62570	GSOX4	Aliphatic GSL biosynthesis
AT5G25790	AT5G25790	AT2G20610	CSLyase	Aliphatic GSL biosynthesis
AT5G25790	AT5G25790	AT1G62540	GSOX2	Aliphatic GSL biosynthesis
AT5G25790	AT5G25790	AT4G31500	CYP83B1	Aliphatic GSL biosynthesis
AT5G26630	AT5G26630	AT1G62570	GSOX4	Aliphatic GSL biosynthesis
AT5G26749	AT5G26749	AT1G62540	GSOX2	Aliphatic GSL biosynthesis
AT5G27880	AT5G27880	AT3G49680	BCAT3	Aliphatic GSL biosynthesis
AT5G27880	AT5G27880	AT4G31500	CYP83B1	Aliphatic GSL biosynthesis
AT5G27944	AT5G27944	AT1G62570	GSOX4	Aliphatic GSL biosynthesis
AT5G27944	AT5G27944	AT5G23020	MAM3	Aliphatic GSL biosynthesis
AT5G28040	AT5G28040	AT3G49680	BCAT3	Aliphatic GSL biosynthesis
AT5G28040	AT5G28040	AT4G31500	CYP83B1	Aliphatic GSL biosynthesis
AT5G35550	AT5G35550	AT1G62560	GSOX3	Aliphatic GSL biosynthesis
AT5G35550	AT5G35550	AT2G20610	CSLyase	Aliphatic GSL biosynthesis
AT5G35550	AT5G35550	AT4G03050	AOP3	Aliphatic GSL biosynthesis
AT5G38490	AT5G38490	AT4G12030	BAT5	Aliphatic GSL biosynthesis
AT5G38490	AT5G38490	AT2G31790	UGT	Aliphatic GSL biosynthesis
AT5G38490	AT5G38490	AT1G62560	GSOX3	Aliphatic GSL biosynthesis
AT5G38490	AT5G38490	AT1G62570	GSOX4	Aliphatic GSL biosynthesis
AT5G38490	AT5G38490	AT1G65880	BZO1	Aliphatic GSL biosynthesis
AT5G38490	AT5G38490	AT3G49680	BCAT3	Aliphatic GSL biosynthesis
AT5G38490	AT5G38490	AT5G23020	MAM3	Aliphatic GSL biosynthesis
AT5G38490	AT5G38490	AT1G65860	GSOX1	Aliphatic GSL biosynthesis
AT5G38490	AT5G38490	AT1G16410	CYP79F1	Aliphatic GSL biosynthesis
AT5G38490	AT5G38490	AT2G20610	CSLyase	Aliphatic GSL biosynthesis
AT5G38490	AT5G38490	AT3G03190	GSTF11	Aliphatic GSL biosynthesis
AT5G38490	AT5G38490	AT4G13770	CYP83A1	Aliphatic GSL biosynthesis
AT5G38490	AT5G38490	AT4G03060	AOP2	Aliphatic GSL biosynthesis
AT5G38490	AT5G38490	AT1G62540	GSOX2	Aliphatic GSL biosynthesis
AT5G38490	AT5G38490	AT1G12140	GSOX5	Aliphatic GSL biosynthesis
AT5G38490	AT5G38490	AT2G25450	GSOH	Aliphatic GSL biosynthesis
AT5G40880	AT5G40880	AT3G49680	BCAT3	Aliphatic GSL biosynthesis
AT5G40880	AT5G40880	AT4G03050	AOP3	Aliphatic GSL biosynthesis
AT5G41030	AT5G41030	AT4G13770	CYP83A1	Aliphatic GSL biosynthesis
AT5G41380	AT5G41380	AT2G31790	UGT	Aliphatic GSL biosynthesis
AT5G42640	AT5G42640	AT3G19710	BCAT4	Aliphatic GSL biosynthesis
AT5G42910	AT5G42910	AT5G23020	MAM3	Aliphatic GSL biosynthesis
AT5G42910	AT5G42910	AT4G13770	CYP83A1	Aliphatic GSL biosynthesis
AT5G42910	AT5G42910	AT1G18590	SOT5C	Aliphatic GSL biosynthesis
AT5G43540	AT5G43540	AT4G31500	CYP83B1	Aliphatic GSL biosynthesis
AT5G44180	AT5G44180	AT1G65880	BZO1	Aliphatic GSL biosynthesis
AT5G46710	AT5G46710	AT1G65880	BZO1	Aliphatic GSL biosynthesis
AT5G46710	AT5G46710	AT3G03190	GSTF11	Aliphatic GSL biosynthesis
AT5G46915	AT5G46915	AT3G19710	BCAT4	Aliphatic GSL biosynthesis
AT5G46915	AT5G46915	AT1G78370	GSTU20	Aliphatic GSL biosynthesis
AT5G47660	AT5G47660	AT4G12030	BAT5	Aliphatic GSL biosynthesis
AT5G47790	AT5G47790	AT1G16410	CYP79F1	Aliphatic GSL biosynthesis
AT5G49200	AT5G49200	AT1G62560	GSOX3	Aliphatic GSL biosynthesis
AT5G49200	AT5G49200	AT1G65880	BZO1	Aliphatic GSL biosynthesis
AT5G49200	AT5G49200	AT3G49680	BCAT3	Aliphatic GSL biosynthesis
AT5G49200	AT5G49200	AT1G16410	CYP79F1	Aliphatic GSL biosynthesis
AT5G49200	AT5G49200	AT2G20610	CSLyase	Aliphatic GSL biosynthesis
AT5G49200	AT5G49200	AT4G03050	AOP3	Aliphatic GSL biosynthesis
AT5G49200	AT5G49200	AT4G12030	BAT5	Aliphatic GSL biosynthesis
AT5G49200	AT5G49200	AT4G03060	AOP2	Aliphatic GSL biosynthesis
AT5G49200	AT5G49200	AT2G31790	UGT	Aliphatic GSL biosynthesis
AT5G49200	AT5G49200	AT1G62540	GSOX2	Aliphatic GSL biosynthesis
AT5G49200	AT5G49200	AT1G12140	GSOX5	Aliphatic GSL biosynthesis
AT5G49200	AT5G49200	AT1G18590	SOT5C	Aliphatic GSL biosynthesis
AT5G49420	AT5G49420	AT1G78370	GSTU20	Aliphatic GSL biosynthesis
AT5G49420	AT5G49420	AT1G18590	SOT5C	Aliphatic GSL biosynthesis
AT5G50010	AT5G50010	AT1G62570	GSOX4	Aliphatic GSL biosynthesis
AT5G50915	AT5G50915	AT1G65860	GSOX1	Aliphatic GSL biosynthesis
AT5G51790	AT5G51790	AT5G23020	MAM3	Aliphatic GSL biosynthesis
AT5G51790	AT5G51790	AT1G65860	GSOX1	Aliphatic GSL biosynthesis
AT5G51790	AT5G51790	AT4G31500	CYP83B1	Aliphatic GSL biosynthesis
AT5G51790	AT5G51790	AT1G18590	SOT5C	Aliphatic GSL biosynthesis
AT5G51980	AT5G51980	AT4G31500	CYP83B1	Aliphatic GSL biosynthesis
AT5G51980	AT5G51980	AT1G12140	GSOX5	Aliphatic GSL biosynthesis
AT5G52020	AT5G52020	AT1G16410	CYP79F1	Aliphatic GSL biosynthesis
AT5G52020	AT5G52020	AT1G18590	SOT5C	Aliphatic GSL biosynthesis
AT5G52020	AT5G52020	AT1G62540	GSOX2	Aliphatic GSL biosynthesis
AT5G52020	AT5G52020	AT2G20610	CSLyase	Aliphatic GSL biosynthesis
AT5G52020	AT5G52020	AT2G25450	GSOH	Aliphatic GSL biosynthesis
AT5G52020	AT5G52020	AT2G31790	UGT	Aliphatic GSL biosynthesis
AT5G52020	AT5G52020	AT3G03190	GSTF11	Aliphatic GSL biosynthesis
AT5G52020	AT5G52020	AT3G19710	BCAT4	Aliphatic GSL biosynthesis
AT5G52020	AT5G52020	AT3G49680	BCAT3	Aliphatic GSL biosynthesis
AT5G52020	AT5G52020	AT4G03060	AOP2	Aliphatic GSL biosynthesis
AT5G52020	AT5G52020	AT4G31500	CYP83B1	Aliphatic GSL biosynthesis
AT5G53040	AT5G53040	AT1G62540	GSOX2	Aliphatic GSL biosynthesis
AT5G54067	AT5G54067	AT4G12030	BAT5	Aliphatic GSL biosynthesis
AT5G54067	AT5G54067	AT4G03060	AOP2	Aliphatic GSL biosynthesis
AT5G54067	AT5G54067	AT1G18590	SOT5C	Aliphatic GSL biosynthesis
AT5G54930	AT5G54930	AT1G62540	GSOX2	Aliphatic GSL biosynthesis
AT5G54930	AT5G54930	AT1G65880	BZO1	Aliphatic GSL biosynthesis
AT5G54930	AT5G54930	AT2G20610	CSLyase	Aliphatic GSL biosynthesis
AT5G54930	AT5G54930	AT2G31790	UGT	Aliphatic GSL biosynthesis
AT5G54930	AT5G54930	AT3G19710	BCAT4	Aliphatic GSL biosynthesis
AT5G54930	AT5G54930	AT4G03060	AOP2	Aliphatic GSL biosynthesis
AT5G54930	AT5G54930	AT4G13770	CYP83A1	Aliphatic GSL biosynthesis
AT5G54930	AT5G54930	AT4G31500	CYP83B1	Aliphatic GSL biosynthesis
AT5G54930	AT5G54930	AT5G23020	MAM3	Aliphatic GSL biosynthesis
AT5G56200	AT5G56200	AT4G03050	AOP3	Aliphatic GSL biosynthesis
AT5G56900	AT5G56900	AT5G23020	MAM3	Aliphatic GSL biosynthesis
AT5G56900	AT5G56900	AT1G65860	GSOX1	Aliphatic GSL biosynthesis
AT5G56900	AT5G56900	AT1G62540	GSOX2	Aliphatic GSL biosynthesis
AT5G59990	AT5G59990	AT1G18590	SOT5C	Aliphatic GSL biosynthesis
AT5G60142	AT5G60142	AT1G62560	GSOX3	Aliphatic GSL biosynthesis
AT5G60142	AT5G60142	AT1G65880	BZO1	Aliphatic GSL biosynthesis
AT5G60142	AT5G60142	AT3G49680	BCAT3	Aliphatic GSL biosynthesis
AT5G60142	AT5G60142	AT4G03060	AOP2	Aliphatic GSL biosynthesis
AT5G60142	AT5G60142	AT2G31790	UGT	Aliphatic GSL biosynthesis
AT5G60142	AT5G60142	AT4G31500	CYP83B1	Aliphatic GSL biosynthesis
AT5G60142	AT5G60142	AT1G12140	GSOX5	Aliphatic GSL biosynthesis
AT5G60142	AT5G60142	AT1G18590	SOT5C	Aliphatic GSL biosynthesis
AT5G61470	AT5G61470	AT1G62560	GSOX3	Aliphatic GSL biosynthesis
AT5G61470	AT5G61470	AT1G65880	BZO1	Aliphatic GSL biosynthesis
AT5G61470	AT5G61470	AT1G65860	GSOX1	Aliphatic GSL biosynthesis
AT5G61470	AT5G61470	AT3G03190	GSTF11	Aliphatic GSL biosynthesis
AT5G61470	AT5G61470	AT2G25450	GSOH	Aliphatic GSL biosynthesis
AT5G61590	AT5G61590	AT1G18590	SOT5C	Aliphatic GSL biosynthesis
AT5G61590	AT5G61590	AT1G62540	GSOX2	Aliphatic GSL biosynthesis
AT5G61590	AT5G61590	AT2G31790	UGT	Aliphatic GSL biosynthesis
AT5G61590	AT5G61590	AT4G03050	AOP3	Aliphatic GSL biosynthesis
AT5G61590	AT5G61590	AT4G03060	AOP2	Aliphatic GSL biosynthesis
AT5G61590	AT5G61590	AT4G31500	CYP83B1	Aliphatic GSL biosynthesis
AT5G62610	AT5G62610	AT1G62560	GSOX3	Aliphatic GSL biosynthesis
AT5G62610	AT5G62610	AT1G65860	GSOX1	Aliphatic GSL biosynthesis
AT5G62610	AT5G62610	AT3G49680	BCAT3	Aliphatic GSL biosynthesis
AT5G62610	AT5G62610	AT5G23010	MAM1	Aliphatic GSL biosynthesis
AT5G63280	AT5G63280	AT1G65860	GSOX1	Aliphatic GSL biosynthesis
AT5G63280	AT5G63280	AT3G49680	BCAT3	Aliphatic GSL biosynthesis
AT5G64220	AT5G64220	AT1G18590	SOT5C	Aliphatic GSL biosynthesis
AT5G64220	AT5G64220	AT3G49680	BCAT3	Aliphatic GSL biosynthesis
AT5G65910	AT5G65910	AT1G65860	GSOX1	Aliphatic GSL biosynthesis
AT5G65910	AT5G65910	AT4G03050	AOP3	Aliphatic GSL biosynthesis
AT5G66270	AT5G66270	AT1G65880	BZO1	Aliphatic GSL biosynthesis
AT5G66270	AT5G66270	AT1G65860	GSOX1	Aliphatic GSL biosynthesis
AT5G66270	AT5G66270	AT4G13770	CYP83A1	Aliphatic GSL biosynthesis
AT5G66770	AT5G66770	AT1G62560	GSOX3	Aliphatic GSL biosynthesis
AT5G66770	AT5G66770	AT1G16410	CYP79F1	Aliphatic GSL biosynthesis
AT5G66770	AT5G66770	AT4G13770	CYP83A1	Aliphatic GSL biosynthesis
AT5G66770	AT5G66770	AT4G03060	AOP2	Aliphatic GSL biosynthesis
AT5G66770	AT5G66770	AT2G25450	GSOH	Aliphatic GSL biosynthesis
AT5G66940	AT5G66940	AT1G65880	BZO1	Aliphatic GSL biosynthesis
AT5G66980	AT5G66980	AT1G62560	GSOX3	Aliphatic GSL biosynthesis
AT5G66980	AT5G66980	AT1G62570	GSOX4	Aliphatic GSL biosynthesis
AT5G66980	AT5G66980	AT3G49680	BCAT3	Aliphatic GSL biosynthesis
AT5G66980	AT5G66980	AT1G65860	GSOX1	Aliphatic GSL biosynthesis
AT5G66980	AT5G66980	AT1G78370	GSTU20	Aliphatic GSL biosynthesis
AT5G66980	AT5G66980	AT2G25450	GSOH	Aliphatic GSL biosynthesis
AT5G67411	AT5G67411	AT1G78370	GSTU20	Aliphatic GSL biosynthesis
AT5G67411	AT5G67411	AT4G13770	CYP83A1	Aliphatic GSL biosynthesis
AT5G67430	AT5G67430	AT1G62570	GSOX4	Aliphatic GSL biosynthesis
AT5G67430	AT5G67430	AT1G65880	BZO1	Aliphatic GSL biosynthesis
AT5G67430	AT5G67430	AT1G62540	GSOX2	Aliphatic GSL biosynthesis
AT5G67430	AT5G67430	AT4G31500	CYP83B1	Aliphatic GSL biosynthesis
AT2G46510	ATAIB	AT4G12030	BAT5	Aliphatic GSL biosynthesis
AT3G05380	ATALY2	AT1G78370	GSTU20	Aliphatic GSL biosynthesis
AT3G05380	ATALY2	AT3G03190	GSTF11	Aliphatic GSL biosynthesis
AT3G21430	ATALY3	AT3G19710	BCAT4	Aliphatic GSL biosynthesis
AT3G21430	ATALY3	AT2G31790	UGT	Aliphatic GSL biosynthesis
AT5G43700	ATAUX2-11	AT5G23020	MAM3	Aliphatic GSL biosynthesis
AT4G34590	ATB2	AT1G62560	GSOX3	Aliphatic GSL biosynthesis
AT4G34590	ATB2	AT1G62570	GSOX4	Aliphatic GSL biosynthesis
AT4G34590	ATB2	AT1G65880	BZO1	Aliphatic GSL biosynthesis
AT4G34590	ATB2	AT3G49680	BCAT3	Aliphatic GSL biosynthesis
AT4G34590	ATB2	AT1G65860	GSOX1	Aliphatic GSL biosynthesis
AT4G34590	ATB2	AT1G16410	CYP79F1	Aliphatic GSL biosynthesis
AT4G34590	ATB2	AT3G19710	BCAT4	Aliphatic GSL biosynthesis
AT4G34590	ATB2	AT2G20610	CSLyase	Aliphatic GSL biosynthesis
AT4G34590	ATB2	AT1G78370	GSTU20	Aliphatic GSL biosynthesis
AT4G34590	ATB2	AT4G03050	AOP3	Aliphatic GSL biosynthesis
AT4G34590	ATB2	AT4G12030	BAT5	Aliphatic GSL biosynthesis
AT4G34590	ATB2	AT4G03060	AOP2	Aliphatic GSL biosynthesis
AT4G34590	ATB2	AT2G31790	UGT	Aliphatic GSL biosynthesis
AT4G34590	ATB2	AT1G62540	GSOX2	Aliphatic GSL biosynthesis
AT4G34590	ATB2	AT1G12140	GSOX5	Aliphatic GSL biosynthesis
AT4G34590	ATB2	AT2G25450	GSOH	Aliphatic GSL biosynthesis
AT3G21150	AtBBX32	AT1G65860	GSOX1	Aliphatic GSL biosynthesis
AT2G28160	ATBHLH29	AT1G62570	GSOX4	Aliphatic GSL biosynthesis
AT2G01930	ATBPC1	AT2G20610	CSLyase	Aliphatic GSL biosynthesis
AT2G01930	ATBPC1	AT4G12030	BAT5	Aliphatic GSL biosynthesis
AT1G14685	ATBPC2	AT4G12030	BAT5	Aliphatic GSL biosynthesis
AT1G14685	ATBPC2	AT5G23010	MAM1	Aliphatic GSL biosynthesis
AT1G68120	ATBPC3	AT1G62560	GSOX3	Aliphatic GSL biosynthesis
AT1G68120	ATBPC3	AT1G62570	GSOX4	Aliphatic GSL biosynthesis
AT1G68120	ATBPC3	AT1G65860	GSOX1	Aliphatic GSL biosynthesis
AT2G21240	ATBPC4/BBR	AT1G65880	BZO1	Aliphatic GSL biosynthesis
AT2G21240	ATBPC4/BBR	AT3G49680	BCAT3	Aliphatic GSL biosynthesis
AT2G21240	ATBPC4/BBR	AT2G20610	CSLyase	Aliphatic GSL biosynthesis
AT2G21240	ATBPC4/BBR	AT4G03050	AOP3	Aliphatic GSL biosynthesis
AT2G21240	ATBPC4/BBR	AT4G12030	BAT5	Aliphatic GSL biosynthesis
AT2G21240	ATBPC4/BBR	AT4G03060	AOP2	Aliphatic GSL biosynthesis
AT2G21240	ATBPC4/BBR	AT2G31790	UGT	Aliphatic GSL biosynthesis
AT2G21240	ATBPC4/BBR	AT4G31500	CYP83B1	Aliphatic GSL biosynthesis
AT4G38910	ATBPC5	AT4G12030	BAT5	Aliphatic GSL biosynthesis
AT4G38910	ATBPC5	AT2G31790	UGT	Aliphatic GSL biosynthesis
AT4G38910	ATBPC5	AT5G23010	MAM1	Aliphatic GSL biosynthesis
AT4G38910	ATBPC5	AT1G62560	GSOX3	Aliphatic GSL biosynthesis
AT4G38910	ATBPC5	AT1G62570	GSOX4	Aliphatic GSL biosynthesis
AT4G38910	ATBPC5	AT1G65880	BZO1	Aliphatic GSL biosynthesis
AT4G38910	ATBPC5	AT3G49680	BCAT3	Aliphatic GSL biosynthesis
AT4G38910	ATBPC5	AT2G20610	CSLyase	Aliphatic GSL biosynthesis
AT4G38910	ATBPC5	AT4G03050	AOP3	Aliphatic GSL biosynthesis
AT4G38910	ATBPC5	AT1G62540	GSOX2	Aliphatic GSL biosynthesis
AT2G35550	ATBPC7	AT4G12030	BAT5	Aliphatic GSL biosynthesis
AT2G35550	ATBPC7	AT5G23010	MAM1	Aliphatic GSL biosynthesis
AT5G67480	ATBT4	AT1G62560	GSOX3	Aliphatic GSL biosynthesis
AT5G67480	ATBT4	AT1G62570	GSOX4	Aliphatic GSL biosynthesis
AT5G67480	ATBT4	AT1G65880	BZO1	Aliphatic GSL biosynthesis
AT5G67480	ATBT4	AT3G49680	BCAT3	Aliphatic GSL biosynthesis
AT5G67480	ATBT4	AT1G65860	GSOX1	Aliphatic GSL biosynthesis
AT5G67480	ATBT4	AT1G16410	CYP79F1	Aliphatic GSL biosynthesis
AT5G67480	ATBT4	AT3G19710	BCAT4	Aliphatic GSL biosynthesis
AT5G67480	ATBT4	AT2G20610	CSLyase	Aliphatic GSL biosynthesis
AT5G67480	ATBT4	AT3G03190	GSTF11	Aliphatic GSL biosynthesis
AT5G67480	ATBT4	AT4G03050	AOP3	Aliphatic GSL biosynthesis
AT5G67480	ATBT4	AT4G12030	BAT5	Aliphatic GSL biosynthesis
AT5G67480	ATBT4	AT4G03060	AOP2	Aliphatic GSL biosynthesis
AT5G67480	ATBT4	AT2G31790	UGT	Aliphatic GSL biosynthesis
AT5G67480	ATBT4	AT1G62540	GSOX2	Aliphatic GSL biosynthesis
AT5G67480	ATBT4	AT4G31500	CYP83B1	Aliphatic GSL biosynthesis
AT5G67480	ATBT4	AT2G25450	GSOH	Aliphatic GSL biosynthesis
AT5G67480	ATBT4	AT1G18590	SOT5C	Aliphatic GSL biosynthesis
AT1G68880	AtbZIP	AT1G62560	GSOX3	Aliphatic GSL biosynthesis
AT1G68880	AtbZIP	AT4G03060	AOP2	Aliphatic GSL biosynthesis
AT1G68880	AtbZIP	AT2G31790	UGT	Aliphatic GSL biosynthesis
AT1G68880	AtbZIP	AT4G31500	CYP83B1	Aliphatic GSL biosynthesis
AT5G49450	AtbZIP1	AT5G23020	MAM3	Aliphatic GSL biosynthesis
AT5G49450	AtbZIP1	AT4G13770	CYP83A1	Aliphatic GSL biosynthesis
AT5G49450	AtbZIP1	AT4G31500	CYP83B1	Aliphatic GSL biosynthesis
AT5G49450	AtbZIP1	AT2G25450	GSOH	Aliphatic GSL biosynthesis
AT2G18160	ATBZIP2	AT1G62560	GSOX3	Aliphatic GSL biosynthesis
AT2G18160	ATBZIP2	AT1G65880	BZO1	Aliphatic GSL biosynthesis
AT2G18160	ATBZIP2	AT1G65860	GSOX1	Aliphatic GSL biosynthesis
AT2G18160	ATBZIP2	AT1G16410	CYP79F1	Aliphatic GSL biosynthesis
AT2G18160	ATBZIP2	AT4G03050	AOP3	Aliphatic GSL biosynthesis
AT2G18160	ATBZIP2	AT4G12030	BAT5	Aliphatic GSL biosynthesis
AT2G18160	ATBZIP2	AT4G03060	AOP2	Aliphatic GSL biosynthesis
AT2G18160	ATBZIP2	AT2G31790	UGT	Aliphatic GSL biosynthesis
AT2G18160	ATBZIP2	AT2G25450	GSOH	Aliphatic GSL biosynthesis
AT2G17770	ATBZIP27	AT1G62540	GSOX2	Aliphatic GSL biosynthesis
AT2G42380	ATBZIP34	AT1G62560	GSOX3	Aliphatic GSL biosynthesis
AT2G42380	ATBZIP34	AT1G65880	BZO1	Aliphatic GSL biosynthesis
AT2G42380	ATBZIP34	AT3G49680	BCAT3	Aliphatic GSL biosynthesis
AT2G42380	ATBZIP34	AT1G65860	GSOX1	Aliphatic GSL biosynthesis
AT2G42380	ATBZIP34	AT1G16410	CYP79F1	Aliphatic GSL biosynthesis
AT2G42380	ATBZIP34	AT3G19710	BCAT4	Aliphatic GSL biosynthesis
AT2G42380	ATBZIP34	AT4G03050	AOP3	Aliphatic GSL biosynthesis
AT2G42380	ATBZIP34	AT4G12030	BAT5	Aliphatic GSL biosynthesis
AT2G42380	ATBZIP34	AT4G03060	AOP2	Aliphatic GSL biosynthesis
AT2G42380	ATBZIP34	AT2G31790	UGT	Aliphatic GSL biosynthesis
AT2G42380	ATBZIP34	AT1G62540	GSOX2	Aliphatic GSL biosynthesis
AT2G42380	ATBZIP34	AT4G31500	CYP83B1	Aliphatic GSL biosynthesis
AT2G42380	ATBZIP34	AT2G25450	GSOH	Aliphatic GSL biosynthesis
AT1G59530	ATBZIP4	AT4G03050	AOP3	Aliphatic GSL biosynthesis
AT1G59530	ATBZIP4	AT4G12030	BAT5	Aliphatic GSL biosynthesis
AT1G59530	ATBZIP4	AT2G31790	UGT	Aliphatic GSL biosynthesis
AT1G59530	ATBZIP4	AT4G31500	CYP83B1	Aliphatic GSL biosynthesis
AT1G59530	ATBZIP4	AT1G12140	GSOX5	Aliphatic GSL biosynthesis
AT1G59530	ATBZIP4	AT1G18590	SOT5C	Aliphatic GSL biosynthesis
AT5G38800	AtbZIP43	AT1G18590	SOT5C	Aliphatic GSL biosynthesis
AT1G75390	AtbZIP44	AT1G62560	GSOX3	Aliphatic GSL biosynthesis
AT1G75390	AtbZIP44	AT1G62570	GSOX4	Aliphatic GSL biosynthesis
AT1G75390	AtbZIP44	AT1G65880	BZO1	Aliphatic GSL biosynthesis
AT1G75390	AtbZIP44	AT3G49680	BCAT3	Aliphatic GSL biosynthesis
AT1G75390	AtbZIP44	AT5G23020	MAM3	Aliphatic GSL biosynthesis
AT1G75390	AtbZIP44	AT1G65860	GSOX1	Aliphatic GSL biosynthesis
AT1G75390	AtbZIP44	AT1G16410	CYP79F1	Aliphatic GSL biosynthesis
AT1G75390	AtbZIP44	AT3G19710	BCAT4	Aliphatic GSL biosynthesis
AT1G75390	AtbZIP44	AT2G20610	CSLyase	Aliphatic GSL biosynthesis
AT1G75390	AtbZIP44	AT4G12030	BAT5	Aliphatic GSL biosynthesis
AT1G75390	AtbZIP44	AT4G03060	AOP2	Aliphatic GSL biosynthesis
AT1G75390	AtbZIP44	AT2G31790	UGT	Aliphatic GSL biosynthesis
AT1G06850	AtbZIP52	AT1G62560	GSOX3	Aliphatic GSL biosynthesis
AT1G06850	AtbZIP52	AT1G65880	BZO1	Aliphatic GSL biosynthesis
AT1G06850	AtbZIP52	AT4G03050	AOP3	Aliphatic GSL biosynthesis
AT1G06850	AtbZIP52	AT4G03060	AOP2	Aliphatic GSL biosynthesis
AT1G06850	AtbZIP52	AT2G31790	UGT	Aliphatic GSL biosynthesis
AT1G06850	AtbZIP52	AT2G25450	GSOH	Aliphatic GSL biosynthesis
AT2G22850	AtbZIP6	AT1G65860	GSOX1	Aliphatic GSL biosynthesis
AT3G44460	AtbZIP67	AT1G65860	GSOX1	Aliphatic GSL biosynthesis
AT3G44460	AtbZIP67	AT2G31790	UGT	Aliphatic GSL biosynthesis
AT3G44460	AtbZIP67	AT2G25450	GSOH	Aliphatic GSL biosynthesis
AT4G29190	AtC3H49	AT1G62570	GSOX4	Aliphatic GSL biosynthesis
AT4G29190	AtC3H49	AT1G65880	BZO1	Aliphatic GSL biosynthesis
AT4G29190	AtC3H49	AT1G65860	GSOX1	Aliphatic GSL biosynthesis
AT4G29190	AtC3H49	AT1G78370	GSTU20	Aliphatic GSL biosynthesis
AT5G19310	AtCHR23	AT1G65860	GSOX1	Aliphatic GSL biosynthesis
AT5G19310	AtCHR23	AT1G78370	GSTU20	Aliphatic GSL biosynthesis
AT5G19310	AtCHR23	AT1G62540	GSOX2	Aliphatic GSL biosynthesis
AT5G19310	AtCHR23	AT1G12140	GSOX5	Aliphatic GSL biosynthesis
AT5G19310	AtCHR23	AT1G18590	SOT5C	Aliphatic GSL biosynthesis
AT5G15850	ATCOL1/BBX2	AT1G78370	GSTU20	Aliphatic GSL biosynthesis
AT4G38680	ATCSP2	AT3G49680	BCAT3	Aliphatic GSL biosynthesis
AT2G21060	ATCSP4	AT1G65880	BZO1	Aliphatic GSL biosynthesis
AT2G21060	ATCSP4	AT4G12030	BAT5	Aliphatic GSL biosynthesis
AT2G21060	ATCSP4	AT4G03060	AOP2	Aliphatic GSL biosynthesis
AT2G21060	ATCSP4	AT4G31500	CYP83B1	Aliphatic GSL biosynthesis
AT2G25900	ATCTH	AT1G62560	GSOX3	Aliphatic GSL biosynthesis
AT2G25900	ATCTH	AT1G65880	BZO1	Aliphatic GSL biosynthesis
AT2G25900	ATCTH	AT1G16410	CYP79F1	Aliphatic GSL biosynthesis
AT2G25900	ATCTH	AT2G20610	CSLyase	Aliphatic GSL biosynthesis
AT2G25900	ATCTH	AT4G13770	CYP83A1	Aliphatic GSL biosynthesis
AT2G25900	ATCTH	AT4G03060	AOP2	Aliphatic GSL biosynthesis
AT2G25900	ATCTH	AT2G25450	GSOH	Aliphatic GSL biosynthesis
AT2G25620	AtDBP1	AT5G23020	MAM3	Aliphatic GSL biosynthesis
AT2G25620	AtDBP1	AT1G78370	GSTU20	Aliphatic GSL biosynthesis
AT5G66750	ATDDM1	AT1G78370	GSTU20	Aliphatic GSL biosynthesis
AT5G66750	ATDDM1	AT4G12030	BAT5	Aliphatic GSL biosynthesis
AT5G66750	ATDDM1	AT4G31500	CYP83B1	Aliphatic GSL biosynthesis
AT4G21030	ATDOF4.2	AT1G62570	GSOX4	Aliphatic GSL biosynthesis
AT4G21040	AtDOF4.3	AT4G31500	CYP83B1	Aliphatic GSL biosynthesis
AT1G47870	ATE2F2	AT1G16410	CYP79F1	Aliphatic GSL biosynthesis
AT1G47870	ATE2F2	AT1G18590	SOT5C	Aliphatic GSL biosynthesis
AT1G47870	ATE2F2	AT1G62540	GSOX2	Aliphatic GSL biosynthesis
AT1G47870	ATE2F2	AT1G62560	GSOX3	Aliphatic GSL biosynthesis
AT1G47870	ATE2F2	AT1G62570	GSOX4	Aliphatic GSL biosynthesis
AT1G47870	ATE2F2	AT1G65860	GSOX1	Aliphatic GSL biosynthesis
AT1G47870	ATE2F2	AT1G65880	BZO1	Aliphatic GSL biosynthesis
AT1G47870	ATE2F2	AT2G20610	CSLyase	Aliphatic GSL biosynthesis
AT1G47870	ATE2F2	AT2G25450	GSOH	Aliphatic GSL biosynthesis
AT1G47870	ATE2F2	AT2G31790	UGT	Aliphatic GSL biosynthesis
AT1G47870	ATE2F2	AT3G03190	GSTF11	Aliphatic GSL biosynthesis
AT1G47870	ATE2F2	AT3G19710	BCAT4	Aliphatic GSL biosynthesis
AT1G47870	ATE2F2	AT3G49680	BCAT3	Aliphatic GSL biosynthesis
AT1G47870	ATE2F2	AT4G03050	AOP3	Aliphatic GSL biosynthesis
AT1G47870	ATE2F2	AT4G03060	AOP2	Aliphatic GSL biosynthesis
AT1G47870	ATE2F2	AT4G12030	BAT5	Aliphatic GSL biosynthesis
AT1G47870	ATE2F2	AT4G13770	CYP83A1	Aliphatic GSL biosynthesis
AT1G47870	ATE2F2	AT4G31500	CYP83B1	Aliphatic GSL biosynthesis
AT1G47870	ATE2F2	AT5G23010	MAM1	Aliphatic GSL biosynthesis
AT1G47870	ATE2F2	AT5G23020	MAM3	Aliphatic GSL biosynthesis
AT1G63650	AtEGL3	AT1G18590	SOT5C	Aliphatic GSL biosynthesis
AT5G50320	AtELP3	AT1G62570	GSOX4	Aliphatic GSL biosynthesis
AT5G50320	AtELP3	AT1G65860	GSOX1	Aliphatic GSL biosynthesis
AT5G50320	AtELP3	AT4G12030	BAT5	Aliphatic GSL biosynthesis
AT3G15210	ATERF-4	AT2G31790	UGT	Aliphatic GSL biosynthesis
AT3G20310	ATERF-7	AT2G20610	CSLyase	Aliphatic GSL biosynthesis
AT3G20310	ATERF-7	AT2G31790	UGT	Aliphatic GSL biosynthesis
AT1G44830	ATERF014	AT2G20610	CSLyase	Aliphatic GSL biosynthesis
AT1G44830	ATERF014	AT4G03060	AOP2	Aliphatic GSL biosynthesis
AT1G03800	ATERF10	AT1G62540	GSOX2	Aliphatic GSL biosynthesis
AT1G03800	ATERF10	AT5G23010	MAM1	Aliphatic GSL biosynthesis
AT1G03800	ATERF10	AT4G31500	CYP83B1	Aliphatic GSL biosynthesis
AT1G03800	ATERF10	AT2G25450	GSOH	Aliphatic GSL biosynthesis
AT2G44840	ATERF13	AT1G16410	CYP79F1	Aliphatic GSL biosynthesis
AT1G04370	ATERF14	AT1G78370	GSTU20	Aliphatic GSL biosynthesis
AT2G31230	ATERF15	AT1G62560	GSOX3	Aliphatic GSL biosynthesis
AT2G31230	ATERF15	AT3G49680	BCAT3	Aliphatic GSL biosynthesis
AT2G31230	ATERF15	AT5G23020	MAM3	Aliphatic GSL biosynthesis
AT2G31230	ATERF15	AT1G78370	GSTU20	Aliphatic GSL biosynthesis
AT2G31230	ATERF15	AT4G03050	AOP3	Aliphatic GSL biosynthesis
AT2G31230	ATERF15	AT1G62540	GSOX2	Aliphatic GSL biosynthesis
AT2G31230	ATERF15	AT4G31500	CYP83B1	Aliphatic GSL biosynthesis
AT2G31230	ATERF15	AT1G18590	SOT5C	Aliphatic GSL biosynthesis
AT2G40340	AtERF48	AT4G12030	BAT5	Aliphatic GSL biosynthesis
AT2G40340	AtERF48	AT2G31790	UGT	Aliphatic GSL biosynthesis
AT2G40340	AtERF48	AT1G65880	BZO1	Aliphatic GSL biosynthesis
AT2G40340	AtERF48	AT5G23020	MAM3	Aliphatic GSL biosynthesis
AT2G40340	AtERF48	AT4G13770	CYP83A1	Aliphatic GSL biosynthesis
AT2G40340	AtERF48	AT1G18590	SOT5C	Aliphatic GSL biosynthesis
AT3G23230	AtERF98	AT1G62560	GSOX3	Aliphatic GSL biosynthesis
AT3G23230	AtERF98	AT1G65880	BZO1	Aliphatic GSL biosynthesis
AT3G23230	AtERF98	AT1G78370	GSTU20	Aliphatic GSL biosynthesis
AT3G23230	AtERF98	AT4G03050	AOP3	Aliphatic GSL biosynthesis
AT3G23230	AtERF98	AT4G03060	AOP2	Aliphatic GSL biosynthesis
AT3G23230	AtERF98	AT2G31790	UGT	Aliphatic GSL biosynthesis
AT3G23230	AtERF98	AT1G62540	GSOX2	Aliphatic GSL biosynthesis
AT3G23230	AtERF98	AT4G31500	CYP83B1	Aliphatic GSL biosynthesis
AT1G66340	AtETR1	AT5G23020	MAM3	Aliphatic GSL biosynthesis
AT1G66340	AtETR1	AT3G19710	BCAT4	Aliphatic GSL biosynthesis
AT1G66340	AtETR1	AT1G18590	SOT5C	Aliphatic GSL biosynthesis
AT3G07220	AtFHA2	AT4G12030	BAT5	Aliphatic GSL biosynthesis
AT3G07220	AtFHA2	AT1G18590	SOT5C	Aliphatic GSL biosynthesis
AT2G20570	ATGLK1	AT4G03050	AOP3	Aliphatic GSL biosynthesis
AT2G20570	ATGLK1	AT2G31790	UGT	Aliphatic GSL biosynthesis
AT5G44190	ATGLK2/GPRI2	AT1G62540	GSOX2	Aliphatic GSL biosynthesis
AT5G15770	AtGNA1	AT1G62570	GSOX4	Aliphatic GSL biosynthesis
AT5G15770	AtGNA1	AT1G65880	BZO1	Aliphatic GSL biosynthesis
AT5G15770	AtGNA1	AT5G23020	MAM3	Aliphatic GSL biosynthesis
AT5G15770	AtGNA1	AT3G19710	BCAT4	Aliphatic GSL biosynthesis
AT5G15770	AtGNA1	AT1G78370	GSTU20	Aliphatic GSL biosynthesis
AT2G22840	AtGRF1	AT1G18590	SOT5C	Aliphatic GSL biosynthesis
AT2G22840	AtGRF1	AT1G62540	GSOX2	Aliphatic GSL biosynthesis
AT2G22840	AtGRF1	AT1G62560	GSOX3	Aliphatic GSL biosynthesis
AT2G22840	AtGRF1	AT2G20610	CSLyase	Aliphatic GSL biosynthesis
AT2G22840	AtGRF1	AT2G25450	GSOH	Aliphatic GSL biosynthesis
AT2G22840	AtGRF1	AT3G19710	BCAT4	Aliphatic GSL biosynthesis
AT2G22840	AtGRF1	AT4G03050	AOP3	Aliphatic GSL biosynthesis
AT2G22840	AtGRF1	AT4G31500	CYP83B1	Aliphatic GSL biosynthesis
AT2G36400	AtGRF3	AT1G18590	SOT5C	Aliphatic GSL biosynthesis
AT2G36400	AtGRF3	AT2G31790	UGT	Aliphatic GSL biosynthesis
AT2G36400	AtGRF3	AT4G31500	CYP83B1	Aliphatic GSL biosynthesis
AT3G52910	AtGRF4	AT1G18590	SOT5C	Aliphatic GSL biosynthesis
AT3G13960	AtGRF5	AT2G31790	UGT	Aliphatic GSL biosynthesis
AT3G13960	AtGRF5	AT1G62560	GSOX3	Aliphatic GSL biosynthesis
AT3G13960	AtGRF5	AT1G62570	GSOX4	Aliphatic GSL biosynthesis
AT3G13960	AtGRF5	AT1G65880	BZO1	Aliphatic GSL biosynthesis
AT3G13960	AtGRF5	AT3G49680	BCAT3	Aliphatic GSL biosynthesis
AT3G13960	AtGRF5	AT5G23020	MAM3	Aliphatic GSL biosynthesis
AT3G13960	AtGRF5	AT1G16410	CYP79F1	Aliphatic GSL biosynthesis
AT3G13960	AtGRF5	AT2G20610	CSLyase	Aliphatic GSL biosynthesis
AT3G13960	AtGRF5	AT1G78370	GSTU20	Aliphatic GSL biosynthesis
AT3G13960	AtGRF5	AT2G25450	GSOH	Aliphatic GSL biosynthesis
AT3G13960	AtGRF5	AT1G18590	SOT5C	Aliphatic GSL biosynthesis
AT2G06200	AtGRF6	AT1G62560	GSOX3	Aliphatic GSL biosynthesis
AT2G06200	AtGRF6	AT5G23020	MAM3	Aliphatic GSL biosynthesis
AT2G06200	AtGRF6	AT1G65860	GSOX1	Aliphatic GSL biosynthesis
AT2G06200	AtGRF6	AT4G03060	AOP2	Aliphatic GSL biosynthesis
AT2G06200	AtGRF6	AT2G31790	UGT	Aliphatic GSL biosynthesis
AT5G53660	AtGRF7	AT1G62570	GSOX4	Aliphatic GSL biosynthesis
AT5G53660	AtGRF7	AT1G62540	GSOX2	Aliphatic GSL biosynthesis
AT2G45480	AtGRF9	AT1G62560	GSOX3	Aliphatic GSL biosynthesis
AT2G45480	AtGRF9	AT1G65880	BZO1	Aliphatic GSL biosynthesis
AT2G45480	AtGRF9	AT4G03050	AOP3	Aliphatic GSL biosynthesis
AT2G45480	AtGRF9	AT4G12030	BAT5	Aliphatic GSL biosynthesis
AT2G45480	AtGRF9	AT4G03060	AOP2	Aliphatic GSL biosynthesis
AT2G45480	AtGRF9	AT2G31790	UGT	Aliphatic GSL biosynthesis
AT2G45480	AtGRF9	AT4G31500	CYP83B1	Aliphatic GSL biosynthesis
AT2G45480	AtGRF9	AT1G18590	SOT5C	Aliphatic GSL biosynthesis
AT1G79000	ATHAC1	AT5G23020	MAM3	Aliphatic GSL biosynthesis
AT1G79000	ATHAC1	AT1G18590	SOT5C	Aliphatic GSL biosynthesis
AT3G48590	ATHAP5A	AT1G62540	GSOX2	Aliphatic GSL biosynthesis
AT3G61890	ATHB-12	AT2G25450	GSOH	Aliphatic GSL biosynthesis
AT3G61890	ATHB-12	AT4G03060	AOP2	Aliphatic GSL biosynthesis
AT3G01470	ATHB1	AT5G23020	MAM3	Aliphatic GSL biosynthesis
AT1G70920	ATHB18	AT4G03060	AOP2	Aliphatic GSL biosynthesis
AT1G70920	ATHB18	AT1G18590	SOT5C	Aliphatic GSL biosynthesis
AT2G02540	ATHB21	AT2G20610	CSLyase	Aliphatic GSL biosynthesis
AT2G02540	ATHB21	AT5G23010	MAM1	Aliphatic GSL biosynthesis
AT2G18350	AtHB24	AT1G65860	GSOX1	Aliphatic GSL biosynthesis
AT2G18350	AtHB24	AT4G03060	AOP2	Aliphatic GSL biosynthesis
AT2G18350	AtHB24	AT1G12140	GSOX5	Aliphatic GSL biosynthesis
AT5G65410	ATHB25	AT1G65860	GSOX1	Aliphatic GSL biosynthesis
AT5G42780	AtHB27/ZHD13	AT2G31790	UGT	Aliphatic GSL biosynthesis
AT5G42780	AtHB27/ZHD13	AT5G23010	MAM1	Aliphatic GSL biosynthesis
AT5G42780	AtHB27/ZHD13	AT1G62560	GSOX3	Aliphatic GSL biosynthesis
AT5G42780	AtHB27/ZHD13	AT1G62570	GSOX4	Aliphatic GSL biosynthesis
AT5G42780	AtHB27/ZHD13	AT1G65880	BZO1	Aliphatic GSL biosynthesis
AT5G42780	AtHB27/ZHD13	AT5G23020	MAM3	Aliphatic GSL biosynthesis
AT5G42780	AtHB27/ZHD13	AT1G65860	GSOX1	Aliphatic GSL biosynthesis
AT5G42780	AtHB27/ZHD13	AT3G19710	BCAT4	Aliphatic GSL biosynthesis
AT5G42780	AtHB27/ZHD13	AT2G20610	CSLyase	Aliphatic GSL biosynthesis
AT5G42780	AtHB27/ZHD13	AT4G03060	AOP2	Aliphatic GSL biosynthesis
AT5G42780	AtHB27/ZHD13	AT1G62540	GSOX2	Aliphatic GSL biosynthesis
AT5G42780	AtHB27/ZHD13	AT2G25450	GSOH	Aliphatic GSL biosynthesis
AT3G50890	AtHB28	AT1G62570	GSOX4	Aliphatic GSL biosynthesis
AT3G50890	AtHB28	AT1G65880	BZO1	Aliphatic GSL biosynthesis
AT3G50890	AtHB28	AT5G23020	MAM3	Aliphatic GSL biosynthesis
AT3G50890	AtHB28	AT1G65860	GSOX1	Aliphatic GSL biosynthesis
AT3G50890	AtHB28	AT4G12030	BAT5	Aliphatic GSL biosynthesis
AT3G50890	AtHB28	AT4G03060	AOP2	Aliphatic GSL biosynthesis
AT3G50890	AtHB28	AT2G31790	UGT	Aliphatic GSL biosynthesis
AT3G50890	AtHB28	AT1G62540	GSOX2	Aliphatic GSL biosynthesis
AT5G15150	ATHB3	AT3G49680	BCAT3	Aliphatic GSL biosynthesis
AT5G15150	ATHB3	AT1G65860	GSOX1	Aliphatic GSL biosynthesis
AT5G15150	ATHB3	AT4G12030	BAT5	Aliphatic GSL biosynthesis
AT5G15210	ATHB30	AT1G62540	GSOX2	Aliphatic GSL biosynthesis
AT5G15210	ATHB30	AT1G65860	GSOX1	Aliphatic GSL biosynthesis
AT5G15210	ATHB30	AT1G65880	BZO1	Aliphatic GSL biosynthesis
AT5G15210	ATHB30	AT2G20610	CSLyase	Aliphatic GSL biosynthesis
AT5G15210	ATHB30	AT2G25450	GSOH	Aliphatic GSL biosynthesis
AT5G15210	ATHB30	AT3G03190	GSTF11	Aliphatic GSL biosynthesis
AT5G15210	ATHB30	AT4G03060	AOP2	Aliphatic GSL biosynthesis
AT5G15210	ATHB30	AT4G13770	CYP83A1	Aliphatic GSL biosynthesis
AT5G15210	ATHB30	AT4G31500	CYP83B1	Aliphatic GSL biosynthesis
AT5G15210	ATHB30	AT5G23020	MAM3	Aliphatic GSL biosynthesis
AT1G14687	AtHB32/ZHD14	AT3G49680	BCAT3	Aliphatic GSL biosynthesis
AT1G14687	AtHB32/ZHD14	AT1G65860	GSOX1	Aliphatic GSL biosynthesis
AT1G14687	AtHB32/ZHD14	AT3G03190	GSTF11	Aliphatic GSL biosynthesis
AT1G14687	AtHB32/ZHD14	AT4G03050	AOP3	Aliphatic GSL biosynthesis
AT1G14687	AtHB32/ZHD14	AT4G12030	BAT5	Aliphatic GSL biosynthesis
AT1G14687	AtHB32/ZHD14	AT4G03060	AOP2	Aliphatic GSL biosynthesis
AT1G75240	AtHB33	AT1G62540	GSOX2	Aliphatic GSL biosynthesis
AT1G75240	AtHB33	AT2G31790	UGT	Aliphatic GSL biosynthesis
AT3G28920	AtHB34	AT1G62540	GSOX2	Aliphatic GSL biosynthesis
AT3G28920	AtHB34	AT1G65860	GSOX1	Aliphatic GSL biosynthesis
AT3G28920	AtHB34	AT2G20610	CSLyase	Aliphatic GSL biosynthesis
AT3G28920	AtHB34	AT2G25450	GSOH	Aliphatic GSL biosynthesis
AT3G28920	AtHB34	AT4G31500	CYP83B1	Aliphatic GSL biosynthesis
AT3G28920	AtHB34	AT5G23010	MAM1	Aliphatic GSL biosynthesis
AT3G28920	AtHB34	AT5G23020	MAM3	Aliphatic GSL biosynthesis
AT5G53980	ATHB52	AT1G65860	GSOX1	Aliphatic GSL biosynthesis
AT5G53980	ATHB52	AT2G20610	CSLyase	Aliphatic GSL biosynthesis
AT5G53980	ATHB52	AT4G03060	AOP2	Aliphatic GSL biosynthesis
AT5G66700	ATHB53	AT1G65860	GSOX1	Aliphatic GSL biosynthesis
AT5G66700	ATHB53	AT4G03060	AOP2	Aliphatic GSL biosynthesis
AT3G28730	ATHMG	AT1G12140	GSOX5	Aliphatic GSL biosynthesis
AT3G51880	AtHMGB1	AT1G78370	GSTU20	Aliphatic GSL biosynthesis
AT3G51880	AtHMGB1	AT1G18590	SOT5C	Aliphatic GSL biosynthesis
AT1G04880	ATHMGB15	AT1G16410	CYP79F1	Aliphatic GSL biosynthesis
AT1G04880	ATHMGB15	AT1G18590	SOT5C	Aliphatic GSL biosynthesis
AT1G04880	ATHMGB15	AT1G62540	GSOX2	Aliphatic GSL biosynthesis
AT1G04880	ATHMGB15	AT1G62560	GSOX3	Aliphatic GSL biosynthesis
AT1G04880	ATHMGB15	AT1G62570	GSOX4	Aliphatic GSL biosynthesis
AT1G04880	ATHMGB15	AT1G65860	GSOX1	Aliphatic GSL biosynthesis
AT1G04880	ATHMGB15	AT1G65880	BZO1	Aliphatic GSL biosynthesis
AT1G04880	ATHMGB15	AT2G20610	CSLyase	Aliphatic GSL biosynthesis
AT1G04880	ATHMGB15	AT2G25450	GSOH	Aliphatic GSL biosynthesis
AT1G04880	ATHMGB15	AT2G31790	UGT	Aliphatic GSL biosynthesis
AT1G04880	ATHMGB15	AT3G03190	GSTF11	Aliphatic GSL biosynthesis
AT1G04880	ATHMGB15	AT3G19710	BCAT4	Aliphatic GSL biosynthesis
AT1G04880	ATHMGB15	AT4G03060	AOP2	Aliphatic GSL biosynthesis
AT1G04880	ATHMGB15	AT4G12030	BAT5	Aliphatic GSL biosynthesis
AT1G04880	ATHMGB15	AT4G13770	CYP83A1	Aliphatic GSL biosynthesis
AT1G04880	ATHMGB15	AT5G23010	MAM1	Aliphatic GSL biosynthesis
AT1G04880	ATHMGB15	AT5G23020	MAM3	Aliphatic GSL biosynthesis
AT5G54640	ATHTA1/RAT5	AT1G62560	GSOX3	Aliphatic GSL biosynthesis
AT5G54640	ATHTA1/RAT5	AT1G62570	GSOX4	Aliphatic GSL biosynthesis
AT5G54640	ATHTA1/RAT5	AT1G65880	BZO1	Aliphatic GSL biosynthesis
AT5G54640	ATHTA1/RAT5	AT5G23020	MAM3	Aliphatic GSL biosynthesis
AT5G54640	ATHTA1/RAT5	AT1G16410	CYP79F1	Aliphatic GSL biosynthesis
AT5G54640	ATHTA1/RAT5	AT3G03190	GSTF11	Aliphatic GSL biosynthesis
AT5G54640	ATHTA1/RAT5	AT4G13770	CYP83A1	Aliphatic GSL biosynthesis
AT5G54640	ATHTA1/RAT5	AT2G31790	UGT	Aliphatic GSL biosynthesis
AT4G02670	AtIDD12	AT3G49680	BCAT3	Aliphatic GSL biosynthesis
AT4G02670	AtIDD12	AT4G03050	AOP3	Aliphatic GSL biosynthesis
AT4G02670	AtIDD12	AT4G03060	AOP2	Aliphatic GSL biosynthesis
AT4G02670	AtIDD12	AT2G31790	UGT	Aliphatic GSL biosynthesis
AT3G50700	AtIDD2	AT1G65860	GSOX1	Aliphatic GSL biosynthesis
AT3G50700	AtIDD2	AT4G03060	AOP2	Aliphatic GSL biosynthesis
AT3G50700	AtIDD2	AT4G31500	CYP83B1	Aliphatic GSL biosynthesis
AT3G50700	AtIDD2	AT2G25450	GSOH	Aliphatic GSL biosynthesis
AT3G24010	ATING1	AT1G78370	GSTU20	Aliphatic GSL biosynthesis
AT2G27760	ATIPT2/IPPT	AT2G31790	UGT	Aliphatic GSL biosynthesis
AT1G19180	AtJAZ1	AT1G62570	GSOX4	Aliphatic GSL biosynthesis
AT1G72310	ATL3	AT1G78370	GSTU20	Aliphatic GSL biosynthesis
AT3G05200	ATL6	AT2G31790	UGT	Aliphatic GSL biosynthesis
AT1G21970	AtLEC1	AT1G62540	GSOX2	Aliphatic GSL biosynthesis
AT1G21970	AtLEC1	AT4G31500	CYP83B1	Aliphatic GSL biosynthesis
AT1G28300	AtLEC2	AT4G31500	CYP83B1	Aliphatic GSL biosynthesis
AT1G62830	ATLSD1	AT1G62570	GSOX4	Aliphatic GSL biosynthesis
AT1G62830	ATLSD1	AT1G65860	GSOX1	Aliphatic GSL biosynthesis
AT1G62830	ATLSD1	AT1G62540	GSOX2	Aliphatic GSL biosynthesis
AT3G15790	ATMBD11	AT1G65860	GSOX1	Aliphatic GSL biosynthesis
AT5G59800	ATMBD7	AT2G20610	CSLyase	Aliphatic GSL biosynthesis
AT1G22310	ATMBD8	AT3G19710	BCAT4	Aliphatic GSL biosynthesis
AT1G22310	ATMBD8	AT4G03060	AOP2	Aliphatic GSL biosynthesis
AT3G24500	ATMBF1C	AT3G03190	GSTF11	Aliphatic GSL biosynthesis
AT3G24500	ATMBF1C	AT4G13770	CYP83A1	Aliphatic GSL biosynthesis
AT5G15310	ATMIXTA	AT1G62570	GSOX4	Aliphatic GSL biosynthesis
AT5G15310	ATMIXTA	AT2G31790	UGT	Aliphatic GSL biosynthesis
AT5G15310	ATMIXTA	AT3G03190	GSTF11	Aliphatic GSL biosynthesis
AT5G15310	ATMIXTA	AT4G03060	AOP2	Aliphatic GSL biosynthesis
AT3G09230	AtMYB1	AT1G62570	GSOX4	Aliphatic GSL biosynthesis
AT3G09230	AtMYB1	AT3G49680	BCAT3	Aliphatic GSL biosynthesis
AT3G09230	AtMYB1	AT4G12030	BAT5	Aliphatic GSL biosynthesis
AT3G09230	AtMYB1	AT4G03060	AOP2	Aliphatic GSL biosynthesis
AT3G09230	AtMYB1	AT2G31790	UGT	Aliphatic GSL biosynthesis
AT3G12820	AtMYB10	AT1G62560	GSOX3	Aliphatic GSL biosynthesis
AT3G12820	AtMYB10	AT1G65860	GSOX1	Aliphatic GSL biosynthesis
AT3G12820	AtMYB10	AT4G31500	CYP83B1	Aliphatic GSL biosynthesis
AT3G01140	AtMYB106	AT2G25450	GSOH	Aliphatic GSL biosynthesis
AT3G01140	AtMYB106	AT1G18590	SOT5C	Aliphatic GSL biosynthesis
AT3G62610	ATMYB11	AT4G31500	CYP83B1	Aliphatic GSL biosynthesis
AT1G66370	AtMYB113	AT5G23020	MAM3	Aliphatic GSL biosynthesis
AT1G66370	AtMYB113	AT1G65860	GSOX1	Aliphatic GSL biosynthesis
AT1G66370	AtMYB113	AT1G78370	GSTU20	Aliphatic GSL biosynthesis
AT1G66370	AtMYB113	AT3G03190	GSTF11	Aliphatic GSL biosynthesis
AT1G66370	AtMYB113	AT5G23010	MAM1	Aliphatic GSL biosynthesis
AT1G66370	AtMYB113	AT4G31500	CYP83B1	Aliphatic GSL biosynthesis
AT1G66370	AtMYB113	AT1G12140	GSOX5	Aliphatic GSL biosynthesis
AT1G66370	AtMYB113	AT2G25450	GSOH	Aliphatic GSL biosynthesis
AT1G25340	AtMYB116	AT1G65860	GSOX1	Aliphatic GSL biosynthesis
AT1G25340	AtMYB116	AT2G20610	CSLyase	Aliphatic GSL biosynthesis
AT1G25340	AtMYB116	AT2G25450	GSOH	Aliphatic GSL biosynthesis
AT1G26780	AtMYB117	AT2G31790	UGT	Aliphatic GSL biosynthesis
AT3G27785	ATMYB118	AT1G62570	GSOX4	Aliphatic GSL biosynthesis
AT3G27785	ATMYB118	AT3G49680	BCAT3	Aliphatic GSL biosynthesis
AT3G27785	ATMYB118	AT1G65860	GSOX1	Aliphatic GSL biosynthesis
AT3G27785	ATMYB118	AT4G03060	AOP2	Aliphatic GSL biosynthesis
AT5G58850	ATMYB119	AT5G23020	MAM3	Aliphatic GSL biosynthesis
AT5G58850	ATMYB119	AT4G03050	AOP3	Aliphatic GSL biosynthesis
AT5G58850	ATMYB119	AT4G31500	CYP83B1	Aliphatic GSL biosynthesis
AT3G30210	ATMYB121	AT1G65880	BZO1	Aliphatic GSL biosynthesis
AT3G30210	ATMYB121	AT4G13770	CYP83A1	Aliphatic GSL biosynthesis
AT1G74080	ATMYB122	AT4G31500	CYP83B1	Aliphatic GSL biosynthesis
AT2G47190	ATMYB2	AT5G23010	MAM1	Aliphatic GSL biosynthesis
AT2G47190	ATMYB2	AT1G65860	GSOX1	Aliphatic GSL biosynthesis
AT3G27810	ATMYB21/ATMYB3	AT1G65860	GSOX1	Aliphatic GSL biosynthesis
AT2G39880	AtMYB25	AT1G62570	GSOX4	Aliphatic GSL biosynthesis
AT2G39880	AtMYB25	AT1G65860	GSOX1	Aliphatic GSL biosynthesis
AT2G39880	AtMYB25	AT1G78370	GSTU20	Aliphatic GSL biosynthesis
AT2G39880	AtMYB25	AT4G31500	CYP83B1	Aliphatic GSL biosynthesis
AT2G39880	AtMYB25	AT1G12140	GSOX5	Aliphatic GSL biosynthesis
AT1G22640	ATMYB3	AT2G20610	CSLyase	Aliphatic GSL biosynthesis
AT5G60890	ATMYB34	AT1G65860	GSOX1	Aliphatic GSL biosynthesis
AT5G60890	ATMYB34	AT3G49680	BCAT3	Aliphatic GSL biosynthesis
AT5G23000	ATMYB37	AT1G65860	GSOX1	Aliphatic GSL biosynthesis
AT5G23000	ATMYB37	AT1G12140	GSOX5	Aliphatic GSL biosynthesis
AT2G36890	ATMYB38	AT1G62570	GSOX4	Aliphatic GSL biosynthesis
AT2G36890	ATMYB38	AT5G23020	MAM3	Aliphatic GSL biosynthesis
AT1G18710	AtMYB47	AT1G62560	GSOX3	Aliphatic GSL biosynthesis
AT1G18710	AtMYB47	AT5G23020	MAM3	Aliphatic GSL biosynthesis
AT1G18710	AtMYB47	AT1G78370	GSTU20	Aliphatic GSL biosynthesis
AT1G57560	AtMYB50	AT1G62570	GSOX4	Aliphatic GSL biosynthesis
AT3G01530	ATMYB57	AT1G65860	GSOX1	Aliphatic GSL biosynthesis
AT3G01530	ATMYB57	AT2G20610	CSLyase	Aliphatic GSL biosynthesis
AT1G16490	ATMYB58	AT1G65860	GSOX1	Aliphatic GSL biosynthesis
AT1G08810	AtMYB60	AT4G03050	AOP3	Aliphatic GSL biosynthesis
AT1G68320	AtMYB62	AT1G65860	GSOX1	Aliphatic GSL biosynthesis
AT3G12720	ATMYB67	AT1G65880	BZO1	Aliphatic GSL biosynthesis
AT3G12720	ATMYB67	AT5G23020	MAM3	Aliphatic GSL biosynthesis
AT3G12720	ATMYB67	AT1G16410	CYP79F1	Aliphatic GSL biosynthesis
AT3G12720	ATMYB67	AT4G12030	BAT5	Aliphatic GSL biosynthesis
AT4G33450	ATMYB69	AT3G49680	BCAT3	Aliphatic GSL biosynthesis
[truncated: 25,486 more rows]
