# Supplementary material for: A genome‐scale TF–DNA interaction network of transcriptional regulation of Arabidopsis primary and specialized metabolism
Source: Mol Syst Biol. 2021 Nov 24;17(11):e10625. doi: 10.15252/msb.202110625 (PMC8611409; doi:10.15252/msb.202110625)
Supplement: Supplementary file 5 — Dataset EV4 [file MSB-17-e10625-s006.xls]

## Sheet: EV4 Legend
Dataset EV4: Fisher’s exact test of pairwise comparison of metabolic pathways based on the number of TFs identified. A significant p-value indicates more overlap for transcription factor binding between pathways than expected by random chance.

## Sheet: pathway_pathway_tf_shared
Pathway_A	Pathway_B	TF_intersect	Var1Size	Var2Size	fisherpval	adjpval	odds_ratio
BCAA biosynthesis	Aliphatic Glucosinolate	643	1042	974	1.51e-38	5.89e-37	3.2405
Glycolysis/Gluconeogenesis	Aliphatic Glucosinolate	819	1540	974	2.83e-18	5.66e-18	2.51988
GOGAT	Aliphatic Glucosinolate	355	512	974	4.69e-30	7.98e-29	3.31453
Pentose phosphate pathway	Aliphatic Glucosinolate	703	1243	974	1.31e-23	6.56e-23	2.52087
Arginine/Glycine biosynthesis	Aliphatic Glucosinolate	180	221	974	1.01e-27	1.22e-26	5.65752
Cysteine biosynthesis	Aliphatic Glucosinolate	400	593	974	1.64e-30	3.12e-29	3.14652
Aspartate biosynthesis	Aliphatic Glucosinolate	458	713	974	4.67e-28	6.53e-27	2.81794
Shikimate	Aliphatic Glucosinolate	251	326	974	7.98e-32	1.95e-30	4.57917
Serine biosynthesis	Aliphatic Glucosinolate	344	522	974	3.55e-22	1.06e-21	2.71959
Methionine biosynthesis	Aliphatic Glucosinolate	308	417	974	7.98e-34	2.31e-32	4.05326
TCA	Aliphatic Glucosinolate	610	962	974	2.53e-41	1.14e-39	3.39211
BCAA biosynthesis	Arginine/Glycine biosynthesis	190	1042	221	1.07e-30	2.25e-29	6.94245
Glycolysis/Gluconeogenesis	Arginine/Glycine biosynthesis	211	1540	221	6.33e-17	6.33e-17	7.75929
GOGAT	Arginine/Glycine biosynthesis	125	512	221	2.11e-26	1.69e-25	4.80995
Pentose phosphate pathway	Arginine/Glycine biosynthesis	199	1243	221	2.14e-24	1.28e-23	6.70132
BCAA biosynthesis	Aspartate biosynthesis	521	1042	713	2.54e-49	1.55e-47	4.18956
Glycolysis/Gluconeogenesis	Aspartate biosynthesis	640	1540	713	8.35e-31	1.84e-29	4.14721
GOGAT	Aspartate biosynthesis	281	512	713	5.61e-27	5.61e-26	3.08148
Pentose phosphate pathway	Aspartate biosynthesis	558	1243	713	2.66e-33	7.43e-32	3.36678
Arginine/Glycine biosynthesis	Aspartate biosynthesis	167	221	713	4.36e-39	1.79e-37	7.19603
Cysteine biosynthesis	Aspartate biosynthesis	352	593	713	2.95e-48	1.74e-46	4.38619
BCAA biosynthesis	Cysteine biosynthesis	440	1042	593	4.9e-42	2.3e-40	4.02942
Glycolysis/Gluconeogenesis	Cysteine biosynthesis	544	1540	593	9.36e-32	2.15e-30	5.01248
GOGAT	Cysteine biosynthesis	281	512	593	5.49e-47	3.13e-45	4.7328
Pentose phosphate pathway	Cysteine biosynthesis	479	1243	593	6.34e-34	1.9e-32	3.74838
Arginine/Glycine biosynthesis	Cysteine biosynthesis	158	221	593	6.49e-44	3.25e-42	7.96343
BCAA biosynthesis	Glycolysis/Gluconeogenesis	896	1042	1540	6.47e-30	1.04e-28	3.362
BCAA biosynthesis	GOGAT	399	1042	512	8.92e-47	4.99e-45	4.85064
Glycolysis/Gluconeogenesis	GOGAT	477	1540	512	7.79e-32	1.95e-30	5.94486
BCAA biosynthesis	Methionine biosynthesis	339	1042	417	3.41e-46	1.84e-44	5.67682
Glycolysis/Gluconeogenesis	Methionine biosynthesis	386	1540	417	2.56e-23	1.02e-22	5.04668
GOGAT	Methionine biosynthesis	228	512	417	1.77e-49	1.1e-47	5.67719
Pentose phosphate pathway	Methionine biosynthesis	347	1243	417	7.49e-28	9.74e-27	4.01417
Arginine/Glycine biosynthesis	Methionine biosynthesis	138	221	417	1.76e-48	1.06e-46	9.15584
Cysteine biosynthesis	Methionine biosynthesis	259	593	417	1.84e-57	1.2e-55	6.31418
Aspartate biosynthesis	Methionine biosynthesis	270	713	417	1.57e-44	8.02e-43	4.8842
Shikimate	Methionine biosynthesis	188	326	417	1.95e-61	1.29e-59	8.81383
Serine biosynthesis	Methionine biosynthesis	225	522	417	2.42e-45	1.26e-43	5.22272
BCAA biosynthesis	Pentose phosphate pathway	779	1042	1243	1.42e-39	5.98e-38	3.40027
Glycolysis/Gluconeogenesis	Pentose phosphate pathway	1060	1540	1243	6.61e-37	2.25e-35	3.81048
GOGAT	Pentose phosphate pathway	420	512	1243	7.33e-32	1.9e-30	3.9027
BCAA biosynthesis	Serine biosynthesis	404	1042	522	4.84e-46	2.57e-44	4.71342
Glycolysis/Gluconeogenesis	Serine biosynthesis	477	1540	522	6.2e-26	4.34e-25	4.52437
GOGAT	Serine biosynthesis	233	512	522	1.1e-30	2.25e-29	3.57483
Pentose phosphate pathway	Serine biosynthesis	423	1243	522	1.27e-29	1.9e-28	3.62967
Arginine/Glycine biosynthesis	Serine biosynthesis	141	221	522	2.07e-37	7.46e-36	6.63822
Cysteine biosynthesis	Serine biosynthesis	290	593	522	1.14e-50	7.17e-49	5.00349
Aspartate biosynthesis	Serine biosynthesis	305	713	522	1.25e-37	4.62e-36	3.81803
Shikimate	Serine biosynthesis	199	326	522	8.04e-51	5.14e-49	6.73477
BCAA biosynthesis	Shikimate	268	1042	326	6.29e-37	2.2e-35	5.60131
Glycolysis/Gluconeogenesis	Shikimate	313	1540	326	6e-27	5.61e-26	9.5309
GOGAT	Shikimate	185	512	326	2.04e-41	9.37e-40	5.55516
Pentose phosphate pathway	Shikimate	281	1243	326	2.64e-27	2.9e-26	4.87121
Arginine/Glycine biosynthesis	Shikimate	117	221	326	5.56e-43	2.73e-41	8.64457
Cysteine biosynthesis	Shikimate	209	593	326	1.72e-47	9.98e-46	6.17546
Aspartate biosynthesis	Shikimate	230	713	326	9.53e-47	5.24e-45	6.09497
BCAA biosynthesis	TCA	641	1042	962	9.5e-41	4.18e-39	3.36411
Glycolysis/Gluconeogenesis	TCA	842	1540	962	4.24e-34	1.31e-32	3.80712
GOGAT	TCA	363	512	962	4.54e-36	1.45e-34	3.77155
Pentose phosphate pathway	TCA	724	1243	962	1.13e-36	3.73e-35	3.26838
Arginine/Glycine biosynthesis	TCA	182	221	962	3.81e-30	6.85e-29	6.20512
Cysteine biosynthesis	TCA	419	593	962	7.17e-43	3.44e-41	4.00166
Aspartate biosynthesis	TCA	476	713	962	4.51e-39	1.81e-37	3.46912
Shikimate	TCA	258	326	962	6.09e-38	2.32e-36	5.43341
Serine biosynthesis	TCA	362	522	962	1.95e-32	5.28e-31	3.45568
Methionine biosynthesis	TCA	316	417	962	1.89e-40	8.13e-39	4.72334
