# Supplementary material for: A genome‐scale TF–DNA interaction network of transcriptional regulation of Arabidopsis primary and specialized metabolism
Source: Mol Syst Biol. 2021 Nov 24;17(11):e10625. doi: 10.15252/msb.202110625 (PMC8611409; doi:10.15252/msb.202110625)
Supplement: Supplementary file 6 — Dataset EV5 [file MSB-17-e10625-s004.xls]

## Sheet: EV5 Legend
Dataset EV5: Gene ontology terms enriched for each metabolic pathway (A-L) based on the TFs identified to bind to gene promoters for each metabolic pathway as input. GO ID, labels and levels are ordered by related GO terms. The level of GO terms corresponds to hierarchy of related terms with 0 being the most specific GO terms and higher numbered levels indicate more inclusive GO terms.

## Sheet: (A) AliphaticGSL
level	id	label	number_in_list	fold_enrichment	fdr	expected	pValue	list_name	plus_minus
0	GO:1990058	fruit replum development	1	28.1439	0.486333	0.0355317	0.0674489	Client Text Box Input	+
1	GO:0003006	developmental process involved in reproduction	128	2.47249	6.62376e-18	51.7697	1.18857e-19	Client Text Box Input	+
2	GO:0032502	developmental process	317	2.80996	8.38263e-62	112.813	5.20137e-64	Client Text Box Input	+
2	GO:0022414	reproductive process	133	2.12437	1.1995e-13	62.6069	2.43401e-15	Client Text Box Input	+
3	GO:0000003	reproduction	135	2.14414	4.60366e-14	62.9622	9.11003e-16	Client Text Box Input	+
1	GO:0010154	fruit development	46	1.75185	0.00733791	26.2579	0.000451621	Client Text Box Input	+
2	GO:0048608	reproductive structure development	121	2.75519	2.77325e-20	43.9172	4.13918e-22	Client Text Box Input	+
3	GO:0048856	anatomical structure development	275	2.57128	4.50985e-45	106.95	3.40337e-47	Client Text Box Input	+
3	GO:0061458	reproductive system development	121	2.75073	3.10209e-20	43.9883	4.682e-22	Client Text Box Input	+
4	GO:0048731	system development	178	2.69769	1.13452e-29	65.9824	1.14156e-31	Client Text Box Input	+
5	GO:0007275	multicellular organism development	265	2.77874	5.02029e-49	95.3671	3.6202e-51	Client Text Box Input	+
6	GO:0032501	multicellular organismal process	269	2.57332	5.86457e-44	104.534	4.62242e-46	Client Text Box Input	+
1	GO:0009791	post-embryonic development	144	2.70723	1.20903e-23	53.191	1.50038e-25	Client Text Box Input	+
0	GO:0090709	regulation of timing of plant organ formation	1	28.1439	0.485746	0.0355317	0.0674489	Client Text Box Input	+
1	GO:1905428	regulation of plant organ formation	5	8.79496	0.00950366	0.568507	0.000605633	Client Text Box Input	+
2	GO:0022603	regulation of anatomical structure morphogenesis	14	2.22607	0.0806087	6.28911	0.00763776	Client Text Box Input	+
3	GO:0050793	regulation of developmental process	119	4.48343	6.01998e-37	26.5422	4.94682e-39	Client Text Box Input	+
4	GO:0050789	regulation of biological process	697	3.75144	2.13769e-260	185.795	5.73588e-263	Client Text Box Input	+
5	GO:0065007	biological regulation	699	3.30798	1.48391e-229	211.307	4.47935e-232	Client Text Box Input	+
1	GO:0040034	regulation of development, heterochronic	11	6.73006	7.37555e-05	1.63446	3.19116e-06	Client Text Box Input	+
0	GO:1905255	regulation of RNA binding transcription factor activity	1	28.1439	0.48516	0.0355317	0.0674489	Client Text Box Input	+
0	GO:0062055	photosynthetic state transition	1	28.1439	0.484575	0.0355317	0.0674489	Client Text Box Input	+
1	GO:0042548	regulation of photosynthesis, light reaction	1	1.08246	1	0.923824	0.610598	Client Text Box Input	+
3	GO:0031323	regulation of cellular metabolic process	620	6.08198	0	101.94	0	Client Text Box Input	+
4	GO:0050794	regulation of cellular process	658	4.06468	8.19586e-257	161.882	2.33657e-259	Client Text Box Input	+
4	GO:0019222	regulation of metabolic process	636	5.69142	0	111.747	0	Client Text Box Input	+
2	GO:0043467	regulation of generation of precursor metabolites and energy	3	2.63849	0.660504	1.13701	0.117524	Client Text Box Input	+
0	GO:2000617	positive regulation of histone H3-K9 acetylation	1	28.1439	0.483992	0.0355317	0.0674489	Client Text Box Input	+
1	GO:0035066	positive regulation of histone acetylation	1	5.62878	0.887489	0.177659	0.189017	Client Text Box Input	+
2	GO:0035065	regulation of histone acetylation	3	7.03597	0.130267	0.42638	0.0134571	Client Text Box Input	+
3	GO:0031056	regulation of histone modification	6	4.32983	0.0493178	1.38574	0.00417667	Client Text Box Input	+
7	GO:0080090	regulation of primary metabolic process	617	6.37473	0	96.7884	0	Client Text Box Input	+
7	GO:0051171	regulation of nitrogen compound metabolic process	614	6.53815	0	93.9103	0	Client Text Box Input	+
7	GO:0060255	regulation of macromolecule metabolic process	626	6.10467	0	102.545	0	Client Text Box Input	+
4	GO:1902275	regulation of chromatin organization	7	2.81439	0.151382	2.48722	0.0164761	Client Text Box Input	+
5	GO:0033044	regulation of chromosome organization	8	2.02839	0.461133	3.94402	0.0682072	Client Text Box Input	+
6	GO:0033043	regulation of organelle organization	10	1.13483	1	8.81186	0.607269	Client Text Box Input	+
7	GO:0051128	regulation of cellular component organization	17	1.18721	1	14.3193	0.497357	Client Text Box Input	+
3	GO:2000756	regulation of peptidyl-lysine acetylation	3	7.03597	0.130904	0.42638	0.0134571	Client Text Box Input	+
4	GO:1901983	regulation of protein acetylation	3	7.03597	0.130691	0.42638	0.0134571	Client Text Box Input	+
2	GO:0031058	positive regulation of histone modification	4	5.36074	0.101527	0.746166	0.00980712	Client Text Box Input	+
3	GO:0031401	positive regulation of protein modification process	4	1.08246	1	3.6953	0.788788	Client Text Box Input	+
5	GO:0031325	positive regulation of cellular metabolic process	176	6.04064	2.59358e-73	29.136	1.34833e-75	Client Text Box Input	+
6	GO:0048522	positive regulation of cellular process	183	5.00032	4.45105e-65	36.5977	2.6872e-67	Client Text Box Input	+
7	GO:0048518	positive regulation of biological process	206	4.45287	2.84977e-66	46.2623	1.67268e-68	Client Text Box Input	+
6	GO:0009893	positive regulation of metabolic process	185	5.91661	4.42544e-76	31.2679	2.22645e-78	Client Text Box Input	+
6	GO:0051173	positive regulation of nitrogen compound metabolic process	175	6.42135	2.06987e-76	27.2528	1.00664e-78	Client Text Box Input	+
6	GO:0010604	positive regulation of macromolecule metabolic process	178	6.27771	1.84852e-76	28.3543	8.67997e-79	Client Text Box Input	+
3	GO:1905269	positive regulation of chromatin organization	4	4.50302	0.151425	0.888293	0.0165316	Client Text Box Input	+
4	GO:2001252	positive regulation of chromosome organization	4	3.04258	0.391382	1.31467	0.0511954	Client Text Box Input	+
5	GO:0010638	positive regulation of organelle organization	4	1.42501	1	2.807	0.372965	Client Text Box Input	+
6	GO:0051130	positive regulation of cellular component organization	4	1.16057	1	3.44658	0.779824	Client Text Box Input	+
2	GO:2000758	positive regulation of peptidyl-lysine acetylation	1	5.62878	0.890997	0.177659	0.189017	Client Text Box Input	+
3	GO:1901985	positive regulation of protein acetylation	1	5.62878	0.889591	0.177659	0.189017	Client Text Box Input	+
1	GO:2000615	regulation of histone H3-K9 acetylation	2	28.1439	0.0742789	0.0710634	0.00673904	Client Text Box Input	+
0	GO:2000616	negative regulation of histone H3-K9 acetylation	1	28.1439	0.483411	0.0355317	0.0674489	Client Text Box Input	+
1	GO:0035067	negative regulation of histone acetylation	2	8.04111	0.289124	0.248722	0.0360738	Client Text Box Input	+
2	GO:2000757	negative regulation of peptidyl-lysine acetylation	2	8.04111	0.290294	0.248722	0.0360738	Client Text Box Input	+
3	GO:1901984	negative regulation of protein acetylation	2	8.04111	0.289903	0.248722	0.0360738	Client Text Box Input	+
4	GO:0031400	negative regulation of protein modification process	3	2.63849	0.659882	1.13701	0.117524	Client Text Box Input	+
5	GO:0032269	negative regulation of cellular protein metabolic process	9	2.84601	0.0724778	3.16232	0.00656347	Client Text Box Input	+
6	GO:0051248	negative regulation of protein metabolic process	9	2.81439	0.0759584	3.19785	0.00700606	Client Text Box Input	+
7	GO:0051172	negative regulation of nitrogen compound metabolic process	63	4.47744	3.61519e-19	14.0706	5.94145e-21	Client Text Box Input	+
8	GO:0009892	negative regulation of metabolic process	77	3.40736	3.11919e-17	22.5982	5.70168e-19	Client Text Box Input	+
9	GO:0048519	negative regulation of biological process	123	3.25042	2.70709e-26	37.8413	3.08707e-28	Client Text Box Input	+
7	GO:0010605	negative regulation of macromolecule metabolic process	75	3.5959	6.0477e-18	20.8571	1.06491e-19	Client Text Box Input	+
6	GO:0031324	negative regulation of cellular metabolic process	63	3.97548	6.69385e-17	15.8471	1.24605e-18	Client Text Box Input	+
7	GO:0048523	negative regulation of cellular process	92	3.64168	1.95769e-22	25.263	2.56079e-24	Client Text Box Input	+
2	GO:0031057	negative regulation of histone modification	3	9.38129	0.0760207	0.319785	0.00702455	Client Text Box Input	+
3	GO:1905268	negative regulation of chromatin organization	3	3.24737	0.503271	0.923824	0.0760435	Client Text Box Input	+
4	GO:2001251	negative regulation of chromosome organization	4	2.74574	0.458838	1.4568	0.0677908	Client Text Box Input	+
5	GO:0010639	negative regulation of organelle organization	4	1.37287	1	2.9136	0.54245	Client Text Box Input	+
6	GO:0051129	negative regulation of cellular component organization	5	1.59908	1	3.12679	0.25368	Client Text Box Input	+
0	GO:0071345	cellular response to cytokine stimulus	1	28.1439	0.48283	0.0355317	0.0674489	Client Text Box Input	+
1	GO:0034097	response to cytokine	1	28.1439	0.457043	0.0355317	0.0674489	Client Text Box Input	+
2	GO:0010033	response to organic substance	255	3.80726	3.23224e-71	66.9773	1.73456e-73	Client Text Box Input	+
3	GO:0042221	response to chemical	276	2.71788	1.14985e-49	101.55	8.09889e-52	Client Text Box Input	+
4	GO:0050896	response to stimulus	364	1.72059	1.39195e-25	211.556	1.6807e-27	Client Text Box Input	+
1	GO:0071310	cellular response to organic substance	160	4.63751	2.10209e-52	34.5013	1.44534e-54	Client Text Box Input	+
2	GO:0070887	cellular response to chemical stimulus	175	3.6375	2.28816e-44	48.1099	1.76514e-46	Client Text Box Input	+
3	GO:0051716	cellular response to stimulus	224	2.28249	2.10363e-28	98.1386	2.18724e-30	Client Text Box Input	+
4	GO:0009987	cellular process	472	1.14526	0.00269083	412.132	0.000152975	Client Text Box Input	+
0	GO:0010865	stipule development	1	28.1439	0.482251	0.0355317	0.0674489	Client Text Box Input	+
1	GO:0048366	leaf development	42	3.65958	3.36838e-10	11.4767	8.47321e-12	Client Text Box Input	+
2	GO:0048827	phyllome development	68	3.99537	2.29162e-18	17.0197	3.99678e-20	Client Text Box Input	+
3	GO:0099402	plant organ development	115	3.39973	5.45688e-26	33.8262	6.31435e-28	Client Text Box Input	+
3	GO:0048367	shoot system development	115	4.09171	2.21767e-32	28.1056	2.08266e-34	Client Text Box Input	+
0	GO:0035264	multicellular organism growth	1	28.1439	0.481674	0.0355317	0.0674489	Client Text Box Input	+
0	GO:0070869	heterochromatin assembly involved in chromatin silencing	1	28.1439	0.481098	0.0355317	0.0674489	Client Text Box Input	+
1	GO:0070868	heterochromatin organization involved in chromatin silencing	1	28.1439	0.480523	0.0355317	0.0674489	Client Text Box Input	+
2	GO:0070828	heterochromatin organization	1	3.1271	1	0.319785	0.294752	Client Text Box Input	+
3	GO:0006325	chromatin organization	58	4.4237	2.02269e-17	13.1112	3.66343e-19	Client Text Box Input	+
4	GO:0016043	cellular component organization	105	1.07147	1	97.9964	0.448903	Client Text Box Input	+
5	GO:0071840	cellular component organization or biogenesis	110	1.00776	1	109.153	0.917729	Client Text Box Input	+
4	GO:0051276	chromosome organization	62	3.27377	4.27939e-13	18.9384	9.04249e-15	Client Text Box Input	+
5	GO:0006996	organelle organization	82	1.43075	0.0254601	57.3126	0.0018872	Client Text Box Input	+
2	GO:0097549	chromatin organization involved in negative regulation of transcription	4	2.68037	0.481867	1.49233	0.0723244	Client Text Box Input	+
3	GO:0034401	chromatin organization involved in regulation of transcription	4	2.61804	0.506845	1.52786	0.0770084	Client Text Box Input	+
4	GO:0006355	regulation of transcription, DNA-templated	605	8.42089	0	71.8451	0	Client Text Box Input	+
5	GO:2000112	regulation of cellular macromolecule biosynthetic process	609	7.64138	0	79.6976	0	Client Text Box Input	+
6	GO:0031326	regulation of cellular biosynthetic process	613	7.34449	0	83.464	0	Client Text Box Input	+
7	GO:0009889	regulation of biosynthetic process	617	7.28694	0	84.6721	0	Client Text Box Input	+
6	GO:0010556	regulation of macromolecule biosynthetic process	611	7.61892	0	80.1951	0	Client Text Box Input	+
5	GO:0010468	regulation of gene expression	621	7.04448	0	88.1542	0	Client Text Box Input	+
5	GO:1903506	regulation of nucleic acid-templated transcription	605	8.41673	0	71.8806	0	Client Text Box Input	+
6	GO:2001141	regulation of RNA biosynthetic process	605	8.40427	0	71.9872	0	Client Text Box Input	+
7	GO:0051252	regulation of RNA metabolic process	606	8.09838	0	74.8298	0	Client Text Box Input	+
8	GO:0019219	regulation of nucleobase-containing compound metabolic process	607	7.87977	0	77.0327	0	Client Text Box Input	+
3	GO:0045892	negative regulation of transcription, DNA-templated	54	5.84527	6.82608e-21	9.23824	9.73028e-23	Client Text Box Input	+
4	GO:2000113	negative regulation of cellular macromolecule biosynthetic process	61	5.38174	5.0655e-22	11.3346	6.71096e-24	Client Text Box Input	+
5	GO:0031327	negative regulation of cellular biosynthetic process	62	5.10211	2.34135e-21	12.1518	3.29823e-23	Client Text Box Input	+
6	GO:0009890	negative regulation of biosynthetic process	63	5.09501	1.13999e-21	12.365	1.54853e-23	Client Text Box Input	+
5	GO:0010558	negative regulation of macromolecule biosynthetic process	62	5.43589	1.40349e-22	11.4057	1.78878e-24	Client Text Box Input	+
4	GO:0010629	negative regulation of gene expression	72	4.1609	2.57033e-20	17.3039	3.7932e-22	Client Text Box Input	+
4	GO:1903507	negative regulation of nucleic acid-templated transcription	55	5.90807	1.79499e-21	9.30931	2.49847e-23	Client Text Box Input	+
5	GO:1902679	negative regulation of RNA biosynthetic process	55	5.90807	1.81688e-21	9.30931	2.49847e-23	Client Text Box Input	+
6	GO:0051253	negative regulation of RNA metabolic process	55	5.69086	8.11472e-21	9.66462	1.17033e-22	Client Text Box Input	+
7	GO:0045934	negative regulation of nucleobase-containing compound metabolic process	56	5.27109	7.46333e-20	10.624	1.16399e-21	Client Text Box Input	+
2	GO:0006342	chromatin silencing	4	2.68037	0.481329	1.49233	0.0723244	Client Text Box Input	+
3	GO:0045814	negative regulation of gene expression, epigenetic	4	2.44729	0.579528	1.63446	0.0919392	Client Text Box Input	+
4	GO:0040029	regulation of gene expression, epigenetic	9	1.68863	0.677487	5.32976	0.123159	Client Text Box Input	+
3	GO:0016458	gene silencing	8	1.47158	1	5.43635	0.272354	Client Text Box Input	+
1	GO:0031507	heterochromatin assembly	1	5.62878	0.877813	0.177659	0.189017	Client Text Box Input	+
2	GO:0006338	chromatin remodeling	6	3.01542	0.173532	1.98978	0.0193524	Client Text Box Input	+
2	GO:0031497	chromatin assembly	3	1.79642	1	1.66999	0.245475	Client Text Box Input	+
3	GO:0006323	DNA packaging	3	1.3618	1	2.20297	0.489622	Client Text Box Input	+
4	GO:0071103	DNA conformation change	5	1.35307	1	3.6953	0.427441	Client Text Box Input	+
3	GO:0006333	chromatin assembly or disassembly	8	3.88191	0.0249327	2.06084	0.00184392	Client Text Box Input	+
0	GO:0090400	stress-induced premature senescence	1	28.1439	0.479949	0.0355317	0.0674489	Client Text Box Input	+
1	GO:0090398	cellular senescence	1	28.1439	0.478237	0.0355317	0.0674489	Client Text Box Input	+
2	GO:0033554	cellular response to stress	62	1.56495	0.0149293	39.6179	0.000998962	Client Text Box Input	+
3	GO:0006950	response to stress	174	1.41369	9.7305e-05	123.082	4.3243e-06	Client Text Box Input	+
2	GO:0007569	cell aging	1	28.1439	0.462296	0.0355317	0.0674489	Client Text Box Input	+
3	GO:0007568	aging	10	2.02474	0.30356	4.93891	0.0384859	Client Text Box Input	+
3	GO:0048869	cellular developmental process	111	3.47108	1.00895e-25	31.9785	1.20133e-27	Client Text Box Input	+
0	GO:0071275	cellular response to aluminum ion	1	28.1439	0.479377	0.0355317	0.0674489	Client Text Box Input	+
1	GO:0071248	cellular response to metal ion	3	3.8378	0.396047	0.781698	0.0528682	Client Text Box Input	+
2	GO:0010038	response to metal ion	22	1.34601	0.823794	16.3446	0.164538	Client Text Box Input	+
3	GO:0010035	response to inorganic substance	62	1.91539	8.41789e-05	32.3694	3.65627e-06	Client Text Box Input	+
2	GO:0071241	cellular response to inorganic substance	4	2.12407	0.697857	1.88318	0.131543	Client Text Box Input	+
1	GO:0010044	response to aluminum ion	2	4.02055	0.596837	0.497444	0.102792	Client Text Box Input	+
0	GO:0010767	regulation of transcription from RNA polymerase II promoter in response to UV-induced DNA damage	1	28.1439	0.478807	0.0355317	0.0674489	Client Text Box Input	+
1	GO:0006974	cellular response to DNA damage stimulus	13	1.02485	1	12.6848	0.885369	Client Text Box Input	+
1	GO:0034644	cellular response to UV	2	2.96251	0.808958	0.675102	0.161168	Client Text Box Input	+
2	GO:0009411	response to UV	10	2.34532	0.137226	4.2638	0.014268	Client Text Box Input	+
3	GO:0009416	response to light stimulus	60	2.44375	5.05489e-08	24.5524	1.52588e-09	Client Text Box Input	+
4	GO:0009314	response to radiation	61	2.40109	8.10239e-08	25.4052	2.45939e-09	Client Text Box Input	+
5	GO:0009628	response to abiotic stimulus	166	2.23856	2.14345e-19	74.1547	3.37891e-21	Client Text Box Input	+
2	GO:0071482	cellular response to light stimulus	18	3.8378	9.58996e-05	4.69019	4.19752e-06	Client Text Box Input	+
3	GO:0071478	cellular response to radiation	18	3.67094	0.000158122	4.90338	7.31876e-06	Client Text Box Input	+
4	GO:0071214	cellular response to abiotic stimulus	22	2.93443	0.000393104	7.49719	1.95135e-05	Client Text Box Input	+
5	GO:0104004	cellular response to environmental stimulus	22	2.93443	0.000394437	7.49719	1.95135e-05	Client Text Box Input	+
1	GO:0043618	regulation of transcription from RNA polymerase II promoter in response to stress	7	7.03597	0.00278704	0.994888	0.000158912	Client Text Box Input	+
2	GO:0043620	regulation of DNA-templated transcription in response to stress	7	6.79335	0.003319	1.03042	0.00019147	Client Text Box Input	+
2	GO:0006357	regulation of transcription by RNA polymerase II	83	6.03603	3.08788e-33	13.7508	2.74455e-35	Client Text Box Input	+
0	GO:0022619	generative cell differentiation	1	28.1439	0.476537	0.0355317	0.0674489	Client Text Box Input	+
1	GO:0030154	cell differentiation	102	4.07766	1.94098e-28	25.0143	1.98558e-30	Client Text Box Input	+
1	GO:0055046	microgametogenesis	5	2.51285	0.427161	1.98978	0.0579529	Client Text Box Input	+
2	GO:0009555	pollen development	27	2.26831	0.00332858	11.9031	0.000192581	Client Text Box Input	+
3	GO:0048229	gametophyte development	36	2.29226	0.000238272	15.705	1.13882e-05	Client Text Box Input	+
0	GO:0051573	negative regulation of histone H3-K9 methylation	1	28.1439	0.475973	0.0355317	0.0674489	Client Text Box Input	+
1	GO:0051570	regulation of histone H3-K9 methylation	2	6.2542	0.398132	0.319785	0.0526793	Client Text Box Input	+
2	GO:0031060	regulation of histone methylation	5	5.02569	0.0579958	0.994888	0.00502831	Client Text Box Input	+
1	GO:0031061	negative regulation of histone methylation	2	18.7626	0.111507	0.106595	0.0109768	Client Text Box Input	+
0	GO:0051572	negative regulation of histone H3-K4 methylation	1	28.1439	0.475411	0.0355317	0.0674489	Client Text Box Input	+
1	GO:0051569	regulation of histone H3-K4 methylation	2	8.04111	0.289513	0.248722	0.0360738	Client Text Box Input	+
0	GO:0010602	regulation of 1-aminocyclopropane-1-carboxylate metabolic process	1	28.1439	0.47485	0.0355317	0.0674489	Client Text Box Input	+
1	GO:0006521	regulation of cellular amino acid metabolic process	3	3.8378	0.397044	0.781698	0.0528682	Client Text Box Input	+
2	GO:0033238	regulation of cellular amine metabolic process	3	3.8378	0.396545	0.781698	0.0528682	Client Text Box Input	+
2	GO:0010565	regulation of cellular ketone metabolic process	10	2.99403	0.0383555	3.33998	0.00307462	Client Text Box Input	+
3	GO:0062012	regulation of small molecule metabolic process	13	3.23779	0.00662663	4.01508	0.000403399	Client Text Box Input	+
0	GO:0090241	negative regulation of histone H4 acetylation	1	28.1439	0.47429	0.0355317	0.0674489	Client Text Box Input	+
1	GO:0090239	regulation of histone H4 acetylation	1	14.0719	0.597798	0.0710634	0.0994493	Client Text Box Input	+
0	GO:0006110	regulation of glycolytic process	1	28.1439	0.473731	0.0355317	0.0674489	Client Text Box Input	+
1	GO:1903578	regulation of ATP metabolic process	1	5.62878	0.875766	0.177659	0.189017	Client Text Box Input	+
1	GO:0043470	regulation of carbohydrate catabolic process	1	28.1439	0.458606	0.0355317	0.0674489	Client Text Box Input	+
2	GO:0009894	regulation of catabolic process	5	1.23438	1	4.05061	0.608166	Client Text Box Input	+
2	GO:0006109	regulation of carbohydrate metabolic process	5	1.90161	0.913184	2.62935	0.198165	Client Text Box Input	+
1	GO:1900542	regulation of purine nucleotide metabolic process	1	14.0719	0.604502	0.0710634	0.0994493	Client Text Box Input	+
2	GO:0006140	regulation of nucleotide metabolic process	1	14.0719	0.598402	0.0710634	0.0994493	Client Text Box Input	+
0	GO:0090227	regulation of red or far-red light signaling pathway	1	28.1439	0.473174	0.0355317	0.0674489	Client Text Box Input	+
1	GO:0009966	regulation of signal transduction	42	4.07601	1.57439e-11	10.3042	3.61716e-13	Client Text Box Input	+
2	GO:0010646	regulation of cell communication	45	4.2357	7.01226e-13	10.624	1.51699e-14	Client Text Box Input	+
2	GO:0023051	regulation of signaling	45	4.29313	4.58588e-13	10.4819	9.84391e-15	Client Text Box Input	+
2	GO:0048583	regulation of response to stimulus	76	3.04258	1.48983e-14	24.9788	2.92319e-16	Client Text Box Input	+
1	GO:2000030	regulation of response to red or far red light	6	3.92705	0.0708145	1.52786	0.0063891	Client Text Box Input	+
0	GO:0060867	fruit abscission	1	28.1439	0.472618	0.0355317	0.0674489	Client Text Box Input	+
1	GO:0009838	abscission	3	2.22189	0.8278	1.3502	0.165477	Client Text Box Input	+
0	GO:0035017	cuticle pattern formation	2	28.1439	0.0741419	0.0710634	0.00673904	Client Text Box Input	+
1	GO:0003002	regionalization	22	4.04683	4.49935e-06	5.43635	1.64491e-07	Client Text Box Input	+
2	GO:0007389	pattern specification process	26	3.95536	5.7201e-07	6.57337	1.92812e-08	Client Text Box Input	+
1	GO:0042335	cuticle development	2	1.65552	1	1.20808	0.351578	Client Text Box Input	+
0	GO:1900067	regulation of cellular response to alkaline pH	1	28.1439	0.472063	0.0355317	0.0674489	Client Text Box Input	+
0	GO:0018002	N-terminal peptidyl-glutamic acid acetylation	1	28.1439	0.471509	0.0355317	0.0674489	Client Text Box Input	+
1	GO:0018200	peptidyl-glutamic acid modification	1	28.1439	0.477669	0.0355317	0.0674489	Client Text Box Input	+
2	GO:0018193	peptidyl-amino acid modification	24	1.94096	0.0430429	12.365	0.00355142	Client Text Box Input	+
1	GO:0006474	N-terminal protein amino acid acetylation	4	12.5084	0.0117216	0.319785	0.000768595	Client Text Box Input	+
2	GO:0051604	protein maturation	4	1.25084	1	3.19785	0.566571	Client Text Box Input	+
2	GO:0006473	protein acetylation	9	4.60536	0.00537427	1.95424	0.000321753	Client Text Box Input	+
3	GO:0043543	protein acylation	9	3.05175	0.0508526	2.94913	0.00434076	Client Text Box Input	+
2	GO:0031365	N-terminal protein amino acid modification	4	5.62878	0.088388	0.710634	0.00846379	Client Text Box Input	+
0	GO:0002926	tRNA wobble base 5-methoxycarbonylmethyl-2-thiouridinylation	1	28.1439	0.470957	0.0355317	0.0674489	Client Text Box Input	+
1	GO:0002098	tRNA wobble uridine modification	1	1.56355	1	0.639571	0.485005	Client Text Box Input	+
2	GO:0002097	tRNA wobble base modification	1	1.27927	1	0.781698	0.552178	Client Text Box Input	+
6	GO:0090304	nucleic acid metabolic process	64	1.0334	1	61.9318	0.789266	Client Text Box Input	+
0	GO:0070544	histone H3-K36 demethylation	1	28.1439	0.470406	0.0355317	0.0674489	Client Text Box Input	+
1	GO:0070076	histone lysine demethylation	2	4.69065	0.525921	0.42638	0.0814944	Client Text Box Input	+
2	GO:0016577	histone demethylation	2	4.69065	0.525353	0.42638	0.0814944	Client Text Box Input	+
3	GO:0006482	protein demethylation	2	4.32983	0.577229	0.461912	0.0919617	Client Text Box Input	+
4	GO:0008214	protein dealkylation	2	4.32983	0.576017	0.461912	0.0919617	Client Text Box Input	+
4	GO:0070988	demethylation	2	2.16491	1	0.923824	0.249499	Client Text Box Input	+
3	GO:0016570	histone modification	30	5.05579	3.18283e-10	5.9338	7.95306e-12	Client Text Box Input	+
4	GO:0016569	covalent chromatin modification	31	5.07244	1.37236e-10	6.11145	3.31411e-12	Client Text Box Input	+
0	GO:0009947	centrolateral axis specification	1	28.1439	0.469857	0.0355317	0.0674489	Client Text Box Input	+
1	GO:0009798	axis specification	7	4.19164	0.0312696	1.66999	0.00238075	Client Text Box Input	+
1	GO:0097353	centrolateral pattern formation	1	28.1439	0.477103	0.0355317	0.0674489	Client Text Box Input	+
0	GO:0061187	regulation of chromatin silencing at rDNA	1	28.1439	0.469309	0.0355317	0.0674489	Client Text Box Input	+
0	GO:1904369	positive regulation of sclerenchyma cell differentiation	1	28.1439	0.468762	0.0355317	0.0674489	Client Text Box Input	+
1	GO:1904368	regulation of sclerenchyma cell differentiation	1	28.1439	0.468216	0.0355317	0.0674489	Client Text Box Input	+
2	GO:0045595	regulation of cell differentiation	13	5.08153	0.000139988	2.55828	6.33854e-06	Client Text Box Input	+
1	GO:0045597	positive regulation of cell differentiation	1	4.02055	1	0.248722	0.243729	Client Text Box Input	+
2	GO:0051094	positive regulation of developmental process	22	4.79973	3.4252e-07	4.58359	1.10861e-08	Client Text Box Input	+
0	GO:0010479	stele development	1	28.1439	0.467672	0.0355317	0.0674489	Client Text Box Input	+
1	GO:0009888	tissue development	64	3.10019	1.49183e-12	20.6439	3.27737e-14	Client Text Box Input	+
1	GO:0048364	root development	43	2.55853	3.10578e-06	16.8065	1.10418e-07	Client Text Box Input	+
2	GO:0022622	root system development	43	2.54776	3.36303e-06	16.8776	1.20692e-07	Client Text Box Input	+
0	GO:0120195	positive regulation of anther dehiscence	2	28.1439	0.0740053	0.0710634	0.00673904	Client Text Box Input	+
1	GO:0120194	regulation of anther dehiscence	2	18.7626	0.11094	0.106595	0.0109768	Client Text Box Input	+
2	GO:0009909	regulation of flower development	30	5.17985	1.91448e-10	5.79167	4.65536e-12	Client Text Box Input	+
3	GO:0048580	regulation of post-embryonic development	62	4.60401	2.20028e-19	13.4665	3.50539e-21	Client Text Box Input	+
4	GO:2000026	regulation of multicellular organismal development	86	4.54104	1.09026e-26	18.9384	1.22502e-28	Client Text Box Input	+
5	GO:0051239	regulation of multicellular organismal process	91	4.39296	2.40207e-27	20.715	2.5781e-29	Client Text Box Input	+
3	GO:0048831	regulation of shoot system development	50	5.62878	9.14477e-19	8.88293	1.56426e-20	Client Text Box Input	+
3	GO:2000241	regulation of reproductive process	49	3.80953	1.77385e-12	12.8625	3.92669e-14	Client Text Box Input	+
1	GO:0009911	positive regulation of flower development	7	4.69065	0.018917	1.49233	0.00133875	Client Text Box Input	+
2	GO:0048582	positive regulation of post-embryonic development	13	4.1109	0.000911851	3.16232	4.69459e-05	Client Text Box Input	+
3	GO:0051240	positive regulation of multicellular organismal process	21	4.96657	4.25709e-07	4.22827	1.40642e-08	Client Text Box Input	+
2	GO:2000243	positive regulation of reproductive process	8	3.63147	0.0350055	2.20297	0.00268866	Client Text Box Input	+
0	GO:0032197	transposition, RNA-mediated	1	28.1439	0.467128	0.0355317	0.0674489	Client Text Box Input	+
1	GO:0032196	transposition	1	28.1439	0.466586	0.0355317	0.0674489	Client Text Box Input	+
0	GO:2000134	negative regulation of G1/S transition of mitotic cell cycle	1	28.1439	0.466046	0.0355317	0.0674489	Client Text Box Input	+
1	GO:1902807	negative regulation of cell cycle G1/S phase transition	1	28.1439	0.486922	0.0355317	0.0674489	Client Text Box Input	+
2	GO:1902806	regulation of cell cycle G1/S phase transition	2	9.38129	0.243796	0.21319	0.0287012	Client Text Box Input	+
3	GO:1901987	regulation of cell cycle phase transition	2	1.19761	1	1.66999	0.685279	Client Text Box Input	+
5	GO:0051726	regulation of cell cycle	10	1.2131	1	8.24336	0.478871	Client Text Box Input	+
2	GO:1901988	negative regulation of cell cycle phase transition	1	1.22365	1	0.817229	0.567557	Client Text Box Input	+
1	GO:2000045	regulation of G1/S transition of mitotic cell cycle	1	14.0719	0.585984	0.0710634	0.0994493	Client Text Box Input	+
1	GO:1901991	negative regulation of mitotic cell cycle phase transition	1	1.22365	1	0.817229	0.567557	Client Text Box Input	+
0	GO:1904277	negative regulation of wax biosynthetic process	1	28.1439	0.465506	0.0355317	0.0674489	Client Text Box Input	+
1	GO:1904276	regulation of wax biosynthetic process	4	16.0822	0.00617345	0.248722	0.000374776	Client Text Box Input	+
0	GO:0061062	regulation of nematode larval development	2	28.1439	0.0738693	0.0710634	0.00673904	Client Text Box Input	+
0	GO:1904250	positive regulation of age-related resistance	1	28.1439	0.464968	0.0355317	0.0674489	Client Text Box Input	+
1	GO:0045089	positive regulation of innate immune response	4	1.44328	1	2.77147	0.367128	Client Text Box Input	+
2	GO:0031349	positive regulation of defense response	4	1.04237	1	3.83742	0.79496	Client Text Box Input	+
3	GO:0031347	regulation of defense response	26	2.78228	0.000181186	9.34484	8.50781e-06	Client Text Box Input	+
4	GO:0080134	regulation of response to stress	34	2.49191	9.16187e-05	13.6442	3.99478e-06	Client Text Box Input	+
3	GO:0048584	positive regulation of response to stimulus	15	1.70225	0.426213	8.81186	0.0576813	Client Text Box Input	+
2	GO:0043902	positive regulation of multi-organism process	4	1.11461	1	3.5887	0.784629	Client Text Box Input	+
3	GO:0043900	regulation of multi-organism process	17	1.69662	0.297044	10.0199	0.0374605	Client Text Box Input	+
2	GO:0002833	positive regulation of response to biotic stimulus	4	1.12576	1	3.55317	0.783345	Client Text Box Input	+
3	GO:0002831	regulation of response to biotic stimulus	14	2.11836	0.106212	6.6089	0.0103309	Client Text Box Input	+
2	GO:0032103	positive regulation of response to external stimulus	4	1.09297	1	3.65977	0.787353	Client Text Box Input	+
3	GO:0032101	regulation of response to external stimulus	15	2.21025	0.0659681	6.78656	0.00590759	Client Text Box Input	+
2	GO:0050778	positive regulation of immune response	4	1.44328	1	2.77147	0.367128	Client Text Box Input	+
3	GO:0002684	positive regulation of immune system process	4	1.44328	1	2.77147	0.367128	Client Text Box Input	+
4	GO:0002682	regulation of immune system process	10	1.9681	0.339061	5.08103	0.0432711	Client Text Box Input	+
3	GO:0050776	regulation of immune response	8	1.71871	0.791913	4.65465	0.152194	Client Text Box Input	+
2	GO:0045088	regulation of innate immune response	7	1.55124	1	4.51253	0.231122	Client Text Box Input	+
1	GO:1904248	regulation of age-related resistance	1	28.1439	0.464431	0.0355317	0.0674489	Client Text Box Input	+
0	GO:1990532	stress response to nickel ion	2	28.1439	0.0737338	0.0710634	0.00673904	Client Text Box Input	+
1	GO:0097501	stress response to metal ion	2	3.51798	0.684748	0.568507	0.125398	Client Text Box Input	+
0	GO:0043619	regulation of transcription from RNA polymerase II promoter in response to oxidative stress	1	28.1439	0.463896	0.0355317	0.0674489	Client Text Box Input	+
1	GO:0034599	cellular response to oxidative stress	4	1.60822	1	2.48722	0.324145	Client Text Box Input	+
2	GO:0006979	response to oxidative stress	16	1.00739	1	15.8827	0.897803	Client Text Box Input	+
0	GO:0043610	regulation of carbohydrate utilization	2	28.1439	0.0735987	0.0710634	0.00673904	Client Text Box Input	+
0	GO:0080166	stomium development	1	28.1439	0.463361	0.0355317	0.0674489	Client Text Box Input	+
1	GO:0022412	cellular process involved in reproduction in multicellular organism	4	1.60822	1	2.48722	0.324145	Client Text Box Input	+
2	GO:0032504	multicellular organism reproduction	13	2.03261	0.216409	6.39571	0.0253318	Client Text Box Input	+
1	GO:0048653	anther development	11	4.24086	0.00244205	2.59381	0.000138422	Client Text Box Input	+
2	GO:0048443	stamen development	17	4.83279	1.18884e-05	3.51764	4.64532e-07	Client Text Box Input	+
3	GO:0048437	floral organ development	37	4.43116	4.32464e-11	8.34995	1.01534e-12	Client Text Box Input	+
4	GO:0009908	flower development	77	4.95899	5.98897e-26	15.5274	7.03048e-28	Client Text Box Input	+
5	GO:0090567	reproductive shoot system development	80	4.98122	4.30453e-27	16.0603	4.76436e-29	Client Text Box Input	+
3	GO:0048466	androecium development	17	4.83279	1.19397e-05	3.51764	4.64532e-07	Client Text Box Input	+
4	GO:0048438	floral whorl development	33	4.94015	5.29649e-11	6.67996	1.26128e-12	Client Text Box Input	+
0	GO:0080149	sucrose induced translational repression	1	28.1439	0.462828	0.0355317	0.0674489	Client Text Box Input	+
1	GO:0032055	negative regulation of translation in response to stress	1	14.0719	0.587145	0.0710634	0.0994493	Client Text Box Input	+
2	GO:0017148	negative regulation of translation	6	4.11862	0.0590292	1.4568	0.00519711	Client Text Box Input	+
3	GO:0034249	negative regulation of cellular amide metabolic process	6	3.92705	0.0709464	1.52786	0.0063891	Client Text Box Input	+
4	GO:0034248	regulation of cellular amide metabolic process	6	1.01116	1	5.9338	0.835391	Client Text Box Input	+
3	GO:0006417	regulation of translation	6	1.02341	1	5.86273	0.83356	Client Text Box Input	+
2	GO:0043555	regulation of translation in response to stress	1	14.0719	0.584252	0.0710634	0.0994493	Client Text Box Input	+
0	GO:0009722	detection of cytokinin stimulus	1	28.1439	0.461765	0.0355317	0.0674489	Client Text Box Input	+
1	GO:0009720	detection of hormone stimulus	2	9.38129	0.241389	0.21319	0.0287012	Client Text Box Input	+
2	GO:0009725	response to hormone	231	4.20792	4.99398e-71	54.8965	2.76373e-73	Client Text Box Input	+
3	GO:0009719	response to endogenous stimulus	231	4.15946	3.532e-70	55.5361	2.01389e-72	Client Text Box Input	+
2	GO:0009593	detection of chemical stimulus	3	3.67094	0.426501	0.817229	0.0582926	Client Text Box Input	+
3	GO:0051606	detection of stimulus	11	3.36503	0.0123931	3.26892	0.000825098	Client Text Box Input	+
2	GO:0009726	detection of endogenous stimulus	2	9.38129	0.24173	0.21319	0.0287012	Client Text Box Input	+
1	GO:0009735	response to cytokinin	22	5.89681	1.40323e-08	3.73083	3.88282e-10	Client Text Box Input	+
0	GO:0048457	floral whorl morphogenesis	1	28.1439	0.461236	0.0355317	0.0674489	Client Text Box Input	+
1	GO:0048439	flower morphogenesis	1	7.03597	0.810911	0.142127	0.160197	Client Text Box Input	+
2	GO:0010016	shoot system morphogenesis	26	4.38168	9.50242e-08	5.9338	2.91622e-09	Client Text Box Input	+
3	GO:0009653	anatomical structure morphogenesis	74	2.45595	6.62793e-10	30.1309	1.68949e-11	Client Text Box Input	+
2	GO:0090698	post-embryonic plant morphogenesis	20	3.02622	0.000614695	6.6089	3.08224e-05	Client Text Box Input	+
0	GO:0045792	negative regulation of cell size	1	28.1439	0.460707	0.0355317	0.0674489	Client Text Box Input	+
1	GO:0008361	regulation of cell size	3	3.1271	0.525136	0.959356	0.0824296	Client Text Box Input	+
2	GO:0032535	regulation of cellular component size	3	1.02965	1	2.9136	0.768117	Client Text Box Input	+
3	GO:0090066	regulation of anatomical structure size	3	1.02965	1	2.9136	0.768117	Client Text Box Input	+
0	GO:0010221	negative regulation of vernalization response	1	28.1439	0.46018	0.0355317	0.0674489	Client Text Box Input	+
1	GO:0048585	negative regulation of response to stimulus	28	3.69966	6.0027e-07	7.56825	2.03345e-08	Client Text Box Input	+
1	GO:0010219	regulation of vernalization response	2	11.2576	0.193963	0.177659	0.0220213	Client Text Box Input	+
0	GO:0043504	mitochondrial DNA repair	1	28.1439	0.459654	0.0355317	0.0674489	Client Text Box Input	+
1	GO:0032042	mitochondrial DNA metabolic process	1	14.0719	0.586564	0.0710634	0.0994493	Client Text Box Input	+
2	GO:0000002	mitochondrial genome maintenance	1	5.62878	0.893823	0.177659	0.189017	Client Text Box Input	+
0	GO:0080006	internode patterning	2	28.1439	0.0734642	0.0710634	0.00673904	Client Text Box Input	+
0	GO:1904095	negative regulation of endosperm development	1	28.1439	0.45913	0.0355317	0.0674489	Client Text Box Input	+
1	GO:2000014	regulation of endosperm development	1	2.81439	1	0.355317	0.31896	Client Text Box Input	+
2	GO:0080050	regulation of seed development	10	6.39634	0.000269786	1.5634	1.31206e-05	Client Text Box Input	+
1	GO:0048581	negative regulation of post-embryonic development	17	4.47146	2.96632e-05	3.80189	1.21379e-06	Client Text Box Input	+
2	GO:0051093	negative regulation of developmental process	29	5.8298	3.544e-11	4.97444	8.26122e-13	Client Text Box Input	+
2	GO:0051241	negative regulation of multicellular organismal process	23	5.17847	4.78009e-08	4.44146	1.43491e-09	Client Text Box Input	+
1	GO:2000242	negative regulation of reproductive process	13	5.30247	9.57706e-05	2.45169	4.20793e-06	Client Text Box Input	+
0	GO:0010151	chloroplast elongation	2	28.1439	0.0733301	0.0710634	0.00673904	Client Text Box Input	+
0	GO:0043457	regulation of cellular respiration	1	28.1439	0.458084	0.0355317	0.0674489	Client Text Box Input	+
0	GO:0017198	N-terminal peptidyl-serine acetylation	1	28.1439	0.457563	0.0355317	0.0674489	Client Text Box Input	+
1	GO:0030920	peptidyl-serine acetylation	1	28.1439	0.487512	0.0355317	0.0674489	Client Text Box Input	+
0	GO:0010929	positive regulation of auxin mediated signaling pathway	3	21.1079	0.018217	0.142127	0.00127088	Client Text Box Input	+
1	GO:0010928	regulation of auxin mediated signaling pathway	6	5.62878	0.0184092	1.06595	0.00129664	Client Text Box Input	+
1	GO:0009967	positive regulation of signal transduction	4	1.37287	1	2.9136	0.54245	Client Text Box Input	+
2	GO:0010647	positive regulation of cell communication	4	1.30902	1	3.05573	0.553658	Client Text Box Input	+
2	GO:0023056	positive regulation of signaling	4	1.37287	1	2.9136	0.54245	Client Text Box Input	+
0	GO:0010500	transmitting tissue development	3	21.1079	0.0181733	0.142127	0.00127088	Client Text Box Input	+
1	GO:0048467	gynoecium development	15	4.74335	6.31848e-05	3.16232	2.67023e-06	Client Text Box Input	+
0	GO:1900033	negative regulation of trichome patterning	3	21.1079	0.0181298	0.142127	0.00127088	Client Text Box Input	+
1	GO:0023057	negative regulation of signaling	20	5.26054	4.03332e-07	3.80189	1.32573e-08	Client Text Box Input	+
1	GO:0010648	negative regulation of cell communication	20	5.26054	4.054e-07	3.80189	1.32573e-08	Client Text Box Input	+
1	GO:0010454	negative regulation of cell fate commitment	3	16.8863	0.0265535	0.177659	0.0019816	Client Text Box Input	+
2	GO:0045596	negative regulation of cell differentiation	7	15.1544	6.74207e-05	0.461912	2.87185e-06	Client Text Box Input	+
2	GO:0010453	regulation of cell fate commitment	4	8.65965	0.030251	0.461912	0.00229305	Client Text Box Input	+
1	GO:1900032	regulation of trichome patterning	3	21.1079	0.0180866	0.142127	0.00127088	Client Text Box Input	+
0	GO:0010077	maintenance of inflorescence meristem identity	6	18.7626	0.00013719	0.319785	6.16585e-06	Client Text Box Input	+
1	GO:0010074	maintenance of meristem identity	15	9.81763	2.4972e-08	1.52786	7.24494e-10	Client Text Box Input	+
2	GO:0010073	meristem maintenance	25	5.2902	7.11142e-09	4.72572	1.88429e-10	Client Text Box Input	+
3	GO:0048507	meristem development	31	4.2559	6.5361e-09	7.284	1.70993e-10	Client Text Box Input	+
2	GO:0019827	stem cell population maintenance	15	7.96525	2.44811e-07	1.88318	7.8415e-09	Client Text Box Input	+
3	GO:0098727	maintenance of cell number	15	7.96525	2.43536e-07	1.88318	7.8415e-09	Client Text Box Input	+
0	GO:0010076	maintenance of floral meristem identity	6	18.7626	0.00013668	0.319785	6.16585e-06	Client Text Box Input	+
0	GO:0071497	cellular response to freezing	2	18.7626	0.111317	0.106595	0.0109768	Client Text Box Input	+
1	GO:0070417	cellular response to cold	3	2.48328	0.703705	1.20808	0.132881	Client Text Box Input	+
2	GO:0009409	response to cold	30	2.11079	0.00426525	14.2127	0.000251781	Client Text Box Input	+
3	GO:0009266	response to temperature stimulus	47	2.24197	3.08788e-05	20.9637	1.27389e-06	Client Text Box Input	+
1	GO:0050826	response to freezing	3	3.24737	0.502714	0.923824	0.0760435	Client Text Box Input	+
0	GO:0060774	auxin mediated signaling pathway involved in phyllotactic patterning	2	18.7626	0.111128	0.106595	0.0109768	Client Text Box Input	+
1	GO:0009734	auxin-activated signaling pathway	26	3.8311	1.0065e-06	6.78656	3.44334e-08	Client Text Box Input	+
2	GO:0071365	cellular response to auxin stimulus	28	3.75252	4.65487e-07	7.46166	1.54564e-08	Client Text Box Input	+
3	GO:0032870	cellular response to hormone stimulus	155	5.1503	6.99487e-56	30.0954	4.45757e-58	Client Text Box Input	+
4	GO:0071495	cellular response to endogenous stimulus	155	5.0373	8.82047e-55	30.7705	5.9168e-57	Client Text Box Input	+
3	GO:0009733	response to auxin	56	3.95002	7.13426e-15	14.1772	1.38785e-16	Client Text Box Input	+
2	GO:0009755	hormone-mediated signaling pathway	148	5.44483	6.95991e-56	27.1818	4.55201e-58	Client Text Box Input	+
3	GO:0007165	signal transduction	172	2.97343	2.98573e-33	57.8456	2.60369e-35	Client Text Box Input	+
4	GO:0023052	signaling	174	2.94647	3.05126e-33	59.0537	2.76317e-35	Client Text Box Input	+
4	GO:0007154	cell communication	182	2.6874	3.12234e-30	67.7234	3.03699e-32	Client Text Box Input	+
1	GO:0060771	phyllotactic patterning	2	11.2576	0.195116	0.177659	0.0220213	Client Text Box Input	+
2	GO:0009956	radial pattern formation	3	3.8378	0.39555	0.781698	0.0528682	Client Text Box Input	+
0	GO:0034247	snoRNA splicing	2	18.7626	0.110752	0.106595	0.0109768	Client Text Box Input	+
1	GO:0043144	snoRNA processing	2	2.81439	0.8656	0.710634	0.173468	Client Text Box Input	+
2	GO:0016074	snoRNA metabolic process	2	2.81439	0.864876	0.710634	0.173468	Client Text Box Input	+
0	GO:0018026	peptidyl-lysine monomethylation	6	15.3512	0.000293515	0.390849	1.4373e-05	Client Text Box Input	+
1	GO:0018022	peptidyl-lysine methylation	17	9.7642	2.22729e-09	1.74105	5.71484e-11	Client Text Box Input	+
2	GO:0018205	peptidyl-lysine modification	21	4.80505	6.86692e-07	4.3704	2.33772e-08	Client Text Box Input	+
2	GO:0006479	protein methylation	19	6.76878	2.8651e-08	2.807	8.40839e-10	Client Text Box Input	+
3	GO:0043414	macromolecule methylation	20	3.23493	0.000264984	6.18252	1.28426e-05	Client Text Box Input	+
4	GO:0032259	methylation	20	1.50502	0.580975	13.2889	0.0916817	Client Text Box Input	+
3	GO:0008213	protein alkylation	19	6.76878	2.84882e-08	2.807	8.40839e-10	Client Text Box Input	+
0	GO:0010262	somatic embryogenesis	7	15.1544	6.71563e-05	0.461912	2.87185e-06	Client Text Box Input	+
1	GO:0009793	embryo development ending in seed dormancy	33	1.72951	0.0421466	19.0805	0.00345626	Client Text Box Input	+
2	GO:0009790	embryo development	33	1.66145	0.0854342	19.8622	0.0081093	Client Text Box Input	+
2	GO:0048316	seed development	42	1.67428	0.0276142	25.0854	0.00207466	Client Text Box Input	+
0	GO:0007263	nitric oxide mediated signal transduction	1	14.0719	0.608846	0.0710634	0.0994493	Client Text Box Input	+
2	GO:0035556	intracellular signal transduction	77	3.88365	3.60015e-20	19.8267	5.49411e-22	Client Text Box Input	+
0	GO:0000085	mitotic G2 phase	1	14.0719	0.607598	0.0710634	0.0994493	Client Text Box Input	+
1	GO:0051319	G2 phase	1	9.38129	0.699005	0.106595	0.130353	Client Text Box Input	+
2	GO:0051325	interphase	1	9.38129	0.699634	0.106595	0.130353	Client Text Box Input	+
3	GO:0022403	cell cycle phase	1	7.03597	0.817154	0.142127	0.160197	Client Text Box Input	+
4	GO:0044848	biological phase	1	7.03597	0.826343	0.142127	0.160197	Client Text Box Input	+
1	GO:0051329	mitotic interphase	1	14.0719	0.594204	0.0710634	0.0994493	Client Text Box Input	+
2	GO:0098763	mitotic cell cycle phase	1	9.38129	0.697124	0.106595	0.130353	Client Text Box Input	+
0	GO:0000084	mitotic S phase	1	14.0719	0.606977	0.0710634	0.0994493	Client Text Box Input	+
1	GO:0051320	S phase	1	14.0719	0.59361	0.0710634	0.0994493	Client Text Box Input	+
0	GO:0000080	mitotic G1 phase	1	14.0719	0.606356	0.0710634	0.0994493	Client Text Box Input	+
1	GO:0051318	G1 phase	1	14.0719	0.593016	0.0710634	0.0994493	Client Text Box Input	+
0	GO:0090708	specification of plant organ axis polarity	2	14.0719	0.151596	0.142127	0.0160926	Client Text Box Input	+
1	GO:1905392	plant organ morphogenesis	41	2.99714	1.12784e-07	13.6797	3.48019e-09	Client Text Box Input	+
1	GO:0065001	specification of axis polarity	6	6.2542	0.0121162	0.959356	0.000804628	Client Text Box Input	+
0	GO:0071588	hydrogen peroxide mediated signaling pathway	1	14.0719	0.605737	0.0710634	0.0994493	Client Text Box Input	+
0	GO:0055063	sulfate ion homeostasis	1	14.0719	0.605118	0.0710634	0.0994493	Client Text Box Input	+
1	GO:0072505	divalent inorganic anion homeostasis	2	2.96251	0.808278	0.675102	0.161168	Client Text Box Input	+
2	GO:0055081	anion homeostasis	4	2.68037	0.482406	1.49233	0.0723244	Client Text Box Input	+
0	GO:2001280	positive regulation of unsaturated fatty acid biosynthetic process	1	14.0719	0.603886	0.0710634	0.0994493	Client Text Box Input	+
1	GO:0045723	positive regulation of fatty acid biosynthetic process	2	11.2576	0.19425	0.177659	0.0220213	Client Text Box Input	+
2	GO:0045923	positive regulation of fatty acid metabolic process	2	7.03597	0.342728	0.284254	0.044084	Client Text Box Input	+
3	GO:0045834	positive regulation of lipid metabolic process	2	2.16491	1	0.923824	0.249499	Client Text Box Input	+
4	GO:0019216	regulation of lipid metabolic process	7	2.5922	0.207457	2.70041	0.0239012	Client Text Box Input	+
3	GO:0062013	positive regulation of small molecule metabolic process	3	3.67094	0.428605	0.817229	0.0582926	Client Text Box Input	+
3	GO:0019217	regulation of fatty acid metabolic process	2	2.68037	0.884758	0.746166	0.185913	Client Text Box Input	+
2	GO:0042304	regulation of fatty acid biosynthetic process	2	4.02055	0.594521	0.497444	0.102792	Client Text Box Input	+
3	GO:0046890	regulation of lipid biosynthetic process	7	3.3391	0.0779091	2.09637	0.00735583	Client Text Box Input	+
2	GO:0031328	positive regulation of cellular biosynthetic process	169	7.79724	1.36907e-84	21.6743	6.19904e-87	Client Text Box Input	+
3	GO:0009891	positive regulation of biosynthetic process	173	7.80271	1.0055e-86	22.1718	4.04694e-89	Client Text Box Input	+
2	GO:0046889	positive regulation of lipid biosynthetic process	2	2.44729	0.968482	0.817229	0.21114	Client Text Box Input	+
1	GO:2001279	regulation of unsaturated fatty acid biosynthetic process	1	14.0719	0.603272	0.0710634	0.0994493	Client Text Box Input	+
0	GO:0097552	mitochondrial double-strand break repair via homologous recombination	1	14.0719	0.602659	0.0710634	0.0994493	Client Text Box Input	+
1	GO:0097551	mitochondrial double-strand break repair	1	14.0719	0.602047	0.0710634	0.0994493	Client Text Box Input	+
0	GO:0006344	maintenance of chromatin silencing	1	14.0719	0.601436	0.0710634	0.0994493	Client Text Box Input	+
0	GO:0071294	cellular response to zinc ion	1	14.0719	0.600827	0.0710634	0.0994493	Client Text Box Input	+
1	GO:0010043	response to zinc ion	3	2.01028	0.921463	1.49233	0.200117	Client Text Box Input	+
0	GO:1902459	positive regulation of stem cell population maintenance	1	14.0719	0.600219	0.0710634	0.0994493	Client Text Box Input	+
1	GO:2000036	regulation of stem cell population maintenance	2	14.0719	0.149938	0.142127	0.0160926	Client Text Box Input	+
0	GO:1901959	positive regulation of cutin biosynthetic process	1	14.0719	0.599612	0.0710634	0.0994493	Client Text Box Input	+
1	GO:1901957	regulation of cutin biosynthetic process	3	16.8863	0.0266133	0.177659	0.0019816	Client Text Box Input	+
1	GO:0010557	positive regulation of macromolecule biosynthetic process	167	8.14563	5.79621e-86	20.5018	2.52728e-88	Client Text Box Input	+
0	GO:0040019	positive regulation of embryonic development	1	14.0719	0.599006	0.0710634	0.0994493	Client Text Box Input	+
1	GO:0045995	regulation of embryonic development	2	3.75252	0.651467	0.532976	0.113949	Client Text Box Input	+
0	GO:0060862	negative regulation of floral organ abscission	2	14.0719	0.151118	0.142127	0.0160926	Client Text Box Input	+
1	GO:0009910	negative regulation of flower development	9	5.0659	0.00298194	1.77659	0.000171025	Client Text Box Input	+
1	GO:0060860	regulation of floral organ abscission	2	14.0719	0.150881	0.142127	0.0160926	Client Text Box Input	+
0	GO:1900030	regulation of pectin biosynthetic process	1	14.0719	0.597196	0.0710634	0.0994493	Client Text Box Input	+
1	GO:0010675	regulation of cellular carbohydrate metabolic process	4	2.29746	0.621787	1.74105	0.108132	Client Text Box Input	+
1	GO:0032885	regulation of polysaccharide biosynthetic process	1	1.22365	1	0.817229	0.567557	Client Text Box Input	+
2	GO:0043255	regulation of carbohydrate biosynthetic process	4	2.16491	0.684711	1.84765	0.125506	Client Text Box Input	+
0	GO:0060772	leaf phyllotactic patterning	2	14.0719	0.150644	0.142127	0.0160926	Client Text Box Input	+
0	GO:0009957	epidermal cell fate specification	3	14.0719	0.0368308	0.21319	0.0028968	Client Text Box Input	+
1	GO:0001708	cell fate specification	10	9.38129	1.81429e-05	1.06595	7.18047e-07	Client Text Box Input	+
2	GO:0045165	cell fate commitment	15	7.40628	5.35726e-07	2.02531	1.79683e-08	Client Text Box Input	+
1	GO:0009913	epidermal cell differentiation	4	8.04111	0.0365531	0.497444	0.00286884	Client Text Box Input	+
2	GO:0030855	epithelial cell differentiation	4	8.04111	0.036789	0.497444	0.00286884	Client Text Box Input	+
3	GO:0060429	epithelium development	4	6.62209	0.0589587	0.604039	0.00517112	Client Text Box Input	+
2	GO:0008544	epidermis development	4	8.04111	0.0366314	0.497444	0.00286884	Client Text Box Input	+
0	GO:0048629	trichome patterning	2	14.0719	0.150408	0.142127	0.0160926	Client Text Box Input	+
1	GO:0010026	trichome differentiation	12	4.16946	0.00151187	2.87807	8.06263e-05	Client Text Box Input	+
2	GO:0090558	plant epidermis development	21	2.35467	0.00901871	8.91846	0.000571704	Client Text Box Input	+
1	GO:0045168	cell-cell signaling involved in cell fate commitment	2	5.62878	0.45058	0.355317	0.0618102	Client Text Box Input	+
2	GO:0007267	cell-cell signaling	2	1.12576	1	1.77659	0.699248	Client Text Box Input	+
0	GO:0032211	negative regulation of telomere maintenance via telomerase	1	14.0719	0.596596	0.0710634	0.0994493	Client Text Box Input	+
1	GO:0032210	regulation of telomere maintenance via telomerase	1	4.69065	0.984827	0.21319	0.21685	Client Text Box Input	+
2	GO:1904356	regulation of telomere maintenance via telomere lengthening	1	4.69065	0.984077	0.21319	0.21685	Client Text Box Input	+
3	GO:0032204	regulation of telomere maintenance	1	2.81439	1	0.355317	0.31896	Client Text Box Input	+
2	GO:2000278	regulation of DNA biosynthetic process	1	3.1271	1	0.319785	0.294752	Client Text Box Input	+
1	GO:2000279	negative regulation of DNA biosynthetic process	1	7.03597	0.818554	0.142127	0.160197	Client Text Box Input	+
2	GO:0051053	negative regulation of DNA metabolic process	1	1.04237	1	0.959356	0.623972	Client Text Box Input	+
1	GO:1904357	negative regulation of telomere maintenance via telomere lengthening	1	14.0719	0.595996	0.0710634	0.0994493	Client Text Box Input	+
2	GO:0032205	negative regulation of telomere maintenance	1	9.38129	0.701528	0.106595	0.130353	Client Text Box Input	+
0	GO:0010438	cellular response to sulfur starvation	3	14.0719	0.0367524	0.21319	0.0028968	Client Text Box Input	+
1	GO:0009267	cellular response to starvation	12	2.29746	0.126278	5.22316	0.0127273	Client Text Box Input	+
2	GO:0031669	cellular response to nutrient levels	14	2.25151	0.0766722	6.21805	0.00717476	Client Text Box Input	+
3	GO:0031668	cellular response to extracellular stimulus	14	1.86737	0.310476	7.49719	0.0394148	Client Text Box Input	+
4	GO:0071496	cellular response to external stimulus	14	1.81573	0.331127	7.71038	0.042203	Client Text Box Input	+
5	GO:0009605	response to external stimulus	71	1.15906	0.935257	61.2567	0.203269	Client Text Box Input	+
4	GO:0009991	response to extracellular stimulus	16	1.68023	0.369239	9.5225	0.0480513	Client Text Box Input	+
3	GO:0031667	response to nutrient levels	16	1.94936	0.130444	8.20782	0.0133879	Client Text Box Input	+
2	GO:0042594	response to starvation	13	2.04397	0.21416	6.36018	0.0249968	Client Text Box Input	+
0	GO:1990619	histone H3-K9 deacetylation	1	14.0719	0.5948	0.0710634	0.0994493	Client Text Box Input	+
1	GO:0070932	histone H3 deacetylation	1	4.69065	0.990105	0.21319	0.21685	Client Text Box Input	+
2	GO:0016575	histone deacetylation	12	8.44316	4.00143e-06	1.42127	1.44945e-07	Client Text Box Input	+
3	GO:0006476	protein deacetylation	12	8.23723	4.89843e-06	1.4568	1.81545e-07	Client Text Box Input	+
4	GO:0035601	protein deacylation	12	7.85411	7.49496e-06	1.52786	2.80291e-07	Client Text Box Input	+
5	GO:0098732	macromolecule deacylation	12	7.6756	9.12008e-06	1.5634	3.45654e-07	Client Text Box Input	+
0	GO:0050891	multicellular organismal water homeostasis	1	14.0719	0.592424	0.0710634	0.0994493	Client Text Box Input	+
1	GO:0050878	regulation of body fluid levels	1	14.0719	0.591242	0.0710634	0.0994493	Client Text Box Input	+
1	GO:0048871	multicellular organismal homeostasis	1	3.51798	1	0.284254	0.269685	Client Text Box Input	+
1	GO:0030104	water homeostasis	1	2.81439	1	0.355317	0.31896	Client Text Box Input	+
0	GO:1903866	palisade mesophyll development	1	14.0719	0.591832	0.0710634	0.0994493	Client Text Box Input	+
0	GO:1904278	positive regulation of wax biosynthetic process	3	14.0719	0.0366744	0.21319	0.0028968	Client Text Box Input	+
0	GO:0010377	guard cell fate commitment	1	14.0719	0.590066	0.0710634	0.0994493	Client Text Box Input	+
1	GO:0010052	guard cell differentiation	3	4.69065	0.278339	0.639571	0.0337946	Client Text Box Input	+
2	GO:0090627	plant epidermal cell differentiation	10	1.78126	0.534631	5.61401	0.0841889	Client Text Box Input	+
2	GO:0010103	stomatal complex morphogenesis	3	2.91144	0.591726	1.03042	0.0958591	Client Text Box Input	+
3	GO:0010374	stomatal complex development	5	2.60591	0.39329	1.91871	0.0515109	Client Text Box Input	+
3	GO:0090626	plant epidermis morphogenesis	6	1.9189	0.745231	3.12679	0.141723	Client Text Box Input	+
0	GO:0010373	negative regulation of gibberellin biosynthetic process	1	14.0719	0.589479	0.0710634	0.0994493	Client Text Box Input	+
1	GO:0062014	negative regulation of small molecule metabolic process	1	1.56355	1	0.639571	0.485005	Client Text Box Input	+
1	GO:0051055	negative regulation of lipid biosynthetic process	1	2.34532	1	0.42638	0.364912	Client Text Box Input	+
2	GO:0045833	negative regulation of lipid metabolic process	1	2.16491	1	0.461912	0.386714	Client Text Box Input	+
1	GO:0010371	regulation of gibberellin biosynthetic process	4	11.2576	0.015301	0.355317	0.00104692	Client Text Box Input	+
2	GO:0043455	regulation of secondary metabolic process	10	5.02569	0.00150083	1.98978	7.97857e-05	Client Text Box Input	+
2	GO:0019747	regulation of isoprenoid metabolic process	5	4.39748	0.0866436	1.13701	0.00825315	Client Text Box Input	+
2	GO:0046885	regulation of hormone biosynthetic process	8	4.50302	0.0118727	1.77659	0.000782488	Client Text Box Input	+
3	GO:0032350	regulation of hormone metabolic process	8	3.63147	0.035082	2.20297	0.00268866	Client Text Box Input	+
4	GO:0010817	regulation of hormone levels	21	1.51544	0.489405	13.8574	0.0737021	Client Text Box Input	+
1	GO:0045827	negative regulation of isoprenoid metabolic process	1	5.62878	0.882624	0.177659	0.189017	Client Text Box Input	+
1	GO:0032353	negative regulation of hormone biosynthetic process	1	4.02055	1	0.248722	0.243729	Client Text Box Input	+
2	GO:0032351	negative regulation of hormone metabolic process	1	4.02055	1	0.248722	0.243729	Client Text Box Input	+
0	GO:0010365	positive regulation of ethylene biosynthetic process	1	14.0719	0.588894	0.0710634	0.0994493	Client Text Box Input	+
1	GO:0010364	regulation of ethylene biosynthetic process	1	2.81439	1	0.355317	0.31896	Client Text Box Input	+
2	GO:1900911	regulation of olefin biosynthetic process	1	2.81439	1	0.355317	0.31896	Client Text Box Input	+
3	GO:1900908	regulation of olefin metabolic process	1	2.81439	1	0.355317	0.31896	Client Text Box Input	+
2	GO:0031335	regulation of sulfur amino acid metabolic process	1	2.81439	1	0.355317	0.31896	Client Text Box Input	+
3	GO:0042762	regulation of sulfur metabolic process	4	3.63147	0.25849	1.10148	0.0310378	Client Text Box Input	+
1	GO:1900913	positive regulation of olefin biosynthetic process	1	14.0719	0.581388	0.0710634	0.0994493	Client Text Box Input	+
2	GO:1900910	positive regulation of olefin metabolic process	1	14.0719	0.580819	0.0710634	0.0994493	Client Text Box Input	+
1	GO:0046886	positive regulation of hormone biosynthetic process	2	5.11707	0.479659	0.390849	0.07143	Client Text Box Input	+
2	GO:0032352	positive regulation of hormone metabolic process	2	4.69065	0.523654	0.42638	0.0814944	Client Text Box Input	+
1	GO:0031337	positive regulation of sulfur amino acid metabolic process	1	14.0719	0.609472	0.0710634	0.0994493	Client Text Box Input	+
2	GO:0045764	positive regulation of cellular amino acid metabolic process	1	9.38129	0.695253	0.106595	0.130353	Client Text Box Input	+
3	GO:0033240	positive regulation of cellular amine metabolic process	1	9.38129	0.707917	0.106595	0.130353	Client Text Box Input	+
2	GO:0051176	positive regulation of sulfur metabolic process	1	3.1271	1	0.319785	0.294752	Client Text Box Input	+
0	GO:0048482	plant ovule morphogenesis	1	14.0719	0.58831	0.0710634	0.0994493	Client Text Box Input	+
1	GO:0048481	plant ovule development	8	4.02055	0.0210703	1.98978	0.00150881	Client Text Box Input	+
2	GO:0035670	plant-type ovary development	9	4.36715	0.00738669	2.06084	0.000455862	Client Text Box Input	+
3	GO:0048440	carpel development	13	4.75156	0.00025104	2.73594	1.20405e-05	Client Text Box Input	+
1	GO:0048445	carpel morphogenesis	3	14.0719	0.0365967	0.21319	0.0028968	Client Text Box Input	+
2	GO:0048444	floral organ morphogenesis	7	4.58156	0.0210064	1.52786	0.00151127	Client Text Box Input	+
3	GO:0090697	post-embryonic plant organ morphogenesis	13	3.20939	0.00711556	4.05061	0.000435549	Client Text Box Input	+
4	GO:0090696	post-embryonic plant organ development	19	3.1271	0.000635955	6.07592	3.21017e-05	Client Text Box Input	+
0	GO:2000029	regulation of proanthocyanidin biosynthetic process	1	14.0719	0.585406	0.0710634	0.0994493	Client Text Box Input	+
1	GO:1900376	regulation of secondary metabolite biosynthetic process	5	5.41228	0.0457875	0.923824	0.00380859	Client Text Box Input	+
1	GO:2000762	regulation of phenylpropanoid metabolic process	2	3.1271	0.779567	0.639571	0.149037	Client Text Box Input	+
0	GO:2000025	regulation of leaf formation	1	14.0719	0.584828	0.0710634	0.0994493	Client Text Box Input	+
1	GO:1901371	regulation of leaf morphogenesis	4	4.89459	0.127267	0.817229	0.012891	Client Text Box Input	+
2	GO:2000024	regulation of leaf development	17	6.29534	4.919e-07	2.70041	1.64159e-08	Client Text Box Input	+
2	GO:1900618	regulation of shoot system morphogenesis	7	5.62878	0.00822937	1.24361	0.000517527	Client Text Box Input	+
2	GO:1905421	regulation of plant organ morphogenesis	4	2.96251	0.408735	1.3502	0.0551103	Client Text Box Input	+
0	GO:0031542	positive regulation of anthocyanin biosynthetic process	2	14.0719	0.149704	0.142127	0.0160926	Client Text Box Input	+
1	GO:0031540	regulation of anthocyanin biosynthetic process	3	6.03083	0.171663	0.497444	0.0191153	Client Text Box Input	+
2	GO:0031537	regulation of anthocyanin metabolic process	4	4.89459	0.127478	0.817229	0.012891	Client Text Box Input	+
2	GO:0009962	regulation of flavonoid biosynthetic process	5	5.62878	0.0405651	0.888293	0.00328576	Client Text Box Input	+
1	GO:0009963	positive regulation of flavonoid biosynthetic process	4	11.2576	0.0153386	0.355317	0.00104692	Client Text Box Input	+
1	GO:0031539	positive regulation of anthocyanin metabolic process	2	9.38129	0.241049	0.21319	0.0287012	Client Text Box Input	+
0	GO:1903648	positive regulation of chlorophyll catabolic process	1	14.0719	0.583677	0.0710634	0.0994493	Client Text Box Input	+
1	GO:0010271	regulation of chlorophyll catabolic process	1	4.69065	0.978863	0.21319	0.21685	Client Text Box Input	+
2	GO:0090056	regulation of chlorophyll metabolic process	6	7.03597	0.00758823	0.852761	0.000470845	Client Text Box Input	+
3	GO:0051193	regulation of cofactor metabolic process	8	4.59492	0.010767	1.74105	0.000695171	Client Text Box Input	+
3	GO:1901401	regulation of tetrapyrrole metabolic process	6	6.49474	0.0105531	0.923824	0.000677818	Client Text Box Input	+
2	GO:1901404	regulation of tetrapyrrole catabolic process	1	4.69065	0.977383	0.21319	0.21685	Client Text Box Input	+
1	GO:1901406	positive regulation of tetrapyrrole catabolic process	1	14.0719	0.583103	0.0710634	0.0994493	Client Text Box Input	+
2	GO:1901403	positive regulation of tetrapyrrole metabolic process	3	9.38129	0.0757457	0.319785	0.00702455	Client Text Box Input	+
2	GO:0031331	positive regulation of cellular catabolic process	3	1.31924	1	2.27403	0.501265	Client Text Box Input	+
3	GO:0009896	positive regulation of catabolic process	3	1.20617	1	2.48722	0.740392	Client Text Box Input	+
1	GO:0051194	positive regulation of cofactor metabolic process	3	6.03083	0.171922	0.497444	0.0191153	Client Text Box Input	+
0	GO:0035874	cellular response to copper ion starvation	1	14.0719	0.581959	0.0710634	0.0994493	Client Text Box Input	+
1	GO:0120126	response to copper ion starvation	1	14.0719	0.590653	0.0710634	0.0994493	Client Text Box Input	+
0	GO:0010158	abaxial cell fate specification	4	14.0719	0.0086736	0.284254	0.000546918	Client Text Box Input	+
0	GO:1901347	negative regulation of secondary cell wall biogenesis	1	14.0719	0.580251	0.0710634	0.0994493	Client Text Box Input	+
1	GO:1903339	negative regulation of cell wall organization or biogenesis	1	14.0719	0.608222	0.0710634	0.0994493	Client Text Box Input	+
2	GO:1903338	regulation of cell wall organization or biogenesis	7	4.69065	0.0189619	1.49233	0.00133875	Client Text Box Input	+
1	GO:2000652	regulation of secondary cell wall biogenesis	7	7.29656	0.00231767	0.959356	0.000130983	Client Text Box Input	+
2	GO:0044087	regulation of cellular component biogenesis	7	1.48126	1	4.72572	0.343282	Client Text Box Input	+
0	GO:1901333	positive regulation of lateral root development	1	14.0719	0.579683	0.0710634	0.0994493	Client Text Box Input	+
1	GO:2000023	regulation of lateral root development	2	5.11707	0.478581	0.390849	0.07143	Client Text Box Input	+
2	GO:2000069	regulation of post-embryonic root development	2	4.32983	0.574207	0.461912	0.0919617	Client Text Box Input	+
3	GO:2000280	regulation of root development	7	2.34532	0.294467	2.98466	0.0369874	Client Text Box Input	+
0	GO:0010199	organ boundary specification between lateral organs and the meristem	4	12.5084	0.0116917	0.319785	0.000768595	Client Text Box Input	+
1	GO:0090691	formation of plant organ boundary	7	12.3129	0.000178651	0.568507	8.2989e-06	Client Text Box Input	+
2	GO:0048859	formation of anatomical boundary	7	12.3129	0.000178008	0.568507	8.2989e-06	Client Text Box Input	+
3	GO:0048646	anatomical structure formation involved in morphogenesis	30	4.30774	9.72574e-09	6.96421	2.59331e-10	Client Text Box Input	+
0	GO:0048497	maintenance of floral organ identity	3	12.0617	0.0479086	0.248722	0.00403322	Client Text Box Input	+
1	GO:0090700	maintenance of plant organ identity	3	12.0617	0.0480042	0.248722	0.00403322	Client Text Box Input	+
0	GO:0010582	floral meristem determinacy	8	11.2576	7.30634e-05	0.710634	3.14897e-06	Client Text Box Input	+
1	GO:0010022	meristem determinacy	8	9.38129	0.000198775	0.852761	9.43371e-06	Client Text Box Input	+
0	GO:1900056	negative regulation of leaf senescence	4	11.2576	0.0153763	0.355317	0.00104692	Client Text Box Input	+
1	GO:1900055	regulation of leaf senescence	10	7.81774	6.75277e-05	1.27914	2.86508e-06	Client Text Box Input	+
1	GO:1905622	negative regulation of leaf development	4	11.2576	0.0154143	0.355317	0.00104692	Client Text Box Input	+
0	GO:0009938	negative regulation of gibberellic acid mediated signaling pathway	6	11.2576	0.00108104	0.532976	5.60192e-05	Client Text Box Input	+
1	GO:0009968	negative regulation of signal transduction	17	4.64511	1.90995e-05	3.65977	7.59111e-07	Client Text Box Input	+
1	GO:0009937	regulation of gibberellic acid mediated signaling pathway	7	7.5772	0.00192488	0.923824	0.000107171	Client Text Box Input	+
0	GO:0010321	regulation of vegetative phase change	2	11.2576	0.194826	0.177659	0.0220213	Client Text Box Input	+
0	GO:0010255	glucose mediated signaling pathway	2	11.2576	0.194537	0.177659	0.0220213	Client Text Box Input	+
1	GO:0071333	cellular response to glucose stimulus	5	9.38129	0.00759	0.532976	0.000474773	Client Text Box Input	+
2	GO:0071331	cellular response to hexose stimulus	5	8.27761	0.0116771	0.604039	0.000761762	Client Text Box Input	+
3	GO:0009746	response to hexose	6	2.63849	0.272377	2.27403	0.032888	Client Text Box Input	+
4	GO:0034284	response to monosaccharide	6	2.48328	0.326065	2.41616	0.0415032	Client Text Box Input	+
5	GO:0009743	response to carbohydrate	13	2.48891	0.0434031	5.22316	0.00358841	Client Text Box Input	+
6	GO:1901700	response to oxygen-containing compound	173	3.07379	4.10533e-35	56.2822	3.44234e-37	Client Text Box Input	+
3	GO:0071326	cellular response to monosaccharide stimulus	5	8.27761	0.0116471	0.604039	0.000761762	Client Text Box Input	+
4	GO:0071322	cellular response to carbohydrate stimulus	8	4.16946	0.0175854	1.91871	0.00122387	Client Text Box Input	+
5	GO:1901701	cellular response to oxygen-containing compound	68	3.16852	9.44719e-14	21.4612	1.90116e-15	Client Text Box Input	+
2	GO:0009749	response to glucose	6	2.91144	0.196091	2.06084	0.0222958	Client Text Box Input	+
2	GO:0001678	cellular glucose homeostasis	5	6.70092	0.023123	0.746166	0.00169845	Client Text Box Input	+
3	GO:0042593	glucose homeostasis	5	6.39634	0.0270905	0.781698	0.00202622	Client Text Box Input	+
4	GO:0033500	carbohydrate homeostasis	5	5.02569	0.0581082	0.994888	0.00502831	Client Text Box Input	+
1	GO:0009757	hexose mediated signaling	2	8.04111	0.288349	0.248722	0.0360738	Client Text Box Input	+
2	GO:0010182	sugar mediated signaling pathway	6	4.56387	0.0406408	1.31467	0.00331233	Client Text Box Input	+
3	GO:0009756	carbohydrate mediated signaling	6	4.56387	0.0407245	1.31467	0.00331233	Client Text Box Input	+
0	GO:0090506	axillary shoot meristem initiation	3	10.554	0.0611591	0.284254	0.00540514	Client Text Box Input	+
1	GO:0010223	secondary shoot formation	9	10.554	2.863e-05	0.852761	1.16671e-06	Client Text Box Input	+
2	GO:0010346	shoot axis formation	9	10.554	2.87483e-05	0.852761	1.16671e-06	Client Text Box Input	+
3	GO:1905393	plant organ formation	22	5.62878	2.85862e-08	3.90849	8.34143e-10	Client Text Box Input	+
2	GO:0001763	morphogenesis of a branching structure	9	9.74211	4.7899e-05	0.923824	2.00818e-06	Client Text Box Input	+
1	GO:0010014	meristem initiation	8	6.62209	0.00148834	1.20808	7.81237e-05	Client Text Box Input	+
2	GO:0009933	meristem structural organization	9	4.87106	0.00377207	1.84765	0.000222035	Client Text Box Input	+
3	GO:0048532	anatomical structure arrangement	11	5.07513	0.000646053	2.16743	3.27198e-05	Client Text Box Input	+
0	GO:0048579	negative regulation of long-day photoperiodism, flowering	4	10.2341	0.0194891	0.390849	0.00138905	Client Text Box Input	+
1	GO:0048586	regulation of long-day photoperiodism, flowering	5	6.11823	0.031425	0.817229	0.00239785	Client Text Box Input	+
2	GO:2000028	regulation of photoperiodism, flowering	13	5.99788	3.09448e-05	2.16743	1.27142e-06	Client Text Box Input	+
0	GO:2000022	regulation of jasmonic acid mediated signaling pathway	14	9.85036	8.46618e-08	1.42127	2.58401e-09	Client Text Box Input	+
0	GO:0080086	stamen filament development	3	9.38129	0.075883	0.319785	0.00702455	Client Text Box Input	+
0	GO:0010080	regulation of floral meristem growth	1	9.38129	0.709209	0.106595	0.130353	Client Text Box Input	+
1	GO:0010075	regulation of meristem growth	7	3.64828	0.0557938	1.91871	0.0047719	Client Text Box Input	+
2	GO:0048638	regulation of developmental growth	17	3.10679	0.00165126	5.47188	8.8337e-05	Client Text Box Input	+
3	GO:0040008	regulation of growth	30	2.70614	6.91811e-05	11.0859	2.97004e-06	Client Text Box Input	+
2	GO:0048509	regulation of meristem development	17	3.8898	0.000144374	4.3704	6.56133e-06	Client Text Box Input	+
0	GO:0010023	proanthocyanidin biosynthetic process	2	9.38129	0.244144	0.21319	0.0287012	Client Text Box Input	+
1	GO:0018130	heterocycle biosynthetic process	40	1.66041	0.0412169	24.0905	0.00336619	Client Text Box Input	+
1	GO:0009699	phenylpropanoid biosynthetic process	5	1.56355	1	3.19785	0.263546	Client Text Box Input	+
2	GO:1901362	organic cyclic compound biosynthetic process	43	1.40883	0.264315	30.5217	0.0318703	Client Text Box Input	+
2	GO:0009698	phenylpropanoid metabolic process	5	1.14406	1	4.3704	0.629248	Client Text Box Input	+
3	GO:0019748	secondary metabolic process	37	3.19424	1.37436e-07	11.5833	4.35608e-09	Client Text Box Input	+
2	GO:0019438	aromatic compound biosynthetic process	43	1.60502	0.0470569	26.7909	0.00394574	Client Text Box Input	+
2	GO:0044550	secondary metabolite biosynthetic process	8	1.47158	1	5.43635	0.272354	Client Text Box Input	+
1	GO:0046189	phenol-containing compound biosynthetic process	2	3.31104	0.724136	0.604039	0.137104	Client Text Box Input	+
2	GO:0018958	phenol-containing compound metabolic process	2	1.27927	1	1.5634	0.6719	Client Text Box Input	+
0	GO:2000653	regulation of genetic imprinting	1	9.38129	0.707273	0.106595	0.130353	Client Text Box Input	+
0	GO:1900386	positive regulation of flavonol biosynthetic process	1	9.38129	0.70663	0.106595	0.130353	Client Text Box Input	+
1	GO:1900384	regulation of flavonol biosynthetic process	1	5.62878	0.890293	0.177659	0.189017	Client Text Box Input	+
0	GO:0048830	adventitious root development	2	9.38129	0.243104	0.21319	0.0287012	Client Text Box Input	+
0	GO:0043985	histone H4-R3 methylation	1	9.38129	0.705988	0.106595	0.130353	Client Text Box Input	+
1	GO:0034969	histone arginine methylation	1	5.62878	0.891702	0.177659	0.189017	Client Text Box Input	+
2	GO:0018216	peptidyl-arginine methylation	1	4.69065	0.989348	0.21319	0.21685	Client Text Box Input	+
3	GO:0018195	peptidyl-arginine modification	1	4.02055	1	0.248722	0.243729	Client Text Box Input	+
2	GO:0016571	histone methylation	13	6.77538	1.00622e-05	1.91871	3.84737e-07	Client Text Box Input	+
0	GO:0043970	histone H3-K9 acetylation	1	9.38129	0.705348	0.106595	0.130353	Client Text Box Input	+
1	GO:0043966	histone H3 acetylation	3	4.02055	0.36702	0.746166	0.0477009	Client Text Box Input	+
2	GO:0016573	histone acetylation	4	2.44729	0.581989	1.63446	0.0919392	Client Text Box Input	+
3	GO:0018393	internal peptidyl-lysine acetylation	4	2.44729	0.580141	1.63446	0.0919392	Client Text Box Input	+
4	GO:0006475	internal protein amino acid acetylation	4	2.44729	0.581372	1.63446	0.0919392	Client Text Box Input	+
4	GO:0018394	peptidyl-lysine acetylation	4	2.44729	0.580756	1.63446	0.0919392	Client Text Box Input	+
1	GO:0061647	histone H3-K9 modification	1	2.81439	1	0.355317	0.31896	Client Text Box Input	+
0	GO:1902326	positive regulation of chlorophyll biosynthetic process	2	9.38129	0.242759	0.21319	0.0287012	Client Text Box Input	+
1	GO:1901465	positive regulation of tetrapyrrole biosynthetic process	2	8.04111	0.287963	0.248722	0.0360738	Client Text Box Input	+
2	GO:1901463	regulation of tetrapyrrole biosynthetic process	5	7.40628	0.0168115	0.675102	0.00116155	Client Text Box Input	+
1	GO:0010380	regulation of chlorophyll biosynthetic process	5	7.81774	0.0141744	0.639571	0.000946067	Client Text Box Input	+
0	GO:0010618	aerenchyma formation	1	9.38129	0.704708	0.106595	0.130353	Client Text Box Input	+
0	GO:0030187	melatonin biosynthetic process	1	9.38129	0.70407	0.106595	0.130353	Client Text Box Input	+
1	GO:0042435	indole-containing compound biosynthetic process	4	2.25151	0.653099	1.77659	0.113797	Client Text Box Input	+
2	GO:0042430	indole-containing compound metabolic process	4	1.54213	1	2.59381	0.339394	Client Text Box Input	+
1	GO:0030186	melatonin metabolic process	1	9.38129	0.703433	0.106595	0.130353	Client Text Box Input	+
2	GO:0034754	cellular hormone metabolic process	3	1.62369	1	1.84765	0.438506	Client Text Box Input	+
3	GO:0042445	hormone metabolic process	11	1.21883	1	9.02505	0.495051	Client Text Box Input	+
1	GO:0042446	hormone biosynthetic process	9	1.39942	1	6.43124	0.312603	Client Text Box Input	+
0	GO:1900036	positive regulation of cellular response to heat	1	9.38129	0.702797	0.106595	0.130353	Client Text Box Input	+
1	GO:1900034	regulation of cellular response to heat	1	4.69065	0.985578	0.21319	0.21685	Client Text Box Input	+
0	GO:0010482	regulation of epidermal cell division	1	9.38129	0.702162	0.106595	0.130353	Client Text Box Input	+
1	GO:0051302	regulation of cell division	5	2.38507	0.46218	2.09637	0.0684396	Client Text Box Input	+
0	GO:0010434	bract formation	1	9.38129	0.700896	0.106595	0.130353	Client Text Box Input	+
1	GO:0010433	bract morphogenesis	1	9.38129	0.700264	0.106595	0.130353	Client Text Box Input	+
2	GO:0010432	bract development	1	7.03597	0.816455	0.142127	0.160197	Client Text Box Input	+
0	GO:0070483	detection of hypoxia	1	9.38129	0.698377	0.106595	0.130353	Client Text Box Input	+
1	GO:0001666	response to hypoxia	17	1.84728	0.169783	9.20271	0.0188204	Client Text Box Input	+
2	GO:0036293	response to decreased oxygen levels	17	1.81919	0.182657	9.34484	0.0204619	Client Text Box Input	+
3	GO:0070482	response to oxygen levels	17	1.8123	0.247835	9.38037	0.0297169	Client Text Box Input	+
1	GO:0003032	detection of oxygen	1	9.38129	0.693393	0.106595	0.130353	Client Text Box Input	+
0	GO:0048577	negative regulation of short-day photoperiodism, flowering	2	9.38129	0.242415	0.21319	0.0287012	Client Text Box Input	+
1	GO:0048587	regulation of short-day photoperiodism, flowering	2	4.69065	0.523091	0.42638	0.0814944	Client Text Box Input	+
0	GO:0044154	histone H3-K14 acetylation	1	9.38129	0.69775	0.106595	0.130353	Client Text Box Input	+
0	GO:0080187	floral organ senescence	2	9.38129	0.242072	0.21319	0.0287012	Client Text Box Input	+
1	GO:0090693	plant organ senescence	10	2.55853	0.0879703	3.90849	0.00840904	Client Text Box Input	+
0	GO:0009745	sucrose mediated signaling	1	9.38129	0.696499	0.106595	0.130353	Client Text Box Input	+
1	GO:0071329	cellular response to sucrose stimulus	1	3.1271	1	0.319785	0.294752	Client Text Box Input	+
2	GO:0071324	cellular response to disaccharide stimulus	1	2.81439	1	0.355317	0.31896	Client Text Box Input	+
3	GO:0034285	response to disaccharide	5	2.0694	0.608848	2.41616	0.105678	Client Text Box Input	+
2	GO:0009744	response to sucrose	5	2.13211	0.595536	2.34509	0.096676	Client Text Box Input	+
0	GO:0009727	detection of ethylene stimulus	1	9.38129	0.695876	0.106595	0.130353	Client Text Box Input	+
1	GO:0009723	response to ethylene	92	8.83699	1.42795e-48	10.4108	1.05366e-50	Client Text Box Input	+
0	GO:0000481	maturation of 5S rRNA	1	9.38129	0.694632	0.106595	0.130353	Client Text Box Input	+
0	GO:0010220	positive regulation of vernalization response	1	9.38129	0.694012	0.106595	0.130353	Client Text Box Input	+
0	GO:0035865	cellular response to potassium ion	1	9.38129	0.692775	0.106595	0.130353	Client Text Box Input	+
1	GO:0035864	response to potassium ion	1	5.62878	0.876447	0.177659	0.189017	Client Text Box Input	+
0	GO:1900057	positive regulation of leaf senescence	5	8.79496	0.00947871	0.568507	0.000605633	Client Text Box Input	+
1	GO:1905623	positive regulation of leaf development	5	8.79496	0.00952873	0.568507	0.000605633	Client Text Box Input	+
0	GO:0051017	actin filament bundle assembly	6	8.44316	0.0035167	0.710634	0.000205234	Client Text Box Input	+
1	GO:0061572	actin filament bundle organization	6	8.44316	0.00352684	0.710634	0.000205234	Client Text Box Input	+
2	GO:0007015	actin filament organization	6	2.13751	0.480627	2.807	0.0719772	Client Text Box Input	+
3	GO:0097435	supramolecular fiber organization	6	1.27927	1	4.69019	0.480214	Client Text Box Input	+
3	GO:0030036	actin cytoskeleton organization	6	1.85564	0.783084	3.23339	0.150234	Client Text Box Input	+
4	GO:0030029	actin filament-based process	6	1.53512	1	3.90849	0.297424	Client Text Box Input	+
0	GO:0009554	megasporogenesis	3	8.44316	0.0926329	0.355317	0.00890134	Client Text Box Input	+
1	GO:0009553	embryo sac development	13	2.54077	0.0381208	5.11657	0.0030494	Client Text Box Input	+
1	GO:0048236	plant-type sporogenesis	4	3.51798	0.278109	1.13701	0.0339999	Client Text Box Input	+
2	GO:1903046	meiotic cell cycle process	7	1.38737	1	5.0455	0.362365	Client Text Box Input	+
3	GO:0051321	meiotic cell cycle	7	1.13222	1	6.18252	0.680338	Client Text Box Input	+
2	GO:0034293	sexual sporulation	4	3.51798	0.279258	1.13701	0.0339999	Client Text Box Input	+
3	GO:0019953	sexual reproduction	11	1.53259	0.868145	7.1774	0.180384	Client Text Box Input	+
4	GO:0044703	multi-organism reproductive process	11	1.4742	0.890099	7.46166	0.192857	Client Text Box Input	+
5	GO:0051704	multi-organism process	73	1.14012	1	64.0281	0.264065	Client Text Box Input	+
3	GO:0043934	sporulation	4	3.51798	0.279643	1.13701	0.0339999	Client Text Box Input	+
0	GO:2000306	positive regulation of photomorphogenesis	2	8.04111	0.288736	0.248722	0.0360738	Client Text Box Input	+
1	GO:0010099	regulation of photomorphogenesis	5	4.26422	0.0959992	1.17255	0.00924091	Client Text Box Input	+
0	GO:0009736	cytokinin-activated signaling pathway	18	7.6756	1.49635e-08	2.34509	4.19068e-10	Client Text Box Input	+
1	GO:0071368	cellular response to cytokinin stimulus	18	7.44985	2.19802e-08	2.41616	6.30323e-10	Client Text Box Input	+
0	GO:0010072	primary shoot apical meristem specification	4	7.50503	0.0430329	0.532976	0.00353616	Client Text Box Input	+
1	GO:0090421	embryonic meristem initiation	4	5.36074	0.101176	0.746166	0.00980712	Client Text Box Input	+
1	GO:0048508	embryonic meristem development	4	3.63147	0.258129	1.10148	0.0310378	Client Text Box Input	+
0	GO:0009294	DNA mediated transformation	7	7.29656	0.0023315	0.959356	0.000130983	Client Text Box Input	+
1	GO:0009292	genetic transfer	7	7.29656	0.00232456	0.959356	0.000130983	Client Text Box Input	+
2	GO:0044764	multi-organism cellular process	11	3.09583	0.0211126	3.55317	0.00152954	Client Text Box Input	+
0	GO:0009413	response to flooding	1	7.03597	0.830655	0.142127	0.160197	Client Text Box Input	+
1	GO:0009415	response to water	33	2.63101	4.10748e-05	12.5427	1.70141e-06	Client Text Box Input	+
2	GO:0001101	response to acid chemical	140	3.29719	9.53773e-31	42.4604	9.11706e-33	Client Text Box Input	+
0	GO:0000082	G1/S transition of mitotic cell cycle	1	7.03597	0.829212	0.142127	0.160197	Client Text Box Input	+
1	GO:0044843	cell cycle G1/S phase transition	1	5.62878	0.893115	0.177659	0.189017	Client Text Box Input	+
0	GO:0002240	response to molecule of oomycetes origin	1	7.03597	0.828493	0.142127	0.160197	Client Text Box Input	+
1	GO:0043207	response to external biotic stimulus	53	1.14917	1	46.1202	0.318824	Client Text Box Input	+
2	GO:0009607	response to biotic stimulus	53	1.13778	1	46.5821	0.359664	Client Text Box Input	+
2	GO:0051707	response to other organism	53	1.14917	1	46.1202	0.318824	Client Text Box Input	+
0	GO:0002215	defense response to nematode	1	7.03597	0.827775	0.142127	0.160197	Client Text Box Input	+
1	GO:0098542	defense response to other organism	38	1.02932	1	36.9174	0.864281	Client Text Box Input	+
2	GO:0006952	defense response	59	1.17183	0.972633	50.3484	0.212208	Client Text Box Input	+
0	GO:0000012	single strand break repair	1	7.03597	0.827059	0.142127	0.160197	Client Text Box Input	+
0	GO:1901002	positive regulation of response to salt stress	2	7.03597	0.344525	0.284254	0.044084	Client Text Box Input	+
1	GO:1901000	regulation of response to salt stress	4	4.69065	0.1399	0.852761	0.0146399	Client Text Box Input	+
2	GO:0047484	regulation of response to osmotic stress	5	4.39748	0.0867964	1.13701	0.00825315	Client Text Box Input	+
0	GO:0071494	cellular response to UV-C	1	7.03597	0.825629	0.142127	0.160197	Client Text Box Input	+
1	GO:0010225	response to UV-C	1	2.01028	1	0.497444	0.407768	Client Text Box Input	+
0	GO:0051782	negative regulation of cell division	2	7.03597	0.344074	0.284254	0.044084	Client Text Box Input	+
0	GO:0090436	leaf pavement cell development	1	7.03597	0.824916	0.142127	0.160197	Client Text Box Input	+
1	GO:0048468	cell development	15	1.4119	0.958236	10.624	0.208424	Client Text Box Input	+
0	GO:0046621	negative regulation of organ growth	1	7.03597	0.822076	0.142127	0.160197	Client Text Box Input	+
1	GO:0046620	regulation of organ growth	2	4.02055	0.593945	0.497444	0.102792	Client Text Box Input	+
1	GO:0048640	negative regulation of developmental growth	3	7.6756	0.111237	0.390849	0.0110434	Client Text Box Input	+
2	GO:0045926	negative regulation of growth	5	4.39748	0.0864913	1.13701	0.00825315	Client Text Box Input	+
0	GO:0051511	negative regulation of unidimensional cell growth	1	7.03597	0.820664	0.142127	0.160197	Client Text Box Input	+
1	GO:0030308	negative regulation of cell growth	2	4.32983	0.576622	0.461912	0.0919617	Client Text Box Input	+
2	GO:0001558	regulation of cell growth	7	1.87626	0.636573	3.73083	0.11081	Client Text Box Input	+
1	GO:0051510	regulation of unidimensional cell growth	4	1.68023	1	2.38062	0.310167	Client Text Box Input	+
2	GO:0022604	regulation of cell morphogenesis	5	1.3796	1	3.62423	0.420077	Client Text Box Input	+
0	GO:0009961	response to 1-aminocyclopropane-1-carboxylic acid	1	7.03597	0.819256	0.142127	0.160197	Client Text Box Input	+
1	GO:0043200	response to amino acid	1	1.87626	1	0.532976	0.428099	Client Text Box Input	+
2	GO:0010243	response to organonitrogen compound	33	3.88597	1.35307e-08	8.49208	3.67597e-10	Client Text Box Input	+
3	GO:1901698	response to nitrogen compound	37	3.52991	1.34515e-08	10.4819	3.67699e-10	Client Text Box Input	+
0	GO:0045962	positive regulation of development, heterochronic	2	7.03597	0.343176	0.284254	0.044084	Client Text Box Input	+
0	GO:0010452	histone H3-K36 methylation	1	7.03597	0.817853	0.142127	0.160197	Client Text Box Input	+
1	GO:0034968	histone lysine methylation	11	8.14691	1.64278e-05	1.3502	6.47415e-07	Client Text Box Input	+
0	GO:0010439	regulation of glucosinolate biosynthetic process	3	7.03597	0.130056	0.42638	0.0134571	Client Text Box Input	+
0	GO:0009871	jasmonic acid and ethylene-dependent systemic resistance, ethylene mediated signaling pathway	1	7.03597	0.815758	0.142127	0.160197	Client Text Box Input	+
1	GO:0009861	jasmonic acid and ethylene-dependent systemic resistance	4	7.03597	0.0506914	0.568507	0.0043015	Client Text Box Input	+
2	GO:0009611	response to wounding	23	3.06782	0.000144473	7.49719	6.59006e-06	Client Text Box Input	+
2	GO:0009814	defense response, incompatible interaction	11	1.7895	0.472945	6.14699	0.0651955	Client Text Box Input	+
3	GO:0045087	innate immune response	17	1.48586	0.707091	11.4412	0.129845	Client Text Box Input	+
4	GO:0006955	immune response	17	1.46763	0.702546	11.5833	0.132545	Client Text Box Input	+
5	GO:0002376	immune system process	19	1.36761	0.855755	13.8929	0.171352	Client Text Box Input	+
1	GO:0009873	ethylene-activated signaling pathway	62	9.33113	1.87634e-33	6.64443	1.60479e-35	Client Text Box Input	+
2	GO:0071369	cellular response to ethylene stimulus	62	8.99444	9.92632e-33	6.89315	9.15558e-35	Client Text Box Input	+
2	GO:0000160	phosphorelay signal transduction system	76	9.38129	2.18031e-41	8.10123	1.75507e-43	Client Text Box Input	+
0	GO:0009866	induced systemic resistance, ethylene mediated signaling pathway	1	7.03597	0.815062	0.142127	0.160197	Client Text Box Input	+
1	GO:0002218	activation of innate immune response	3	1.3618	1	2.20297	0.489622	Client Text Box Input	+
2	GO:0002253	activation of immune response	3	1.34018	1	2.2385	0.495402	Client Text Box Input	+
1	GO:0002252	immune effector process	3	1.34018	1	2.2385	0.495402	Client Text Box Input	+
1	GO:0009682	induced systemic resistance	5	4.53934	0.0780292	1.10148	0.007341	Client Text Box Input	+
2	GO:0042742	defense response to bacterium	25	1.78578	0.096197	13.9995	0.00927608	Client Text Box Input	+
3	GO:0009617	response to bacterium	32	1.88806	0.0172549	16.9486	0.00119798	Client Text Box Input	+
0	GO:0010376	stomatal complex formation	1	7.03597	0.814367	0.142127	0.160197	Client Text Box Input	+
0	GO:0051289	protein homotetramerization	1	7.03597	0.813674	0.142127	0.160197	Client Text Box Input	+
1	GO:0051260	protein homooligomerization	1	1.22365	1	0.817229	0.567557	Client Text Box Input	+
1	GO:0051262	protein tetramerization	1	2.81439	1	0.355317	0.31896	Client Text Box Input	+
0	GO:0010358	leaf shaping	2	7.03597	0.342282	0.284254	0.044084	Client Text Box Input	+
1	GO:0009965	leaf morphogenesis	12	3.71128	0.00368897	3.23339	0.000216525	Client Text Box Input	+
0	GO:0010338	leaf formation	1	7.03597	0.812981	0.142127	0.160197	Client Text Box Input	+
0	GO:0048480	stigma development	1	7.03597	0.81229	0.142127	0.160197	Client Text Box Input	+
0	GO:0048479	style development	1	7.03597	0.8116	0.142127	0.160197	Client Text Box Input	+
0	GO:2000039	regulation of trichome morphogenesis	1	7.03597	0.809536	0.142127	0.160197	Client Text Box Input	+
1	GO:0010769	regulation of cell morphogenesis involved in differentiation	3	2.16491	0.864468	1.38574	0.173966	Client Text Box Input	+
2	GO:0060284	regulation of cell development	3	2.16491	0.865189	1.38574	0.173966	Client Text Box Input	+
0	GO:2000032	regulation of secondary shoot formation	3	7.03597	0.129636	0.42638	0.0134571	Client Text Box Input	+
1	GO:0060688	regulation of morphogenesis of a branching structure	3	7.03597	0.129845	0.42638	0.0134571	Client Text Box Input	+
0	GO:0010235	guard mother cell cytokinesis	1	7.03597	0.808851	0.142127	0.160197	Client Text Box Input	+
3	GO:0051301	cell division	13	1.05438	1	12.3295	0.771079	Client Text Box Input	+
1	GO:0010440	stomatal lineage progression	2	3.1271	0.778202	0.639571	0.149037	Client Text Box Input	+
0	GO:0006990	positive regulation of transcription from RNA polymerase II promoter involved in unfolded protein response	1	7.03597	0.808166	0.142127	0.160197	Client Text Box Input	+
1	GO:1901522	positive regulation of transcription from RNA polymerase II promoter involved in cellular response to chemical stimulus	1	7.03597	0.810223	0.142127	0.160197	Client Text Box Input	+
2	GO:0045944	positive regulation of transcription by RNA polymerase II	64	7.47389	6.48968e-30	8.56314	6.42112e-32	Client Text Box Input	+
3	GO:0045893	positive regulation of transcription, DNA-templated	166	8.78174	1.75554e-89	18.9029	5.59371e-92	Client Text Box Input	+
4	GO:0010628	positive regulation of gene expression	171	7.94159	1.09945e-86	21.5322	4.60947e-89	Client Text Box Input	+
4	GO:1903508	positive regulation of nucleic acid-templated transcription	166	8.74885	2.57439e-89	18.9739	9.06629e-92	Client Text Box Input	+
5	GO:1902680	positive regulation of RNA biosynthetic process	166	8.74885	2.70311e-89	18.9739	9.06629e-92	Client Text Box Input	+
6	GO:0051254	positive regulation of RNA metabolic process	167	8.51454	2.20531e-88	19.6135	8.1363e-91	Client Text Box Input	+
7	GO:0045935	positive regulation of nucleobase-containing compound metabolic process	168	8.25161	3.42631e-87	20.3597	1.32157e-89	Client Text Box Input	+
0	GO:0010113	negative regulation of systemic acquired resistance	1	7.03597	0.806801	0.142127	0.160197	Client Text Box Input	+
1	GO:0045824	negative regulation of innate immune response	1	1.27927	1	0.781698	0.552178	Client Text Box Input	+
2	GO:0043901	negative regulation of multi-organism process	2	1.48126	1	1.3502	0.400974	Client Text Box Input	+
2	GO:0050777	negative regulation of immune response	2	2.25151	1	0.888293	0.23667	Client Text Box Input	+
3	GO:0002683	negative regulation of immune system process	2	2.08473	1	0.959356	0.262348	Client Text Box Input	+
2	GO:0032102	negative regulation of response to external stimulus	2	1.48126	1	1.3502	0.400974	Client Text Box Input	+
2	GO:0002832	negative regulation of response to biotic stimulus	2	1.48126	1	1.3502	0.400974	Client Text Box Input	+
1	GO:0010112	regulation of systemic acquired resistance	1	1.22365	1	0.817229	0.567557	Client Text Box Input	+
0	GO:0045604	regulation of epidermal cell differentiation	1	7.03597	0.80612	0.142127	0.160197	Client Text Box Input	+
1	GO:0030856	regulation of epithelial cell differentiation	1	7.03597	0.829933	0.142127	0.160197	Client Text Box Input	+
1	GO:0045682	regulation of epidermis development	1	7.03597	0.807483	0.142127	0.160197	Client Text Box Input	+
0	GO:0010187	negative regulation of seed germination	5	6.70092	0.0230179	0.746166	0.00169845	Client Text Box Input	+
1	GO:0010029	regulation of seed germination	9	3.08896	0.0478464	2.9136	0.00403601	Client Text Box Input	+
2	GO:1900140	regulation of seedling development	10	3.31104	0.021527	3.0202	0.00156678	Client Text Box Input	+
0	GO:0048510	regulation of timing of transition from vegetative to reproductive phase	8	6.62209	0.0014836	1.20808	7.81237e-05	Client Text Box Input	+
1	GO:0048506	regulation of timing of meristematic phase transition	8	6.62209	0.00147889	1.20808	7.81237e-05	Client Text Box Input	+
0	GO:0010105	negative regulation of ethylene-activated signaling pathway	4	6.62209	0.0588461	0.604039	0.00517112	Client Text Box Input	+
1	GO:0070298	negative regulation of phosphorelay signal transduction system	4	6.62209	0.0590716	0.604039	0.00517112	Client Text Box Input	+
2	GO:0070297	regulation of phosphorelay signal transduction system	6	7.03597	0.00756778	0.852761	0.000470845	Client Text Box Input	+
3	GO:1902531	regulation of intracellular signal transduction	6	3.44619	0.112095	1.74105	0.0111474	Client Text Box Input	+
2	GO:1902532	negative regulation of intracellular signal transduction	4	5.11707	0.113061	0.781698	0.0112814	Client Text Box Input	+
1	GO:0010104	regulation of ethylene-activated signaling pathway	6	7.03597	0.00754744	0.852761	0.000470845	Client Text Box Input	+
0	GO:0048766	root hair initiation	3	6.49474	0.149275	0.461912	0.0161467	Client Text Box Input	+
1	GO:0000904	cell morphogenesis involved in differentiation	10	1.29695	1	7.71038	0.361636	Client Text Box Input	+
2	GO:0000902	cell morphogenesis	15	1.18918	1	12.6138	0.471506	Client Text Box Input	+
3	GO:0032989	cellular component morphogenesis	17	1.21742	1	13.964	0.410484	Client Text Box Input	+
1	GO:0048765	root hair cell differentiation	7	1.82414	0.665294	3.83742	0.118934	Client Text Box Input	+
2	GO:0010053	root epidermal cell differentiation	7	1.53912	1	4.54806	0.234216	Client Text Box Input	+
3	GO:0010015	root morphogenesis	20	2.22481	0.0270455	8.98952	0.00202739	Client Text Box Input	+
2	GO:0048764	trichoblast maturation	7	1.82414	0.66467	3.83742	0.118934	Client Text Box Input	+
3	GO:0048469	cell maturation	7	1.8074	0.670728	3.87296	0.121818	Client Text Box Input	+
4	GO:0021700	developmental maturation	12	1.74988	0.509376	6.85762	0.0777348	Client Text Box Input	+
3	GO:0010054	trichoblast differentiation	7	1.75899	0.695482	3.97955	0.130979	Client Text Box Input	+
3	GO:0071695	anatomical structure maturation	10	1.61746	0.779853	6.18252	0.148961	Client Text Box Input	+
0	GO:0080113	regulation of seed growth	3	6.49474	0.148814	0.461912	0.0161467	Client Text Box Input	+
0	GO:0010492	maintenance of shoot apical meristem identity	4	6.2542	0.0685575	0.639571	0.00615098	Client Text Box Input	+
0	GO:0070370	cellular heat acclimation	2	6.2542	0.397628	0.319785	0.0526793	Client Text Box Input	+
1	GO:0034605	cellular response to heat	10	4.26422	0.00447923	2.34509	0.000265163	Client Text Box Input	+
2	GO:0009408	response to heat	20	2.60591	0.003485	7.67485	0.000202215	Client Text Box Input	+
1	GO:0010286	heat acclimation	6	3.44619	0.111906	1.74105	0.0111474	Client Text Box Input	+
0	GO:0009740	gibberellic acid mediated signaling pathway	16	6.2542	1.35263e-06	2.55828	4.67284e-08	Client Text Box Input	+
1	GO:0010476	gibberellin mediated signaling pathway	16	5.92503	2.52981e-06	2.70041	8.95171e-08	Client Text Box Input	+
2	GO:0071370	cellular response to gibberellin stimulus	16	5.70003	3.94722e-06	2.807	1.4232e-07	Client Text Box Input	+
3	GO:0009739	response to gibberellin	41	7.39679	5.75259e-19	5.54295	9.64715e-21	Client Text Box Input	+
4	GO:0033993	response to lipid	96	3.51798	1.82336e-22	27.2884	2.3545e-24	Client Text Box Input	+
3	GO:0071229	cellular response to acid chemical	56	3.5417	4.46969e-13	15.8116	9.51955e-15	Client Text Box Input	+
3	GO:0071396	cellular response to lipid	46	3.51798	1.23376e-10	13.0757	2.95872e-12	Client Text Box Input	+
0	GO:0010244	response to low fluence blue light stimulus by blue low-fluence system	2	6.2542	0.397126	0.319785	0.0526793	Client Text Box Input	+
1	GO:0009645	response to low light intensity stimulus	2	2.96251	0.807599	0.675102	0.161168	Client Text Box Input	+
2	GO:0009642	response to light intensity	11	2.13505	0.20414	5.1521	0.0232452	Client Text Box Input	+
1	GO:0009637	response to blue light	10	2.96251	0.0406108	3.37551	0.00329627	Client Text Box Input	+
0	GO:0051123	RNA polymerase II preinitiation complex assembly	2	6.2542	0.396624	0.319785	0.0526793	Client Text Box Input	+
1	GO:0006367	transcription initiation from RNA polymerase II promoter	2	1.75899	1	1.13701	0.326341	Client Text Box Input	+
2	GO:0006366	transcription by RNA polymerase II	5	2.19874	0.558755	2.27403	0.0880814	Client Text Box Input	+
3	GO:0006351	transcription, DNA-templated	33	4.59776	2.85524e-10	7.1774	7.08662e-12	Client Text Box Input	+
4	GO:0097659	nucleic acid-templated transcription	33	4.59776	2.87466e-10	7.1774	7.08662e-12	Client Text Box Input	+
5	GO:0032774	RNA biosynthetic process	33	4.48671	5.01147e-10	7.35506	1.26905e-11	Client Text Box Input	+
6	GO:0034654	nucleobase-containing compound biosynthetic process	34	2.04902	0.00294084	16.5933	0.000168175	Client Text Box Input	+
2	GO:0006352	DNA-templated transcription, initiation	5	2.16491	0.572889	2.30956	0.0923271	Client Text Box Input	+
1	GO:0070897	transcription preinitiation complex assembly	2	3.1271	0.778884	0.639571	0.149037	Client Text Box Input	+
2	GO:0065004	protein-DNA complex assembly	3	1.0554	1	2.84254	0.762963	Client Text Box Input	+
3	GO:0071824	protein-DNA complex subunit organization	5	1.40719	1	3.55317	0.413122	Client Text Box Input	+
0	GO:0010197	polar nucleus fusion	7	6.15647	0.00535854	1.13701	0.000322609	Client Text Box Input	+
1	GO:0009559	embryo sac central cell differentiation	7	5.79433	0.00723858	1.20808	0.000444293	Client Text Box Input	+
2	GO:0009561	megagametogenesis	7	2.81439	0.151149	2.48722	0.0164761	Client Text Box Input	+
1	GO:0000741	karyogamy	7	6.15647	0.00537351	1.13701	0.000322609	Client Text Box Input	+
2	GO:0006997	nucleus organization	7	3.3391	0.0777709	2.09637	0.00735583	Client Text Box Input	+
2	GO:0048284	organelle fusion	7	2.37358	0.284309	2.94913	0.0351393	Client Text Box Input	+
0	GO:0000122	negative regulation of transcription by RNA polymerase II	12	6.14048	6.23573e-05	1.95424	2.6248e-06	Client Text Box Input	+
0	GO:0061408	positive regulation of transcription from RNA polymerase II promoter in response to heat stress	5	5.86331	0.036197	0.852761	0.0028166	Client Text Box Input	+
1	GO:0036003	positive regulation of transcription from RNA polymerase II promoter in response to stress	5	5.86331	0.0362752	0.852761	0.0028166	Client Text Box Input	+
0	GO:0007231	osmosensory signaling pathway	1	5.62878	0.894533	0.177659	0.189017	Client Text Box Input	+
1	GO:0071470	cellular response to osmotic stress	4	2.39522	0.596917	1.66999	0.0972005	Client Text Box Input	+
2	GO:0006970	response to osmotic stress	52	2.68037	3.49123e-08	19.4003	1.04216e-09	Client Text Box Input	+
0	GO:0055089	fatty acid homeostasis	1	5.62878	0.892408	0.177659	0.189017	Client Text Box Input	+
1	GO:0055088	lipid homeostasis	2	1.04237	1	1.91871	0.718364	Client Text Box Input	+
0	GO:0051571	positive regulation of histone H3-K4 methylation	1	5.62878	0.888889	0.177659	0.189017	Client Text Box Input	+
1	GO:0031062	positive regulation of histone methylation	3	5.27698	0.220903	0.568507	0.0258949	Client Text Box Input	+
0	GO:0010601	positive regulation of auxin biosynthetic process	1	5.62878	0.888189	0.177659	0.189017	Client Text Box Input	+
1	GO:0090355	positive regulation of auxin metabolic process	1	4.69065	0.987836	0.21319	0.21685	Client Text Box Input	+
2	GO:0090354	regulation of auxin metabolic process	3	6.03083	0.172182	0.497444	0.0191153	Client Text Box Input	+
1	GO:0010600	regulation of auxin biosynthetic process	3	7.03597	0.130479	0.42638	0.0134571	Client Text Box Input	+
0	GO:0060776	simple leaf morphogenesis	1	5.62878	0.886791	0.177659	0.189017	Client Text Box Input	+
0	GO:0009901	anther dehiscence	4	5.62878	0.0882335	0.710634	0.00846379	Client Text Box Input	+
1	GO:0009900	dehiscence	5	5.02569	0.0577723	0.994888	0.00502831	Client Text Box Input	+
2	GO:0048609	multicellular organismal reproductive process	12	1.95218	0.300651	6.14699	0.0380163	Client Text Box Input	+
0	GO:0010447	response to acidic pH	1	5.62878	0.886094	0.177659	0.189017	Client Text Box Input	+
1	GO:0009268	response to pH	1	4.02055	1	0.248722	0.243729	Client Text Box Input	+
0	GO:0009800	cinnamic acid biosynthetic process	1	5.62878	0.885398	0.177659	0.189017	Client Text Box Input	+
1	GO:0009803	cinnamic acid metabolic process	1	4.69065	0.981836	0.21319	0.21685	Client Text Box Input	+
0	GO:0048530	fruit morphogenesis	1	5.62878	0.884703	0.177659	0.189017	Client Text Box Input	+
0	GO:0080148	negative regulation of response to water deprivation	1	5.62878	0.880556	0.177659	0.189017	Client Text Box Input	+
1	GO:2000070	regulation of response to water deprivation	5	4.53934	0.0781686	1.10148	0.007341	Client Text Box Input	+
0	GO:1901537	positive regulation of DNA demethylation	1	5.62878	0.878497	0.177659	0.189017	Client Text Box Input	+
1	GO:1901535	regulation of DNA demethylation	1	4.69065	0.979604	0.21319	0.21685	Client Text Box Input	+
1	GO:0051054	positive regulation of DNA metabolic process	1	1.27927	1	0.781698	0.552178	Client Text Box Input	+
0	GO:0051091	positive regulation of DNA-binding transcription factor activity	1	5.62878	0.877129	0.177659	0.189017	Client Text Box Input	+
1	GO:0051090	regulation of DNA-binding transcription factor activity	2	5.11707	0.478044	0.390849	0.07143	Client Text Box Input	+
0	GO:0010161	red light signaling pathway	2	5.62878	0.45003	0.355317	0.0618102	Client Text Box Input	+
1	GO:0010017	red or far-red light signaling pathway	13	4.69065	0.000278906	2.77147	1.36109e-05	Client Text Box Input	+
2	GO:0071489	cellular response to red or far red light	13	4.57338	0.00035088	2.84254	1.72998e-05	Client Text Box Input	+
3	GO:0009639	response to red or far red light	25	3.30327	1.97212e-05	7.56825	7.87126e-07	Client Text Box Input	+
1	GO:0071491	cellular response to red light	2	4.69065	0.524785	0.42638	0.0814944	Client Text Box Input	+
2	GO:0010114	response to red light	11	4.29976	0.00221545	2.55828	0.000124092	Client Text Box Input	+
0	GO:0009785	blue light signaling pathway	4	5.36074	0.101001	0.746166	0.00980712	Client Text Box Input	+
1	GO:0071483	cellular response to blue light	4	4.16946	0.185006	0.959356	0.0207562	Client Text Box Input	+
1	GO:0030522	intracellular receptor signaling pathway	4	5.36074	0.101352	0.746166	0.00980712	Client Text Box Input	+
0	GO:0010047	fruit dehiscence	2	5.11707	0.480742	0.390849	0.07143	Client Text Box Input	+
0	GO:1990641	response to iron ion starvation	2	5.11707	0.479119	0.390849	0.07143	Client Text Box Input	+
0	GO:0010120	camalexin biosynthetic process	2	5.11707	0.477508	0.390849	0.07143	Client Text Box Input	+
1	GO:0009700	indole phytoalexin biosynthetic process	2	4.32983	0.575412	0.461912	0.0919617	Client Text Box Input	+
2	GO:0046217	indole phytoalexin metabolic process	2	4.32983	0.574809	0.461912	0.0919617	Client Text Box Input	+
3	GO:0052314	phytoalexin metabolic process	2	4.32983	0.577838	0.461912	0.0919617	Client Text Box Input	+
2	GO:0052315	phytoalexin biosynthetic process	2	4.32983	0.578447	0.461912	0.0919617	Client Text Box Input	+
3	GO:0009403	toxin biosynthetic process	2	2.68037	0.884052	0.746166	0.185913	Client Text Box Input	+
1	GO:0052317	camalexin metabolic process	2	5.11707	0.4802	0.390849	0.07143	Client Text Box Input	+
2	GO:0006790	sulfur compound metabolic process	31	2.34532	0.000769693	13.2178	3.91107e-05	Client Text Box Input	+
0	GO:0008285	negative regulation of cell population proliferation	3	4.96657	0.248435	0.604039	0.0297055	Client Text Box Input	+
1	GO:0042127	regulation of cell population proliferation	7	2.98496	0.124647	2.34509	0.0125421	Client Text Box Input	+
0	GO:0009718	anthocyanin-containing compound biosynthetic process	3	4.96657	0.248087	0.604039	0.0297055	Client Text Box Input	+
1	GO:0046283	anthocyanin-containing compound metabolic process	3	3.67094	0.428077	0.817229	0.0582926	Client Text Box Input	+
2	GO:0009812	flavonoid metabolic process	6	2.55853	0.294065	2.34509	0.0370355	Client Text Box Input	+
1	GO:0009813	flavonoid biosynthetic process	6	3.01542	0.173271	1.98978	0.0193524	Client Text Box Input	+
0	GO:0009944	polarity specification of adaxial/abaxial axis	4	4.89459	0.12769	0.817229	0.012891	Client Text Box Input	+
1	GO:0009943	adaxial/abaxial axis specification	5	5.02569	0.0578838	0.994888	0.00502831	Client Text Box Input	+
2	GO:0009955	adaxial/abaxial pattern specification	6	4.82466	0.0338515	1.24361	0.00258868	Client Text Box Input	+
0	GO:0010078	maintenance of root meristem identity	2	4.69065	0.527062	0.42638	0.0814944	Client Text Box Input	+
0	GO:0010048	vernalization response	2	4.69065	0.526491	0.42638	0.0814944	Client Text Box Input	+
0	GO:0010031	circumnutation	1	4.69065	0.993147	0.21319	0.21685	Client Text Box Input	+
1	GO:0050879	multicellular organismal movement	1	4.69065	0.983329	0.21319	0.21685	Client Text Box Input	+
0	GO:0071486	cellular response to high light intensity	1	4.69065	0.991624	0.21319	0.21685	Client Text Box Input	+
1	GO:0071484	cellular response to light intensity	1	2.55853	1	0.390849	0.342337	Client Text Box Input	+
1	GO:0009644	response to high light intensity	3	1.34018	1	2.2385	0.495402	Client Text Box Input	+
0	GO:0035265	organ growth	2	4.69065	0.524219	0.42638	0.0814944	Client Text Box Input	+
0	GO:0046622	positive regulation of organ growth	1	4.69065	0.987082	0.21319	0.21685	Client Text Box Input	+
1	GO:0048639	positive regulation of developmental growth	1	2.34532	1	0.42638	0.364912	Client Text Box Input	+
0	GO:0006048	UDP-N-acetylglucosamine biosynthetic process	1	4.69065	0.986329	0.21319	0.21685	Client Text Box Input	+
3	GO:1901135	carbohydrate derivative metabolic process	30	1.16618	1	25.725	0.415996	Client Text Box Input	+
1	GO:0006047	UDP-N-acetylglucosamine metabolic process	1	4.02055	1	0.248722	0.243729	Client Text Box Input	+
1	GO:0046349	amino sugar biosynthetic process	1	4.02055	1	0.248722	0.243729	Client Text Box Input	+
0	GO:0009831	plant-type cell wall modification involved in multidimensional cell growth	1	4.69065	0.982582	0.21319	0.21685	Client Text Box Input	+
1	GO:0042547	cell wall modification involved in multidimensional cell growth	1	3.51798	1	0.284254	0.269685	Client Text Box Input	+
0	GO:0009819	drought recovery	2	4.69065	0.522528	0.42638	0.0814944	Client Text Box Input	+
1	GO:0009414	response to water deprivation	32	2.61045	0.000102858	12.2584	4.58833e-06	Client Text Box Input	+
0	GO:0010336	gibberellic acid homeostasis	1	4.69065	0.981091	0.21319	0.21685	Client Text Box Input	+
0	GO:0009759	indole glucosinolate biosynthetic process	1	4.69065	0.980347	0.21319	0.21685	Client Text Box Input	+
1	GO:0042343	indole glucosinolate metabolic process	1	1.75899	1	0.568507	0.447734	Client Text Box Input	+
2	GO:0019760	glucosinolate metabolic process	29	7.28725	3.00982e-13	3.97955	6.25889e-15	Client Text Box Input	+
3	GO:0019757	glycosinolate metabolic process	29	7.28725	2.98574e-13	3.97955	6.25889e-15	Client Text Box Input	+
4	GO:0016143	S-glycoside metabolic process	29	7.28725	3.03429e-13	3.97955	6.25889e-15	Client Text Box Input	+
5	GO:1901657	glycosyl compound metabolic process	29	4.41174	1.16704e-08	6.57337	3.13143e-10	Client Text Box Input	+
0	GO:0009704	de-etiolation	2	4.69065	0.521967	0.42638	0.0814944	Client Text Box Input	+
1	GO:0009640	photomorphogenesis	8	3.17114	0.0636692	2.52275	0.00568037	Client Text Box Input	+
0	GO:0009652	thigmotropism	1	4.69065	0.978122	0.21319	0.21685	Client Text Box Input	+
1	GO:0009612	response to mechanical stimulus	1	1.40719	1	0.710634	0.519764	Client Text Box Input	+
0	GO:0010106	cellular response to iron ion starvation	1	4.69065	0.976645	0.21319	0.21685	Client Text Box Input	+
0	GO:0017196	N-terminal peptidyl-methionine acetylation	1	4.69065	0.975908	0.21319	0.21685	Client Text Box Input	+
1	GO:0018206	peptidyl-methionine modification	1	4.69065	0.988592	0.21319	0.21685	Client Text Box Input	+
0	GO:0009585	red, far-red light phototransduction	8	4.09365	0.0191326	1.95424	0.00136043	Client Text Box Input	+
1	GO:0007602	phototransduction	8	4.09365	0.0191778	1.95424	0.00136043	Client Text Box Input	+
2	GO:0009583	detection of light stimulus	8	4.02055	0.0210211	1.98978	0.00150881	Client Text Box Input	+
3	GO:0009582	detection of abiotic stimulus	8	3.57383	0.0369181	2.2385	0.00294082	Client Text Box Input	+
3	GO:0009581	detection of external stimulus	8	3.57383	0.0368405	2.2385	0.00294082	Client Text Box Input	+
0	GO:0045487	gibberellin catabolic process	1	4.02055	1	0.248722	0.243729	Client Text Box Input	+
1	GO:0009685	gibberellin metabolic process	2	2.01028	1	0.994888	0.275199	Client Text Box Input	+
2	GO:0016101	diterpenoid metabolic process	2	1.81573	1	1.10148	0.313622	Client Text Box Input	+
1	GO:0016103	diterpenoid catabolic process	1	4.02055	1	0.248722	0.243729	Client Text Box Input	+
2	GO:0016115	terpenoid catabolic process	1	2.01028	1	0.497444	0.407768	Client Text Box Input	+
3	GO:0008300	isoprenoid catabolic process	1	1.22365	1	0.817229	0.567557	Client Text Box Input	+
1	GO:0042447	hormone catabolic process	1	1.40719	1	0.710634	0.519764	Client Text Box Input	+
0	GO:1900458	negative regulation of brassinosteroid mediated signaling pathway	1	4.02055	1	0.248722	0.243729	Client Text Box Input	+
1	GO:1900457	regulation of brassinosteroid mediated signaling pathway	2	2.96251	0.810322	0.675102	0.161168	Client Text Box Input	+
0	GO:0006349	regulation of gene expression by genetic imprinting	2	4.02055	0.595098	0.497444	0.102792	Client Text Box Input	+
1	GO:0071514	genetic imprinting	2	3.75252	0.653346	0.532976	0.113949	Client Text Box Input	+
0	GO:0006346	methylation-dependent chromatin silencing	1	4.02055	1	0.248722	0.243729	Client Text Box Input	+
0	GO:0051365	cellular response to potassium ion starvation	1	4.02055	1	0.248722	0.243729	Client Text Box Input	+
0	GO:1901348	positive regulation of secondary cell wall biogenesis	1	4.02055	1	0.248722	0.243729	Client Text Box Input	+
1	GO:1903340	positive regulation of cell wall organization or biogenesis	1	4.02055	1	0.248722	0.243729	Client Text Box Input	+
0	GO:1901332	negative regulation of lateral root development	1	4.02055	1	0.248722	0.243729	Client Text Box Input	+
0	GO:0048829	root cap development	2	3.75252	0.652092	0.532976	0.113949	Client Text Box Input	+
0	GO:0009862	systemic acquired resistance, salicylic acid mediated signaling pathway	2	3.75252	0.650843	0.532976	0.113949	Client Text Box Input	+
1	GO:0009627	systemic acquired resistance	5	2.30688	0.503378	2.16743	0.0759752	Client Text Box Input	+
1	GO:0009863	salicylic acid mediated signaling pathway	7	4.92518	0.0153884	1.42127	0.00104	Client Text Box Input	+
2	GO:0071446	cellular response to salicylic acid stimulus	7	4.02055	0.0370512	1.74105	0.002939	Client Text Box Input	+
3	GO:0035690	cellular response to drug	10	3.27254	0.0231464	3.05573	0.00169629	Client Text Box Input	+
4	GO:0042493	response to drug	78	4.3556	3.99996e-23	17.908	5.03098e-25	Client Text Box Input	+
3	GO:0071236	cellular response to antibiotic	8	3.57383	0.036996	2.2385	0.00294082	Client Text Box Input	+
4	GO:0046677	response to antibiotic	50	4.86918	1.75888e-16	10.2687	3.33311e-18	Client Text Box Input	+
3	GO:0009751	response to salicylic acid	47	6.32901	2.21809e-19	7.42613	3.57097e-21	Client Text Box Input	+
4	GO:0014070	response to organic cyclic compound	56	4.46475	5.69037e-17	12.5427	1.04971e-18	Client Text Box Input	+
3	GO:0071407	cellular response to organic cyclic compound	16	2.98213	0.0036934	5.36529	0.000216166	Client Text Box Input	+
0	GO:2000012	regulation of auxin polar transport	3	3.67094	0.427025	0.817229	0.0582926	Client Text Box Input	+
0	GO:0010050	vegetative phase change	1	3.51798	1	0.284254	0.269685	Client Text Box Input	+
0	GO:0033169	histone H3-K9 demethylation	1	3.51798	1	0.284254	0.269685	Client Text Box Input	+
0	GO:0106167	extracellular ATP signaling	1	3.51798	1	0.284254	0.269685	Client Text Box Input	+
1	GO:0071318	cellular response to ATP	1	3.51798	1	0.284254	0.269685	Client Text Box Input	+
2	GO:0071417	cellular response to organonitrogen compound	1	1.04237	1	0.959356	0.623972	Client Text Box Input	+
3	GO:1901699	cellular response to nitrogen compound	3	1.48126	1	2.02531	0.462293	Client Text Box Input	+
2	GO:0033198	response to ATP	1	3.1271	1	0.319785	0.294752	Client Text Box Input	+
3	GO:0007584	response to nutrient	3	2.22189	0.827106	1.3502	0.165477	Client Text Box Input	+
3	GO:0014074	response to purine-containing compound	1	2.81439	1	0.355317	0.31896	Client Text Box Input	+
3	GO:0046683	response to organophosphorus	1	2.81439	1	0.355317	0.31896	Client Text Box Input	+
2	GO:0031670	cellular response to nutrient	2	3.75252	0.649599	0.532976	0.113949	Client Text Box Input	+
0	GO:0006044	N-acetylglucosamine metabolic process	1	3.51798	1	0.284254	0.269685	Client Text Box Input	+
0	GO:0090057	root radial pattern formation	1	3.51798	1	0.284254	0.269685	Client Text Box Input	+
0	GO:0048578	positive regulation of long-day photoperiodism, flowering	1	3.51798	1	0.284254	0.269685	Client Text Box Input	+
0	GO:0080022	primary root development	4	3.51798	0.278874	1.13701	0.0339999	Client Text Box Input	+
0	GO:0050665	hydrogen peroxide biosynthetic process	1	3.51798	1	0.284254	0.269685	Client Text Box Input	+
1	GO:0017000	antibiotic biosynthetic process	1	1.75899	1	0.568507	0.447734	Client Text Box Input	+
1	GO:1903409	reactive oxygen species biosynthetic process	1	2.01028	1	0.497444	0.407768	Client Text Box Input	+
0	GO:0009625	response to insect	4	3.51798	0.278491	1.13701	0.0339999	Client Text Box Input	+
0	GO:0009788	negative regulation of abscisic acid-activated signaling pathway	6	3.31104	0.129023	1.81212	0.0131771	Client Text Box Input	+
1	GO:0009787	regulation of abscisic acid-activated signaling pathway	9	2.43553	0.150628	3.6953	0.0158888	Client Text Box Input	+
2	GO:1905957	regulation of cellular response to alcohol	9	2.43553	0.150389	3.6953	0.0158888	Client Text Box Input	+
3	GO:1901419	regulation of response to alcohol	9	2.43553	0.15015	3.6953	0.0158888	Client Text Box Input	+
1	GO:1905958	negative regulation of cellular response to alcohol	6	3.31104	0.128811	1.81212	0.0131771	Client Text Box Input	+
2	GO:1901420	negative regulation of response to alcohol	6	3.31104	0.128601	1.81212	0.0131771	Client Text Box Input	+
0	GO:0010082	regulation of root meristem growth	3	3.1271	0.526261	0.959356	0.0824296	Client Text Box Input	+
0	GO:0010311	lateral root formation	6	3.1271	0.151901	1.91871	0.0166855	Client Text Box Input	+
1	GO:0010102	lateral root morphogenesis	6	2.44729	0.343215	2.45169	0.0438588	Client Text Box Input	+
2	GO:0048527	lateral root development	11	2.69202	0.0489969	4.08615	0.00414128	Client Text Box Input	+
3	GO:0048528	post-embryonic root development	12	2.65926	0.0383999	4.51253	0.00308461	Client Text Box Input	+
2	GO:0010101	post-embryonic root morphogenesis	6	2.41233	0.358992	2.48722	0.0462964	Client Text Box Input	+
0	GO:0016444	somatic cell DNA recombination	1	3.1271	1	0.319785	0.294752	Client Text Box Input	+
0	GO:0010344	seed oilbody biogenesis	1	3.1271	1	0.319785	0.294752	Client Text Box Input	+
0	GO:2000037	regulation of stomatal complex patterning	1	3.1271	1	0.319785	0.294752	Client Text Box Input	+
0	GO:0009643	photosynthetic acclimation	1	3.1271	1	0.319785	0.294752	Client Text Box Input	+
0	GO:0010152	pollen maturation	2	3.1271	0.777521	0.639571	0.149037	Client Text Box Input	+
0	GO:0006265	DNA topological change	1	2.81439	1	0.355317	0.31896	Client Text Box Input	+
0	GO:0031930	mitochondria-nucleus signaling pathway	1	2.81439	1	0.355317	0.31896	Client Text Box Input	+
0	GO:0010444	guard mother cell differentiation	1	2.81439	1	0.355317	0.31896	Client Text Box Input	+
0	GO:0010375	stomatal complex patterning	1	2.81439	1	0.355317	0.31896	Client Text Box Input	+
0	GO:0080188	RNA-directed DNA methylation	2	2.81439	0.863433	0.710634	0.173468	Client Text Box Input	+
1	GO:0031047	gene silencing by RNA	5	1.16297	1	4.29934	0.624094	Client Text Box Input	+
1	GO:0006306	DNA methylation	2	1.17266	1	1.70552	0.689883	Client Text Box Input	+
2	GO:0006305	DNA alkylation	2	1.17266	1	1.70552	0.689883	Client Text Box Input	+
0	GO:0048317	seed morphogenesis	1	2.81439	1	0.355317	0.31896	Client Text Box Input	+
0	GO:0010117	photoprotection	1	2.81439	1	0.355317	0.31896	Client Text Box Input	+
0	GO:0009742	brassinosteroid mediated signaling pathway	8	2.71266	0.127337	2.94913	0.0129622	Client Text Box Input	+
1	GO:0043401	steroid hormone mediated signaling pathway	8	2.71266	0.127128	2.94913	0.0129622	Client Text Box Input	+
2	GO:0071383	cellular response to steroid hormone stimulus	8	2.71266	0.127758	2.94913	0.0129622	Client Text Box Input	+
3	GO:0048545	response to steroid hormone	8	2.71266	0.127547	2.94913	0.0129622	Client Text Box Input	+
1	GO:0071367	cellular response to brassinosteroid stimulus	8	2.64884	0.13947	3.0202	0.0146417	Client Text Box Input	+
2	GO:0009741	response to brassinosteroid	9	2.30268	0.191037	3.90849	0.021529	Client Text Box Input	+
0	GO:1901001	negative regulation of response to salt stress	1	2.55853	1	0.390849	0.342337	Client Text Box Input	+
0	GO:1902584	positive regulation of response to water deprivation	1	2.55853	1	0.390849	0.342337	Client Text Box Input	+
0	GO:0048759	xylem vessel member cell differentiation	1	2.55853	1	0.390849	0.342337	Client Text Box Input	+
1	GO:0010089	xylem development	8	5.11707	0.00608012	1.5634	0.000368091	Client Text Box Input	+
2	GO:0010087	phloem or xylem histogenesis	10	2.73242	0.0624596	3.65977	0.00556197	Client Text Box Input	+
1	GO:1905177	tracheary element differentiation	2	3.75252	0.652719	0.532976	0.113949	Client Text Box Input	+
0	GO:0009864	induced systemic resistance, jasmonic acid mediated signaling pathway	1	2.55853	1	0.390849	0.342337	Client Text Box Input	+
1	GO:0009867	jasmonic acid mediated signaling pathway	13	5.30247	9.54064e-05	2.45169	4.20793e-06	Client Text Box Input	+
2	GO:0071395	cellular response to jasmonic acid stimulus	13	5.01192	0.000156884	2.59381	7.23515e-06	Client Text Box Input	+
3	GO:0009753	response to jasmonic acid	48	6.14048	2.47379e-19	7.81698	4.02411e-21	Client Text Box Input	+
0	GO:0016973	poly(A)+ mRNA export from nucleus	1	2.55853	1	0.390849	0.342337	Client Text Box Input	+
0	GO:0080060	integument development	1	2.55853	1	0.390849	0.342337	Client Text Box Input	+
0	GO:0019430	removal of superoxide radicals	1	2.55853	1	0.390849	0.342337	Client Text Box Input	+
1	GO:0098869	cellular oxidant detoxification	1	1.12576	1	0.888293	0.596749	Client Text Box Input	+
3	GO:0097237	cellular response to toxic substance	2	1.17266	1	1.70552	0.689883	Client Text Box Input	+
1	GO:0006801	superoxide metabolic process	1	2.34532	1	0.42638	0.364912	Client Text Box Input	+
1	GO:0071451	cellular response to superoxide	1	2.55853	1	0.390849	0.342337	Client Text Box Input	+
2	GO:0000303	response to superoxide	2	4.32983	0.571216	0.461912	0.0919617	Client Text Box Input	+
3	GO:0000305	response to oxygen radical	2	4.32983	0.571812	0.461912	0.0919617	Client Text Box Input	+
4	GO:0000302	response to reactive oxygen species	11	1.99731	0.261007	5.50741	0.0314277	Client Text Box Input	+
2	GO:0071450	cellular response to oxygen radical	1	2.55853	1	0.390849	0.342337	Client Text Box Input	+
3	GO:0034614	cellular response to reactive oxygen species	3	2.63849	0.661127	1.13701	0.117524	Client Text Box Input	+
0	GO:0009631	cold acclimation	5	2.51285	0.426634	1.98978	0.0579529	Client Text Box Input	+
0	GO:0010030	positive regulation of seed germination	2	2.44729	0.969228	0.817229	0.21114	Client Text Box Input	+
0	GO:0009269	response to desiccation	2	2.34532	1	0.852761	0.223877	Client Text Box Input	+
0	GO:0009970	cellular response to sulfate starvation	1	2.34532	1	0.42638	0.364912	Client Text Box Input	+
0	GO:0009556	microsporogenesis	2	2.34532	1	0.852761	0.223877	Client Text Box Input	+
0	GO:0048235	pollen sperm cell differentiation	3	2.28194	0.816093	1.31467	0.157115	Client Text Box Input	+
1	GO:0048232	male gamete generation	3	1.20617	1	2.48722	0.740392	Client Text Box Input	+
2	GO:0007276	gamete generation	4	1.42501	1	2.807	0.372965	Client Text Box Input	+
0	GO:0016584	nucleosome positioning	1	2.16491	1	0.461912	0.386714	Client Text Box Input	+
1	GO:0034728	nucleosome organization	3	1.50771	1	1.98978	0.457209	Client Text Box Input	+
0	GO:0010150	leaf senescence	8	2.16491	0.431261	3.6953	0.0590154	Client Text Box Input	+
0	GO:0051555	flavonol biosynthetic process	1	1.87626	1	0.532976	0.428099	Client Text Box Input	+
1	GO:0051553	flavone biosynthetic process	1	1.87626	1	0.532976	0.428099	Client Text Box Input	+
2	GO:0051552	flavone metabolic process	1	1.75899	1	0.568507	0.447734	Client Text Box Input	+
1	GO:0051554	flavonol metabolic process	1	1.75899	1	0.568507	0.447734	Client Text Box Input	+
0	GO:0009870	defense response signaling pathway, resistance gene-dependent	1	1.87626	1	0.532976	0.428099	Client Text Box Input	+
0	GO:0048574	long-day photoperiodism, flowering	1	1.87626	1	0.532976	0.428099	Client Text Box Input	+
1	GO:0048571	long-day photoperiodism	1	1.56355	1	0.639571	0.485005	Client Text Box Input	+
2	GO:0009648	photoperiodism	7	2.5922	0.207155	2.70041	0.0239012	Client Text Box Input	+
1	GO:0048573	photoperiodism, flowering	6	2.55853	0.294457	2.34509	0.0370355	Client Text Box Input	+
2	GO:0010228	vegetative to reproductive phase transition of meristem	17	2.78166	0.00497198	6.11145	0.000296001	Client Text Box Input	+
0	GO:0051026	chiasma assembly	1	1.87626	1	0.532976	0.428099	Client Text Box Input	+
1	GO:0007129	synapsis	2	2.01028	1	0.994888	0.275199	Client Text Box Input	+
2	GO:0070192	chromosome organization involved in meiotic cell cycle	2	1.10368	1	1.81212	0.70399	Client Text Box Input	+
2	GO:0045143	homologous chromosome segregation	2	1.70569	1	1.17255	0.338997	Client Text Box Input	+
0	GO:0052544	defense response by callose deposition in cell wall	1	1.75899	1	0.568507	0.447734	Client Text Box Input	+
1	GO:0052482	defense response by cell wall thickening	1	1.65552	1	0.604039	0.466694	Client Text Box Input	+
2	GO:0052386	cell wall thickening	2	1.87626	1	1.06595	0.30085	Client Text Box Input	+
1	GO:0052543	callose deposition in cell wall	2	2.08473	1	0.959356	0.262348	Client Text Box Input	+
2	GO:0052545	callose localization	2	1.65552	1	1.20808	0.351578	Client Text Box Input	+
3	GO:0033037	polysaccharide localization	2	1.52129	1	1.31467	0.388781	Client Text Box Input	+
1	GO:0052542	defense response by callose deposition	1	1.48126	1	0.675102	0.502688	Client Text Box Input	+
0	GO:0080167	response to karrikin	8	1.75899	0.771195	4.54806	0.146919	Client Text Box Input	+
0	GO:0009641	shade avoidance	1	1.75899	1	0.568507	0.447734	Client Text Box Input	+
0	GO:0009960	endosperm development	2	1.70569	1	1.17255	0.338997	Client Text Box Input	+
0	GO:0071456	cellular response to hypoxia	14	1.68382	0.500402	8.31442	0.0754421	Client Text Box Input	+
1	GO:0036294	cellular response to decreased oxygen levels	14	1.66955	0.50611	8.38548	0.0768119	Client Text Box Input	+
2	GO:0071453	cellular response to oxygen levels	14	1.66955	0.50667	8.38548	0.0768119	Client Text Box Input	+
0	GO:0051865	protein autoubiquitination	1	1.65552	1	0.604039	0.466694	Client Text Box Input	+
1	GO:0016567	protein ubiquitination	25	1.09766	1	22.7758	0.590841	Client Text Box Input	+
2	GO:0032446	protein modification by small protein conjugation	25	1.04546	1	23.9128	0.832809	Client Text Box Input	+
0	GO:0005992	trehalose biosynthetic process	1	1.65552	1	0.604039	0.466694	Client Text Box Input	+
1	GO:0005991	trehalose metabolic process	1	1.48126	1	0.675102	0.502688	Client Text Box Input	+
0	GO:0080092	regulation of pollen tube growth	2	1.60822	1	1.24361	0.364075	Client Text Box Input	+
0	GO:0009626	plant-type hypersensitive response	4	1.54213	1	2.59381	0.339394	Client Text Box Input	+
1	GO:0034050	host programmed cell death induced by symbiont	4	1.52129	1	2.62935	0.344727	Client Text Box Input	+
2	GO:0012501	programmed cell death	5	1.31513	1	3.80189	0.439183	Client Text Box Input	+
3	GO:0008219	cell death	6	1.32963	1	4.51253	0.467518	Client Text Box Input	+
0	GO:0016036	cellular response to phosphate starvation	4	1.52129	1	2.62935	0.344727	Client Text Box Input	+
0	GO:0042761	very long-chain fatty acid biosynthetic process	1	1.48126	1	0.675102	0.502688	Client Text Box Input	+
0	GO:0009834	plant-type secondary cell wall biogenesis	3	1.45572	1	2.06084	0.467518	Client Text Box Input	+
0	GO:0042023	DNA endoreduplication	1	1.40719	1	0.710634	0.519764	Client Text Box Input	+
0	GO:0010216	maintenance of DNA methylation	1	1.40719	1	0.710634	0.519764	Client Text Box Input	+
0	GO:0009934	regulation of meristem structural organization	1	1.34018	1	0.746166	0.536254	Client Text Box Input	+
0	GO:0009816	defense response to bacterium, incompatible interaction	2	1.34018	1	1.49233	0.663454	Client Text Box Input	+
0	GO:0010025	wax biosynthetic process	1	1.27927	1	0.781698	0.552178	Client Text Box Input	+
1	GO:1901570	fatty acid derivative biosynthetic process	1	1.12576	1	0.888293	0.596749	Client Text Box Input	+
1	GO:0010166	wax metabolic process	1	1.22365	1	0.817229	0.567557	Client Text Box Input	+
0	GO:0071249	cellular response to nitrate	1	1.27927	1	0.781698	0.552178	Client Text Box Input	+
1	GO:1902170	cellular response to reactive nitrogen species	1	1.08246	1	0.923824	0.610598	Client Text Box Input	+
1	GO:0010167	response to nitrate	3	2.34532	0.780163	1.27914	0.148889	Client Text Box Input	+
0	GO:0000162	tryptophan biosynthetic process	1	1.22365	1	0.817229	0.567557	Client Text Box Input	+
1	GO:0046219	indolalkylamine biosynthetic process	1	1.22365	1	0.817229	0.567557	Client Text Box Input	+
0	GO:0002213	defense response to insect	1	1.22365	1	0.817229	0.567557	Client Text Box Input	+
0	GO:0009693	ethylene biosynthetic process	1	1.22365	1	0.817229	0.567557	Client Text Box Input	+
1	GO:0009692	ethylene metabolic process	1	1.22365	1	0.817229	0.567557	Client Text Box Input	+
2	GO:0043449	cellular alkene metabolic process	1	1.22365	1	0.817229	0.567557	Client Text Box Input	+
3	GO:1900673	olefin metabolic process	1	1.22365	1	0.817229	0.567557	Client Text Box Input	+
1	GO:0043450	alkene biosynthetic process	1	1.22365	1	0.817229	0.567557	Client Text Box Input	+
2	GO:1900674	olefin biosynthetic process	1	1.22365	1	0.817229	0.567557	Client Text Box Input	+
0	GO:0009809	lignin biosynthetic process	2	1.19761	1	1.66999	0.685279	Client Text Box Input	+
0	GO:0009817	defense response to fungus, incompatible interaction	2	1.14873	1	1.74105	0.694542	Client Text Box Input	+
0	GO:0019432	triglyceride biosynthetic process	1	1.12576	1	0.888293	0.596749	Client Text Box Input	+
1	GO:0046463	acylglycerol biosynthetic process	1	1.00514	1	0.994888	1	Client Text Box Input	+
2	GO:0046460	neutral lipid biosynthetic process	1	1.00514	1	0.994888	1	Client Text Box Input	+
0	GO:0090333	regulation of stomatal closure	1	1.08246	1	0.923824	0.610598	Client Text Box Input	+
1	GO:0010119	regulation of stomatal movement	4	1.30902	1	3.05573	0.553658	Client Text Box Input	+
0	GO:0008284	positive regulation of cell population proliferation	1	1.08246	1	0.923824	0.610598	Client Text Box Input	+
0	GO:0009686	gibberellin biosynthetic process	1	1.08246	1	0.923824	0.610598	Client Text Box Input	+
1	GO:0016102	diterpenoid biosynthetic process	1	1.04237	1	0.959356	0.623972	Client Text Box Input	+
0	GO:0010091	trichome branching	1	1.04237	1	0.959356	0.623972	Client Text Box Input	+
1	GO:0010090	trichome morphogenesis	4	1.8455	1	2.16743	0.286838	Client Text Box Input	+
1	GO:0043486	histone exchange	1	2.81439	1	0.355317	0.31896	Client Text Box Input	+
2	GO:0043044	ATP-dependent chromatin remodeling	3	4.02055	0.367494	0.746166	0.0477009	Client Text Box Input	+
5	GO:0044403	symbiotic process	3	1.09651	1	2.73594	0.755562	Client Text Box Input	+
2	GO:0043067	regulation of programmed cell death	4	1.81573	1	2.20297	0.290245	Client Text Box Input	+
3	GO:0010941	regulation of cell death	4	1.42501	1	2.807	0.372965	Client Text Box Input	+
1	GO:0043068	positive regulation of programmed cell death	3	4.44377	0.301383	0.675102	0.0381594	Client Text Box Input	+
2	GO:0010942	positive regulation of cell death	3	3.1271	0.525698	0.959356	0.0824296	Client Text Box Input	+
1	GO:0043069	negative regulation of programmed cell death	1	1.08246	1	0.923824	0.610598	Client Text Box Input	+
1	GO:0055070	copper ion homeostasis	1	1.48126	1	0.675102	0.502688	Client Text Box Input	+
1	GO:0010093	specification of floral organ identity	4	8.65965	0.030318	0.461912	0.00229305	Client Text Box Input	+
2	GO:0048449	floral organ formation	6	6.75453	0.00896885	0.888293	0.000567039	Client Text Box Input	+
2	GO:0090701	specification of plant organ identity	4	8.04111	0.03671	0.497444	0.00286884	Client Text Box Input	+
1	GO:0048462	carpel formation	2	14.0719	0.150172	0.142127	0.0160926	Client Text Box Input	+
2	GO:0008356	asymmetric cell division	4	4.69065	0.139676	0.852761	0.0146399	Client Text Box Input	+
2	GO:0042659	regulation of cell fate specification	1	4.69065	0.992385	0.21319	0.21685	Client Text Box Input	+
2	GO:0000398	mRNA splicing, via spliceosome	7	1.04791	1	6.67996	0.842525	Client Text Box Input	+
2	GO:0010218	response to far red light	6	3.24737	0.136929	1.84765	0.014283	Client Text Box Input	+
1	GO:0044030	regulation of DNA methylation	1	1.75899	1	0.568507	0.447734	Client Text Box Input	+
1	GO:0061014	positive regulation of mRNA catabolic process	1	5.62878	0.881934	0.177659	0.189017	Client Text Box Input	+
2	GO:0061013	regulation of mRNA catabolic process	1	2.01028	1	0.497444	0.407768	Client Text Box Input	+
2	GO:1903313	positive regulation of mRNA metabolic process	1	2.34532	1	0.42638	0.364912	Client Text Box Input	+
1	GO:0036297	interstrand cross-link repair	1	1.87626	1	0.532976	0.428099	Client Text Box Input	+
2	GO:0008283	cell population proliferation	3	6.49474	0.149044	0.461912	0.0161467	Client Text Box Input	+
2	GO:0009850	auxin metabolic process	5	2.01028	0.655396	2.48722	0.115076	Client Text Box Input	+
1	GO:0033619	membrane protein proteolysis	1	3.51798	1	0.284254	0.269685	Client Text Box Input	+
2	GO:0009691	cytokinin biosynthetic process	1	1.27927	1	0.781698	0.552178	Client Text Box Input	+
3	GO:0009690	cytokinin metabolic process	2	1.52129	1	1.31467	0.388781	Client Text Box Input	+
2	GO:2001038	regulation of cellular response to drug	3	3.51798	0.465171	0.852761	0.0639678	Client Text Box Input	+
3	GO:2001023	regulation of response to drug	3	3.51798	0.464604	0.852761	0.0639678	Client Text Box Input	+
1	GO:0009299	mRNA transcription	1	4.02055	1	0.248722	0.243729	Client Text Box Input	+
2	GO:0009615	response to virus	3	1.04237	1	2.87807	0.76552	Client Text Box Input	+
1	GO:0042752	regulation of circadian rhythm	5	2.51285	0.42769	1.98978	0.0579529	Client Text Box Input	+
2	GO:1902930	regulation of alcohol biosynthetic process	1	1.56355	1	0.639571	0.485005	Client Text Box Input	+
1	GO:0043647	inositol phosphate metabolic process	1	1.04237	1	0.959356	0.623972	Client Text Box Input	+
1	GO:0033206	meiotic cytokinesis	1	3.51798	1	0.284254	0.269685	Client Text Box Input	+
2	GO:2000377	regulation of reactive oxygen species metabolic process	4	2.08473	0.726629	1.91871	0.137698	Client Text Box Input	+
1	GO:0007623	circadian rhythm	16	4.09365	0.000149177	3.90849	6.82966e-06	Client Text Box Input	+
2	GO:0048511	rhythmic process	16	3.46386	0.000855849	4.61912	4.39191e-05	Client Text Box Input	+
1	GO:0006561	proline biosynthetic process	1	4.02055	1	0.248722	0.243729	Client Text Box Input	+
2	GO:0009084	glutamine family amino acid biosynthetic process	1	1.04237	1	0.959356	0.623972	Client Text Box Input	+
2	GO:0006560	proline metabolic process	1	2.55853	1	0.390849	0.342337	Client Text Box Input	+
1	GO:0009651	response to salt stress	48	2.8804	1.9115e-08	16.6644	5.38542e-10	Client Text Box Input	+
1	GO:0050691	regulation of defense response to virus by host	1	3.51798	1	0.284254	0.269685	Client Text Box Input	+
2	GO:0050688	regulation of defense response to virus	2	4.32983	0.572409	0.461912	0.0919617	Client Text Box Input	+
3	GO:0002697	regulation of immune effector process	2	4.32983	0.573007	0.461912	0.0919617	Client Text Box Input	+
1	GO:0010927	cellular component assembly involved in morphogenesis	2	1.34018	1	1.49233	0.663454	Client Text Box Input	+
2	GO:0090329	regulation of DNA-dependent DNA replication	3	1.87626	1	1.59893	0.227113	Client Text Box Input	+
3	GO:0006275	regulation of DNA replication	5	2.65508	0.371863	1.88318	0.0484551	Client Text Box Input	+
5	GO:0040020	regulation of meiotic nuclear division	1	1.75899	1	0.568507	0.447734	Client Text Box Input	+
6	GO:0051783	regulation of nuclear division	2	1.00514	1	1.98978	1	Client Text Box Input	+
6	GO:0051445	regulation of meiotic cell cycle	1	1.48126	1	0.675102	0.502688	Client Text Box Input	+
2	GO:0031570	DNA integrity checkpoint	1	1.17266	1	0.852761	0.582407	Client Text Box Input	+
4	GO:0010959	regulation of metal ion transport	1	1.56355	1	0.639571	0.485005	Client Text Box Input	+
2	GO:0000077	DNA damage checkpoint	1	2.34532	1	0.42638	0.364912	Client Text Box Input	+
1	GO:0016032	viral process	3	1.34018	1	2.2385	0.495402	Client Text Box Input	+
2	GO:0072348	sulfur compound transport	1	1.22365	1	0.817229	0.567557	Client Text Box Input	+
1	GO:0032875	regulation of DNA endoreduplication	3	2.41233	0.741077	1.24361	0.140808	Client Text Box Input	+
2	GO:0055083	monovalent inorganic anion homeostasis	1	1.48126	1	0.675102	0.502688	Client Text Box Input	+
1	GO:0055062	phosphate ion homeostasis	1	1.65552	1	0.604039	0.466694	Client Text Box Input	+
2	GO:0072506	trivalent inorganic anion homeostasis	1	1.65552	1	0.604039	0.466694	Client Text Box Input	+
1	GO:0006591	ornithine metabolic process	1	4.02055	1	0.248722	0.243729	Client Text Box Input	+
1	GO:0009410	response to xenobiotic stimulus	1	2.81439	1	0.355317	0.31896	Client Text Box Input	+
3	GO:0010506	regulation of autophagy	1	2.01028	1	0.497444	0.407768	Client Text Box Input	+
2	GO:0010508	positive regulation of autophagy	1	3.51798	1	0.284254	0.269685	Client Text Box Input	+
1	GO:0010224	response to UV-B	7	2.77475	0.159091	2.52275	0.0175819	Client Text Box Input	+
1	GO:0009646	response to absence of light	4	2.55853	0.52306	1.5634	0.0818405	Client Text Box Input	+
2	GO:0010212	response to ionizing radiation	1	1.04237	1	0.959356	0.623972	Client Text Box Input	+
1	GO:0010332	response to gamma radiation	1	1.75899	1	0.568507	0.447734	Client Text Box Input	+
1	GO:0071472	cellular response to salt stress	3	2.34532	0.780849	1.27914	0.148889	Client Text Box Input	+
2	GO:0006972	hyperosmotic response	5	2.0694	0.608261	2.41616	0.105678	Client Text Box Input	+
1	GO:0042538	hyperosmotic salinity response	5	2.46876	0.447692	2.02531	0.0613389	Client Text Box Input	+
2	GO:0042542	response to hydrogen peroxide	6	3.07024	0.162493	1.95424	0.0179851	Client Text Box Input	+
1	GO:0070301	cellular response to hydrogen peroxide	1	2.81439	1	0.355317	0.31896	Client Text Box Input	+
1	GO:0034059	response to anoxia	1	4.02055	1	0.248722	0.243729	Client Text Box Input	+
2	GO:0043488	regulation of mRNA stability	1	3.1271	1	0.319785	0.294752	Client Text Box Input	+
3	GO:0043487	regulation of RNA stability	1	2.34532	1	0.42638	0.364912	Client Text Box Input	+
1	GO:0097305	response to alcohol	61	3.04934	1.12522e-11	20.0044	2.56632e-13	Client Text Box Input	+
1	GO:0031048	chromatin silencing by small RNA	1	1.87626	1	0.532976	0.428099	Client Text Box Input	+
1	GO:0010208	pollen wall assembly	2	1.40719	1	1.42127	0.655505	Client Text Box Input	+
1	GO:0006353	DNA-templated transcription, termination	2	2.96251	0.80964	0.675102	0.161168	Client Text Box Input	+
1	GO:0010200	response to chitin	32	6.52612	1.76423e-13	4.90338	3.60954e-15	Client Text Box Input	+
1	GO:2000068	regulation of defense response to insect	1	3.51798	1	0.284254	0.269685	Client Text Box Input	+
1	GO:0034756	regulation of iron ion transport	1	4.02055	1	0.248722	0.243729	Client Text Box Input	+
1	GO:0010045	response to nickel cation	1	9.38129	0.708563	0.106595	0.130353	Client Text Box Input	+
1	GO:0010042	response to manganese ion	1	7.03597	0.831378	0.142127	0.160197	Client Text Box Input	+
1	GO:0010039	response to iron ion	1	1.12576	1	0.888293	0.596749	Client Text Box Input	+
1	GO:1900425	negative regulation of defense response to bacterium	1	1.65552	1	0.604039	0.466694	Client Text Box Input	+
1	GO:0002238	response to molecule of fungal origin	1	1.56355	1	0.639571	0.485005	Client Text Box Input	+
1	GO:0071216	cellular response to biotic stimulus	1	2.16491	1	0.461912	0.386714	Client Text Box Input	+
2	GO:0061085	regulation of histone H3-K27 methylation	1	2.81439	1	0.355317	0.31896	Client Text Box Input	+
1	GO:0061087	positive regulation of histone H3-K27 methylation	1	3.51798	1	0.284254	0.269685	Client Text Box Input	+
2	GO:0010310	regulation of hydrogen peroxide metabolic process	2	3.75252	0.65022	0.532976	0.113949	Client Text Box Input	+
1	GO:0010115	regulation of abscisic acid biosynthetic process	1	2.01028	1	0.497444	0.407768	Client Text Box Input	+
1	GO:0090342	regulation of cell aging	1	7.03597	0.824204	0.142127	0.160197	Client Text Box Input	+
1	GO:0001709	cell fate determination	2	4.32983	0.579058	0.461912	0.0919617	Client Text Box Input	+
2	GO:0010431	seed maturation	3	1.50771	1	1.98978	0.457209	Client Text Box Input	+
1	GO:0048833	specification of floral organ number	1	7.03597	0.823494	0.142127	0.160197	Client Text Box Input	+
2	GO:0048832	specification of plant organ number	1	7.03597	0.822784	0.142127	0.160197	Client Text Box Input	+
1	GO:0048465	corolla development	4	7.03597	0.0505914	0.568507	0.0043015	Client Text Box Input	+
1	GO:1900150	regulation of defense response to fungus	4	4.50302	0.151193	0.888293	0.0165316	Client Text Box Input	+
2	GO:0002237	response to molecule of bacterial origin	6	4.96657	0.0301445	1.20808	0.00227487	Client Text Box Input	+
1	GO:0008272	sulfate transport	1	2.34532	1	0.42638	0.364912	Client Text Box Input	+
1	GO:0051574	positive regulation of histone H3-K9 methylation	1	7.03597	0.82137	0.142127	0.160197	Client Text Box Input	+
1	GO:0010227	floral organ abscission	2	2.16491	1	0.923824	0.249499	Client Text Box Input	+
1	GO:0009954	proximal/distal pattern formation	2	7.03597	0.343624	0.284254	0.044084	Client Text Box Input	+
1	GO:0010051	xylem and phloem pattern formation	3	1.22365	1	2.45169	0.738528	Client Text Box Input	+
1	GO:0048826	cotyledon morphogenesis	1	1.27927	1	0.781698	0.552178	Client Text Box Input	+
2	GO:0048825	cotyledon development	6	3.24737	0.137149	1.84765	0.014283	Client Text Box Input	+
1	GO:0045003	double-strand break repair via synthesis-dependent strand annealing	1	3.51798	1	0.284254	0.269685	Client Text Box Input	+
2	GO:0009880	embryonic pattern specification	1	1.12576	1	0.888293	0.596749	Client Text Box Input	+
1	GO:1902074	response to salt	4	5.92503	0.0773029	0.675102	0.00724675	Client Text Box Input	+
2	GO:0046686	response to cadmium ion	15	1.2272	1	12.2229	0.382912	Client Text Box Input	+
1	GO:1902183	regulation of shoot apical meristem development	1	2.81439	1	0.355317	0.31896	Client Text Box Input	+
1	GO:0061157	mRNA destabilization	1	14.0719	0.595398	0.0710634	0.0994493	Client Text Box Input	+
2	GO:0050779	RNA destabilization	1	14.0719	0.587727	0.0710634	0.0994493	Client Text Box Input	+
1	GO:0010229	inflorescence development	2	2.25151	1	0.888293	0.23667	Client Text Box Input	+
1	GO:2000142	regulation of DNA-templated transcription, initiation	2	2.81439	0.864154	0.710634	0.173468	Client Text Box Input	+
1	GO:0060261	positive regulation of transcription initiation from RNA polymerase II promoter	2	4.02055	0.596256	0.497444	0.102792	Client Text Box Input	+
2	GO:2000144	positive regulation of DNA-templated transcription, initiation	2	4.02055	0.59337	0.497444	0.102792	Client Text Box Input	+
2	GO:0060260	regulation of transcription initiation from RNA polymerase II promoter	2	4.02055	0.595677	0.497444	0.102792	Client Text Box Input	+
1	GO:0009737	response to abscisic acid	61	3.07116	8.55084e-12	19.8622	1.93588e-13	Client Text Box Input	+
1	GO:0071452	cellular response to singlet oxygen	1	4.69065	0.990864	0.21319	0.21685	Client Text Box Input	+
2	GO:0000304	response to singlet oxygen	1	2.55853	1	0.390849	0.342337	Client Text Box Input	+
1	GO:2000033	regulation of seed dormancy process	2	4.32983	0.573606	0.461912	0.0919617	Client Text Box Input	+
2	GO:2000034	regulation of seed maturation	5	6.70092	0.0230703	0.746166	0.00169845	Client Text Box Input	+
1	GO:2000692	negative regulation of seed maturation	2	14.0719	0.151357	0.142127	0.0160926	Client Text Box Input	+
1	GO:1990359	stress response to zinc ion	1	14.0719	0.582531	0.0710634	0.0994493	Client Text Box Input	+
1	GO:0051568	histone H3-K4 methylation	1	2.34532	1	0.42638	0.364912	Client Text Box Input	+
1	GO:0018023	peptidyl-lysine trimethylation	1	7.03597	0.819959	0.142127	0.160197	Client Text Box Input	+
2	GO:0071219	cellular response to molecule of bacterial origin	1	4.02055	1	0.248722	0.243729	Client Text Box Input	+
2	GO:0009567	double fertilization forming a zygote and endosperm	3	1.06875	1	2.807	0.760448	Client Text Box Input	+
3	GO:0009566	fertilization	3	1.06875	1	2.807	0.760448	Client Text Box Input	+
1	GO:2000031	regulation of salicylic acid mediated signaling pathway	3	3.67094	0.427551	0.817229	0.0582926	Client Text Box Input	+
2	GO:0048441	petal development	4	7.03597	0.0504918	0.568507	0.0043015	Client Text Box Input	+
2	GO:0048442	sepal development	1	5.62878	0.879182	0.177659	0.189017	Client Text Box Input	+
3	GO:0048464	flower calyx development	1	5.62878	0.879868	0.177659	0.189017	Client Text Box Input	+
1	GO:0009738	abscisic acid-activated signaling pathway	25	3.70314	3.17069e-06	6.75102	1.13258e-07	Client Text Box Input	+
2	GO:0071215	cellular response to abscisic acid stimulus	25	3.24238	2.6641e-05	7.71038	1.07225e-06	Client Text Box Input	+
3	GO:0097306	cellular response to alcohol	25	3.24238	2.65305e-05	7.71038	1.07225e-06	Client Text Box Input	+
1	GO:0009786	regulation of asymmetric cell division	1	5.62878	0.881244	0.177659	0.189017	Client Text Box Input	+
1	GO:0032958	inositol phosphate biosynthetic process	1	1.87626	1	0.532976	0.428099	Client Text Box Input	+
4	GO:0048658	anther wall tapetum development	1	1.40719	1	0.710634	0.519764	Client Text Box Input	+
1	GO:0009851	auxin biosynthetic process	5	3.27254	0.207363	1.52786	0.0238556	Client Text Box Input	+
2	GO:0032107	regulation of response to nutrient levels	1	5.62878	0.884009	0.177659	0.189017	Client Text Box Input	+
3	GO:0032104	regulation of response to extracellular stimulus	1	5.62878	0.883316	0.177659	0.189017	Client Text Box Input	+
1	GO:0080036	regulation of cytokinin-activated signaling pathway	1	1.87626	1	0.532976	0.428099	Client Text Box Input	+
1	GO:0009845	seed germination	6	1.81573	0.813603	3.30445	0.156499	Client Text Box Input	+
2	GO:0090351	seedling development	6	1.45572	1	4.12168	0.316887	Client Text Box Input	+
2	GO:0010191	mucilage metabolic process	2	1.60822	1	1.24361	0.364075	Client Text Box Input	+
1	GO:0048359	mucilage metabolic process involved in seed coat development	1	1.34018	1	0.746166	0.536254	Client Text Box Input	+
2	GO:0010214	seed coat development	4	2.55853	0.523621	1.5634	0.0818405	Client Text Box Input	+
2	GO:1901141	regulation of lignin biosynthetic process	1	3.51798	1	0.284254	0.269685	Client Text Box Input	+
2	GO:0000245	spliceosomal complex assembly	1	1.22365	1	0.817229	0.567557	Client Text Box Input	+
1	GO:0045292	mRNA cis splicing, via spliceosome	2	1.48126	1	1.3502	0.400974	Client Text Box Input	+
1	GO:0070734	histone H3-K27 methylation	2	9.38129	0.243449	0.21319	0.0287012	Client Text Box Input	+
1	GO:0048281	inflorescence morphogenesis	1	5.62878	0.875086	0.177659	0.189017	Client Text Box Input	+
3	GO:0009799	specification of symmetry	1	4.02055	1	0.248722	0.243729	Client Text Box Input	+

## Sheet: (B) Arginine&Glycine
level	id	label	number_in_list	fold_enrichment	fdr	expected	pValue	list_name	plus_minus
0	GO:0010094	specification of carpel identity	1	125.368	0.317579	0.00797651	0.0157644	Client Text Box Input	+
1	GO:0010093	specification of floral organ identity	1	9.64371	1	0.103695	0.105289	Client Text Box Input	+
2	GO:0048449	floral organ formation	1	5.01473	1	0.199413	0.186704	Client Text Box Input	+
3	GO:1905393	plant organ formation	10	11.3971	2.89112e-06	0.877416	4.26661e-08	Client Text Box Input	+
4	GO:0048646	anatomical structure formation involved in morphogenesis	14	8.95487	1.39586e-07	1.5634	1.52156e-09	Client Text Box Input	+
5	GO:0009653	anatomical structure morphogenesis	24	3.54816	8.34036e-06	6.76408	1.30078e-07	Client Text Box Input	+
6	GO:0048856	anatomical structure development	58	2.41573	1.95312e-08	24.0093	1.80147e-10	Client Text Box Input	+
7	GO:0032502	developmental process	70	2.76402	2.06626e-13	25.3254	1.35141e-15	Client Text Box Input	+
3	GO:0003006	developmental process involved in reproduction	26	2.23718	0.00803865	11.6218	0.000200865	Client Text Box Input	+
4	GO:0022414	reproductive process	26	1.84993	0.088076	14.0546	0.00324949	Client Text Box Input	+
5	GO:0000003	reproduction	26	1.83949	0.0896272	14.1344	0.00333678	Client Text Box Input	+
3	GO:0048444	floral organ morphogenesis	1	2.91554	1	0.34299	0.295203	Client Text Box Input	+
4	GO:0090697	post-embryonic plant organ morphogenesis	7	7.69805	0.00236542	0.909322	5.19655e-05	Client Text Box Input	+
5	GO:0090698	post-embryonic plant morphogenesis	8	5.39218	0.0068454	1.48363	0.000165309	Client Text Box Input	+
5	GO:0090696	post-embryonic plant organ development	10	7.33147	0.000115283	1.36398	1.95264e-06	Client Text Box Input	+
6	GO:0009791	post-embryonic development	33	2.76363	1.0111e-05	11.9408	1.61084e-07	Client Text Box Input	+
7	GO:0007275	multicellular organism development	56	2.61573	2.45706e-09	21.4089	2.01905e-11	Client Text Box Input	+
8	GO:0032501	multicellular organismal process	57	2.42896	2.3677e-08	23.4669	2.26327e-10	Client Text Box Input	+
6	GO:0099402	plant organ development	31	4.08237	6.47568e-09	7.59363	5.86427e-11	Client Text Box Input	+
7	GO:0048731	system development	42	2.83547	1.08792e-07	14.8124	1.1494e-09	Client Text Box Input	+
5	GO:1905392	plant organ morphogenesis	13	4.23321	0.00095142	3.07095	1.91465e-05	Client Text Box Input	+
4	GO:0048437	floral organ development	8	4.26785	0.0265235	1.87448	0.000742819	Client Text Box Input	+
5	GO:0009908	flower development	14	4.01637	0.000843269	3.48573	1.61215e-05	Client Text Box Input	+
6	GO:0090567	reproductive shoot system development	14	3.88309	0.00113961	3.60538	2.31247e-05	Client Text Box Input	+
7	GO:0048608	reproductive structure development	23	2.3329	0.00836044	9.85896	0.00021171	Client Text Box Input	+
8	GO:0061458	reproductive system development	23	2.32913	0.00844216	9.87491	0.000215195	Client Text Box Input	+
7	GO:0048367	shoot system development	26	4.12083	1.69116e-07	6.30942	1.9569e-09	Client Text Box Input	+
2	GO:0090701	specification of plant organ identity	1	8.95487	1	0.111671	0.112372	Client Text Box Input	+
3	GO:0003002	regionalization	7	5.7358	0.0113163	1.22041	0.00029605	Client Text Box Input	+
4	GO:0007389	pattern specification process	7	4.74366	0.0304228	1.47565	0.000877531	Client Text Box Input	+
1	GO:0048462	carpel formation	1	31.342	0.576301	0.031906	0.0389484	Client Text Box Input	+
2	GO:0048445	carpel morphogenesis	1	20.8947	0.734869	0.047859	0.0541015	Client Text Box Input	+
3	GO:0048440	carpel development	2	3.25632	1	0.614191	0.129568	Client Text Box Input	+
4	GO:0048827	phyllome development	17	4.44939	3.06597e-05	3.82075	5.09024e-07	Client Text Box Input	+
4	GO:0048467	gynoecium development	3	4.22589	0.5688	0.709909	0.0367245	Client Text Box Input	+
5	GO:0048438	floral whorl development	7	4.66796	0.0329185	1.49958	0.000960559	Client Text Box Input	+
0	GO:0090709	regulation of timing of plant organ formation	1	125.368	0.316509	0.00797651	0.0157644	Client Text Box Input	+
1	GO:1905428	regulation of plant organ formation	1	7.83551	1	0.127624	0.126373	Client Text Box Input	+
2	GO:0022603	regulation of anatomical structure morphogenesis	4	2.83318	0.745188	1.41184	0.0561109	Client Text Box Input	+
3	GO:0050793	regulation of developmental process	25	4.19572	2.42735e-07	5.95845	2.89018e-09	Client Text Box Input	+
4	GO:0050789	regulation of biological process	176	4.2197	1.06939e-81	41.7091	2.86939e-84	Client Text Box Input	+
5	GO:0065007	biological regulation	176	3.71024	1.09954e-72	47.4363	3.3191e-75	Client Text Box Input	+
1	GO:0040034	regulation of development, heterochronic	5	13.627	0.00237564	0.366919	5.17917e-05	Client Text Box Input	+
0	GO:0035264	multicellular organism growth	1	125.368	0.315447	0.00797651	0.0157644	Client Text Box Input	+
1	GO:0048589	developmental growth	4	1.3627	1	2.93535	0.544511	Client Text Box Input	+
2	GO:0040007	growth	5	1.49248	1	3.35013	0.395483	Client Text Box Input	+
0	GO:0010767	regulation of transcription from RNA polymerase II promoter in response to UV-induced DNA damage	1	125.368	0.314392	0.00797651	0.0157644	Client Text Box Input	+
1	GO:0006974	cellular response to DNA damage stimulus	4	1.40469	1	2.84761	0.376102	Client Text Box Input	+
2	GO:0033554	cellular response to stress	18	2.02388	0.12856	8.8938	0.00515276	Client Text Box Input	+
3	GO:0051716	cellular response to stimulus	52	2.3603	4.68215e-07	22.0311	5.96753e-09	Client Text Box Input	+
4	GO:0050896	response to stimulus	87	1.83188	1.67622e-07	47.4921	1.9115e-09	Client Text Box Input	+
4	GO:0009987	cellular process	99	1.07004	1	92.5195	0.410744	Client Text Box Input	+
3	GO:0006950	response to stress	44	1.59244	0.0601178	27.6306	0.00204661	Client Text Box Input	+
1	GO:0034644	cellular response to UV	2	13.1967	0.248082	0.151554	0.011857	Client Text Box Input	+
2	GO:0009411	response to UV	5	5.22367	0.0878275	0.957181	0.0032256	Client Text Box Input	+
3	GO:0009416	response to light stimulus	16	2.90288	0.00717512	5.51177	0.000175678	Client Text Box Input	+
4	GO:0009314	response to radiation	16	2.80544	0.00988008	5.7032	0.000255162	Client Text Box Input	+
5	GO:0009628	response to abiotic stimulus	37	2.22263	0.000291574	16.647	5.0853e-06	Client Text Box Input	+
2	GO:0071482	cellular response to light stimulus	5	4.74879	0.120838	1.0529	0.00476219	Client Text Box Input	+
3	GO:0071478	cellular response to radiation	5	4.54233	0.139272	1.10076	0.00569885	Client Text Box Input	+
4	GO:0071214	cellular response to abiotic stimulus	6	3.56497	0.18194	1.68304	0.00781093	Client Text Box Input	+
5	GO:0104004	cellular response to environmental stimulus	6	3.56497	0.182653	1.68304	0.00781093	Client Text Box Input	+
1	GO:0043618	regulation of transcription from RNA polymerase II promoter in response to stress	3	13.4323	0.0559091	0.223342	0.00186582	Client Text Box Input	+
2	GO:0043620	regulation of DNA-templated transcription in response to stress	3	12.9691	0.0598321	0.231319	0.00204691	Client Text Box Input	+
3	GO:0006355	regulation of transcription, DNA-templated	158	9.79633	2.04303e-120	16.1285	3.42619e-124	Client Text Box Input	+
4	GO:2000112	regulation of cellular macromolecule biosynthetic process	158	8.83111	1.46055e-114	17.8913	1.46961e-117	Client Text Box Input	+
5	GO:0031326	regulation of cellular biosynthetic process	158	8.4326	7.83926e-112	18.7368	1.31465e-114	Client Text Box Input	+
6	GO:0009889	regulation of biosynthetic process	160	8.4175	1.08525e-113	19.008	1.63797e-116	Client Text Box Input	+
7	GO:0019222	regulation of metabolic process	165	6.57734	1.54233e-102	25.0861	3.6211e-105	Client Text Box Input	+
6	GO:0031323	regulation of cellular metabolic process	158	6.90421	3.01773e-99	22.8846	7.59114e-102	Client Text Box Input	+
7	GO:0050794	regulation of cellular process	167	4.59537	2.16637e-80	36.341	6.17614e-83	Client Text Box Input	+
5	GO:0010556	regulation of macromolecule biosynthetic process	158	8.77633	3.12866e-114	18.003	3.67276e-117	Client Text Box Input	+
6	GO:0060255	regulation of macromolecule metabolic process	162	7.0373	3.81613e-104	23.0202	8.3196e-107	Client Text Box Input	+
4	GO:0010468	regulation of gene expression	162	8.18607	7.44942e-114	19.7897	9.99419e-117	Client Text Box Input	+
4	GO:1903506	regulation of nucleic acid-templated transcription	158	9.79148	1.09865e-120	16.1365	3.6849e-124	Client Text Box Input	+
5	GO:2001141	regulation of RNA biosynthetic process	158	9.77699	9.11005e-121	16.1604	4.58329e-124	Client Text Box Input	+
6	GO:0051252	regulation of RNA metabolic process	158	9.40559	2.04602e-118	16.7985	1.37248e-121	Client Text Box Input	+
7	GO:0019219	regulation of nucleobase-containing compound metabolic process	158	9.13661	1.17292e-116	17.2931	9.835e-120	Client Text Box Input	+
8	GO:0080090	regulation of primary metabolic process	160	7.36377	4.05081e-105	21.728	7.47256e-108	Client Text Box Input	+
8	GO:0051171	regulation of nitrogen compound metabolic process	158	7.49458	2.21897e-104	21.0819	4.46548e-107	Client Text Box Input	+
2	GO:0006357	regulation of transcription by RNA polymerase II	10	3.23949	0.0419842	3.08691	0.00132367	Client Text Box Input	+
0	GO:0051572	negative regulation of histone H3-K4 methylation	1	125.368	0.313344	0.00797651	0.0157644	Client Text Box Input	+
1	GO:0031061	negative regulation of histone methylation	1	41.7894	0.506879	0.0239295	0.0312815	Client Text Box Input	+
2	GO:0031057	negative regulation of histone modification	1	13.9298	0.931477	0.0717886	0.0763864	Client Text Box Input	+
3	GO:1905268	negative regulation of chromatin organization	1	4.82185	1	0.207389	0.193146	Client Text Box Input	+
4	GO:2001251	negative regulation of chromosome organization	1	3.05776	1	0.327037	0.283897	Client Text Box Input	+
5	GO:0033044	regulation of chromosome organization	1	1.12944	1	0.885392	0.590006	Client Text Box Input	+
5	GO:0010639	negative regulation of organelle organization	1	1.52888	1	0.654073	0.483356	Client Text Box Input	+
6	GO:0051129	negative regulation of cellular component organization	1	1.42464	1	0.701932	0.507479	Client Text Box Input	+
7	GO:0048523	negative regulation of cellular process	24	4.23184	4.20571e-07	5.6713	5.21923e-09	Client Text Box Input	+
8	GO:0048519	negative regulation of biological process	32	3.76693	2.13209e-08	8.49498	2.00229e-10	Client Text Box Input	+
4	GO:1902275	regulation of chromatin organization	1	1.79097	1	0.558355	0.431526	Client Text Box Input	+
3	GO:0031400	negative regulation of protein modification process	1	3.91776	1	0.255248	0.230744	Client Text Box Input	+
4	GO:0032269	negative regulation of cellular protein metabolic process	2	2.81726	1	0.709909	0.162268	Client Text Box Input	+
5	GO:0051248	negative regulation of protein metabolic process	2	2.78596	1	0.717886	0.165058	Client Text Box Input	+
6	GO:0051172	negative regulation of nitrogen compound metabolic process	17	5.38197	2.60998e-06	3.1587	3.80795e-08	Client Text Box Input	+
7	GO:0009892	negative regulation of metabolic process	21	4.13952	4.74471e-06	5.07306	7.16123e-08	Client Text Box Input	+
6	GO:0010605	negative regulation of macromolecule metabolic process	21	4.48506	1.41633e-06	4.68221	1.92392e-08	Client Text Box Input	+
5	GO:0031324	negative regulation of cellular metabolic process	17	4.77861	1.20934e-05	3.55752	1.94694e-07	Client Text Box Input	+
3	GO:0031056	regulation of histone modification	1	3.21457	1	0.311084	0.272411	Client Text Box Input	+
2	GO:0031060	regulation of histone methylation	1	4.47744	1	0.223342	0.205878	Client Text Box Input	+
1	GO:0051569	regulation of histone H3-K4 methylation	1	17.9097	0.803618	0.0558355	0.0615887	Client Text Box Input	+
0	GO:1990532	stress response to nickel ion	2	125.368	0.0139691	0.015953	0.000370136	Client Text Box Input	+
1	GO:0097501	stress response to metal ion	2	15.671	0.199695	0.127624	0.00877412	Client Text Box Input	+
2	GO:0010038	response to metal ion	6	1.63524	1	3.66919	0.189712	Client Text Box Input	+
3	GO:0010035	response to inorganic substance	17	2.33947	0.0535477	7.2666	0.00176906	Client Text Box Input	+
4	GO:0042221	response to chemical	71	3.11446	3.79284e-16	22.7969	1.52655e-18	Client Text Box Input	+
0	GO:0080149	sucrose induced translational repression	1	125.368	0.312303	0.00797651	0.0157644	Client Text Box Input	+
1	GO:0032055	negative regulation of translation in response to stress	1	62.6841	0.409476	0.015953	0.0235536	Client Text Box Input	+
2	GO:0017148	negative regulation of translation	1	3.05776	1	0.327037	0.283897	Client Text Box Input	+
3	GO:2000113	negative regulation of cellular macromolecule biosynthetic process	17	6.68106	1.60415e-07	2.54451	1.80241e-09	Client Text Box Input	+
4	GO:0031327	negative regulation of cellular biosynthetic process	17	6.23175	4.02783e-07	2.72796	4.86339e-09	Client Text Box Input	+
5	GO:0009890	negative regulation of biosynthetic process	17	6.12431	4.81918e-07	2.77582	6.22299e-09	Client Text Box Input	+
4	GO:0010558	negative regulation of macromolecule biosynthetic process	17	6.63944	1.67911e-07	2.56046	1.97112e-09	Client Text Box Input	+
3	GO:0010629	negative regulation of gene expression	21	5.40602	8.18777e-08	3.88456	8.23857e-10	Client Text Box Input	+
3	GO:0034249	negative regulation of cellular amide metabolic process	1	2.91554	1	0.34299	0.295203	Client Text Box Input	+
2	GO:0043555	regulation of translation in response to stress	1	62.6841	0.408286	0.015953	0.0235536	Client Text Box Input	+
0	GO:0010063	positive regulation of trichoblast fate specification	1	62.6841	0.421773	0.015953	0.0235536	Client Text Box Input	+
1	GO:0010061	regulation of trichoblast fate specification	1	41.7894	0.512449	0.0239295	0.0312815	Client Text Box Input	+
2	GO:1903888	regulation of plant epidermal cell differentiation	1	41.7894	0.500084	0.0239295	0.0312815	Client Text Box Input	+
3	GO:0045595	regulation of cell differentiation	3	5.22367	0.396666	0.574308	0.0217524	Client Text Box Input	+
2	GO:0042659	regulation of cell fate specification	1	20.8947	0.741626	0.047859	0.0541015	Client Text Box Input	+
3	GO:0010453	regulation of cell fate commitment	1	9.64371	1	0.103695	0.105289	Client Text Box Input	+
2	GO:2000067	regulation of root morphogenesis	1	9.64371	1	0.103695	0.105289	Client Text Box Input	+
3	GO:1905421	regulation of plant organ morphogenesis	2	6.59833	0.586564	0.303107	0.0399371	Client Text Box Input	+
4	GO:2000026	regulation of multicellular organismal development	13	3.05776	0.0164233	4.25148	0.000443426	Client Text Box Input	+
5	GO:0051239	regulation of multicellular organismal process	13	2.79552	0.033859	4.6503	0.000993682	Client Text Box Input	+
3	GO:2000280	regulation of root development	1	1.49248	1	0.670026	0.491525	Client Text Box Input	+
1	GO:0042660	positive regulation of cell fate specification	1	62.6841	0.416766	0.015953	0.0235536	Client Text Box Input	+
2	GO:0010455	positive regulation of cell fate commitment	1	41.7894	0.501428	0.0239295	0.0312815	Client Text Box Input	+
3	GO:0045597	positive regulation of cell differentiation	1	17.9097	0.810714	0.0558355	0.0615887	Client Text Box Input	+
4	GO:0051094	positive regulation of developmental process	3	2.91554	1	1.02897	0.0875083	Client Text Box Input	+
5	GO:0048518	positive regulation of biological process	45	4.333	2.62828e-14	10.3854	1.54267e-16	Client Text Box Input	+
4	GO:0048522	positive regulation of cellular process	36	4.3818	2.33433e-11	8.2158	1.83991e-13	Client Text Box Input	+
1	GO:1903890	positive regulation of plant epidermal cell differentiation	1	62.6841	0.411878	0.015953	0.0235536	Client Text Box Input	+
1	GO:1905423	positive regulation of plant organ morphogenesis	1	62.6841	0.418007	0.015953	0.0235536	Client Text Box Input	+
2	GO:0051240	positive regulation of multicellular organismal process	3	3.16054	0.902084	0.949204	0.072917	Client Text Box Input	+
0	GO:0090602	sieve element enucleation	1	62.6841	0.415533	0.015953	0.0235536	Client Text Box Input	+
1	GO:0090603	sieve element differentiation	1	41.7894	0.509648	0.0239295	0.0312815	Client Text Box Input	+
2	GO:0030154	cell differentiation	23	4.09584	1.44599e-06	5.61546	1.98845e-08	Client Text Box Input	+
3	GO:0048869	cellular developmental process	26	3.62175	1.78586e-06	7.17886	2.51571e-08	Client Text Box Input	+
1	GO:0090601	enucleation	1	62.6841	0.414308	0.015953	0.0235536	Client Text Box Input	+
2	GO:0022411	cellular component disassembly	1	1.52888	1	0.654073	0.483356	Client Text Box Input	+
0	GO:0040019	positive regulation of embryonic development	1	62.6841	0.413089	0.015953	0.0235536	Client Text Box Input	+
1	GO:0045995	regulation of embryonic development	1	8.35788	1	0.119648	0.1194	Client Text Box Input	+
0	GO:0010365	positive regulation of ethylene biosynthetic process	1	62.6841	0.410673	0.015953	0.0235536	Client Text Box Input	+
1	GO:0010364	regulation of ethylene biosynthetic process	1	12.5368	0.984401	0.0797651	0.083698	Client Text Box Input	+
2	GO:1900911	regulation of olefin biosynthetic process	1	12.5368	0.982463	0.0797651	0.083698	Client Text Box Input	+
3	GO:1900908	regulation of olefin metabolic process	1	12.5368	0.980533	0.0797651	0.083698	Client Text Box Input	+
2	GO:0031335	regulation of sulfur amino acid metabolic process	1	12.5368	0.992229	0.0797651	0.083698	Client Text Box Input	+
3	GO:0042762	regulation of sulfur metabolic process	1	4.04413	1	0.247272	0.224601	Client Text Box Input	+
3	GO:0006521	regulation of cellular amino acid metabolic process	1	5.69855	1	0.175483	0.167069	Client Text Box Input	+
4	GO:0033238	regulation of cellular amine metabolic process	1	5.69855	1	0.175483	0.167069	Client Text Box Input	+
4	GO:0010565	regulation of cellular ketone metabolic process	3	4.00111	0.611075	0.749792	0.0419134	Client Text Box Input	+
5	GO:0062012	regulation of small molecule metabolic process	3	3.32836	0.823102	0.901345	0.0647383	Client Text Box Input	+
2	GO:0046885	regulation of hormone biosynthetic process	2	5.01473	0.817253	0.398825	0.0638672	Client Text Box Input	+
3	GO:0032350	regulation of hormone metabolic process	3	6.0662	0.30427	0.494543	0.0148997	Client Text Box Input	+
1	GO:1900913	positive regulation of olefin biosynthetic process	1	62.6841	0.405926	0.015953	0.0235536	Client Text Box Input	+
2	GO:0009891	positive regulation of biosynthetic process	35	7.03187	1.24281e-16	4.97734	4.79368e-19	Client Text Box Input	+
3	GO:0009893	positive regulation of metabolic process	37	5.27116	5.37334e-14	7.01932	3.24401e-16	Client Text Box Input	+
2	GO:1900910	positive regulation of olefin metabolic process	1	62.6841	0.404756	0.015953	0.0235536	Client Text Box Input	+
1	GO:0046886	positive regulation of hormone biosynthetic process	1	11.3971	1	0.0877416	0.0909519	Client Text Box Input	+
2	GO:0031328	positive regulation of cellular biosynthetic process	33	6.78221	2.96167e-15	4.86567	1.49002e-17	Client Text Box Input	+
3	GO:0031325	positive regulation of cellular metabolic process	33	5.0453	6.69638e-12	6.54073	5.05345e-14	Client Text Box Input	+
2	GO:0032352	positive regulation of hormone metabolic process	1	10.4473	1	0.0957181	0.0981487	Client Text Box Input	+
1	GO:0031337	positive regulation of sulfur amino acid metabolic process	1	62.6841	0.42051	0.015953	0.0235536	Client Text Box Input	+
2	GO:0045764	positive regulation of cellular amino acid metabolic process	1	41.7894	0.497417	0.0239295	0.0312815	Client Text Box Input	+
3	GO:0062013	positive regulation of small molecule metabolic process	1	5.45079	1	0.18346	0.173666	Client Text Box Input	+
3	GO:0033240	positive regulation of cellular amine metabolic process	1	41.7894	0.50826	0.0239295	0.0312815	Client Text Box Input	+
4	GO:0051173	positive regulation of nitrogen compound metabolic process	33	5.39394	1.18185e-12	6.11798	8.32428e-15	Client Text Box Input	+
2	GO:0051176	positive regulation of sulfur metabolic process	1	13.9298	0.927683	0.0717886	0.0763864	Client Text Box Input	+
0	GO:1901347	negative regulation of secondary cell wall biogenesis	1	62.6841	0.403593	0.015953	0.0235536	Client Text Box Input	+
1	GO:1903339	negative regulation of cell wall organization or biogenesis	1	62.6841	0.419255	0.015953	0.0235536	Client Text Box Input	+
2	GO:1903338	regulation of cell wall organization or biogenesis	3	8.95487	0.134379	0.335013	0.00543104	Client Text Box Input	+
1	GO:2000652	regulation of secondary cell wall biogenesis	3	13.9298	0.0518349	0.215366	0.00169509	Client Text Box Input	+
2	GO:0044087	regulation of cellular component biogenesis	3	2.82785	1	1.06088	0.093664	Client Text Box Input	+
0	GO:0042754	negative regulation of circadian rhythm	1	41.7894	0.511045	0.0239295	0.0312815	Client Text Box Input	+
1	GO:0042752	regulation of circadian rhythm	2	4.47744	0.936084	0.446684	0.0772352	Client Text Box Input	+
0	GO:0071497	cellular response to freezing	1	41.7894	0.505505	0.0239295	0.0312815	Client Text Box Input	+
1	GO:0070417	cellular response to cold	1	3.6873	1	0.271201	0.242886	Client Text Box Input	+
2	GO:0009409	response to cold	10	3.1342	0.0518675	3.1906	0.00167876	Client Text Box Input	+
3	GO:0009266	response to temperature stimulus	13	2.76235	0.0367733	4.70614	0.00110388	Client Text Box Input	+
1	GO:0050826	response to freezing	1	4.82185	1	0.207389	0.193146	Client Text Box Input	+
0	GO:1900386	positive regulation of flavonol biosynthetic process	1	41.7894	0.504139	0.0239295	0.0312815	Client Text Box Input	+
1	GO:1900384	regulation of flavonol biosynthetic process	1	25.0736	0.670549	0.0398825	0.0465549	Client Text Box Input	+
2	GO:0009962	regulation of flavonoid biosynthetic process	2	10.0295	0.361409	0.199413	0.0192129	Client Text Box Input	+
1	GO:0009963	positive regulation of flavonoid biosynthetic process	2	25.0736	0.1008	0.0797651	0.00390486	Client Text Box Input	+
0	GO:0060774	auxin mediated signaling pathway involved in phyllotactic patterning	1	41.7894	0.50278	0.0239295	0.0312815	Client Text Box Input	+
1	GO:0009734	auxin-activated signaling pathway	7	4.59465	0.0351634	1.52351	0.00104965	Client Text Box Input	+
2	GO:0071365	cellular response to auxin stimulus	7	4.17894	0.0534585	1.67507	0.00177508	Client Text Box Input	+
3	GO:0032870	cellular response to hormone stimulus	34	5.03249	2.97948e-12	6.7561	2.14855e-14	Client Text Box Input	+
4	GO:0071495	cellular response to endogenous stimulus	34	4.92208	5.37017e-12	6.90765	3.96256e-14	Client Text Box Input	+
5	GO:0009719	response to endogenous stimulus	57	4.57197	1.16847e-19	12.4673	4.31099e-22	Client Text Box Input	+
4	GO:0071310	cellular response to organic substance	37	4.77716	9.15595e-13	7.74519	6.29539e-15	Client Text Box Input	+
5	GO:0010033	response to organic substance	66	4.38955	2.32173e-22	15.0357	7.78713e-25	Client Text Box Input	+
5	GO:0070887	cellular response to chemical stimulus	41	3.79623	3.66129e-11	10.8002	2.94721e-13	Client Text Box Input	+
4	GO:0009725	response to hormone	57	4.62523	7.14575e-20	12.3237	2.51653e-22	Client Text Box Input	+
3	GO:0009733	response to auxin	11	3.45627	0.0168232	3.18263	0.000457044	Client Text Box Input	+
2	GO:0009755	hormone-mediated signaling pathway	34	5.57192	1.96818e-13	6.10203	1.25425e-15	Client Text Box Input	+
3	GO:0007165	signal transduction	36	2.77227	2.60236e-06	12.9858	3.75319e-08	Client Text Box Input	+
4	GO:0023052	signaling	36	2.71556	4.16768e-06	13.257	6.22042e-08	Client Text Box Input	+
4	GO:0007154	cell communication	38	2.49947	1.91495e-05	15.2032	3.14717e-07	Client Text Box Input	+
1	GO:0060771	phyllotactic patterning	1	25.0736	0.668933	0.0398825	0.0465549	Client Text Box Input	+
2	GO:0009956	radial pattern formation	2	11.3971	0.310146	0.175483	0.0153435	Client Text Box Input	+
0	GO:0009745	sucrose mediated signaling	1	41.7894	0.498747	0.0239295	0.0312815	Client Text Box Input	+
1	GO:0010182	sugar mediated signaling pathway	2	6.77666	0.580097	0.295131	0.0381349	Client Text Box Input	+
2	GO:0009756	carbohydrate mediated signaling	2	6.77666	0.581581	0.295131	0.0381349	Client Text Box Input	+
3	GO:0071322	cellular response to carbohydrate stimulus	4	9.28653	0.0379621	0.430731	0.00115866	Client Text Box Input	+
4	GO:1901701	cellular response to oxygen-containing compound	11	2.2832	0.223779	4.81781	0.0102451	Client Text Box Input	+
5	GO:1901700	response to oxygen-containing compound	39	3.08672	5.02263e-08	12.6348	4.88533e-10	Client Text Box Input	+
4	GO:0009743	response to carbohydrate	6	5.11707	0.0444809	1.17255	0.00140984	Client Text Box Input	+
1	GO:0071329	cellular response to sucrose stimulus	1	13.9298	0.929576	0.0717886	0.0763864	Client Text Box Input	+
2	GO:0071324	cellular response to disaccharide stimulus	1	12.5368	0.988299	0.0797651	0.083698	Client Text Box Input	+
3	GO:0034285	response to disaccharide	3	5.53095	0.35547	0.542402	0.0188376	Client Text Box Input	+
2	GO:0009744	response to sucrose	3	5.69855	0.340382	0.526449	0.0174672	Client Text Box Input	+
0	GO:0010220	positive regulation of vernalization response	1	41.7894	0.496094	0.0239295	0.0312815	Client Text Box Input	+
1	GO:0048584	positive regulation of response to stimulus	4	2.02207	1	1.97817	0.140272	Client Text Box Input	+
2	GO:0048583	regulation of response to stimulus	13	2.31833	0.12223	5.60748	0.00483754	Client Text Box Input	+
1	GO:0010219	regulation of vernalization response	1	25.0736	0.660969	0.0398825	0.0465549	Client Text Box Input	+
2	GO:0080134	regulation of response to stress	7	2.28536	0.570208	3.06298	0.0367198	Client Text Box Input	+
0	GO:0043496	regulation of protein homodimerization activity	1	41.7894	0.494778	0.0239295	0.0312815	Client Text Box Input	+
1	GO:0043393	regulation of protein binding	1	25.0736	0.672172	0.0398825	0.0465549	Client Text Box Input	+
2	GO:0051098	regulation of binding	1	8.35788	1	0.119648	0.1194	Client Text Box Input	+
0	GO:0035865	cellular response to potassium ion	1	41.7894	0.493469	0.0239295	0.0312815	Client Text Box Input	+
1	GO:0071248	cellular response to metal ion	1	5.69855	1	0.175483	0.167069	Client Text Box Input	+
2	GO:0071241	cellular response to inorganic substance	1	2.36544	1	0.422755	0.349122	Client Text Box Input	+
1	GO:0035864	response to potassium ion	1	25.0736	0.659399	0.0398825	0.0465549	Client Text Box Input	+
0	GO:0048497	maintenance of floral organ identity	2	35.8195	0.0626263	0.0558355	0.00216351	Client Text Box Input	+
1	GO:0090700	maintenance of plant organ identity	2	35.8195	0.0629318	0.0558355	0.00216351	Client Text Box Input	+
2	GO:0045596	negative regulation of cell differentiation	2	19.2874	0.147651	0.103695	0.00611603	Client Text Box Input	+
3	GO:0051093	negative regulation of developmental process	5	4.47744	0.14636	1.11671	0.00603801	Client Text Box Input	+
0	GO:0009413	response to flooding	1	31.342	0.590965	0.031906	0.0389484	Client Text Box Input	+
1	GO:0009415	response to water	9	3.19636	0.0707707	2.81571	0.00249234	Client Text Box Input	+
2	GO:0001101	response to acid chemical	29	3.04241	9.13349e-06	9.53192	1.43979e-07	Client Text Box Input	+
0	GO:0002215	defense response to nematode	1	31.342	0.589465	0.031906	0.0389484	Client Text Box Input	+
1	GO:0098542	defense response to other organism	11	1.32729	1	8.28759	0.370015	Client Text Box Input	+
2	GO:0006952	defense response	16	1.41559	1	11.3027	0.165294	Client Text Box Input	+
2	GO:0051707	response to other organism	13	1.25561	1	10.3535	0.42127	Client Text Box Input	+
3	GO:0043207	response to external biotic stimulus	13	1.25561	1	10.3535	0.42127	Client Text Box Input	+
4	GO:0009605	response to external stimulus	17	1.23623	1	13.7515	0.329857	Client Text Box Input	+
4	GO:0009607	response to biotic stimulus	13	1.24316	1	10.4572	0.423823	Client Text Box Input	+
3	GO:0051704	multi-organism process	17	1.18272	1	14.3737	0.49174	Client Text Box Input	+
0	GO:0071494	cellular response to UV-C	1	31.342	0.587973	0.031906	0.0389484	Client Text Box Input	+
1	GO:0010225	response to UV-C	1	8.95487	1	0.111671	0.112372	Client Text Box Input	+
0	GO:0010929	positive regulation of auxin mediated signaling pathway	1	31.342	0.586488	0.031906	0.0389484	Client Text Box Input	+
1	GO:0010928	regulation of auxin mediated signaling pathway	1	4.17894	1	0.239295	0.218409	Client Text Box Input	+
2	GO:0009966	regulation of signal transduction	7	3.02613	0.217367	2.31319	0.00969638	Client Text Box Input	+
3	GO:0010646	regulation of cell communication	7	2.93504	0.242197	2.38498	0.0112914	Client Text Box Input	+
3	GO:0023051	regulation of signaling	7	2.97484	0.229829	2.35307	0.0105607	Client Text Box Input	+
1	GO:0009967	positive regulation of signal transduction	1	1.52888	1	0.654073	0.483356	Client Text Box Input	+
2	GO:0010647	positive regulation of cell communication	1	1.45777	1	0.685979	0.499565	Client Text Box Input	+
2	GO:0023056	positive regulation of signaling	1	1.52888	1	0.654073	0.483356	Client Text Box Input	+
0	GO:0051782	negative regulation of cell division	2	31.342	0.0756714	0.063812	0.00269031	Client Text Box Input	+
1	GO:0051302	regulation of cell division	2	4.24977	0.982793	0.470614	0.0842205	Client Text Box Input	+
0	GO:0060862	negative regulation of floral organ abscission	1	31.342	0.583541	0.031906	0.0389484	Client Text Box Input	+
1	GO:0009910	negative regulation of flower development	2	5.01473	0.815503	0.398825	0.0638672	Client Text Box Input	+
2	GO:2000242	negative regulation of reproductive process	2	3.63386	1	0.550379	0.108762	Client Text Box Input	+
3	GO:2000241	regulation of reproductive process	7	2.42425	0.472512	2.8875	0.0281304	Client Text Box Input	+
2	GO:0009909	regulation of flower development	5	3.84565	0.238804	1.30017	0.0110131	Client Text Box Input	+
3	GO:0048580	regulation of post-embryonic development	10	3.30787	0.0374729	3.0231	0.00113745	Client Text Box Input	+
3	GO:0048831	regulation of shoot system development	7	3.51031	0.115859	1.99413	0.00452709	Client Text Box Input	+
2	GO:0048581	negative regulation of post-embryonic development	3	3.515	0.755498	0.853486	0.057014	Client Text Box Input	+
3	GO:0051241	negative regulation of multicellular organismal process	3	3.00884	0.976256	0.997063	0.0815321	Client Text Box Input	+
1	GO:0060860	regulation of floral organ abscission	1	31.342	0.582078	0.031906	0.0389484	Client Text Box Input	+
0	GO:0060772	leaf phyllotactic patterning	1	31.342	0.580623	0.031906	0.0389484	Client Text Box Input	+
0	GO:0009866	induced systemic resistance, ethylene mediated signaling pathway	1	31.342	0.579175	0.031906	0.0389484	Client Text Box Input	+
1	GO:0009873	ethylene-activated signaling pathway	21	14.0788	4.53819e-15	1.49161	2.51149e-17	Client Text Box Input	+
2	GO:0071369	cellular response to ethylene stimulus	21	13.5708	8.71226e-15	1.54744	4.96758e-17	Client Text Box Input	+
3	GO:0009723	response to ethylene	32	13.6921	4.52519e-23	2.33712	1.44187e-25	Client Text Box Input	+
2	GO:0000160	phosphorelay signal transduction system	21	11.5471	1.59316e-13	1.81864	9.88546e-16	Client Text Box Input	+
3	GO:0035556	intracellular signal transduction	21	4.71816	6.24996e-07	4.45089	8.28018e-09	Client Text Box Input	+
1	GO:0002218	activation of innate immune response	2	4.04413	1	0.494543	0.0913894	Client Text Box Input	+
2	GO:0002253	activation of immune response	2	3.97994	1	0.50252	0.0938177	Client Text Box Input	+
3	GO:0050778	positive regulation of immune response	2	3.21457	1	0.622167	0.132231	Client Text Box Input	+
4	GO:0002684	positive regulation of immune system process	2	3.21457	1	0.622167	0.132231	Client Text Box Input	+
5	GO:0002682	regulation of immune system process	4	3.5068	0.490217	1.14064	0.0296777	Client Text Box Input	+
4	GO:0050776	regulation of immune response	4	3.82804	0.408503	1.04492	0.0226071	Client Text Box Input	+
3	GO:0002376	immune system process	4	1.28254	1	3.11881	0.559122	Client Text Box Input	+
2	GO:0045089	positive regulation of innate immune response	2	3.21457	1	0.622167	0.132231	Client Text Box Input	+
3	GO:0031349	positive regulation of defense response	2	2.32163	1	0.861463	0.216442	Client Text Box Input	+
4	GO:0031347	regulation of defense response	5	2.38343	0.801918	2.09782	0.0625343	Client Text Box Input	+
3	GO:0043902	positive regulation of multi-organism process	2	2.48254	1	0.805627	0.19624	Client Text Box Input	+
4	GO:0043900	regulation of multi-organism process	4	1.77827	1	2.24937	0.293725	Client Text Box Input	+
3	GO:0002833	positive regulation of response to biotic stimulus	2	2.50736	1	0.797651	0.193373	Client Text Box Input	+
4	GO:0002831	regulation of response to biotic stimulus	4	2.69609	0.824264	1.48363	0.0646915	Client Text Box Input	+
3	GO:0032103	positive regulation of response to external stimulus	2	2.43433	1	0.82158	0.201989	Client Text Box Input	+
4	GO:0032101	regulation of response to external stimulus	5	3.28189	0.375476	1.52351	0.0201496	Client Text Box Input	+
3	GO:0045088	regulation of innate immune response	3	2.96145	0.982179	1.01302	0.0844974	Client Text Box Input	+
1	GO:0002252	immune effector process	2	3.97994	1	0.50252	0.0938177	Client Text Box Input	+
1	GO:0009682	induced systemic resistance	3	12.1324	0.069644	0.247272	0.00244098	Client Text Box Input	+
2	GO:0042742	defense response to bacterium	5	1.59097	1	3.14274	0.251214	Client Text Box Input	+
3	GO:0009617	response to bacterium	6	1.57696	1	3.80479	0.288003	Client Text Box Input	+
2	GO:0045087	innate immune response	4	1.55737	1	2.56843	0.332562	Client Text Box Input	+
3	GO:0006955	immune response	4	1.53826	1	2.60034	0.337164	Client Text Box Input	+
0	GO:0010376	stomatal complex formation	1	31.342	0.577735	0.031906	0.0389484	Client Text Box Input	+
1	GO:0010103	stomatal complex morphogenesis	1	4.32304	1	0.231319	0.212168	Client Text Box Input	+
2	GO:0010374	stomatal complex development	1	2.32163	1	0.430731	0.354283	Client Text Box Input	+
3	GO:0090558	plant epidermis development	5	2.49737	0.741149	2.0021	0.0534452	Client Text Box Input	+
4	GO:0009888	tissue development	12	2.58936	0.0796137	4.63435	0.00285717	Client Text Box Input	+
2	GO:0090626	plant epidermis morphogenesis	2	2.84928	1	0.701932	0.159487	Client Text Box Input	+
2	GO:0010016	shoot system morphogenesis	9	6.75637	0.000642637	1.33208	1.19625e-05	Client Text Box Input	+
0	GO:0031542	positive regulation of anthocyanin biosynthetic process	1	31.342	0.574875	0.031906	0.0389484	Client Text Box Input	+
1	GO:0031540	regulation of anthocyanin biosynthetic process	1	8.95487	1	0.111671	0.112372	Client Text Box Input	+
2	GO:0031537	regulation of anthocyanin metabolic process	1	5.45079	1	0.18346	0.173666	Client Text Box Input	+
1	GO:0031539	positive regulation of anthocyanin metabolic process	1	20.8947	0.733199	0.047859	0.0541015	Client Text Box Input	+
0	GO:0010113	negative regulation of systemic acquired resistance	1	31.342	0.573455	0.031906	0.0389484	Client Text Box Input	+
1	GO:0045824	negative regulation of innate immune response	1	5.69855	1	0.175483	0.167069	Client Text Box Input	+
2	GO:0043901	negative regulation of multi-organism process	1	3.29916	1	0.303107	0.266599	Client Text Box Input	+
2	GO:0031348	negative regulation of defense response	1	1.98997	1	0.50252	0.398934	Client Text Box Input	+
3	GO:0048585	negative regulation of response to stimulus	9	5.29725	0.00316954	1.699	7.38833e-05	Client Text Box Input	+
2	GO:0050777	negative regulation of immune response	2	10.0295	0.360272	0.199413	0.0192129	Client Text Box Input	+
3	GO:0002683	negative regulation of immune system process	2	9.28653	0.39866	0.215366	0.0219955	Client Text Box Input	+
2	GO:0032102	negative regulation of response to external stimulus	1	3.29916	1	0.303107	0.266599	Client Text Box Input	+
2	GO:0002832	negative regulation of response to biotic stimulus	1	3.29916	1	0.303107	0.266599	Client Text Box Input	+
1	GO:0010112	regulation of systemic acquired resistance	1	5.45079	1	0.18346	0.173666	Client Text Box Input	+
0	GO:0010199	organ boundary specification between lateral organs and the meristem	2	27.8596	0.0882593	0.0717886	0.00327106	Client Text Box Input	+
1	GO:0090691	formation of plant organ boundary	4	31.342	0.000853006	0.127624	1.67368e-05	Client Text Box Input	+
2	GO:0048859	formation of anatomical boundary	4	31.342	0.000845777	0.127624	1.67368e-05	Client Text Box Input	+
0	GO:0010072	primary shoot apical meristem specification	3	25.0736	0.0138768	0.119648	0.000365363	Client Text Box Input	+
1	GO:0090421	embryonic meristem initiation	3	17.9097	0.0306944	0.167507	0.000875072	Client Text Box Input	+
2	GO:0010014	meristem initiation	4	14.7492	0.00888856	0.271201	0.000228065	Client Text Box Input	+
3	GO:0009933	meristem structural organization	4	9.64371	0.0342108	0.414778	0.00101548	Client Text Box Input	+
4	GO:0048507	meristem development	5	3.05776	0.443213	1.63518	0.0261632	Client Text Box Input	+
4	GO:0048532	anatomical structure arrangement	5	10.2761	0.00726001	0.486567	0.000178974	Client Text Box Input	+
1	GO:0048508	embryonic meristem development	3	12.1324	0.0699788	0.247272	0.00244098	Client Text Box Input	+
2	GO:0009793	embryo development ending in seed dormancy	8	1.86768	0.977985	4.28338	0.0818405	Client Text Box Input	+
3	GO:0009790	embryo development	8	1.79418	1	4.45887	0.0931292	Client Text Box Input	+
3	GO:0048316	seed development	10	1.77575	0.973783	5.63141	0.0811622	Client Text Box Input	+
4	GO:0010154	fruit development	11	1.8661	0.733052	5.89464	0.0542136	Client Text Box Input	+
0	GO:0010447	response to acidic pH	1	25.0736	0.667325	0.0398825	0.0465549	Client Text Box Input	+
1	GO:0009268	response to pH	1	17.9097	0.80715	0.0558355	0.0615887	Client Text Box Input	+
0	GO:0010321	regulation of vegetative phase change	1	25.0736	0.662547	0.0398825	0.0465549	Client Text Box Input	+
0	GO:1990641	response to iron ion starvation	2	22.7942	0.116989	0.0877416	0.00459087	Client Text Box Input	+
1	GO:0042594	response to starvation	4	2.80152	0.764652	1.42779	0.0579612	Client Text Box Input	+
2	GO:0031667	response to nutrient levels	4	2.17088	1	1.84257	0.116906	Client Text Box Input	+
3	GO:0009991	response to extracellular stimulus	4	1.87117	1	2.1377	0.169909	Client Text Box Input	+
0	GO:0010023	proanthocyanidin biosynthetic process	1	20.8947	0.743335	0.047859	0.0541015	Client Text Box Input	+
1	GO:0009699	phenylpropanoid biosynthetic process	1	1.39298	1	0.717886	0.515268	Client Text Box Input	+
2	GO:0009698	phenylpropanoid metabolic process	1	1.01925	1	0.98111	0.62744	Client Text Box Input	+
3	GO:0019748	secondary metabolic process	15	5.76847	6.87667e-06	2.60034	1.04943e-07	Client Text Box Input	+
2	GO:0044550	secondary metabolite biosynthetic process	2	1.6388	1	1.22041	0.347499	Client Text Box Input	+
1	GO:0046189	phenol-containing compound biosynthetic process	1	7.3746	1	0.135601	0.13329	Client Text Box Input	+
2	GO:1901617	organic hydroxy compound biosynthetic process	2	1.42464	1	1.40386	0.654153	Client Text Box Input	+
2	GO:0018958	phenol-containing compound metabolic process	1	2.84928	1	0.350966	0.300789	Client Text Box Input	+
0	GO:0010438	cellular response to sulfur starvation	1	20.8947	0.739925	0.047859	0.0541015	Client Text Box Input	+
1	GO:0009267	cellular response to starvation	3	2.55853	1	1.17255	0.116532	Client Text Box Input	+
2	GO:0031669	cellular response to nutrient levels	3	2.14917	1	1.39589	0.167538	Client Text Box Input	+
3	GO:0031668	cellular response to extracellular stimulus	3	1.78249	1	1.68304	0.240406	Client Text Box Input	+
4	GO:0071496	cellular response to external stimulus	3	1.7332	1	1.7309	0.253062	Client Text Box Input	+
0	GO:0009831	plant-type cell wall modification involved in multidimensional cell growth	1	20.8947	0.738232	0.047859	0.0541015	Client Text Box Input	+
1	GO:0009827	plant-type cell wall modification	1	2.02207	1	0.494543	0.394129	Client Text Box Input	+
3	GO:0071669	plant-type cell wall organization or biogenesis	3	1.51655	1	1.97817	0.45446	Client Text Box Input	+
1	GO:0042547	cell wall modification involved in multidimensional cell growth	1	15.671	0.866416	0.063812	0.0690168	Client Text Box Input	+
2	GO:0009825	multidimensional cell growth	1	3.05776	1	0.327037	0.283897	Client Text Box Input	+
3	GO:0016049	cell growth	4	1.37767	1	2.90345	0.542317	Client Text Box Input	+
0	GO:0009759	indole glucosinolate biosynthetic process	1	20.8947	0.736547	0.047859	0.0541015	Client Text Box Input	+
1	GO:0042343	indole glucosinolate metabolic process	1	7.83551	1	0.127624	0.126373	Client Text Box Input	+
2	GO:0019760	glucosinolate metabolic process	13	14.5517	2.74358e-09	0.893369	2.34651e-11	Client Text Box Input	+
3	GO:0019757	glycosinolate metabolic process	13	14.5517	2.69082e-09	0.893369	2.34651e-11	Client Text Box Input	+
4	GO:0016143	S-glycoside metabolic process	13	14.5517	2.79845e-09	0.893369	2.34651e-11	Client Text Box Input	+
5	GO:1901657	glycosyl compound metabolic process	13	8.80966	5.45025e-07	1.47565	7.12928e-09	Client Text Box Input	+
6	GO:1901135	carbohydrate derivative metabolic process	13	2.25109	0.200272	5.77499	0.00876587	Client Text Box Input	+
5	GO:0006790	sulfur compound metabolic process	13	4.38115	0.00071301	2.96726	1.35117e-05	Client Text Box Input	+
4	GO:0043436	oxoacid metabolic process	14	1.65894	0.919086	8.43914	0.0744455	Client Text Box Input	+
5	GO:0006082	organic acid metabolic process	14	1.64494	0.927729	8.51093	0.0757679	Client Text Box Input	+
6	GO:0044281	small molecule metabolic process	14	1.0956	1	12.7784	0.664604	Client Text Box Input	+
2	GO:0042430	indole-containing compound metabolic process	1	1.71737	1	0.582285	0.444949	Client Text Box Input	+
1	GO:0042435	indole-containing compound biosynthetic process	1	2.50736	1	0.398825	0.333393	Client Text Box Input	+
1	GO:0019761	glucosinolate biosynthetic process	1	3.21457	1	0.311084	0.272411	Client Text Box Input	+
2	GO:0019758	glycosinolate biosynthetic process	1	3.21457	1	0.311084	0.272411	Client Text Box Input	+
3	GO:0016144	S-glycoside biosynthetic process	1	3.21457	1	0.311084	0.272411	Client Text Box Input	+
4	GO:1901659	glycosyl compound biosynthetic process	1	1.95888	1	0.510496	0.403701	Client Text Box Input	+
0	GO:0051365	cellular response to potassium ion starvation	1	17.9097	0.801863	0.0558355	0.0615887	Client Text Box Input	+
0	GO:0009785	blue light signaling pathway	3	17.9097	0.0305149	0.167507	0.000875072	Client Text Box Input	+
1	GO:0071483	cellular response to blue light	3	13.9298	0.052102	0.215366	0.00169509	Client Text Box Input	+
2	GO:0009637	response to blue light	4	5.27866	0.184145	0.757768	0.00799824	Client Text Box Input	+
1	GO:0030522	intracellular receptor signaling pathway	3	17.9097	0.030876	0.167507	0.000875072	Client Text Box Input	+
0	GO:1901348	positive regulation of secondary cell wall biogenesis	1	17.9097	0.796645	0.0558355	0.0615887	Client Text Box Input	+
1	GO:1903340	positive regulation of cell wall organization or biogenesis	1	17.9097	0.808928	0.0558355	0.0615887	Client Text Box Input	+
1	GO:0044089	positive regulation of cellular component biogenesis	1	2.41093	1	0.414778	0.343921	Client Text Box Input	+
0	GO:0090506	axillary shoot meristem initiation	1	15.671	0.864595	0.063812	0.0690168	Client Text Box Input	+
1	GO:0010223	secondary shoot formation	3	15.671	0.0398403	0.191436	0.00124271	Client Text Box Input	+
2	GO:0010346	shoot axis formation	3	15.671	0.0400557	0.191436	0.00124271	Client Text Box Input	+
2	GO:0001763	morphogenesis of a branching structure	3	14.4656	0.0476566	0.207389	0.00153447	Client Text Box Input	+
0	GO:0045962	positive regulation of development, heterochronic	1	15.671	0.862783	0.063812	0.0690168	Client Text Box Input	+
0	GO:0010358	leaf shaping	1	15.671	0.860978	0.063812	0.0690168	Client Text Box Input	+
1	GO:0009965	leaf morphogenesis	4	5.51069	0.166651	0.725862	0.00693099	Client Text Box Input	+
2	GO:0048366	leaf development	12	4.65764	0.000837257	2.57641	1.62874e-05	Client Text Box Input	+
0	GO:0010105	negative regulation of ethylene-activated signaling pathway	2	14.7492	0.21466	0.135601	0.00975562	Client Text Box Input	+
1	GO:0070298	negative regulation of phosphorelay signal transduction system	2	14.7492	0.216256	0.135601	0.00975562	Client Text Box Input	+
2	GO:0070297	regulation of phosphorelay signal transduction system	2	10.4473	0.342859	0.191436	0.0178818	Client Text Box Input	+
3	GO:1902531	regulation of intracellular signal transduction	2	5.11707	0.796657	0.390849	0.0617232	Client Text Box Input	+
2	GO:1902532	negative regulation of intracellular signal transduction	2	11.3971	0.311201	0.175483	0.0153435	Client Text Box Input	+
3	GO:0009968	negative regulation of signal transduction	5	6.08583	0.0519532	0.82158	0.00170767	Client Text Box Input	+
4	GO:0010648	negative regulation of cell communication	5	5.85833	0.0594409	0.853486	0.00200363	Client Text Box Input	+
4	GO:0023057	negative regulation of signaling	5	5.85833	0.0591466	0.853486	0.00200363	Client Text Box Input	+
1	GO:0010104	regulation of ethylene-activated signaling pathway	2	10.4473	0.34176	0.191436	0.0178818	Client Text Box Input	+
0	GO:0010311	lateral root formation	6	13.9298	0.00043983	0.430731	8.03983e-06	Client Text Box Input	+
1	GO:0010102	lateral root morphogenesis	6	10.9016	0.00143207	0.550379	2.92995e-05	Client Text Box Input	+
2	GO:0048527	lateral root development	8	8.72126	0.000356132	0.917298	6.39042e-06	Client Text Box Input	+
3	GO:0048528	post-embryonic root development	9	8.88436	8.64454e-05	1.01302	1.4497e-06	Client Text Box Input	+
4	GO:0048364	root development	14	3.71069	0.00175506	3.77289	3.73792e-05	Client Text Box Input	+
5	GO:0022622	root system development	14	3.69506	0.00182023	3.78884	3.90725e-05	Client Text Box Input	+
2	GO:0010101	post-embryonic root morphogenesis	6	10.7458	0.00153208	0.558355	3.16025e-05	Client Text Box Input	+
3	GO:0010015	root morphogenesis	8	3.96421	0.0383162	2.01806	0.0011759	Client Text Box Input	+
0	GO:0016444	somatic cell DNA recombination	1	13.9298	0.933386	0.0717886	0.0763864	Client Text Box Input	+
0	GO:0010117	photoprotection	1	12.5368	0.97861	0.0797651	0.083698	Client Text Box Input	+
0	GO:1901001	negative regulation of response to salt stress	1	11.3971	1	0.0877416	0.0909519	Client Text Box Input	+
1	GO:1901000	regulation of response to salt stress	2	10.4473	0.345078	0.191436	0.0178818	Client Text Box Input	+
2	GO:0047484	regulation of response to osmotic stress	2	7.83551	0.49338	0.255248	0.029621	Client Text Box Input	+
0	GO:0009864	induced systemic resistance, jasmonic acid mediated signaling pathway	1	11.3971	1	0.0877416	0.0909519	Client Text Box Input	+
1	GO:0009867	jasmonic acid mediated signaling pathway	2	3.63386	1	0.550379	0.108762	Client Text Box Input	+
2	GO:0071395	cellular response to jasmonic acid stimulus	2	3.43474	1	0.582285	0.11905	Client Text Box Input	+
3	GO:0009753	response to jasmonic acid	10	5.69855	0.000839156	1.75483	1.61836e-05	Client Text Box Input	+
3	GO:0071229	cellular response to acid chemical	8	2.25381	0.476129	3.54954	0.0284256	Client Text Box Input	+
0	GO:0048579	negative regulation of long-day photoperiodism, flowering	1	11.3971	1	0.0877416	0.0909519	Client Text Box Input	+
1	GO:0048586	regulation of long-day photoperiodism, flowering	1	5.45079	1	0.18346	0.173666	Client Text Box Input	+
2	GO:2000028	regulation of photoperiodism, flowering	1	2.05522	1	0.486567	0.389285	Client Text Box Input	+
0	GO:0019430	removal of superoxide radicals	1	11.3971	1	0.0877416	0.0909519	Client Text Box Input	+
1	GO:0098869	cellular oxidant detoxification	1	5.01473	1	0.199413	0.186704	Client Text Box Input	+
2	GO:1990748	cellular detoxification	1	3.29916	1	0.303107	0.266599	Client Text Box Input	+
3	GO:0098754	detoxification	1	1.26635	1	0.789674	0.548829	Client Text Box Input	+
4	GO:0009636	response to toxic substance	3	1.89952	1	1.57935	0.213397	Client Text Box Input	+
3	GO:0097237	cellular response to toxic substance	1	2.61184	1	0.382872	0.322697	Client Text Box Input	+
1	GO:0006801	superoxide metabolic process	1	10.4473	1	0.0957181	0.0981487	Client Text Box Input	+
1	GO:0071451	cellular response to superoxide	1	11.3971	1	0.0877416	0.0909519	Client Text Box Input	+
2	GO:0000303	response to superoxide	1	9.64371	1	0.103695	0.105289	Client Text Box Input	+
3	GO:0000305	response to oxygen radical	1	9.64371	1	0.103695	0.105289	Client Text Box Input	+
4	GO:0000302	response to reactive oxygen species	4	3.23531	0.57979	1.23636	0.0379202	Client Text Box Input	+
5	GO:0006979	response to oxidative stress	5	1.40233	1	3.5655	0.413004	Client Text Box Input	+
2	GO:0071450	cellular response to oxygen radical	1	11.3971	1	0.0877416	0.0909519	Client Text Box Input	+
3	GO:0034614	cellular response to reactive oxygen species	1	3.91776	1	0.255248	0.230744	Client Text Box Input	+
4	GO:0034599	cellular response to oxidative stress	1	1.79097	1	0.558355	0.431526	Client Text Box Input	+
0	GO:0048510	regulation of timing of transition from vegetative to reproductive phase	3	11.0619	0.0859897	0.271201	0.00311484	Client Text Box Input	+
1	GO:0048506	regulation of timing of meristematic phase transition	3	11.0619	0.0855935	0.271201	0.00311484	Client Text Box Input	+
2	GO:0048509	regulation of meristem development	4	4.07701	0.351871	0.98111	0.0185288	Client Text Box Input	+
0	GO:0009944	polarity specification of adaxial/abaxial axis	2	10.9016	0.325449	0.18346	0.0165917	Client Text Box Input	+
1	GO:0009943	adaxial/abaxial axis specification	2	8.95487	0.421101	0.223342	0.0234455	Client Text Box Input	+
2	GO:0009798	axis specification	2	5.33482	0.760407	0.374896	0.0575119	Client Text Box Input	+
2	GO:0009955	adaxial/abaxial pattern specification	3	10.7458	0.0895056	0.279178	0.00336228	Client Text Box Input	+
1	GO:0065001	specification of axis polarity	2	9.28653	0.399875	0.215366	0.0219955	Client Text Box Input	+
0	GO:0061408	positive regulation of transcription from RNA polymerase II promoter in response to heat stress	2	10.4473	0.343965	0.191436	0.0178818	Client Text Box Input	+
1	GO:0036003	positive regulation of transcription from RNA polymerase II promoter in response to stress	2	10.4473	0.346198	0.191436	0.0178818	Client Text Box Input	+
2	GO:0045944	positive regulation of transcription by RNA polymerase II	8	4.1616	0.0308723	1.92234	0.000869788	Client Text Box Input	+
3	GO:0045893	positive regulation of transcription, DNA-templated	32	7.54094	6.08695e-16	4.2435	2.65405e-18	Client Text Box Input	+
4	GO:0010628	positive regulation of gene expression	34	7.03386	3.81165e-16	4.83376	1.59804e-18	Client Text Box Input	+
5	GO:0010604	positive regulation of macromolecule metabolic process	34	5.3415	6.11105e-13	6.36525	4.09931e-15	Client Text Box Input	+
4	GO:1903508	positive regulation of nucleic acid-templated transcription	32	7.5127	6.26619e-16	4.25945	2.94237e-18	Client Text Box Input	+
5	GO:1902680	positive regulation of RNA biosynthetic process	32	7.5127	6.49827e-16	4.25945	2.94237e-18	Client Text Box Input	+
6	GO:0051254	positive regulation of RNA metabolic process	32	7.26772	1.50224e-15	4.40303	7.30586e-18	Client Text Box Input	+
7	GO:0045935	positive regulation of nucleobase-containing compound metabolic process	32	7.00136	3.89919e-15	4.57054	2.02708e-17	Client Text Box Input	+
6	GO:0010557	positive regulation of macromolecule biosynthetic process	32	6.95283	4.56625e-15	4.60244	2.45045e-17	Client Text Box Input	+
1	GO:0034605	cellular response to heat	2	3.79904	1	0.526449	0.101212	Client Text Box Input	+
2	GO:0009408	response to heat	3	1.74122	1	1.72293	0.250945	Client Text Box Input	+
0	GO:0009819	drought recovery	1	10.4473	1	0.0957181	0.0981487	Client Text Box Input	+
1	GO:0009414	response to water deprivation	8	2.90709	0.173708	2.75189	0.00734102	Client Text Box Input	+
0	GO:0048235	pollen sperm cell differentiation	3	10.165	0.100916	0.295131	0.00389243	Client Text Box Input	+
1	GO:0055046	microgametogenesis	3	6.71615	0.242702	0.446684	0.0114778	Client Text Box Input	+
2	GO:0009555	pollen development	5	1.87117	1	2.67213	0.199724	Client Text Box Input	+
3	GO:0048229	gametophyte development	5	1.41819	1	3.52562	0.409394	Client Text Box Input	+
1	GO:0022412	cellular process involved in reproduction in multicellular organism	3	5.37292	0.376468	0.558355	0.020266	Client Text Box Input	+
2	GO:0032504	multicellular organism reproduction	8	5.57192	0.00559487	1.43577	0.000133233	Client Text Box Input	+
1	GO:0048232	male gamete generation	3	5.37292	0.375299	0.558355	0.020266	Client Text Box Input	+
2	GO:0007276	gamete generation	3	4.76082	0.461752	0.630144	0.0274124	Client Text Box Input	+
3	GO:0048609	multicellular organismal reproductive process	8	5.79737	0.00436513	1.37994	0.000102485	Client Text Box Input	+
3	GO:0019953	sexual reproduction	3	1.8619	1	1.61125	0.221639	Client Text Box Input	+
4	GO:0044703	multi-organism reproductive process	3	1.79097	1	1.67507	0.238307	Client Text Box Input	+
0	GO:0048766	root hair initiation	1	9.64371	1	0.103695	0.105289	Client Text Box Input	+
1	GO:0000904	cell morphogenesis involved in differentiation	2	1.15547	1	1.7309	0.693046	Client Text Box Input	+
2	GO:0000902	cell morphogenesis	4	1.4126	1	2.83166	0.373439	Client Text Box Input	+
3	GO:0032989	cellular component morphogenesis	5	1.59502	1	3.13477	0.250144	Client Text Box Input	+
2	GO:0048468	cell development	3	1.25787	1	2.38498	0.51818	Client Text Box Input	+
1	GO:0048765	root hair cell differentiation	2	2.32163	1	0.861463	0.216442	Client Text Box Input	+
2	GO:0010053	root epidermal cell differentiation	2	1.95888	1	1.02099	0.27487	Client Text Box Input	+
3	GO:0090627	plant epidermal cell differentiation	2	1.58694	1	1.26029	0.361779	Client Text Box Input	+
2	GO:0048764	trichoblast maturation	2	2.32163	1	0.861463	0.216442	Client Text Box Input	+
3	GO:0048469	cell maturation	2	2.30033	1	0.869439	0.219345	Client Text Box Input	+
4	GO:0021700	developmental maturation	6	3.89746	0.128817	1.53947	0.00518466	Client Text Box Input	+
3	GO:0010054	trichoblast differentiation	2	2.23872	1	0.893369	0.22807	Client Text Box Input	+
3	GO:0071695	anatomical structure maturation	6	4.32304	0.0871153	1.38791	0.00318483	Client Text Box Input	+
0	GO:0080113	regulation of seed growth	1	9.64371	1	0.103695	0.105289	Client Text Box Input	+
1	GO:0080050	regulation of seed development	2	5.69855	0.721103	0.350966	0.051395	Client Text Box Input	+
2	GO:0040008	regulation of growth	4	1.60728	1	2.48867	0.321567	Client Text Box Input	+
0	GO:0051555	flavonol biosynthetic process	1	8.35788	1	0.119648	0.1194	Client Text Box Input	+
1	GO:0051553	flavone biosynthetic process	1	8.35788	1	0.119648	0.1194	Client Text Box Input	+
2	GO:0046148	pigment biosynthetic process	2	2.0722	1	0.965157	0.254367	Client Text Box Input	+
3	GO:0042440	pigment metabolic process	2	1.72922	1	1.15659	0.324442	Client Text Box Input	+
2	GO:0051552	flavone metabolic process	1	7.83551	1	0.127624	0.126373	Client Text Box Input	+
3	GO:0009812	flavonoid metabolic process	3	5.69855	0.341498	0.526449	0.0174672	Client Text Box Input	+
2	GO:0009813	flavonoid biosynthetic process	3	6.71615	0.241844	0.446684	0.0114778	Client Text Box Input	+
1	GO:0051554	flavonol metabolic process	1	7.83551	1	0.127624	0.126373	Client Text Box Input	+
0	GO:0048574	long-day photoperiodism, flowering	1	8.35788	1	0.119648	0.1194	Client Text Box Input	+
1	GO:0048571	long-day photoperiodism	1	6.9649	1	0.143577	0.140154	Client Text Box Input	+
2	GO:0009648	photoperiodism	1	1.64958	1	0.606214	0.458058	Client Text Box Input	+
1	GO:0048573	photoperiodism, flowering	1	1.89952	1	0.526449	0.413124	Client Text Box Input	+
0	GO:0009788	negative regulation of abscisic acid-activated signaling pathway	3	7.3746	0.204352	0.406802	0.00901301	Client Text Box Input	+
1	GO:0009787	regulation of abscisic acid-activated signaling pathway	3	3.61639	0.744711	0.829557	0.0533274	Client Text Box Input	+
2	GO:1905957	regulation of cellular response to alcohol	3	3.61639	0.742971	0.829557	0.0533274	Client Text Box Input	+
3	GO:1901419	regulation of response to alcohol	3	3.61639	0.741239	0.829557	0.0533274	Client Text Box Input	+
1	GO:1905958	negative regulation of cellular response to alcohol	3	7.3746	0.203578	0.406802	0.00901301	Client Text Box Input	+
2	GO:1901420	negative regulation of response to alcohol	3	7.3746	0.20281	0.406802	0.00901301	Client Text Box Input	+
0	GO:0009718	anthocyanin-containing compound biosynthetic process	1	7.3746	1	0.135601	0.13329	Client Text Box Input	+
1	GO:0046283	anthocyanin-containing compound metabolic process	1	5.45079	1	0.18346	0.173666	Client Text Box Input	+
0	GO:0010582	floral meristem determinacy	1	6.26841	1	0.15953	0.153718	Client Text Box Input	+
1	GO:0010022	meristem determinacy	1	5.22367	1	0.191436	0.18021	Client Text Box Input	+
0	GO:0009901	anther dehiscence	1	6.26841	1	0.15953	0.153718	Client Text Box Input	+
1	GO:0048653	anther development	1	1.71737	1	0.582285	0.444949	Client Text Box Input	+
2	GO:0048443	stamen development	1	1.26635	1	0.789674	0.548829	Client Text Box Input	+
3	GO:0048466	androecium development	1	1.26635	1	0.789674	0.548829	Client Text Box Input	+
1	GO:0009900	dehiscence	1	4.47744	1	0.223342	0.205878	Client Text Box Input	+
0	GO:0042023	DNA endoreduplication	1	6.26841	1	0.15953	0.153718	Client Text Box Input	+
1	GO:0044786	cell cycle DNA replication	1	3.48245	1	0.287154	0.254836	Client Text Box Input	+
2	GO:0006261	DNA-dependent DNA replication	1	1.17167	1	0.853486	0.576714	Client Text Box Input	+
0	GO:0009934	regulation of meristem structural organization	1	5.96991	1	0.167507	0.16042	Client Text Box Input	+
0	GO:0010187	negative regulation of seed germination	1	5.96991	1	0.167507	0.16042	Client Text Box Input	+
1	GO:0010029	regulation of seed germination	3	4.58664	0.495082	0.654073	0.0300553	Client Text Box Input	+
2	GO:1900140	regulation of seedling development	3	4.42476	0.516496	0.678003	0.0328278	Client Text Box Input	+
0	GO:0009638	phototropism	1	5.69855	1	0.175483	0.167069	Client Text Box Input	+
1	GO:0009606	tropism	1	1.09972	1	0.909322	0.599702	Client Text Box Input	+
0	GO:0009736	cytokinin-activated signaling pathway	3	5.69855	0.339273	0.526449	0.0174672	Client Text Box Input	+
1	GO:0071368	cellular response to cytokinin stimulus	3	5.53095	0.356599	0.542402	0.0188376	Client Text Box Input	+
2	GO:0009735	response to cytokinin	3	3.58195	0.735838	0.837533	0.0545431	Client Text Box Input	+
0	GO:0010030	positive regulation of seed germination	1	5.45079	1	0.18346	0.173666	Client Text Box Input	+
1	GO:0048582	positive regulation of post-embryonic development	1	1.40863	1	0.709909	0.511389	Client Text Box Input	+
0	GO:0000162	tryptophan biosynthetic process	1	5.45079	1	0.18346	0.173666	Client Text Box Input	+
1	GO:0046219	indolalkylamine biosynthetic process	1	5.45079	1	0.18346	0.173666	Client Text Box Input	+
2	GO:0042401	cellular biogenic amine biosynthetic process	1	2.84928	1	0.350966	0.300789	Client Text Box Input	+
3	GO:0009309	amine biosynthetic process	1	2.84928	1	0.350966	0.300789	Client Text Box Input	+
4	GO:0009308	amine metabolic process	1	1.12944	1	0.885392	0.590006	Client Text Box Input	+
3	GO:0006576	cellular biogenic amine metabolic process	1	2.02207	1	0.494543	0.394129	Client Text Box Input	+
4	GO:0044106	cellular amine metabolic process	1	2.02207	1	0.494543	0.394129	Client Text Box Input	+
2	GO:0006586	indolalkylamine metabolic process	1	4.04413	1	0.247272	0.224601	Client Text Box Input	+
1	GO:0006568	tryptophan metabolic process	1	4.04413	1	0.247272	0.224601	Client Text Box Input	+
2	GO:0009072	aromatic amino acid family metabolic process	1	1.49248	1	0.670026	0.491525	Client Text Box Input	+
1	GO:0009073	aromatic amino acid family biosynthetic process	1	2.08947	1	0.47859	0.384403	Client Text Box Input	+
0	GO:0002213	defense response to insect	1	5.45079	1	0.18346	0.173666	Client Text Box Input	+
0	GO:0009294	DNA mediated transformation	1	4.64327	1	0.215366	0.199537	Client Text Box Input	+
1	GO:0009292	genetic transfer	1	4.64327	1	0.215366	0.199537	Client Text Box Input	+
2	GO:0044764	multi-organism cellular process	2	2.50736	1	0.797651	0.193373	Client Text Box Input	+
0	GO:0000122	negative regulation of transcription by RNA polymerase II	2	4.55884	0.923399	0.438708	0.0749497	Client Text Box Input	+
1	GO:0045892	negative regulation of transcription, DNA-templated	16	7.71497	7.85757e-08	2.07389	7.77455e-10	Client Text Box Input	+
2	GO:1903507	negative regulation of nucleic acid-templated transcription	16	7.65607	8.30419e-08	2.08984	8.63424e-10	Client Text Box Input	+
3	GO:1902679	negative regulation of RNA biosynthetic process	16	7.65607	8.44032e-08	2.08984	8.63424e-10	Client Text Box Input	+
4	GO:0051253	negative regulation of RNA metabolic process	16	7.3746	1.34171e-07	2.16961	1.44003e-09	Client Text Box Input	+
5	GO:0045934	negative regulation of nucleobase-containing compound metabolic process	16	6.70867	4.24424e-07	2.38498	5.19587e-09	Client Text Box Input	+
0	GO:0009631	cold acclimation	2	4.47744	0.934185	0.446684	0.0772352	Client Text Box Input	+
0	GO:0009834	plant-type secondary cell wall biogenesis	2	4.32304	0.976394	0.462637	0.0818711	Client Text Box Input	+
1	GO:0009832	plant-type cell wall biogenesis	2	1.70569	1	1.17255	0.330228	Client Text Box Input	+
2	GO:0042546	cell wall biogenesis	2	1.09016	1	1.8346	0.706843	Client Text Box Input	+
0	GO:0080022	primary root development	1	3.91776	1	0.255248	0.230744	Client Text Box Input	+
0	GO:0009740	gibberellic acid mediated signaling pathway	2	3.48245	1	0.574308	0.116455	Client Text Box Input	+
1	GO:0010476	gibberellin mediated signaling pathway	2	3.29916	1	0.606214	0.126918	Client Text Box Input	+
2	GO:0071370	cellular response to gibberellin stimulus	2	3.17388	1	0.630144	0.134906	Client Text Box Input	+
3	GO:0009739	response to gibberellin	6	4.82185	0.0561783	1.24433	0.00188423	Client Text Box Input	+
4	GO:0033993	response to lipid	19	3.10156	0.000902018	6.12596	1.8001e-05	Client Text Box Input	+
3	GO:0071396	cellular response to lipid	6	2.04405	0.938491	2.93535	0.0777485	Client Text Box Input	+
0	GO:2000022	regulation of jasmonic acid mediated signaling pathway	1	3.1342	1	0.31906	0.278177	Client Text Box Input	+
0	GO:0030433	ubiquitin-dependent ERAD pathway	1	2.78596	1	0.358943	0.306331	Client Text Box Input	+
1	GO:0036503	ERAD pathway	1	2.23872	1	0.446684	0.364482	Client Text Box Input	+
2	GO:0010243	response to organonitrogen compound	11	5.77008	0.000308808	1.90638	5.43768e-06	Client Text Box Input	+
3	GO:1901698	response to nitrogen compound	12	5.09972	0.00037578	2.35307	6.80601e-06	Client Text Box Input	+
2	GO:0034976	response to endoplasmic reticulum stress	1	1.34804	1	0.741815	0.526723	Client Text Box Input	+
0	GO:0071456	cellular response to hypoxia	5	2.67881	0.610519	1.8665	0.0419776	Client Text Box Input	+
1	GO:0036294	cellular response to decreased oxygen levels	5	2.65611	0.625845	1.88246	0.0432413	Client Text Box Input	+
2	GO:0071453	cellular response to oxygen levels	5	2.65611	0.627368	1.88246	0.0432413	Client Text Box Input	+
3	GO:0070482	response to oxygen levels	6	2.84928	0.383774	2.1058	0.0209167	Client Text Box Input	+
2	GO:0036293	response to decreased oxygen levels	6	2.86011	0.378815	2.09782	0.0205829	Client Text Box Input	+
1	GO:0001666	response to hypoxia	6	2.90428	0.36047	2.06591	0.0192839	Client Text Box Input	+
0	GO:0010150	leaf senescence	2	2.41093	1	0.829557	0.204871	Client Text Box Input	+
1	GO:0090693	plant organ senescence	2	2.27942	1	0.877416	0.22225	Client Text Box Input	+
2	GO:0007568	aging	2	1.80386	1	1.10873	0.307014	Client Text Box Input	+
0	GO:0009585	red, far-red light phototransduction	1	2.27942	1	0.438708	0.359403	Client Text Box Input	+
1	GO:0007602	phototransduction	1	2.27942	1	0.438708	0.359403	Client Text Box Input	+
2	GO:0009583	detection of light stimulus	1	2.23872	1	0.446684	0.364482	Client Text Box Input	+
3	GO:0009582	detection of abiotic stimulus	1	1.98997	1	0.50252	0.398934	Client Text Box Input	+
4	GO:0051606	detection of stimulus	1	1.3627	1	0.733839	0.522935	Client Text Box Input	+
3	GO:0009581	detection of external stimulus	1	1.98997	1	0.50252	0.398934	Client Text Box Input	+
1	GO:0010017	red or far-red light signaling pathway	1	1.60728	1	0.622167	0.466625	Client Text Box Input	+
2	GO:0071489	cellular response to red or far red light	1	1.5671	1	0.63812	0.475057	Client Text Box Input	+
3	GO:0009639	response to red or far red light	3	1.76575	1	1.699	0.244613	Client Text Box Input	+
0	GO:0002229	defense response to oomycetes	1	1.87117	1	0.534426	0.417779	Client Text Box Input	+
1	GO:0002239	response to oomycetes	2	2.88203	1	0.693956	0.156715	Client Text Box Input	+
0	GO:0009626	plant-type hypersensitive response	1	1.71737	1	0.582285	0.444949	Client Text Box Input	+
1	GO:0034050	host programmed cell death induced by symbiont	1	1.69416	1	0.590261	0.449353	Client Text Box Input	+
2	GO:0012501	programmed cell death	1	1.17167	1	0.853486	0.576714	Client Text Box Input	+
0	GO:0016036	cellular response to phosphate starvation	1	1.69416	1	0.590261	0.449353	Client Text Box Input	+
3	GO:0051276	chromosome organization	11	2.58734	0.109273	4.25148	0.00425145	Client Text Box Input	+
2	GO:0043414	macromolecule methylation	2	1.44101	1	1.38791	0.406627	Client Text Box Input	+
2	GO:0043044	ATP-dependent chromatin remodeling	1	5.96991	1	0.167507	0.16042	Client Text Box Input	+
3	GO:0006338	chromatin remodeling	1	2.23872	1	0.446684	0.364482	Client Text Box Input	+
4	GO:0006325	chromatin organization	10	3.39751	0.0322404	2.94333	0.000935366	Client Text Box Input	+
5	GO:0071103	DNA conformation change	1	1.20546	1	0.829557	0.566464	Client Text Box Input	+
2	GO:0043067	regulation of programmed cell death	1	2.02207	1	0.494543	0.394129	Client Text Box Input	+
3	GO:0010941	regulation of cell death	1	1.58694	1	0.630144	0.470857	Client Text Box Input	+
1	GO:0043068	positive regulation of programmed cell death	1	6.59833	1	0.151554	0.146962	Client Text Box Input	+
2	GO:0010942	positive regulation of cell death	1	4.64327	1	0.215366	0.199537	Client Text Box Input	+
3	GO:0055072	iron ion homeostasis	1	1.26635	1	0.789674	0.548829	Client Text Box Input	+
5	GO:0055065	metal ion homeostasis	2	1.12944	1	1.77078	0.698307	Client Text Box Input	+
8	GO:0048878	chemical homeostasis	4	1.16082	1	3.44585	0.780643	Client Text Box Input	+
7	GO:0055082	cellular chemical homeostasis	2	1.24744	1	1.60328	0.676778	Client Text Box Input	+
1	GO:0010090	trichome morphogenesis	1	2.05522	1	0.486567	0.389285	Client Text Box Input	+
2	GO:0010026	trichome differentiation	3	4.64327	0.48706	0.646097	0.0291599	Client Text Box Input	+
1	GO:0010087	phloem or xylem histogenesis	1	1.21717	1	0.82158	0.562993	Client Text Box Input	+
2	GO:0008356	asymmetric cell division	1	5.22367	1	0.191436	0.18021	Client Text Box Input	+
3	GO:0051301	cell division	3	1.08387	1	2.76785	0.758322	Client Text Box Input	+
2	GO:0006479	protein methylation	2	3.17388	1	0.630144	0.134906	Client Text Box Input	+
3	GO:0008213	protein alkylation	2	3.17388	1	0.630144	0.134906	Client Text Box Input	+
1	GO:0016571	histone methylation	2	4.64327	0.902979	0.430731	0.0726866	Client Text Box Input	+
2	GO:0016570	histone modification	5	3.75354	0.252239	1.33208	0.012098	Client Text Box Input	+
3	GO:0016569	covalent chromatin modification	5	3.64442	0.281598	1.37196	0.0135533	Client Text Box Input	+
1	GO:0034284	response to monosaccharide	2	3.6873	1	0.542402	0.106228	Client Text Box Input	+
2	GO:0010218	response to far red light	1	2.41093	1	0.414778	0.343921	Client Text Box Input	+
2	GO:0006281	DNA repair	3	1.17901	1	2.54451	0.744372	Client Text Box Input	+
1	GO:0007346	regulation of mitotic cell cycle	1	1.3627	1	0.733839	0.522935	Client Text Box Input	+
2	GO:0051726	regulation of cell cycle	2	1.08076	1	1.85055	0.708995	Client Text Box Input	+
2	GO:0008283	cell population proliferation	1	9.64371	1	0.103695	0.105289	Client Text Box Input	+
1	GO:0071470	cellular response to osmotic stress	1	2.66741	1	0.374896	0.317285	Client Text Box Input	+
2	GO:0006970	response to osmotic stress	10	2.29612	0.280925	4.35517	0.0135681	Client Text Box Input	+
2	GO:0060560	developmental growth involved in morphogenesis	3	1.17901	1	2.54451	0.744372	Client Text Box Input	+
2	GO:0034968	histone lysine methylation	2	6.59833	0.585123	0.303107	0.0399371	Client Text Box Input	+
3	GO:0018022	peptidyl-lysine methylation	2	5.11707	0.794936	0.390849	0.0617232	Client Text Box Input	+
4	GO:0018205	peptidyl-lysine modification	4	4.07701	0.352995	0.98111	0.0185288	Client Text Box Input	+
5	GO:0018193	peptidyl-amino acid modification	4	1.44101	1	2.77582	0.364266	Client Text Box Input	+
2	GO:1901699	cellular response to nitrogen compound	1	2.19944	1	0.454661	0.369522	Client Text Box Input	+
3	GO:0042493	response to drug	18	4.47744	1.30807e-05	4.02016	2.12784e-07	Client Text Box Input	+
3	GO:0035966	response to topologically incorrect protein	1	1.64958	1	0.606214	0.458058	Client Text Box Input	+
2	GO:0035967	cellular response to topologically incorrect protein	1	1.79097	1	0.558355	0.431526	Client Text Box Input	+
2	GO:0009611	response to wounding	2	1.18832	1	1.68304	0.686831	Client Text Box Input	+
2	GO:0016579	protein deubiquitination	1	2.08947	1	0.47859	0.384403	Client Text Box Input	+
3	GO:0070646	protein modification by small protein removal	1	1.64958	1	0.606214	0.458058	Client Text Box Input	+
1	GO:0009746	response to hexose	2	3.91776	1	0.510496	0.0962645	Client Text Box Input	+
2	GO:0006351	transcription, DNA-templated	3	1.8619	1	1.61125	0.221639	Client Text Box Input	+
3	GO:0097659	nucleic acid-templated transcription	3	1.8619	1	1.61125	0.221639	Client Text Box Input	+
4	GO:0032774	RNA biosynthetic process	3	1.81693	1	1.65114	0.23203	Client Text Box Input	+
1	GO:0006366	transcription by RNA polymerase II	2	3.91776	1	0.510496	0.0962645	Client Text Box Input	+
4	GO:0043455	regulation of secondary metabolic process	1	2.23872	1	0.446684	0.364482	Client Text Box Input	+
1	GO:0051193	regulation of cofactor metabolic process	2	5.11707	0.793223	0.390849	0.0617232	Client Text Box Input	+
3	GO:0006109	regulation of carbohydrate metabolic process	1	1.69416	1	0.590261	0.449353	Client Text Box Input	+
2	GO:0043255	regulation of carbohydrate biosynthetic process	1	2.41093	1	0.414778	0.343921	Client Text Box Input	+
2	GO:2000377	regulation of reactive oxygen species metabolic process	2	4.64327	0.901102	0.430731	0.0726866	Client Text Box Input	+
1	GO:0007623	circadian rhythm	2	2.27942	1	0.877416	0.22225	Client Text Box Input	+
2	GO:0048511	rhythmic process	2	1.92874	1	1.03695	0.280726	Client Text Box Input	+
1	GO:0009644	response to high light intensity	1	1.98997	1	0.50252	0.398934	Client Text Box Input	+
2	GO:0009642	response to light intensity	4	3.45843	0.508735	1.15659	0.0309695	Client Text Box Input	+
1	GO:0009651	response to salt stress	9	2.40579	0.293758	3.74098	0.0143357	Client Text Box Input	+
1	GO:0010927	cellular component assembly involved in morphogenesis	1	2.98496	1	0.335013	0.289573	Client Text Box Input	+
4	GO:0045786	negative regulation of cell cycle	1	1.62816	1	0.614191	0.462358	Client Text Box Input	+
3	GO:0045930	negative regulation of mitotic cell cycle	1	2.61184	1	0.382872	0.322697	Client Text Box Input	+
3	GO:0060429	epithelium development	2	14.7492	0.215455	0.135601	0.00975562	Client Text Box Input	+
2	GO:0030656	regulation of vitamin metabolic process	1	12.5368	0.99026	0.0797651	0.083698	Client Text Box Input	+
2	GO:0046890	regulation of lipid biosynthetic process	1	2.12488	1	0.470614	0.379482	Client Text Box Input	+
3	GO:0019216	regulation of lipid metabolic process	1	1.64958	1	0.606214	0.458058	Client Text Box Input	+
2	GO:0019747	regulation of isoprenoid metabolic process	1	3.91776	1	0.255248	0.230744	Client Text Box Input	+
4	GO:0031047	gene silencing by RNA	1	1.0361	1	0.965157	0.621446	Client Text Box Input	+
1	GO:0046677	response to antibiotic	10	4.338	0.00608068	2.30521	0.000145822	Client Text Box Input	+
1	GO:0014070	response to organic cyclic compound	9	3.19636	0.0704353	2.81571	0.00249234	Client Text Box Input	+
1	GO:0010224	response to UV-B	3	5.29725	0.384155	0.566332	0.021002	Client Text Box Input	+
1	GO:0009646	response to absence of light	2	5.69855	0.71941	0.350966	0.051395	Client Text Box Input	+
1	GO:0071472	cellular response to salt stress	1	3.48245	1	0.287154	0.254836	Client Text Box Input	+
2	GO:0006972	hyperosmotic response	1	1.84365	1	0.542402	0.422398	Client Text Box Input	+
1	GO:0042538	hyperosmotic salinity response	1	2.19944	1	0.454661	0.369522	Client Text Box Input	+
2	GO:0042542	response to hydrogen peroxide	2	4.55884	0.921495	0.438708	0.0749497	Client Text Box Input	+
1	GO:0035601	protein deacylation	1	2.91554	1	0.34299	0.295203	Client Text Box Input	+
2	GO:0098732	macromolecule deacylation	1	2.84928	1	0.350966	0.300789	Client Text Box Input	+
1	GO:0016575	histone deacetylation	1	3.1342	1	0.31906	0.278177	Client Text Box Input	+
2	GO:0006476	protein deacetylation	1	3.05776	1	0.327037	0.283897	Client Text Box Input	+
1	GO:0097305	response to alcohol	15	3.34018	0.002788	4.49077	6.31192e-05	Client Text Box Input	+
1	GO:0010208	pollen wall assembly	1	3.1342	1	0.31906	0.278177	Client Text Box Input	+
1	GO:0010200	response to chitin	9	8.17619	0.000161637	1.10076	2.76488e-06	Client Text Box Input	+
2	GO:0006352	DNA-templated transcription, initiation	2	3.85748	1	0.518473	0.0987294	Client Text Box Input	+
1	GO:0010043	response to zinc ion	1	2.98496	1	0.335013	0.289573	Client Text Box Input	+
1	GO:0010044	response to aluminum ion	1	8.95487	1	0.111671	0.112372	Client Text Box Input	+
1	GO:0009629	response to gravity	1	1.3627	1	0.733839	0.522935	Client Text Box Input	+
1	GO:0071216	cellular response to biotic stimulus	1	9.64371	1	0.103695	0.105289	Client Text Box Input	+
2	GO:0043543	protein acylation	2	3.02092	1	0.66205	0.145725	Client Text Box Input	+
1	GO:0032508	DNA duplex unwinding	1	4.17894	1	0.239295	0.218409	Client Text Box Input	+
2	GO:0032392	DNA geometric change	1	3.91776	1	0.255248	0.230744	Client Text Box Input	+
2	GO:0010310	regulation of hydrogen peroxide metabolic process	1	8.35788	1	0.119648	0.1194	Client Text Box Input	+
1	GO:0090342	regulation of cell aging	1	31.342	0.585011	0.031906	0.0389484	Client Text Box Input	+
2	GO:0022611	dormancy process	2	7.83551	0.492006	0.255248	0.029621	Client Text Box Input	+
1	GO:0010162	seed dormancy process	2	7.83551	0.490639	0.255248	0.029621	Client Text Box Input	+
2	GO:0010431	seed maturation	4	8.95487	0.0419457	0.446684	0.00131542	Client Text Box Input	+
1	GO:0048465	corolla development	3	23.5065	0.0161767	0.127624	0.000431343	Client Text Box Input	+
1	GO:1900150	regulation of defense response to fungus	1	5.01473	1	0.199413	0.186704	Client Text Box Input	+
2	GO:0002237	response to molecule of bacterial origin	2	7.3746	0.516656	0.271201	0.0329246	Client Text Box Input	+
2	GO:0016573	histone acetylation	2	5.45079	0.742973	0.366919	0.0554458	Client Text Box Input	+
3	GO:0018393	internal peptidyl-lysine acetylation	2	5.45079	0.737998	0.366919	0.0554458	Client Text Box Input	+
4	GO:0006475	internal protein amino acid acetylation	2	5.45079	0.741307	0.366919	0.0554458	Client Text Box Input	+
5	GO:0006473	protein acetylation	2	4.55884	0.919599	0.438708	0.0749497	Client Text Box Input	+
4	GO:0018394	peptidyl-lysine acetylation	2	5.45079	0.739649	0.366919	0.0554458	Client Text Box Input	+
1	GO:0043966	histone H3 acetylation	2	11.9398	0.290702	0.167507	0.0141378	Client Text Box Input	+
1	GO:0048767	root hair elongation	2	3.85748	1	0.518473	0.0987294	Client Text Box Input	+
2	GO:0080147	root hair cell development	2	2.84928	1	0.701932	0.159487	Client Text Box Input	+
2	GO:0048588	developmental cell growth	2	1.35533	1	1.47565	0.661788	Client Text Box Input	+
1	GO:0010089	xylem development	1	2.84928	1	0.350966	0.300789	Client Text Box Input	+
1	GO:0009954	proximal/distal pattern formation	2	31.342	0.0753161	0.063812	0.00269031	Client Text Box Input	+
2	GO:0048825	cotyledon development	2	4.82185	0.861972	0.414778	0.0682292	Client Text Box Input	+
2	GO:2000024	regulation of leaf development	2	3.29916	1	0.606214	0.126918	Client Text Box Input	+
1	GO:0009630	gravitropism	1	1.49248	1	0.670026	0.491525	Client Text Box Input	+
1	GO:0009913	epidermal cell differentiation	2	17.9097	0.165194	0.111671	0.00695351	Client Text Box Input	+
2	GO:0030855	epithelial cell differentiation	2	17.9097	0.166521	0.111671	0.00695351	Client Text Box Input	+
2	GO:0008544	epidermis development	2	17.9097	0.165855	0.111671	0.00695351	Client Text Box Input	+
1	GO:1902074	response to salt	1	6.59833	1	0.151554	0.146962	Client Text Box Input	+
2	GO:0046686	response to cadmium ion	3	1.09333	1	2.74392	0.756703	Client Text Box Input	+
1	GO:0009627	systemic acquired resistance	1	2.05522	1	0.486567	0.389285	Client Text Box Input	+
3	GO:0009751	response to salicylic acid	9	5.39863	0.00281755	1.66709	6.42608e-05	Client Text Box Input	+
1	GO:0009737	response to abscisic acid	15	3.36408	0.00261832	4.45887	5.83997e-05	Client Text Box Input	+
1	GO:0010371	regulation of gibberellin biosynthetic process	1	12.5368	0.986346	0.0797651	0.083698	Client Text Box Input	+
2	GO:2000034	regulation of seed maturation	1	5.96991	1	0.167507	0.16042	Client Text Box Input	+
1	GO:1990359	stress response to zinc ion	1	62.6841	0.407102	0.015953	0.0235536	Client Text Box Input	+
1	GO:0051568	histone H3-K4 methylation	1	10.4473	1	0.0957181	0.0981487	Client Text Box Input	+
2	GO:0071219	cellular response to molecule of bacterial origin	1	17.9097	0.80538	0.0558355	0.0615887	Client Text Box Input	+
1	GO:0010286	heat acclimation	1	2.55853	1	0.390849	0.328066	Client Text Box Input	+
2	GO:0048441	petal development	3	23.5065	0.0160756	0.127624	0.000431343	Client Text Box Input	+
2	GO:0071331	cellular response to hexose stimulus	2	14.7492	0.217875	0.135601	0.00975562	Client Text Box Input	+
3	GO:0071326	cellular response to monosaccharide stimulus	2	14.7492	0.217063	0.135601	0.00975562	Client Text Box Input	+
1	GO:0030968	endoplasmic reticulum unfolded protein response	1	3.48245	1	0.287154	0.254836	Client Text Box Input	+
2	GO:0034620	cellular response to unfolded protein	1	2.4582	1	0.406802	0.338678	Client Text Box Input	+
3	GO:0006986	response to unfolded protein	1	2.4582	1	0.406802	0.338678	Client Text Box Input	+
1	GO:0009640	photomorphogenesis	1	1.76575	1	0.566332	0.436036	Client Text Box Input	+
1	GO:0009738	abscisic acid-activated signaling pathway	4	2.63933	0.866252	1.51554	0.0687133	Client Text Box Input	+
2	GO:0071215	cellular response to abscisic acid stimulus	4	2.31093	1	1.7309	0.0990812	Client Text Box Input	+
3	GO:0097306	cellular response to alcohol	4	2.31093	1	1.7309	0.0990812	Client Text Box Input	+
2	GO:0051196	regulation of coenzyme metabolic process	1	15.671	0.85918	0.063812	0.0690168	Client Text Box Input	+
1	GO:2000082	regulation of L-ascorbic acid biosynthetic process	1	17.9097	0.798377	0.0558355	0.0615887	Client Text Box Input	+
1	GO:1900618	regulation of shoot system morphogenesis	1	3.58195	1	0.279178	0.248885	Client Text Box Input	+
1	GO:1901371	regulation of leaf morphogenesis	1	5.45079	1	0.18346	0.173666	Client Text Box Input	+
1	GO:0071333	cellular response to glucose stimulus	2	16.7158	0.181197	0.119648	0.00783981	Client Text Box Input	+
2	GO:0009749	response to glucose	2	4.32304	0.974445	0.462637	0.0818711	Client Text Box Input	+
2	GO:0001678	cellular glucose homeostasis	2	11.9398	0.291708	0.167507	0.0141378	Client Text Box Input	+
3	GO:0042593	glucose homeostasis	2	11.3971	0.312263	0.175483	0.0153435	Client Text Box Input	+
4	GO:0033500	carbohydrate homeostasis	2	8.95487	0.422373	0.223342	0.0234455	Client Text Box Input	+
1	GO:0010114	response to red light	1	1.74122	1	0.574308	0.44051	Client Text Box Input	+
2	GO:0032107	regulation of response to nutrient levels	1	25.0736	0.665724	0.0398825	0.0465549	Client Text Box Input	+
3	GO:0032104	regulation of response to extracellular stimulus	1	25.0736	0.664132	0.0398825	0.0465549	Client Text Box Input	+
1	GO:0009845	seed germination	3	4.04413	0.596996	0.741815	0.0408476	Client Text Box Input	+
2	GO:0090351	seedling development	3	3.24228	0.865163	0.925275	0.068772	Client Text Box Input	+
2	GO:0010191	mucilage metabolic process	1	3.58195	1	0.279178	0.248885	Client Text Box Input	+
1	GO:0010192	mucilage biosynthetic process	1	4.17894	1	0.239295	0.218409	Client Text Box Input	+
3	GO:0009799	specification of symmetry	1	17.9097	0.800116	0.0558355	0.0615887	Client Text Box Input	+

## Sheet: (C) Aspartate
level	id	label	number_in_list	fold_enrichment	fdr	expected	pValue	list_name	plus_minus
0	GO:0010055	atrichoblast differentiation	1	38.4672	0.426827	0.0259962	0.0500338	Client Text Box Input	+
1	GO:0010053	root epidermal cell differentiation	5	1.50263	1	3.32751	0.394588	Client Text Box Input	+
2	GO:0090627	plant epidermal cell differentiation	9	2.19117	0.35616	4.10739	0.0404958	Client Text Box Input	+
3	GO:0030154	cell differentiation	90	4.91768	4.08593e-31	18.3013	3.35755e-33	Client Text Box Input	+
4	GO:0048869	cellular developmental process	98	4.18865	5.85887e-29	23.3965	5.10919e-31	Client Text Box Input	+
5	GO:0009987	cellular process	356	1.18065	0.00129135	301.529	5.65222e-05	Client Text Box Input	+
5	GO:0032502	developmental process	235	2.84718	1.87415e-47	82.5378	1.32004e-49	Client Text Box Input	+
2	GO:0090558	plant epidermis development	19	2.91186	0.00151708	6.52504	6.69115e-05	Client Text Box Input	+
3	GO:0009888	tissue development	50	3.31043	6.66536e-11	15.1038	1.40841e-12	Client Text Box Input	+
4	GO:0048856	anatomical structure development	192	2.45372	5.0845e-29	78.2484	4.34864e-31	Client Text Box Input	+
2	GO:0010015	root morphogenesis	14	2.12862	0.113732	6.57703	0.00961273	Client Text Box Input	+
3	GO:1905392	plant organ morphogenesis	29	2.89753	2.9502e-05	10.0085	9.89502e-07	Client Text Box Input	+
4	GO:0009653	anatomical structure morphogenesis	56	2.54029	3.68007e-08	22.0447	9.56584e-10	Client Text Box Input	+
4	GO:0099402	plant organ development	84	3.39417	3.32392e-19	24.7483	4.23643e-21	Client Text Box Input	+
5	GO:0048731	system development	128	2.65148	6.3593e-21	48.2749	7.57186e-23	Client Text Box Input	+
6	GO:0007275	multicellular organism development	186	2.66576	2.59757e-32	69.7737	2.04739e-34	Client Text Box Input	+
7	GO:0032501	multicellular organismal process	189	2.47121	9.86759e-29	76.4807	8.77046e-31	Client Text Box Input	+
3	GO:0048364	root development	35	2.84641	3.78619e-06	12.2962	1.13656e-07	Client Text Box Input	+
4	GO:0022622	root system development	35	2.83443	4.13908e-06	12.3482	1.24943e-07	Client Text Box Input	+
0	GO:0042794	plastid rRNA transcription	1	38.4672	0.426217	0.0259962	0.0500338	Client Text Box Input	+
1	GO:0042793	plastid transcription	1	3.84672	1	0.259962	0.245994	Client Text Box Input	+
2	GO:0006351	transcription, DNA-templated	25	4.7608	3.38158e-08	5.25122	8.73324e-10	Client Text Box Input	+
3	GO:0097659	nucleic acid-templated transcription	25	4.7608	3.40368e-08	5.25122	8.73324e-10	Client Text Box Input	+
4	GO:0032774	RNA biosynthetic process	25	4.6458	5.17022e-08	5.3812	1.37861e-09	Client Text Box Input	+
5	GO:0034654	nucleobase-containing compound biosynthetic process	26	2.14164	0.00832126	12.1402	0.000440972	Client Text Box Input	+
6	GO:1901362	organic cyclic compound biosynthetic process	32	1.433	0.405481	22.3307	0.0501157	Client Text Box Input	+
6	GO:0018130	heterocycle biosynthetic process	30	1.70209	0.0879722	17.6254	0.0070962	Client Text Box Input	+
6	GO:0019438	aromatic compound biosynthetic process	32	1.63256	0.125508	19.6011	0.0106291	Client Text Box Input	+
1	GO:0009303	rRNA transcription	1	4.27414	1	0.233965	0.226385	Client Text Box Input	+
2	GO:0098781	ncRNA transcription	1	2.74766	1	0.363946	0.319588	Client Text Box Input	+
0	GO:0090709	regulation of timing of plant organ formation	1	38.4672	0.425003	0.0259962	0.0500338	Client Text Box Input	+
1	GO:1905428	regulation of plant organ formation	3	7.2126	0.134544	0.415939	0.0115975	Client Text Box Input	+
2	GO:0022603	regulation of anatomical structure morphogenesis	10	2.17329	0.276921	4.60132	0.0294428	Client Text Box Input	+
3	GO:0050793	regulation of developmental process	86	4.42862	9.28753e-27	19.4191	8.8779e-29	Client Text Box Input	+
4	GO:0050789	regulation of biological process	537	3.95045	1.81359e-220	135.934	4.86624e-223	Client Text Box Input	+
5	GO:0065007	biological regulation	538	3.47997	2.06546e-195	154.599	6.23484e-198	Client Text Box Input	+
1	GO:0040034	regulation of development, heterochronic	9	7.5262	0.000246643	1.19582	9.18242e-06	Client Text Box Input	+
0	GO:1903086	negative regulation of sinapate ester biosynthetic process	1	38.4672	0.424398	0.0259962	0.0500338	Client Text Box Input	+
1	GO:1900377	negative regulation of secondary metabolite biosynthetic process	1	38.4672	0.421997	0.0259962	0.0500338	Client Text Box Input	+
2	GO:0009890	negative regulation of biosynthetic process	46	5.08475	4.43444e-16	9.04666	6.99039e-18	Client Text Box Input	+
3	GO:0009892	negative regulation of metabolic process	58	3.50802	1.17739e-13	16.5336	2.05347e-15	Client Text Box Input	+
4	GO:0048519	negative regulation of biological process	88	3.17851	1.78582e-18	27.6859	2.36592e-20	Client Text Box Input	+
4	GO:0019222	regulation of metabolic process	497	6.07892	3.55813e-275	81.7579	8.95053e-278	Client Text Box Input	+
3	GO:0009889	regulation of biosynthetic process	483	7.79676	0	61.9488	6.10348247651836e-312	Client Text Box Input	+
2	GO:1900376	regulation of secondary metabolite biosynthetic process	5	7.39754	0.0170164	0.6759	0.00101305	Client Text Box Input	+
3	GO:0043455	regulation of secondary metabolic process	9	6.18223	0.000875554	1.45578	3.68546e-05	Client Text Box Input	+
1	GO:0031327	negative regulation of cellular biosynthetic process	45	5.06148	1.14627e-15	8.89069	1.88386e-17	Client Text Box Input	+
2	GO:0031324	negative regulation of cellular metabolic process	47	4.05372	4.48096e-13	11.5943	8.26607e-15	Client Text Box Input	+
3	GO:0048523	negative regulation of cellular process	67	3.6249	1.68818e-16	18.4833	2.54799e-18	Client Text Box Input	+
4	GO:0050794	regulation of cellular process	509	4.29759	3.92128e-218	118.438	1.11792e-220	Client Text Box Input	+
3	GO:0031323	regulation of cellular metabolic process	484	6.48942	9.53268e-277	74.583	2.23809e-279	Client Text Box Input	+
2	GO:0031326	regulation of cellular biosynthetic process	480	7.86048	6.21281e-308	61.065	9.37703258634546e-311	Client Text Box Input	+
1	GO:1903085	regulation of sinapate ester biosynthetic process	1	38.4672	0.423795	0.0259962	0.0500338	Client Text Box Input	+
2	GO:2000762	regulation of phenylpropanoid metabolic process	2	4.27414	0.618411	0.467931	0.090226	Client Text Box Input	+
0	GO:1905255	regulation of RNA binding transcription factor activity	1	38.4672	0.423194	0.0259962	0.0500338	Client Text Box Input	+
0	GO:0071345	cellular response to cytokine stimulus	1	38.4672	0.422595	0.0259962	0.0500338	Client Text Box Input	+
1	GO:0034097	response to cytokine	1	38.4672	0.405369	0.0259962	0.0500338	Client Text Box Input	+
2	GO:0010033	response to organic substance	221	4.50995	1.36246e-76	49.0028	4.34122e-79	Client Text Box Input	+
3	GO:0042221	response to chemical	238	3.20336	7.72257e-57	74.297	4.27377e-59	Client Text Box Input	+
4	GO:0050896	response to stimulus	300	1.93822	5.30729e-31	154.781	4.45018e-33	Client Text Box Input	+
1	GO:0071310	cellular response to organic substance	130	5.15009	3.99487e-48	25.2423	2.61278e-50	Client Text Box Input	+
2	GO:0070887	cellular response to chemical stimulus	138	3.92059	5.45669e-39	35.1988	4.11791e-41	Client Text Box Input	+
3	GO:0051716	cellular response to stimulus	177	2.46513	1.728e-26	71.8014	1.68077e-28	Client Text Box Input	+
0	GO:0035264	multicellular organism growth	1	38.4672	0.421401	0.0259962	0.0500338	Client Text Box Input	+
0	GO:0070869	heterochromatin assembly involved in chromatin silencing	1	38.4672	0.420807	0.0259962	0.0500338	Client Text Box Input	+
1	GO:0070868	heterochromatin organization involved in chromatin silencing	1	38.4672	0.420214	0.0259962	0.0500338	Client Text Box Input	+
2	GO:0070828	heterochromatin organization	1	4.27414	1	0.233965	0.226385	Client Text Box Input	+
3	GO:0006325	chromatin organization	32	3.33591	4.84998e-07	9.59258	1.36642e-08	Client Text Box Input	+
4	GO:0051276	chromosome organization	33	2.38165	0.000266201	13.856	1.01338e-05	Client Text Box Input	+
2	GO:0097549	chromatin organization involved in negative regulation of transcription	2	1.83177	1	1.09184	0.306954	Client Text Box Input	+
3	GO:0034401	chromatin organization involved in regulation of transcription	2	1.78917	1	1.11783	0.316331	Client Text Box Input	+
4	GO:0006355	regulation of transcription, DNA-templated	475	9.03656	0	52.5642	0	Client Text Box Input	+
5	GO:2000112	regulation of cellular macromolecule biosynthetic process	477	8.1805	2.61194583578238e-312	58.3094	3.06617824089997e-315	Client Text Box Input	+
6	GO:0010556	regulation of macromolecule biosynthetic process	480	8.18089	5.99559619110312e-315	58.6733	6.03279844985746e-318	Client Text Box Input	+
7	GO:0060255	regulation of macromolecule metabolic process	491	6.54449	5.71675e-284	75.0249	1.15045e-286	Client Text Box Input	+
5	GO:0010468	regulation of gene expression	487	7.5508	7.44772e-307	64.4965	0	Client Text Box Input	+
5	GO:1903506	regulation of nucleic acid-templated transcription	475	9.0321	0	52.5902	0	Client Text Box Input	+
6	GO:2001141	regulation of RNA biosynthetic process	476	9.03771	0	52.6682	0	Client Text Box Input	+
7	GO:0051252	regulation of RNA metabolic process	477	8.71266	0	54.7479	0	Client Text Box Input	+
8	GO:0019219	regulation of nucleobase-containing compound metabolic process	477	8.4635	3.11109678726712e-318	56.3597	2.60866661004178e-321	Client Text Box Input	+
9	GO:0080090	regulation of primary metabolic process	482	6.80661	9.16877e-284	70.8135	1.99889e-286	Client Text Box Input	+
9	GO:0051171	regulation of nitrogen compound metabolic process	481	7.00066	5.89575e-288	68.7078	1.08759e-290	Client Text Box Input	+
3	GO:0045892	negative regulation of transcription, DNA-templated	41	6.06599	1.25476e-16	6.759	1.74652e-18	Client Text Box Input	+
4	GO:2000113	negative regulation of cellular macromolecule biosynthetic process	45	5.42641	1.25834e-16	8.29277	1.7304e-18	Client Text Box Input	+
5	GO:0010558	negative regulation of macromolecule biosynthetic process	45	5.3926	1.50564e-16	8.34477	2.14623e-18	Client Text Box Input	+
6	GO:0010605	negative regulation of macromolecule metabolic process	56	3.66979	6.29613e-14	15.2597	1.08754e-15	Client Text Box Input	+
4	GO:0010629	negative regulation of gene expression	54	4.26536	6.41298e-16	12.6601	1.03244e-17	Client Text Box Input	+
4	GO:1903507	negative regulation of nucleic acid-templated transcription	41	6.01968	1.52756e-16	6.81099	2.22871e-18	Client Text Box Input	+
5	GO:1902679	negative regulation of RNA biosynthetic process	41	6.01968	1.54533e-16	6.81099	2.22871e-18	Client Text Box Input	+
6	GO:0051253	negative regulation of RNA metabolic process	41	5.79837	4.59228e-16	7.07095	7.31623e-18	Client Text Box Input	+
7	GO:0045934	negative regulation of nucleobase-containing compound metabolic process	41	5.27477	8.57265e-15	7.77285	1.43764e-16	Client Text Box Input	+
8	GO:0051172	negative regulation of nitrogen compound metabolic process	47	4.56555	8.204e-15	10.2945	1.36206e-16	Client Text Box Input	+
2	GO:0006342	chromatin silencing	2	1.83177	1	1.09184	0.306954	Client Text Box Input	+
3	GO:0045814	negative regulation of gene expression, epigenetic	2	1.67249	1	1.19582	0.344268	Client Text Box Input	+
4	GO:0040029	regulation of gene expression, epigenetic	5	1.28224	1	3.89942	0.601118	Client Text Box Input	+
3	GO:0016458	gene silencing	6	1.50852	1	3.97741	0.303077	Client Text Box Input	+
1	GO:0031507	heterochromatin assembly	1	7.69344	0.846841	0.129981	0.142726	Client Text Box Input	+
2	GO:0006338	chromatin remodeling	4	2.74766	0.499321	1.45578	0.0655657	Client Text Box Input	+
2	GO:0031497	chromatin assembly	2	1.6369	1	1.22182	0.353501	Client Text Box Input	+
3	GO:0006323	DNA packaging	2	1.24088	1	1.61176	0.67793	Client Text Box Input	+
3	GO:0006333	chromatin assembly or disassembly	3	1.98968	1	1.50778	0.201035	Client Text Box Input	+
0	GO:0090400	stress-induced premature senescence	1	38.4672	0.419623	0.0259962	0.0500338	Client Text Box Input	+
1	GO:0090398	cellular senescence	1	38.4672	0.417275	0.0259962	0.0500338	Client Text Box Input	+
2	GO:0033554	cellular response to stress	53	1.82849	0.00122579	28.9857	5.32415e-05	Client Text Box Input	+
3	GO:0006950	response to stress	142	1.57689	2.68213e-06	90.0507	7.96138e-08	Client Text Box Input	+
2	GO:0007569	cell aging	1	38.4672	0.409262	0.0259962	0.0500338	Client Text Box Input	+
3	GO:0007568	aging	9	2.49068	0.149106	3.61347	0.0133528	Client Text Box Input	+
0	GO:0071289	cellular response to nickel ion	1	38.4672	0.419033	0.0259962	0.0500338	Client Text Box Input	+
1	GO:0071248	cellular response to metal ion	2	3.49702	0.758888	0.571915	0.122812	Client Text Box Input	+
2	GO:0010038	response to metal ion	22	1.83974	0.0953974	11.9582	0.00785513	Client Text Box Input	+
3	GO:0010035	response to inorganic substance	57	2.40684	1.55442e-07	23.6825	4.27511e-09	Client Text Box Input	+
2	GO:0071241	cellular response to inorganic substance	2	1.45159	1	1.3778	0.65125	Client Text Box Input	+
1	GO:0010045	response to nickel cation	2	25.6448	0.0771422	0.0779885	0.00609324	Client Text Box Input	+
0	GO:0010767	regulation of transcription from RNA polymerase II promoter in response to UV-induced DNA damage	1	38.4672	0.418446	0.0259962	0.0500338	Client Text Box Input	+
1	GO:0034644	cellular response to UV	2	4.04918	0.649308	0.493927	0.0981094	Client Text Box Input	+
2	GO:0009411	response to UV	8	2.56448	0.17632	3.11954	0.0164403	Client Text Box Input	+
3	GO:0009416	response to light stimulus	49	2.72778	4.5819e-08	17.9633	1.21405e-09	Client Text Box Input	+
4	GO:0009314	response to radiation	49	2.63622	1.27875e-07	18.5873	3.45259e-09	Client Text Box Input	+
5	GO:0009628	response to abiotic stimulus	141	2.59889	2.05324e-22	54.254	2.37588e-24	Client Text Box Input	+
2	GO:0071482	cellular response to light stimulus	11	3.2056	0.0178318	3.43149	0.00107655	Client Text Box Input	+
3	GO:0071478	cellular response to radiation	11	3.06623	0.024006	3.58747	0.00150163	Client Text Box Input	+
4	GO:0071214	cellular response to abiotic stimulus	17	3.09926	0.00175337	5.48519	7.88033e-05	Client Text Box Input	+
5	GO:0104004	cellular response to environmental stimulus	17	3.09926	0.00175994	5.48519	7.88033e-05	Client Text Box Input	+
1	GO:0043618	regulation of transcription from RNA polymerase II promoter in response to stress	8	10.9906	7.42239e-05	0.727892	2.63885e-06	Client Text Box Input	+
2	GO:0043620	regulation of DNA-templated transcription in response to stress	9	11.9381	1.09061e-05	0.753889	3.45673e-07	Client Text Box Input	+
2	GO:0006357	regulation of transcription by RNA polymerase II	49	4.87053	1.83693e-16	10.0605	2.8033e-18	Client Text Box Input	+
0	GO:1902455	negative regulation of stem cell population maintenance	1	38.4672	0.41786	0.0259962	0.0500338	Client Text Box Input	+
1	GO:0051241	negative regulation of multicellular organismal process	16	4.9238	1.89811e-05	3.24952	6.23897e-07	Client Text Box Input	+
2	GO:0051239	regulation of multicellular organismal process	65	4.2888	2.48992e-19	15.1558	3.13171e-21	Client Text Box Input	+
1	GO:2000036	regulation of stem cell population maintenance	3	28.8504	0.00958017	0.103985	0.000525359	Client Text Box Input	+
1	GO:0051093	negative regulation of developmental process	19	5.22055	8.57174e-07	3.63946	2.42935e-08	Client Text Box Input	+
0	GO:0022619	generative cell differentiation	1	38.4672	0.416692	0.0259962	0.0500338	Client Text Box Input	+
1	GO:0055046	microgametogenesis	5	3.43457	0.200134	1.45578	0.0190972	Client Text Box Input	+
2	GO:0009555	pollen development	20	2.29655	0.0158423	8.70871	0.000916587	Client Text Box Input	+
3	GO:0048229	gametophyte development	26	2.26278	0.0050932	11.4903	0.000253678	Client Text Box Input	+
0	GO:0006110	regulation of glycolytic process	1	38.4672	0.416111	0.0259962	0.0500338	Client Text Box Input	+
1	GO:1903578	regulation of ATP metabolic process	1	7.69344	0.844321	0.129981	0.142726	Client Text Box Input	+
1	GO:0043470	regulation of carbohydrate catabolic process	1	38.4672	0.407028	0.0259962	0.0500338	Client Text Box Input	+
2	GO:0009894	regulation of catabolic process	4	1.34973	1	2.96356	0.54666	Client Text Box Input	+
2	GO:0006109	regulation of carbohydrate metabolic process	6	3.11896	0.176651	1.92372	0.0159972	Client Text Box Input	+
1	GO:1900542	regulation of purine nucleotide metabolic process	1	19.2336	0.54825	0.0519923	0.0741053	Client Text Box Input	+
2	GO:0006140	regulation of nucleotide metabolic process	1	19.2336	0.542196	0.0519923	0.0741053	Client Text Box Input	+
3	GO:0062012	regulation of small molecule metabolic process	12	4.08501	0.00182058	2.93757	8.27399e-05	Client Text Box Input	+
1	GO:0043467	regulation of generation of precursor metabolites and energy	1	1.2021	1	0.831877	0.571471	Client Text Box Input	+
0	GO:0060867	fruit abscission	1	38.4672	0.415532	0.0259962	0.0500338	Client Text Box Input	+
1	GO:0009838	abscission	3	3.03689	0.58641	0.987854	0.0850653	Client Text Box Input	+
0	GO:0035017	cuticle pattern formation	2	38.4672	0.0518045	0.0519923	0.00371832	Client Text Box Input	+
1	GO:0003002	regionalization	13	3.26846	0.00648915	3.97741	0.000330824	Client Text Box Input	+
2	GO:0007389	pattern specification process	16	3.3269	0.00133415	4.80929	5.86193e-05	Client Text Box Input	+
1	GO:0042335	cuticle development	3	3.39417	0.505228	0.883869	0.0666802	Client Text Box Input	+
0	GO:0002926	tRNA wobble base 5-methoxycarbonylmethyl-2-thiouridinylation	1	38.4672	0.414954	0.0259962	0.0500338	Client Text Box Input	+
1	GO:0002098	tRNA wobble uridine modification	1	2.13707	1	0.467931	0.386008	Client Text Box Input	+
2	GO:0002097	tRNA wobble base modification	1	1.74851	1	0.571915	0.445952	Client Text Box Input	+
0	GO:0061187	regulation of chromatin silencing at rDNA	1	38.4672	0.413803	0.0259962	0.0500338	Client Text Box Input	+
1	GO:0031935	regulation of chromatin silencing	1	1.32646	1	0.753889	0.537135	Client Text Box Input	+
2	GO:1902275	regulation of chromatin organization	6	3.29719	0.142676	1.81973	0.0126573	Client Text Box Input	+
3	GO:0033044	regulation of chromosome organization	6	2.07931	0.547413	2.88557	0.0773887	Client Text Box Input	+
4	GO:0033043	regulation of organelle organization	7	1.08577	1	6.44705	0.83959	Client Text Box Input	+
5	GO:0051128	regulation of cellular component organization	13	1.24088	1	10.4765	0.429115	Client Text Box Input	+
0	GO:0120195	positive regulation of anther dehiscence	2	38.4672	0.0516837	0.0519923	0.00371832	Client Text Box Input	+
1	GO:0120194	regulation of anther dehiscence	2	25.6448	0.0764926	0.0779885	0.00609324	Client Text Box Input	+
2	GO:0009909	regulation of flower development	23	5.42789	1.68934e-08	4.23737	4.1929e-10	Client Text Box Input	+
3	GO:0048580	regulation of post-embryonic development	44	4.46585	1.52384e-13	9.85254	2.68327e-15	Client Text Box Input	+
4	GO:2000026	regulation of multicellular organismal development	61	4.40244	1.30894e-18	13.856	1.71218e-20	Client Text Box Input	+
3	GO:0048831	regulation of shoot system development	34	5.23154	3.63698e-12	6.49904	7.19711e-14	Client Text Box Input	+
3	GO:2000241	regulation of reproductive process	37	3.93173	6.30036e-10	9.41061	1.41581e-11	Client Text Box Input	+
1	GO:0009911	positive regulation of flower development	4	3.66355	0.273085	1.09184	0.028806	Client Text Box Input	+
2	GO:0048582	positive regulation of post-embryonic development	8	3.45773	0.0465656	2.31366	0.0032642	Client Text Box Input	+
3	GO:0051094	positive regulation of developmental process	16	4.77113	2.74554e-05	3.3535	9.1165e-07	Client Text Box Input	+
4	GO:0048518	positive regulation of biological process	158	4.66807	2.54569e-54	33.847	1.53689e-56	Client Text Box Input	+
3	GO:0051240	positive regulation of multicellular organismal process	15	4.84881	4.81809e-05	3.09354	1.65639e-06	Client Text Box Input	+
2	GO:2000243	positive regulation of reproductive process	5	3.1022	0.261348	1.61176	0.0274365	Client Text Box Input	+
0	GO:2000134	negative regulation of G1/S transition of mitotic cell cycle	1	38.4672	0.41323	0.0259962	0.0500338	Client Text Box Input	+
1	GO:1902807	negative regulation of cell cycle G1/S phase transition	1	38.4672	0.425609	0.0259962	0.0500338	Client Text Box Input	+
2	GO:1902806	regulation of cell cycle G1/S phase transition	2	12.8224	0.178126	0.155977	0.0162204	Client Text Box Input	+
3	GO:1901987	regulation of cell cycle phase transition	4	3.27381	0.352386	1.22182	0.0400076	Client Text Box Input	+
4	GO:0010564	regulation of cell cycle process	4	1.31512	1	3.04155	0.552843	Client Text Box Input	+
5	GO:0051726	regulation of cell cycle	10	1.65807	0.845346	6.03111	0.143183	Client Text Box Input	+
2	GO:1901988	negative regulation of cell cycle phase transition	3	5.01746	0.262275	0.597912	0.027314	Client Text Box Input	+
3	GO:0010948	negative regulation of cell cycle process	3	2.30803	0.880193	1.29981	0.150709	Client Text Box Input	+
4	GO:0045786	negative regulation of cell cycle	3	1.49872	1	2.0017	0.458672	Client Text Box Input	+
1	GO:2000045	regulation of G1/S transition of mitotic cell cycle	1	19.2336	0.536274	0.0519923	0.0741053	Client Text Box Input	+
2	GO:1901990	regulation of mitotic cell cycle phase transition	3	2.68376	0.719718	1.11783	0.110679	Client Text Box Input	+
3	GO:0007346	regulation of mitotic cell cycle	3	1.25437	1	2.39165	0.520634	Client Text Box Input	+
1	GO:1901991	negative regulation of mitotic cell cycle phase transition	3	5.01746	0.262699	0.597912	0.027314	Client Text Box Input	+
2	GO:0045930	negative regulation of mitotic cell cycle	3	2.4042	0.841322	1.24782	0.138833	Client Text Box Input	+
0	GO:0061086	negative regulation of histone H3-K27 methylation	1	38.4672	0.412658	0.0259962	0.0500338	Client Text Box Input	+
1	GO:0061085	regulation of histone H3-K27 methylation	3	11.5402	0.052645	0.259962	0.00383162	Client Text Box Input	+
2	GO:0031060	regulation of histone methylation	4	5.49532	0.100796	0.727892	0.00836728	Client Text Box Input	+
3	GO:0031056	regulation of histone modification	5	4.9317	0.0653575	1.01385	0.00494319	Client Text Box Input	+
1	GO:0031061	negative regulation of histone methylation	1	12.8224	0.65814	0.0779885	0.0975676	Client Text Box Input	+
2	GO:0031057	negative regulation of histone modification	2	8.54827	0.281885	0.233965	0.0303016	Client Text Box Input	+
3	GO:1905268	negative regulation of chromatin organization	2	2.95902	0.918352	0.6759	0.157705	Client Text Box Input	+
4	GO:2001251	negative regulation of chromosome organization	2	1.87645	1	1.06584	0.297552	Client Text Box Input	+
3	GO:0031400	negative regulation of protein modification process	2	2.4042	1	0.831877	0.212744	Client Text Box Input	+
4	GO:0032269	negative regulation of cellular protein metabolic process	6	2.5933	0.308982	2.31366	0.0338362	Client Text Box Input	+
5	GO:0051248	negative regulation of protein metabolic process	6	2.56448	0.320359	2.33965	0.0353507	Client Text Box Input	+
0	GO:1904277	negative regulation of wax biosynthetic process	1	38.4672	0.412088	0.0259962	0.0500338	Client Text Box Input	+
1	GO:1904276	regulation of wax biosynthetic process	3	16.486	0.0265605	0.181973	0.00170151	Client Text Box Input	+
0	GO:0010377	guard cell fate commitment	2	38.4672	0.0515635	0.0519923	0.00371832	Client Text Box Input	+
1	GO:0045165	cell fate commitment	7	4.72405	0.0189908	1.48178	0.00115607	Client Text Box Input	+
1	GO:0010052	guard cell differentiation	4	8.54827	0.0315317	0.467931	0.00207814	Client Text Box Input	+
2	GO:0010103	stomatal complex morphogenesis	5	6.63228	0.0247823	0.753889	0.0015585	Client Text Box Input	+
3	GO:0010374	stomatal complex development	8	5.69885	0.00342105	1.40379	0.000165229	Client Text Box Input	+
4	GO:0009791	post-embryonic development	110	2.82658	9.97613e-20	38.9162	1.23802e-21	Client Text Box Input	+
3	GO:0090626	plant epidermis morphogenesis	9	3.93415	0.0141537	2.28766	0.000804645	Client Text Box Input	+
3	GO:0090698	post-embryonic plant morphogenesis	19	3.92945	3.94661e-05	4.83529	1.33032e-06	Client Text Box Input	+
3	GO:0010016	shoot system morphogenesis	20	4.60685	2.32537e-06	4.34136	6.86342e-08	Client Text Box Input	+
4	GO:0048367	shoot system development	82	3.98775	9.30326e-23	20.563	1.06091e-24	Client Text Box Input	+
0	GO:1904250	positive regulation of age-related resistance	1	38.4672	0.41152	0.0259962	0.0500338	Client Text Box Input	+
1	GO:0045089	positive regulation of innate immune response	6	2.95902	0.205311	2.0277	0.019901	Client Text Box Input	+
2	GO:0031349	positive regulation of defense response	6	2.13707	0.525643	2.80758	0.070168	Client Text Box Input	+
3	GO:0031347	regulation of defense response	17	2.48647	0.0151234	6.83699	0.000867383	Client Text Box Input	+
4	GO:0080134	regulation of response to stress	23	2.30403	0.00688986	9.98252	0.000354719	Client Text Box Input	+
5	GO:0048583	regulation of response to stimulus	54	2.95481	4.73539e-10	18.2753	1.04825e-11	Client Text Box Input	+
3	GO:0048584	positive regulation of response to stimulus	15	2.32665	0.0572642	6.44705	0.00423503	Client Text Box Input	+
2	GO:0043902	positive regulation of multi-organism process	6	2.28518	0.430756	2.62561	0.054901	Client Text Box Input	+
3	GO:0043900	regulation of multi-organism process	12	1.6369	0.628859	7.33092	0.0921723	Client Text Box Input	+
2	GO:0002833	positive regulation of response to biotic stimulus	6	2.30803	0.425705	2.59962	0.0529008	Client Text Box Input	+
3	GO:0002831	regulation of response to biotic stimulus	10	2.06813	0.316428	4.83529	0.0347577	Client Text Box Input	+
2	GO:0032103	positive regulation of response to external stimulus	6	2.24081	0.456597	2.6776	0.0590368	Client Text Box Input	+
3	GO:0032101	regulation of response to external stimulus	12	2.41679	0.0746473	4.96527	0.0058461	Client Text Box Input	+
2	GO:0050778	positive regulation of immune response	6	2.95902	0.204956	2.0277	0.019901	Client Text Box Input	+
3	GO:0002684	positive regulation of immune system process	6	2.95902	0.204603	2.0277	0.019901	Client Text Box Input	+
4	GO:0002682	regulation of immune system process	8	2.15201	0.458557	3.71745	0.059444	Client Text Box Input	+
3	GO:0050776	regulation of immune response	7	2.0555	0.620236	3.4055	0.0908043	Client Text Box Input	+
2	GO:0045088	regulation of innate immune response	6	1.81735	0.904883	3.30151	0.15524	Client Text Box Input	+
1	GO:1904248	regulation of age-related resistance	1	38.4672	0.410953	0.0259962	0.0500338	Client Text Box Input	+
0	GO:1990532	stress response to nickel ion	2	38.4672	0.0514439	0.0519923	0.00371832	Client Text Box Input	+
1	GO:0097501	stress response to metal ion	2	4.8084	0.535491	0.415939	0.0750746	Client Text Box Input	+
0	GO:0080166	stomium development	1	38.4672	0.410388	0.0259962	0.0500338	Client Text Box Input	+
1	GO:0003006	developmental process involved in reproduction	86	2.27054	3.81205e-10	37.8764	8.37463e-12	Client Text Box Input	+
2	GO:0022414	reproductive process	91	1.98667	5.18123e-08	45.8052	1.39024e-09	Client Text Box Input	+
3	GO:0000003	reproduction	93	2.01888	1.47669e-08	46.0652	3.64033e-10	Client Text Box Input	+
1	GO:0022412	cellular process involved in reproduction in multicellular organism	5	2.74766	0.361423	1.81973	0.0417003	Client Text Box Input	+
2	GO:0032504	multicellular organism reproduction	14	2.9919	0.00853448	4.67931	0.000456565	Client Text Box Input	+
1	GO:0048653	anther development	7	3.68864	0.0566516	1.89772	0.00418023	Client Text Box Input	+
2	GO:0048443	stamen development	10	3.88558	0.00852233	2.57362	0.000458774	Client Text Box Input	+
3	GO:0048827	phyllome development	49	3.93506	3.47417e-13	12.4522	6.23405e-15	Client Text Box Input	+
3	GO:0048437	floral organ development	26	4.25595	1.28147e-07	6.1091	3.48142e-09	Client Text Box Input	+
4	GO:0009908	flower development	52	4.57734	1.82299e-16	11.3603	2.8126e-18	Client Text Box Input	+
5	GO:0090567	reproductive shoot system development	53	4.51054	1.59156e-16	11.7503	2.34877e-18	Client Text Box Input	+
6	GO:0048608	reproductive structure development	81	2.52091	9.94011e-12	32.1312	2.01703e-13	Client Text Box Input	+
7	GO:0061458	reproductive system development	81	2.51684	1.03718e-11	32.1832	2.13942e-13	Client Text Box Input	+
3	GO:0048466	androecium development	10	3.88558	0.00854896	2.57362	0.000458774	Client Text Box Input	+
4	GO:0048438	floral whorl development	21	4.29687	3.20118e-06	4.88728	9.55577e-08	Client Text Box Input	+
0	GO:0080149	sucrose induced translational repression	1	38.4672	0.409824	0.0259962	0.0500338	Client Text Box Input	+
1	GO:0032055	negative regulation of translation in response to stress	1	19.2336	0.536926	0.0519923	0.0741053	Client Text Box Input	+
2	GO:0017148	negative regulation of translation	4	3.7529	0.258381	1.06584	0.0268217	Client Text Box Input	+
3	GO:0034249	negative regulation of cellular amide metabolic process	4	3.57835	0.285883	1.11783	0.0308752	Client Text Box Input	+
2	GO:0043555	regulation of translation in response to stress	1	19.2336	0.534976	0.0519923	0.0741053	Client Text Box Input	+
0	GO:0009722	detection of cytokinin stimulus	1	38.4672	0.408701	0.0259962	0.0500338	Client Text Box Input	+
1	GO:0009720	detection of hormone stimulus	1	6.4112	0.936606	0.155977	0.164452	Client Text Box Input	+
2	GO:0009725	response to hormone	198	4.92978	1.86888e-73	40.1641	6.26826e-76	Client Text Box Input	+
3	GO:0009719	response to endogenous stimulus	198	4.87301	1.08205e-72	40.632	3.81066e-75	Client Text Box Input	+
2	GO:0009593	detection of chemical stimulus	2	3.34498	0.803327	0.597912	0.131351	Client Text Box Input	+
3	GO:0051606	detection of stimulus	7	2.92685	0.145704	2.39165	0.0130236	Client Text Box Input	+
2	GO:0009726	detection of endogenous stimulus	1	6.4112	0.937501	0.155977	0.164452	Client Text Box Input	+
1	GO:0009735	response to cytokinin	13	4.76261	0.000256823	2.7296	9.64755e-06	Client Text Box Input	+
0	GO:0045792	negative regulation of cell size	1	38.4672	0.408142	0.0259962	0.0500338	Client Text Box Input	+
1	GO:0008361	regulation of cell size	2	2.84942	0.943979	0.701896	0.166696	Client Text Box Input	+
0	GO:1904095	negative regulation of endosperm development	1	38.4672	0.407584	0.0259962	0.0500338	Client Text Box Input	+
1	GO:2000014	regulation of endosperm development	1	3.84672	1	0.259962	0.245994	Client Text Box Input	+
2	GO:0080050	regulation of seed development	10	8.74255	2.7124e-05	1.14383	8.96097e-07	Client Text Box Input	+
1	GO:0048581	negative regulation of post-embryonic development	15	5.3926	1.52509e-05	2.78159	4.93616e-07	Client Text Box Input	+
1	GO:2000242	negative regulation of reproductive process	8	4.45997	0.0131336	1.79373	0.000737844	Client Text Box Input	+
0	GO:0048263	determination of dorsal identity	1	38.4672	0.406474	0.0259962	0.0500338	Client Text Box Input	+
1	GO:0048262	determination of dorsal/ventral asymmetry	1	38.4672	0.405921	0.0259962	0.0500338	Client Text Box Input	+
2	GO:0009855	determination of bilateral symmetry	1	6.4112	0.942004	0.155977	0.164452	Client Text Box Input	+
3	GO:0009799	specification of symmetry	2	10.9906	0.209758	0.181973	0.020508	Client Text Box Input	+
2	GO:0009953	dorsal/ventral pattern formation	1	38.4672	0.414378	0.0259962	0.0500338	Client Text Box Input	+
0	GO:0010929	positive regulation of auxin mediated signaling pathway	3	28.8504	0.00960956	0.103985	0.000525359	Client Text Box Input	+
1	GO:0010928	regulation of auxin mediated signaling pathway	5	6.4112	0.0275103	0.779885	0.00178081	Client Text Box Input	+
2	GO:0009966	regulation of signal transduction	32	4.24466	2.56302e-09	7.53889	5.80257e-11	Client Text Box Input	+
3	GO:0010646	regulation of cell communication	32	4.11689	5.03955e-09	7.77285	1.18319e-10	Client Text Box Input	+
3	GO:0023051	regulation of signaling	32	4.17272	3.71037e-09	7.66887	8.64904e-11	Client Text Box Input	+
1	GO:0009967	positive regulation of signal transduction	6	2.81467	0.241353	2.13168	0.0244065	Client Text Box Input	+
2	GO:0010647	positive regulation of cell communication	6	2.68376	0.277462	2.23567	0.0295469	Client Text Box Input	+
3	GO:0048522	positive regulation of cellular process	138	5.15386	2.19561e-51	26.776	1.39918e-53	Client Text Box Input	+
2	GO:0023056	positive regulation of signaling	6	2.81467	0.241754	2.13168	0.0244065	Client Text Box Input	+
0	GO:0071497	cellular response to freezing	2	25.6448	0.0769788	0.0779885	0.00609324	Client Text Box Input	+
1	GO:0070417	cellular response to cold	3	3.39417	0.504587	0.883869	0.0666802	Client Text Box Input	+
2	GO:0009409	response to cold	21	2.01953	0.0557215	10.3985	0.00409291	Client Text Box Input	+
3	GO:0009266	response to temperature stimulus	31	2.02116	0.00759386	15.3377	0.000392237	Client Text Box Input	+
1	GO:0050826	response to freezing	5	7.39754	0.0169686	0.6759	0.00101305	Client Text Box Input	+
0	GO:0010434	bract formation	2	25.6448	0.0768161	0.0779885	0.00609324	Client Text Box Input	+
1	GO:0010433	bract morphogenesis	2	25.6448	0.076654	0.0779885	0.00609324	Client Text Box Input	+
2	GO:0010432	bract development	2	19.2336	0.10675	0.103985	0.00898687	Client Text Box Input	+
1	GO:1905393	plant organ formation	14	4.89583	9.25091e-05	2.85958	3.30445e-06	Client Text Box Input	+
2	GO:0048646	anatomical structure formation involved in morphogenesis	21	4.12149	5.90071e-06	5.09525	1.81088e-07	Client Text Box Input	+
0	GO:0010220	positive regulation of vernalization response	2	25.6448	0.0763319	0.0779885	0.00609324	Client Text Box Input	+
1	GO:0010219	regulation of vernalization response	2	15.3869	0.139983	0.129981	0.0123715	Client Text Box Input	+
0	GO:0018026	peptidyl-lysine monomethylation	6	20.9821	7.17342e-05	0.285958	2.52628e-06	Client Text Box Input	+
1	GO:0018022	peptidyl-lysine methylation	10	7.85045	6.0472e-05	1.27381	2.09923e-06	Client Text Box Input	+
2	GO:0018205	peptidyl-lysine modification	12	3.7529	0.00355206	3.19753	0.000172748	Client Text Box Input	+
3	GO:0018193	peptidyl-amino acid modification	12	1.32646	1	9.04666	0.309289	Client Text Box Input	+
2	GO:0006479	protein methylation	11	5.3562	0.000433802	2.0537	1.73143e-05	Client Text Box Input	+
3	GO:0043414	macromolecule methylation	12	2.65291	0.0423847	4.52333	0.00291426	Client Text Box Input	+
4	GO:0032259	methylation	12	1.23424	1	9.72256	0.415341	Client Text Box Input	+
3	GO:0008213	protein alkylation	11	5.3562	0.000431987	2.0537	1.73143e-05	Client Text Box Input	+
0	GO:0010063	positive regulation of trichoblast fate specification	1	19.2336	0.552362	0.0519923	0.0741053	Client Text Box Input	+
1	GO:0010061	regulation of trichoblast fate specification	1	12.8224	0.661131	0.0779885	0.0975676	Client Text Box Input	+
2	GO:1903888	regulation of plant epidermal cell differentiation	1	12.8224	0.651507	0.0779885	0.0975676	Client Text Box Input	+
3	GO:0045595	regulation of cell differentiation	7	3.73987	0.0534299	1.87172	0.00389771	Client Text Box Input	+
2	GO:0042659	regulation of cell fate specification	1	6.4112	0.950219	0.155977	0.164452	Client Text Box Input	+
3	GO:0010453	regulation of cell fate commitment	1	2.95902	1	0.33795	0.301891	Client Text Box Input	+
2	GO:2000067	regulation of root morphogenesis	1	2.95902	1	0.33795	0.301891	Client Text Box Input	+
3	GO:1905421	regulation of plant organ morphogenesis	2	2.02459	1	0.987854	0.269248	Client Text Box Input	+
3	GO:2000280	regulation of root development	10	4.57943	0.00288617	2.18368	0.000136492	Client Text Box Input	+
1	GO:0042660	positive regulation of cell fate specification	1	19.2336	0.549614	0.0519923	0.0741053	Client Text Box Input	+
2	GO:0010455	positive regulation of cell fate commitment	1	12.8224	0.652969	0.0779885	0.0975676	Client Text Box Input	+
3	GO:0045597	positive regulation of cell differentiation	2	10.9906	0.21048	0.181973	0.020508	Client Text Box Input	+
1	GO:1903890	positive regulation of plant epidermal cell differentiation	1	19.2336	0.540869	0.0519923	0.0741053	Client Text Box Input	+
1	GO:1905423	positive regulation of plant organ morphogenesis	1	19.2336	0.550299	0.0519923	0.0741053	Client Text Box Input	+
0	GO:0000082	G1/S transition of mitotic cell cycle	2	19.2336	0.107392	0.103985	0.00898687	Client Text Box Input	+
1	GO:0044772	mitotic cell cycle phase transition	2	1.92336	1	1.03985	0.28813	Client Text Box Input	+
2	GO:0044770	cell cycle phase transition	2	1.87645	1	1.06584	0.297552	Client Text Box Input	+
1	GO:0044843	cell cycle G1/S phase transition	2	15.3869	0.140785	0.129981	0.0123715	Client Text Box Input	+
0	GO:0090708	specification of plant organ axis polarity	2	19.2336	0.107177	0.103985	0.00898687	Client Text Box Input	+
1	GO:0065001	specification of axis polarity	6	8.54827	0.0033602	0.701896	0.000160036	Client Text Box Input	+
2	GO:0009798	axis specification	7	5.72916	0.0079081	1.22182	0.000409794	Client Text Box Input	+
0	GO:0055063	sulfate ion homeostasis	1	19.2336	0.548932	0.0519923	0.0741053	Client Text Box Input	+
1	GO:0072505	divalent inorganic anion homeostasis	1	2.02459	1	0.493927	0.401575	Client Text Box Input	+
4	GO:0048878	chemical homeostasis	12	1.06853	1	11.2303	0.760313	Client Text Box Input	+
2	GO:0055081	anion homeostasis	3	2.74766	0.688752	1.09184	0.10534	Client Text Box Input	+
0	GO:2001280	positive regulation of unsaturated fatty acid biosynthetic process	1	19.2336	0.547571	0.0519923	0.0741053	Client Text Box Input	+
1	GO:0045723	positive regulation of fatty acid biosynthetic process	1	7.69344	0.847685	0.129981	0.142726	Client Text Box Input	+
2	GO:0045923	positive regulation of fatty acid metabolic process	1	4.8084	1	0.207969	0.206268	Client Text Box Input	+
3	GO:0045834	positive regulation of lipid metabolic process	1	1.47951	1	0.6759	0.500052	Client Text Box Input	+
4	GO:0009893	positive regulation of metabolic process	135	5.90122	2.39868e-56	22.8766	1.36769e-58	Client Text Box Input	+
4	GO:0019216	regulation of lipid metabolic process	5	2.53074	0.431016	1.97571	0.0548618	Client Text Box Input	+
3	GO:0062013	positive regulation of small molecule metabolic process	2	3.34498	0.806636	0.597912	0.131351	Client Text Box Input	+
3	GO:0019217	regulation of fatty acid metabolic process	1	1.83177	1	0.545919	0.431538	Client Text Box Input	+
4	GO:0010565	regulation of cellular ketone metabolic process	9	3.68303	0.0200319	2.44364	0.00123625	Client Text Box Input	+
3	GO:0031325	positive regulation of cellular metabolic process	130	6.09846	1.44143e-55	21.3168	8.46054e-58	Client Text Box Input	+
2	GO:0042304	regulation of fatty acid biosynthetic process	1	2.74766	1	0.363946	0.319588	Client Text Box Input	+
3	GO:0046890	regulation of lipid biosynthetic process	5	3.25993	0.231905	1.53377	0.0230233	Client Text Box Input	+
2	GO:0031328	positive regulation of cellular biosynthetic process	127	8.00875	3.95519e-66	15.8577	1.98987e-68	Client Text Box Input	+
3	GO:0009891	positive regulation of biosynthetic process	129	7.95236	6.51304e-67	16.2216	3.1675e-69	Client Text Box Input	+
2	GO:0046889	positive regulation of lipid biosynthetic process	1	1.67249	1	0.597912	0.460002	Client Text Box Input	+
1	GO:2001279	regulation of unsaturated fatty acid biosynthetic process	1	19.2336	0.546893	0.0519923	0.0741053	Client Text Box Input	+
0	GO:0090602	sieve element enucleation	1	19.2336	0.546217	0.0519923	0.0741053	Client Text Box Input	+
1	GO:0090603	sieve element differentiation	1	12.8224	0.659632	0.0779885	0.0975676	Client Text Box Input	+
1	GO:0090601	enucleation	1	19.2336	0.545543	0.0519923	0.0741053	Client Text Box Input	+
0	GO:0090547	response to low humidity	1	19.2336	0.54487	0.0519923	0.0741053	Client Text Box Input	+
1	GO:0009270	response to humidity	1	9.61681	0.767266	0.103985	0.120436	Client Text Box Input	+
2	GO:0009415	response to water	32	3.48711	1.86045e-07	9.17664	5.14797e-09	Client Text Box Input	+
3	GO:0001101	response to acid chemical	125	4.02377	5.15041e-36	31.0654	3.97315e-38	Client Text Box Input	+
3	GO:1901700	response to oxygen-containing compound	154	3.73987	1.05919e-41	41.1779	7.81556e-44	Client Text Box Input	+
0	GO:1902459	positive regulation of stem cell population maintenance	1	19.2336	0.544199	0.0519923	0.0741053	Client Text Box Input	+
0	GO:1901959	positive regulation of cutin biosynthetic process	1	19.2336	0.54353	0.0519923	0.0741053	Client Text Box Input	+
1	GO:1901957	regulation of cutin biosynthetic process	3	23.0803	0.0144646	0.129981	0.000824747	Client Text Box Input	+
1	GO:0010557	positive regulation of macromolecule biosynthetic process	127	8.46679	1.48794e-68	14.9998	6.73726e-71	Client Text Box Input	+
2	GO:0010604	positive regulation of macromolecule metabolic process	132	6.363	2.18492e-58	20.7449	1.17252e-60	Client Text Box Input	+
0	GO:0040019	positive regulation of embryonic development	1	19.2336	0.542862	0.0519923	0.0741053	Client Text Box Input	+
1	GO:0045995	regulation of embryonic development	4	10.2579	0.0190544	0.389942	0.00116953	Client Text Box Input	+
0	GO:0010438	cellular response to sulfur starvation	3	19.2336	0.0197227	0.155977	0.00121386	Client Text Box Input	+
1	GO:0009267	cellular response to starvation	13	3.40186	0.00466824	3.82144	0.000230946	Client Text Box Input	+
2	GO:0031669	cellular response to nutrient levels	15	3.29719	0.00233426	4.54933	0.000108434	Client Text Box Input	+
3	GO:0031668	cellular response to extracellular stimulus	16	2.91695	0.00485503	5.48519	0.000241001	Client Text Box Input	+
4	GO:0071496	cellular response to external stimulus	17	3.01356	0.00233927	5.64117	0.000108274	Client Text Box Input	+
5	GO:0009605	response to external stimulus	58	1.29414	0.41272	44.8174	0.0511487	Client Text Box Input	+
4	GO:0009991	response to extracellular stimulus	17	2.44009	0.0265885	6.96697	0.00169439	Client Text Box Input	+
4	GO:0007154	cell communication	141	2.84569	3.57526e-26	49.5487	3.53748e-28	Client Text Box Input	+
3	GO:0031667	response to nutrient levels	16	2.6644	0.0110935	6.00511	0.000612066	Client Text Box Input	+
2	GO:0042594	response to starvation	14	3.00861	0.00828482	4.65331	0.000433484	Client Text Box Input	+
0	GO:0050891	multicellular organismal water homeostasis	1	19.2336	0.540208	0.0519923	0.0741053	Client Text Box Input	+
1	GO:0050878	regulation of body fluid levels	1	19.2336	0.53889	0.0519923	0.0741053	Client Text Box Input	+
1	GO:0048871	multicellular organismal homeostasis	1	4.8084	1	0.207969	0.206268	Client Text Box Input	+
1	GO:0030104	water homeostasis	1	3.84672	1	0.259962	0.245994	Client Text Box Input	+
0	GO:1903866	palisade mesophyll development	1	19.2336	0.539548	0.0519923	0.0741053	Client Text Box Input	+
0	GO:0010376	stomatal complex formation	2	19.2336	0.106538	0.103985	0.00898687	Client Text Box Input	+
0	GO:0010365	positive regulation of ethylene biosynthetic process	1	19.2336	0.538234	0.0519923	0.0741053	Client Text Box Input	+
1	GO:0010364	regulation of ethylene biosynthetic process	1	3.84672	1	0.259962	0.245994	Client Text Box Input	+
2	GO:1900911	regulation of olefin biosynthetic process	1	3.84672	1	0.259962	0.245994	Client Text Box Input	+
3	GO:1900908	regulation of olefin metabolic process	1	3.84672	1	0.259962	0.245994	Client Text Box Input	+
2	GO:0031335	regulation of sulfur amino acid metabolic process	1	3.84672	1	0.259962	0.245994	Client Text Box Input	+
3	GO:0042762	regulation of sulfur metabolic process	5	6.20439	0.0308898	0.805881	0.00202548	Client Text Box Input	+
3	GO:0006521	regulation of cellular amino acid metabolic process	3	5.24553	0.243009	0.571915	0.0246147	Client Text Box Input	+
4	GO:0033238	regulation of cellular amine metabolic process	3	5.24553	0.242607	0.571915	0.0246147	Client Text Box Input	+
2	GO:0046885	regulation of hormone biosynthetic process	5	3.84672	0.142586	1.29981	0.0126254	Client Text Box Input	+
3	GO:0032350	regulation of hormone metabolic process	5	3.1022	0.261766	1.61176	0.0274365	Client Text Box Input	+
4	GO:0010817	regulation of hormone levels	11	1.08497	1	10.1385	0.747741	Client Text Box Input	+
1	GO:1900913	positive regulation of olefin biosynthetic process	1	19.2336	0.531118	0.0519923	0.0741053	Client Text Box Input	+
2	GO:1900910	positive regulation of olefin metabolic process	1	19.2336	0.53048	0.0519923	0.0741053	Client Text Box Input	+
1	GO:0046886	positive regulation of hormone biosynthetic process	2	6.99404	0.362901	0.285958	0.0415665	Client Text Box Input	+
2	GO:0032352	positive regulation of hormone metabolic process	2	6.4112	0.409231	0.311954	0.0476967	Client Text Box Input	+
1	GO:0031337	positive regulation of sulfur amino acid metabolic process	1	19.2336	0.551673	0.0519923	0.0741053	Client Text Box Input	+
2	GO:0045764	positive regulation of cellular amino acid metabolic process	1	12.8224	0.650051	0.0779885	0.0975676	Client Text Box Input	+
3	GO:0033240	positive regulation of cellular amine metabolic process	1	12.8224	0.658885	0.0779885	0.0975676	Client Text Box Input	+
4	GO:0051173	positive regulation of nitrogen compound metabolic process	130	6.51987	1.63921e-58	19.9391	8.52179e-61	Client Text Box Input	+
2	GO:0051176	positive regulation of sulfur metabolic process	1	4.27414	1	0.233965	0.226385	Client Text Box Input	+
0	GO:2000025	regulation of leaf formation	1	19.2336	0.535624	0.0519923	0.0741053	Client Text Box Input	+
1	GO:1901371	regulation of leaf morphogenesis	1	1.67249	1	0.597912	0.460002	Client Text Box Input	+
2	GO:2000024	regulation of leaf development	9	4.55533	0.00596437	1.97571	0.00030307	Client Text Box Input	+
2	GO:1900618	regulation of shoot system morphogenesis	2	2.19813	1	0.909865	0.24092	Client Text Box Input	+
0	GO:1903648	positive regulation of chlorophyll catabolic process	1	19.2336	0.534329	0.0519923	0.0741053	Client Text Box Input	+
1	GO:0010271	regulation of chlorophyll catabolic process	1	6.4112	0.93482	0.155977	0.164452	Client Text Box Input	+
2	GO:0090056	regulation of chlorophyll metabolic process	2	3.2056	0.845939	0.623908	0.14002	Client Text Box Input	+
3	GO:0051193	regulation of cofactor metabolic process	4	3.14018	0.389666	1.27381	0.0450896	Client Text Box Input	+
3	GO:1901401	regulation of tetrapyrrole metabolic process	2	2.95902	0.916561	0.6759	0.157705	Client Text Box Input	+
2	GO:1901404	regulation of tetrapyrrole catabolic process	1	6.4112	0.933041	0.155977	0.164452	Client Text Box Input	+
1	GO:1901406	positive regulation of tetrapyrrole catabolic process	1	19.2336	0.532397	0.0519923	0.0741053	Client Text Box Input	+
2	GO:1901403	positive regulation of tetrapyrrole metabolic process	1	4.27414	1	0.233965	0.226385	Client Text Box Input	+
2	GO:0031331	positive regulation of cellular catabolic process	2	1.2021	1	1.66375	0.684498	Client Text Box Input	+
3	GO:0009896	positive regulation of catabolic process	2	1.09906	1	1.81973	0.704983	Client Text Box Input	+
1	GO:0051194	positive regulation of cofactor metabolic process	1	2.74766	1	0.363946	0.319588	Client Text Box Input	+
0	GO:1901430	positive regulation of syringal lignin biosynthetic process	1	19.2336	0.533683	0.0519923	0.0741053	Client Text Box Input	+
1	GO:1901428	regulation of syringal lignin biosynthetic process	1	19.2336	0.53304	0.0519923	0.0741053	Client Text Box Input	+
2	GO:1901141	regulation of lignin biosynthetic process	1	4.8084	1	0.207969	0.206268	Client Text Box Input	+
1	GO:1900378	positive regulation of secondary metabolite biosynthetic process	1	7.69344	0.857075	0.129981	0.142726	Client Text Box Input	+
0	GO:1901347	negative regulation of secondary cell wall biogenesis	1	19.2336	0.529844	0.0519923	0.0741053	Client Text Box Input	+
1	GO:1903339	negative regulation of cell wall organization or biogenesis	1	19.2336	0.550985	0.0519923	0.0741053	Client Text Box Input	+
2	GO:1903338	regulation of cell wall organization or biogenesis	10	9.15886	1.89605e-05	1.09184	6.20038e-07	Client Text Box Input	+
1	GO:2000652	regulation of secondary cell wall biogenesis	9	12.8224	6.76946e-06	0.701896	2.08885e-07	Client Text Box Input	+
2	GO:0044087	regulation of cellular component biogenesis	10	2.89227	0.0502922	3.45749	0.00358447	Client Text Box Input	+
0	GO:1901333	positive regulation of lateral root development	1	19.2336	0.529209	0.0519923	0.0741053	Client Text Box Input	+
1	GO:2000023	regulation of lateral root development	3	10.4911	0.0635544	0.285958	0.0047855	Client Text Box Input	+
2	GO:2000069	regulation of post-embryonic root development	3	8.87705	0.0880824	0.33795	0.00709032	Client Text Box Input	+
0	GO:1901348	positive regulation of secondary cell wall biogenesis	3	16.486	0.0264912	0.181973	0.00170151	Client Text Box Input	+
1	GO:1903340	positive regulation of cell wall organization or biogenesis	3	16.486	0.0266302	0.181973	0.00170151	Client Text Box Input	+
1	GO:0044089	positive regulation of cellular component biogenesis	4	2.95902	0.425352	1.3518	0.0533562	Client Text Box Input	+
0	GO:1990019	protein storage vacuole organization	2	15.3869	0.141054	0.129981	0.0123715	Client Text Box Input	+
1	GO:0007033	vacuole organization	2	1.28224	1	1.55977	0.671548	Client Text Box Input	+
0	GO:0010262	somatic embryogenesis	5	14.7951	0.001515	0.33795	6.70736e-05	Client Text Box Input	+
1	GO:0009793	embryo development ending in seed dormancy	23	1.64757	0.267142	13.9599	0.0280896	Client Text Box Input	+
2	GO:0009790	embryo development	23	1.58273	0.302758	14.5319	0.0327992	Client Text Box Input	+
2	GO:0048316	seed development	30	1.63458	0.135329	18.3533	0.011824	Client Text Box Input	+
3	GO:0010154	fruit development	30	1.56159	0.202522	19.2112	0.0194269	Client Text Box Input	+
0	GO:0051782	negative regulation of cell division	3	14.4252	0.0343951	0.207969	0.0022957	Client Text Box Input	+
1	GO:0051302	regulation of cell division	5	3.25993	0.231514	1.53377	0.0230233	Client Text Box Input	+
0	GO:0010023	proanthocyanidin biosynthetic process	2	12.8224	0.178454	0.155977	0.0162204	Client Text Box Input	+
1	GO:0009699	phenylpropanoid biosynthetic process	4	1.70965	1	2.33965	0.304805	Client Text Box Input	+
2	GO:0009698	phenylpropanoid metabolic process	4	1.25097	1	3.19753	0.566769	Client Text Box Input	+
3	GO:0019748	secondary metabolic process	30	3.53993	4.04675e-07	8.47475	1.13333e-08	Client Text Box Input	+
2	GO:0044550	secondary metabolite biosynthetic process	6	1.50852	1	3.97741	0.303077	Client Text Box Input	+
1	GO:0046189	phenol-containing compound biosynthetic process	2	4.52556	0.571662	0.441935	0.0825426	Client Text Box Input	+
2	GO:0018958	phenol-containing compound metabolic process	2	1.74851	1	1.14383	0.325679	Client Text Box Input	+
0	GO:0046898	response to cycloheximide	1	12.8224	0.657396	0.0779885	0.0975676	Client Text Box Input	+
1	GO:0042493	response to drug	78	5.95326	1.04636e-31	13.1021	8.42281e-34	Client Text Box Input	+
1	GO:0010243	response to organonitrogen compound	29	4.66757	2.64639e-09	6.21308	6.03571e-11	Client Text Box Input	+
2	GO:1901698	response to nitrogen compound	31	4.04232	1.4226e-08	7.66887	3.48315e-10	Client Text Box Input	+
1	GO:1901654	response to ketone	1	9.61681	0.755959	0.103985	0.120436	Client Text Box Input	+
1	GO:0097305	response to alcohol	60	4.09953	6.10582e-17	14.6358	8.294e-19	Client Text Box Input	+
1	GO:0060992	response to fungicide	1	12.8224	0.655175	0.0779885	0.0975676	Client Text Box Input	+
2	GO:0009636	response to toxic substance	8	1.55423	1	5.14724	0.257395	Client Text Box Input	+
2	GO:0046677	response to antibiotic	55	7.32075	6.12053e-26	7.51289	6.26115e-28	Client Text Box Input	+
1	GO:0014070	response to organic cyclic compound	56	6.10245	5.48352e-23	9.17664	6.0693e-25	Client Text Box Input	+
0	GO:2000653	regulation of genetic imprinting	1	12.8224	0.656654	0.0779885	0.0975676	Client Text Box Input	+
0	GO:0071217	cellular response to external biotic stimulus	1	12.8224	0.655914	0.0779885	0.0975676	Client Text Box Input	+
1	GO:0043207	response to external biotic stimulus	38	1.12616	1	33.743	0.474677	Client Text Box Input	+
2	GO:0009607	response to biotic stimulus	38	1.11499	1	34.081	0.477438	Client Text Box Input	+
1	GO:0071216	cellular response to biotic stimulus	2	5.91803	0.429237	0.33795	0.0541315	Client Text Box Input	+
0	GO:0048830	adventitious root development	2	12.8224	0.177798	0.155977	0.0162204	Client Text Box Input	+
0	GO:0042256	mature ribosome assembly	1	12.8224	0.654438	0.0779885	0.0975676	Client Text Box Input	+
0	GO:0060774	auxin mediated signaling pathway involved in phyllotactic patterning	1	12.8224	0.653703	0.0779885	0.0975676	Client Text Box Input	+
1	GO:0009734	auxin-activated signaling pathway	25	5.03498	1.25301e-08	4.96527	3.0469e-10	Client Text Box Input	+
2	GO:0071365	cellular response to auxin stimulus	27	4.94579	3.69829e-09	5.45919	8.55886e-11	Client Text Box Input	+
3	GO:0032870	cellular response to hormone stimulus	122	5.54073	6.01806e-48	22.0187	4.03694e-50	Client Text Box Input	+
4	GO:0071495	cellular response to endogenous stimulus	123	5.46359	8.50811e-48	22.5127	5.84995e-50	Client Text Box Input	+
3	GO:0009733	response to auxin	55	5.3025	5.18598e-20	10.3725	6.34875e-22	Client Text Box Input	+
2	GO:0009755	hormone-mediated signaling pathway	115	5.78265	1.0838e-46	19.8871	7.81543e-49	Client Text Box Input	+
3	GO:0007165	signal transduction	130	3.07171	8.87042e-27	42.3217	8.33043e-29	Client Text Box Input	+
4	GO:0023052	signaling	130	3.00887	5.17704e-26	43.2056	5.20916e-28	Client Text Box Input	+
1	GO:0060771	phyllotactic patterning	1	7.69344	0.853637	0.129981	0.142726	Client Text Box Input	+
2	GO:0009956	radial pattern formation	2	3.49702	0.758102	0.571915	0.122812	Client Text Box Input	+
0	GO:0070483	detection of hypoxia	1	12.8224	0.652237	0.0779885	0.0975676	Client Text Box Input	+
1	GO:0001666	response to hypoxia	14	2.07931	0.131302	6.733	0.0111859	Client Text Box Input	+
2	GO:0036293	response to decreased oxygen levels	14	2.04768	0.191352	6.83699	0.0181308	Client Text Box Input	+
3	GO:0070482	response to oxygen levels	14	2.03993	0.192722	6.86299	0.0183252	Client Text Box Input	+
1	GO:0003032	detection of oxygen	1	12.8224	0.647879	0.0779885	0.0975676	Client Text Box Input	+
0	GO:0048577	negative regulation of short-day photoperiodism, flowering	2	12.8224	0.176823	0.155977	0.0162204	Client Text Box Input	+
1	GO:0048585	negative regulation of response to stimulus	19	3.43135	0.000222244	5.53718	8.19951e-06	Client Text Box Input	+
1	GO:0048587	regulation of short-day photoperiodism, flowering	3	9.61681	0.0744774	0.311954	0.00587026	Client Text Box Input	+
2	GO:2000028	regulation of photoperiodism, flowering	6	3.78366	0.0871263	1.58577	0.00698413	Client Text Box Input	+
0	GO:1904278	positive regulation of wax biosynthetic process	2	12.8224	0.1765	0.155977	0.0162204	Client Text Box Input	+
0	GO:0080187	floral organ senescence	2	12.8224	0.176179	0.155977	0.0162204	Client Text Box Input	+
1	GO:0090693	plant organ senescence	9	3.14732	0.0473078	2.85958	0.00334002	Client Text Box Input	+
0	GO:0009759	indole glucosinolate biosynthetic process	2	12.8224	0.175859	0.155977	0.0162204	Client Text Box Input	+
1	GO:0042343	indole glucosinolate metabolic process	2	4.8084	0.534851	0.415939	0.0750746	Client Text Box Input	+
2	GO:0019760	glucosinolate metabolic process	25	8.58643	4.9769e-13	2.91157	9.34786e-15	Client Text Box Input	+
3	GO:0019757	glycosinolate metabolic process	25	8.58643	4.93286e-13	2.91157	9.34786e-15	Client Text Box Input	+
4	GO:0016143	S-glycoside metabolic process	25	8.58643	5.02174e-13	2.91157	9.34786e-15	Client Text Box Input	+
5	GO:1901657	glycosyl compound metabolic process	25	5.19827	7.03911e-09	4.80929	1.66445e-10	Client Text Box Input	+
6	GO:1901135	carbohydrate derivative metabolic process	26	1.38142	0.654166	18.8212	0.0992823	Client Text Box Input	+
5	GO:0006790	sulfur compound metabolic process	25	2.58516	0.000789428	9.67057	3.30969e-05	Client Text Box Input	+
4	GO:0043436	oxoacid metabolic process	30	1.09075	1	27.5039	0.622154	Client Text Box Input	+
5	GO:0006082	organic acid metabolic process	30	1.08155	1	27.7379	0.624379	Client Text Box Input	+
2	GO:0042430	indole-containing compound metabolic process	2	1.0539	1	1.89772	0.71549	Client Text Box Input	+
1	GO:0042435	indole-containing compound biosynthetic process	2	1.53869	1	1.29981	0.380909	Client Text Box Input	+
1	GO:0019761	glucosinolate biosynthetic process	2	1.97268	1	1.01385	0.278693	Client Text Box Input	+
2	GO:0019758	glycosinolate biosynthetic process	2	1.97268	1	1.01385	0.278693	Client Text Box Input	+
3	GO:0016144	S-glycoside biosynthetic process	2	1.97268	1	1.01385	0.278693	Client Text Box Input	+
4	GO:1901659	glycosyl compound biosynthetic process	2	1.2021	1	1.66375	0.684498	Client Text Box Input	+
0	GO:0009745	sucrose mediated signaling	1	12.8224	0.650778	0.0779885	0.0975676	Client Text Box Input	+
1	GO:0010182	sugar mediated signaling pathway	4	4.15862	0.204517	0.961858	0.0197212	Client Text Box Input	+
2	GO:0009756	carbohydrate mediated signaling	4	4.15862	0.204873	0.961858	0.0197212	Client Text Box Input	+
3	GO:0071322	cellular response to carbohydrate stimulus	8	5.69885	0.00343297	1.40379	0.000165229	Client Text Box Input	+
4	GO:1901701	cellular response to oxygen-containing compound	55	3.50281	6.25017e-13	15.7017	1.1949e-14	Client Text Box Input	+
4	GO:0009743	response to carbohydrate	11	2.8785	0.0354302	3.82144	0.00238855	Client Text Box Input	+
1	GO:0071329	cellular response to sucrose stimulus	1	4.27414	1	0.233965	0.226385	Client Text Box Input	+
2	GO:0071324	cellular response to disaccharide stimulus	1	3.84672	1	0.259962	0.245994	Client Text Box Input	+
3	GO:0034285	response to disaccharide	3	1.69708	1	1.76774	0.429621	Client Text Box Input	+
2	GO:0009744	response to sucrose	3	1.74851	1	1.71575	0.254602	Client Text Box Input	+
0	GO:0000481	maturation of 5S rRNA	1	12.8224	0.649326	0.0779885	0.0975676	Client Text Box Input	+
0	GO:0010254	nectary development	1	12.8224	0.648602	0.0779885	0.0975676	Client Text Box Input	+
0	GO:0035865	cellular response to potassium ion	1	12.8224	0.647159	0.0779885	0.0975676	Client Text Box Input	+
1	GO:0035864	response to potassium ion	1	7.69344	0.84516	0.129981	0.142726	Client Text Box Input	+
0	GO:0010106	cellular response to iron ion starvation	2	12.8224	0.175221	0.155977	0.0162204	Client Text Box Input	+
1	GO:0006879	cellular iron ion homeostasis	2	1.83177	1	1.09184	0.306954	Client Text Box Input	+
2	GO:0046916	cellular transition metal ion homeostasis	2	1.08358	1	1.84573	0.708473	Client Text Box Input	+
6	GO:0055082	cellular chemical homeostasis	7	1.33965	1	5.22523	0.376255	Client Text Box Input	+
0	GO:0080086	stamen filament development	3	12.8224	0.0435776	0.233965	0.00300359	Client Text Box Input	+
0	GO:0010199	organ boundary specification between lateral organs and the meristem	3	12.8224	0.0434718	0.233965	0.00300359	Client Text Box Input	+
1	GO:0090691	formation of plant organ boundary	6	14.4252	0.000349793	0.415939	1.36679e-05	Client Text Box Input	+
2	GO:0048859	formation of anatomical boundary	6	14.4252	0.000348298	0.415939	1.36679e-05	Client Text Box Input	+
0	GO:0061408	positive regulation of transcription from RNA polymerase II promoter in response to heat stress	7	11.2196	0.00026584	0.623908	1.00754e-05	Client Text Box Input	+
1	GO:0036003	positive regulation of transcription from RNA polymerase II promoter in response to stress	7	11.2196	0.000267021	0.623908	1.00754e-05	Client Text Box Input	+
2	GO:0045944	positive regulation of transcription by RNA polymerase II	34	5.42691	1.44201e-12	6.26507	2.781e-14	Client Text Box Input	+
3	GO:0045893	positive regulation of transcription, DNA-templated	126	9.11066	4.03811e-71	13.83	1.48983e-73	Client Text Box Input	+
4	GO:0010628	positive regulation of gene expression	128	8.12509	2.65217e-67	15.7537	1.24536e-69	Client Text Box Input	+
4	GO:1903508	positive regulation of nucleic acid-templated transcription	126	9.07654	5.41931e-71	13.8819	2.18118e-73	Client Text Box Input	+
5	GO:1902680	positive regulation of RNA biosynthetic process	126	9.07654	5.65494e-71	13.8819	2.18118e-73	Client Text Box Input	+
6	GO:0051254	positive regulation of RNA metabolic process	127	8.85025	1.72479e-70	14.3499	7.23123e-73	Client Text Box Input	+
7	GO:0045935	positive regulation of nucleobase-containing compound metabolic process	127	8.52589	7.58189e-69	14.8958	3.30587e-71	Client Text Box Input	+
1	GO:0034605	cellular response to heat	9	5.24553	0.00248098	1.71575	0.000115665	Client Text Box Input	+
2	GO:0009408	response to heat	14	2.49325	0.0349428	5.61517	0.00233811	Client Text Box Input	+
0	GO:0048497	maintenance of floral organ identity	2	10.9906	0.209399	0.181973	0.020508	Client Text Box Input	+
1	GO:0090700	maintenance of plant organ identity	2	10.9906	0.210119	0.181973	0.020508	Client Text Box Input	+
2	GO:0045596	negative regulation of cell differentiation	3	8.87705	0.0882663	0.33795	0.00709032	Client Text Box Input	+
0	GO:1901332	negative regulation of lateral root development	2	10.9906	0.209041	0.181973	0.020508	Client Text Box Input	+
0	GO:0009864	induced systemic resistance, jasmonic acid mediated signaling pathway	3	10.4911	0.0636963	0.285958	0.0047855	Client Text Box Input	+
1	GO:0009867	jasmonic acid mediated signaling pathway	12	6.68995	2.73842e-05	1.79373	9.13878e-07	Client Text Box Input	+
2	GO:0071395	cellular response to jasmonic acid stimulus	12	6.32338	4.57617e-05	1.89772	1.5502e-06	Client Text Box Input	+
3	GO:0009753	response to jasmonic acid	48	8.39285	8.37582e-25	5.71915	9.13011e-27	Client Text Box Input	+
3	GO:0071229	cellular response to acid chemical	47	4.06283	4.18917e-13	11.5683	7.65755e-15	Client Text Box Input	+
1	GO:0002218	activation of innate immune response	5	3.1022	0.262186	1.61176	0.0274365	Client Text Box Input	+
2	GO:0002253	activation of immune response	5	3.05295	0.274665	1.63776	0.0290188	Client Text Box Input	+
3	GO:0002376	immune system process	14	1.37734	1	10.1645	0.260706	Client Text Box Input	+
1	GO:0002252	immune effector process	4	2.44236	0.618874	1.63776	0.0900859	Client Text Box Input	+
1	GO:0009682	induced systemic resistance	7	8.68615	0.000965615	0.805881	4.14552e-05	Client Text Box Input	+
2	GO:0042742	defense response to bacterium	17	1.65975	0.430395	10.2425	0.0546384	Client Text Box Input	+
3	GO:0009617	response to bacterium	21	1.69353	0.21359	12.4002	0.0210259	Client Text Box Input	+
4	GO:0051707	response to other organism	38	1.12616	1	33.743	0.474677	Client Text Box Input	+
5	GO:0051704	multi-organism process	54	1.15274	1	46.8451	0.284429	Client Text Box Input	+
4	GO:0006952	defense response	42	1.14017	1	36.8366	0.391597	Client Text Box Input	+
2	GO:0045087	innate immune response	13	1.55302	0.742033	8.37076	0.114484	Client Text Box Input	+
3	GO:0006955	immune response	13	1.53397	0.924893	8.47475	0.159293	Client Text Box Input	+
0	GO:0010072	primary shoot apical meristem specification	4	10.2579	0.0191591	0.389942	0.00116953	Client Text Box Input	+
1	GO:0090421	embryonic meristem initiation	4	7.32709	0.0477069	0.545919	0.00338421	Client Text Box Input	+
2	GO:0010014	meristem initiation	8	9.05111	0.000242879	0.883869	9.00154e-06	Client Text Box Input	+
3	GO:0009933	meristem structural organization	9	6.65779	0.000539054	1.3518	2.18768e-05	Client Text Box Input	+
4	GO:0048507	meristem development	19	3.56525	0.000137678	5.32921	4.94099e-06	Client Text Box Input	+
4	GO:0048532	anatomical structure arrangement	10	6.3061	0.00030178	1.58577	1.17412e-05	Client Text Box Input	+
1	GO:0048508	embryonic meristem development	4	4.96351	0.133694	0.805881	0.0114793	Client Text Box Input	+
0	GO:0009938	negative regulation of gibberellic acid mediated signaling pathway	4	10.2579	0.0191066	0.389942	0.00116953	Client Text Box Input	+
1	GO:0009968	negative regulation of signal transduction	13	4.85509	0.000217606	2.6776	7.99191e-06	Client Text Box Input	+
2	GO:0010648	negative regulation of cell communication	13	4.67359	0.00030069	2.78159	1.1598e-05	Client Text Box Input	+
2	GO:0023057	negative regulation of signaling	13	4.67359	0.000299388	2.78159	1.1598e-05	Client Text Box Input	+
1	GO:0009937	regulation of gibberellic acid mediated signaling pathway	6	8.87705	0.00284918	0.6759	0.000133787	Client Text Box Input	+
0	GO:0009413	response to flooding	1	9.61681	0.768909	0.103985	0.120436	Client Text Box Input	+
0	GO:0042753	positive regulation of circadian rhythm	3	9.61681	0.0747957	0.311954	0.00587026	Client Text Box Input	+
1	GO:0042752	regulation of circadian rhythm	6	4.12149	0.0639383	1.45578	0.00478224	Client Text Box Input	+
0	GO:0000012	single strand break repair	1	9.61681	0.768087	0.103985	0.120436	Client Text Box Input	+
0	GO:0071494	cellular response to UV-C	1	9.61681	0.766447	0.103985	0.120436	Client Text Box Input	+
1	GO:0010225	response to UV-C	1	2.74766	1	0.363946	0.319588	Client Text Box Input	+
0	GO:0090506	axillary shoot meristem initiation	2	9.61681	0.245629	0.207969	0.0252096	Client Text Box Input	+
1	GO:0010223	secondary shoot formation	5	8.01401	0.0130625	0.623908	0.000738229	Client Text Box Input	+
2	GO:0010346	shoot axis formation	5	8.01401	0.0131014	0.623908	0.000738229	Client Text Box Input	+
2	GO:0001763	morphogenesis of a branching structure	5	7.39754	0.0170645	0.6759	0.00101305	Client Text Box Input	+
0	GO:0090436	leaf pavement cell development	1	9.61681	0.764815	0.103985	0.120436	Client Text Box Input	+
1	GO:0048468	cell development	11	1.41518	1	7.77285	0.270114	Client Text Box Input	+
1	GO:0048366	leaf development	30	3.57281	3.35505e-07	8.39676	9.33991e-09	Client Text Box Input	+
0	GO:0060862	negative regulation of floral organ abscission	1	9.61681	0.763189	0.103985	0.120436	Client Text Box Input	+
1	GO:0009910	negative regulation of flower development	6	4.61607	0.0419273	1.29981	0.00286875	Client Text Box Input	+
1	GO:0060860	regulation of floral organ abscission	1	9.61681	0.762379	0.103985	0.120436	Client Text Box Input	+
0	GO:1900057	positive regulation of leaf senescence	4	9.61681	0.0230294	0.415939	0.00143282	Client Text Box Input	+
1	GO:1905623	positive regulation of leaf development	4	9.61681	0.0230916	0.415939	0.00143282	Client Text Box Input	+
1	GO:1900055	regulation of leaf senescence	5	5.34267	0.0506855	0.935862	0.0036295	Client Text Box Input	+
0	GO:0010500	transmitting tissue development	1	9.61681	0.759959	0.103985	0.120436	Client Text Box Input	+
1	GO:0048467	gynoecium development	8	3.45773	0.0464544	2.31366	0.0032642	Client Text Box Input	+
0	GO:0060772	leaf phyllotactic patterning	1	9.61681	0.759156	0.103985	0.120436	Client Text Box Input	+
0	GO:0010439	regulation of glucosinolate biosynthetic process	3	9.61681	0.0746362	0.311954	0.00587026	Client Text Box Input	+
1	GO:0010675	regulation of cellular carbohydrate metabolic process	3	2.35514	0.851953	1.27381	0.14473	Client Text Box Input	+
1	GO:0043255	regulation of carbohydrate biosynthetic process	4	2.95902	0.425921	1.3518	0.0533562	Client Text Box Input	+
0	GO:0009866	induced systemic resistance, ethylene mediated signaling pathway	1	9.61681	0.756756	0.103985	0.120436	Client Text Box Input	+
1	GO:0009873	ethylene-activated signaling pathway	46	9.46253	1.27749e-25	4.86128	1.32826e-27	Client Text Box Input	+
2	GO:0071369	cellular response to ethylene stimulus	46	9.12109	4.75136e-25	5.04325	5.09956e-27	Client Text Box Input	+
3	GO:0009723	response to ethylene	84	11.0281	4.50719e-52	7.61687	2.79668e-54	Client Text Box Input	+
2	GO:0000160	phosphorelay signal transduction system	52	8.77323	1.13984e-27	5.92712	1.05134e-29	Client Text Box Input	+
3	GO:0035556	intracellular signal transduction	52	3.58476	1.44465e-12	14.5059	2.81032e-14	Client Text Box Input	+
0	GO:2000039	regulation of trichome morphogenesis	1	9.61681	0.752789	0.103985	0.120436	Client Text Box Input	+
1	GO:0010769	regulation of cell morphogenesis involved in differentiation	2	1.97268	1	1.01385	0.278693	Client Text Box Input	+
2	GO:0022604	regulation of cell morphogenesis	4	1.50852	1	2.65161	0.347238	Client Text Box Input	+
2	GO:0060284	regulation of cell development	2	1.97268	1	1.01385	0.278693	Client Text Box Input	+
0	GO:0010272	response to silver ion	1	9.61681	0.752001	0.103985	0.120436	Client Text Box Input	+
0	GO:0010235	guard mother cell cytokinesis	1	9.61681	0.751215	0.103985	0.120436	Client Text Box Input	+
3	GO:0051301	cell division	16	1.7737	0.270335	9.02067	0.0284706	Client Text Box Input	+
1	GO:0010440	stomatal lineage progression	3	6.4112	0.169641	0.467931	0.015334	Client Text Box Input	+
0	GO:0031542	positive regulation of anthocyanin biosynthetic process	1	9.61681	0.75043	0.103985	0.120436	Client Text Box Input	+
1	GO:0031540	regulation of anthocyanin biosynthetic process	1	2.74766	1	0.363946	0.319588	Client Text Box Input	+
2	GO:0031537	regulation of anthocyanin metabolic process	3	5.01746	0.261434	0.597912	0.027314	Client Text Box Input	+
2	GO:0009962	regulation of flavonoid biosynthetic process	1	1.53869	1	0.649904	0.487043	Client Text Box Input	+
1	GO:0009963	positive regulation of flavonoid biosynthetic process	1	3.84672	1	0.259962	0.245994	Client Text Box Input	+
1	GO:0031539	positive regulation of anthocyanin metabolic process	2	12.8224	0.175539	0.155977	0.0162204	Client Text Box Input	+
0	GO:0006990	positive regulation of transcription from RNA polymerase II promoter involved in unfolded protein response	1	9.61681	0.749646	0.103985	0.120436	Client Text Box Input	+
1	GO:0030968	endoplasmic reticulum unfolded protein response	2	2.13707	1	0.935862	0.250355	Client Text Box Input	+
2	GO:0034620	cellular response to unfolded protein	2	1.50852	1	1.3258	0.389936	Client Text Box Input	+
3	GO:0006986	response to unfolded protein	2	1.50852	1	1.3258	0.389936	Client Text Box Input	+
4	GO:0035966	response to topologically incorrect protein	2	1.0123	1	1.97571	1	Client Text Box Input	+
3	GO:0035967	cellular response to topologically incorrect protein	2	1.09906	1	1.81973	0.704983	Client Text Box Input	+
1	GO:1901522	positive regulation of transcription from RNA polymerase II promoter involved in cellular response to chemical stimulus	1	9.61681	0.753579	0.103985	0.120436	Client Text Box Input	+
0	GO:0010158	abaxial cell fate specification	2	9.61681	0.244431	0.207969	0.0252096	Client Text Box Input	+
1	GO:0001708	cell fate specification	5	6.4112	0.0275817	0.779885	0.00178081	Client Text Box Input	+
0	GO:0010187	negative regulation of seed germination	5	9.15886	0.00826812	0.545919	0.000435383	Client Text Box Input	+
1	GO:0010029	regulation of seed germination	9	4.22201	0.00928506	2.13168	0.000504504	Client Text Box Input	+
2	GO:1900140	regulation of seedling development	9	4.073	0.0115355	2.20967	0.000640324	Client Text Box Input	+
0	GO:0009740	gibberellic acid mediated signaling pathway	17	9.08254	3.65575e-09	1.87172	8.39908e-11	Client Text Box Input	+
1	GO:0010476	gibberellin mediated signaling pathway	17	8.60451	7.30446e-09	1.97571	1.73945e-10	Client Text Box Input	+
2	GO:0071370	cellular response to gibberellin stimulus	17	8.27776	1.21261e-08	2.0537	2.92832e-10	Client Text Box Input	+
3	GO:0009739	response to gibberellin	40	9.86339	8.84266e-23	4.0554	9.93557e-25	Client Text Box Input	+
4	GO:0033993	response to lipid	85	4.25744	2.17777e-25	19.965	2.30085e-27	Client Text Box Input	+
3	GO:0071396	cellular response to lipid	38	3.97216	2.59335e-10	9.56659	5.65378e-12	Client Text Box Input	+
0	GO:0010077	maintenance of inflorescence meristem identity	2	8.54827	0.28321	0.233965	0.0303016	Client Text Box Input	+
1	GO:0010074	maintenance of meristem identity	6	5.36752	0.022989	1.11783	0.00143416	Client Text Box Input	+
2	GO:0010073	meristem maintenance	13	3.75995	0.00202194	3.45749	9.22299e-05	Client Text Box Input	+
2	GO:0019827	stem cell population maintenance	6	4.35478	0.0515594	1.3778	0.00373531	Client Text Box Input	+
3	GO:0098727	maintenance of cell number	6	4.35478	0.0514404	1.3778	0.00373531	Client Text Box Input	+
0	GO:0010076	maintenance of floral meristem identity	2	8.54827	0.282767	0.233965	0.0303016	Client Text Box Input	+
0	GO:0009294	DNA mediated transformation	6	8.54827	0.00334841	0.701896	0.000160036	Client Text Box Input	+
1	GO:0009292	genetic transfer	6	8.54827	0.0033367	0.701896	0.000160036	Client Text Box Input	+
2	GO:0044764	multi-organism cellular process	7	2.69271	0.200835	2.59962	0.0192314	Client Text Box Input	+
0	GO:0033314	mitotic DNA replication checkpoint	2	8.54827	0.282325	0.233965	0.0303016	Client Text Box Input	+
1	GO:0044774	mitotic DNA integrity checkpoint	2	5.12896	0.511406	0.389942	0.0678387	Client Text Box Input	+
2	GO:0031570	DNA integrity checkpoint	2	3.2056	0.844228	0.623908	0.14002	Client Text Box Input	+
3	GO:0000075	cell cycle checkpoint	2	1.92336	1	1.03985	0.28813	Client Text Box Input	+
2	GO:0007093	mitotic cell cycle checkpoint	2	2.48176	1	0.805881	0.203421	Client Text Box Input	+
1	GO:0000076	DNA replication checkpoint	2	5.49532	0.467602	0.363946	0.0608517	Client Text Box Input	+
1	GO:0044818	mitotic G2/M transition checkpoint	2	6.99404	0.365039	0.285958	0.0415665	Client Text Box Input	+
2	GO:0010972	negative regulation of G2/M transition of mitotic cell cycle	2	6.99404	0.363433	0.285958	0.0415665	Client Text Box Input	+
3	GO:1902750	negative regulation of cell cycle G2/M phase transition	2	6.99404	0.363967	0.285958	0.0415665	Client Text Box Input	+
4	GO:1902749	regulation of cell cycle G2/M phase transition	2	3.07738	0.871657	0.649904	0.148809	Client Text Box Input	+
3	GO:0010389	regulation of G2/M transition of mitotic cell cycle	2	3.2056	0.845082	0.623908	0.14002	Client Text Box Input	+
0	GO:0048510	regulation of timing of transition from vegetative to reproductive phase	7	7.91972	0.00155582	0.883869	6.91419e-05	Client Text Box Input	+
1	GO:0048506	regulation of timing of meristematic phase transition	7	7.91972	0.00154997	0.883869	6.91419e-05	Client Text Box Input	+
2	GO:0048509	regulation of meristem development	15	4.69112	6.85815e-05	3.19753	2.40375e-06	Client Text Box Input	+
0	GO:0007231	osmosensory signaling pathway	1	7.69344	0.858805	0.129981	0.142726	Client Text Box Input	+
1	GO:0071470	cellular response to osmotic stress	6	4.91071	0.032722	1.22182	0.00216208	Client Text Box Input	+
2	GO:0006970	response to osmotic stress	49	3.45219	2.78359e-11	14.1939	5.78846e-13	Client Text Box Input	+
0	GO:0055089	fatty acid homeostasis	1	7.69344	0.857939	0.129981	0.142726	Client Text Box Input	+
1	GO:0055088	lipid homeostasis	2	1.42471	1	1.40379	0.653911	Client Text Box Input	+
0	GO:0051571	positive regulation of histone H3-K4 methylation	1	7.69344	0.856213	0.129981	0.142726	Client Text Box Input	+
1	GO:0031062	positive regulation of histone methylation	3	7.2126	0.134283	0.415939	0.0115975	Client Text Box Input	+
2	GO:0031058	positive regulation of histone modification	3	5.49532	0.223027	0.545919	0.022067	Client Text Box Input	+
3	GO:0031401	positive regulation of protein modification process	3	1.10963	1	2.7036	0.753771	Client Text Box Input	+
3	GO:1905269	positive regulation of chromatin organization	3	4.61607	0.304719	0.649904	0.0331649	Client Text Box Input	+
4	GO:2001252	positive regulation of chromosome organization	3	3.11896	0.563879	0.961858	0.080284	Client Text Box Input	+
5	GO:0010638	positive regulation of organelle organization	3	1.46078	1	2.0537	0.466155	Client Text Box Input	+
6	GO:0051130	positive regulation of cellular component organization	3	1.18971	1	2.52163	0.74274	Client Text Box Input	+
1	GO:0051569	regulation of histone H3-K4 methylation	1	5.49532	1	0.181973	0.185628	Client Text Box Input	+
0	GO:0010601	positive regulation of auxin biosynthetic process	1	7.69344	0.855352	0.129981	0.142726	Client Text Box Input	+
1	GO:0090355	positive regulation of auxin metabolic process	1	6.4112	0.945638	0.155977	0.164452	Client Text Box Input	+
2	GO:0090354	regulation of auxin metabolic process	2	5.49532	0.466399	0.363946	0.0608517	Client Text Box Input	+
1	GO:0010600	regulation of auxin biosynthetic process	2	6.4112	0.409821	0.311954	0.0476967	Client Text Box Input	+
0	GO:0010582	floral meristem determinacy	4	7.69344	0.0422832	0.519923	0.00290019	Client Text Box Input	+
1	GO:0010022	meristem determinacy	4	6.4112	0.0671689	0.623908	0.00515904	Client Text Box Input	+
0	GO:0010447	response to acidic pH	1	7.69344	0.852781	0.129981	0.142726	Client Text Box Input	+
1	GO:0009268	response to pH	1	5.49532	1	0.181973	0.185628	Client Text Box Input	+
0	GO:0010444	guard mother cell differentiation	2	7.69344	0.322608	0.259962	0.0357612	Client Text Box Input	+
0	GO:0009800	cinnamic acid biosynthetic process	1	7.69344	0.851928	0.129981	0.142726	Client Text Box Input	+
1	GO:0009803	cinnamic acid metabolic process	1	6.4112	0.939297	0.155977	0.164452	Client Text Box Input	+
0	GO:1902066	regulation of cell wall pectin metabolic process	1	7.69344	0.851076	0.129981	0.142726	Client Text Box Input	+
1	GO:0032881	regulation of polysaccharide metabolic process	1	1.09906	1	0.909865	0.603264	Client Text Box Input	+
0	GO:0048478	replication fork protection	1	7.69344	0.84853	0.129981	0.142726	Client Text Box Input	+
1	GO:0045005	DNA-dependent DNA replication maintenance of fidelity	1	2.74766	1	0.363946	0.319588	Client Text Box Input	+
2	GO:0006261	DNA-dependent DNA replication	4	1.43803	1	2.78159	0.367783	Client Text Box Input	+
3	GO:0006260	DNA replication	4	1.16567	1	3.43149	0.779917	Client Text Box Input	+
1	GO:2000104	negative regulation of DNA-dependent DNA replication	1	2.74766	1	0.363946	0.319588	Client Text Box Input	+
2	GO:0090329	regulation of DNA-dependent DNA replication	3	2.56448	0.755686	1.16983	0.12166	Client Text Box Input	+
3	GO:0006275	regulation of DNA replication	4	2.90319	0.439857	1.3778	0.0562822	Client Text Box Input	+
2	GO:0008156	negative regulation of DNA replication	1	2.74766	1	0.363946	0.319588	Client Text Box Input	+
0	GO:0048317	seed morphogenesis	2	7.69344	0.321635	0.259962	0.0357612	Client Text Box Input	+
0	GO:0051091	positive regulation of DNA-binding transcription factor activity	1	7.69344	0.846	0.129981	0.142726	Client Text Box Input	+
1	GO:0051090	regulation of DNA-binding transcription factor activity	1	3.49702	1	0.285958	0.265106	Client Text Box Input	+
0	GO:0010161	red light signaling pathway	2	7.69344	0.32115	0.259962	0.0357612	Client Text Box Input	+
1	GO:0010017	red or far-red light signaling pathway	6	2.95902	0.205667	2.0277	0.019901	Client Text Box Input	+
2	GO:0071489	cellular response to red or far red light	6	2.88504	0.222743	2.07969	0.0220764	Client Text Box Input	+
3	GO:0009639	response to red or far red light	14	2.52836	0.0315269	5.53718	0.00207254	Client Text Box Input	+
1	GO:0071491	cellular response to red light	2	6.4112	0.411005	0.311954	0.0476967	Client Text Box Input	+
2	GO:0010114	response to red light	3	1.6028	1	1.87172	0.441488	Client Text Box Input	+
0	GO:0009554	megasporogenesis	2	7.69344	0.320667	0.259962	0.0357612	Client Text Box Input	+
1	GO:0009553	embryo sac development	9	2.4042	0.175156	3.74345	0.0162731	Client Text Box Input	+
1	GO:0048236	plant-type sporogenesis	3	3.6063	0.451152	0.831877	0.0582571	Client Text Box Input	+
2	GO:1903046	meiotic cell cycle process	5	1.35448	1	3.69145	0.426909	Client Text Box Input	+
3	GO:0051321	meiotic cell cycle	5	1.10538	1	4.52333	0.808474	Client Text Box Input	+
2	GO:0034293	sexual sporulation	3	3.6063	0.452327	0.831877	0.0582571	Client Text Box Input	+
3	GO:0019953	sexual reproduction	11	2.09475	0.241818	5.25122	0.0246157	Client Text Box Input	+
4	GO:0044703	multi-organism reproductive process	11	2.01495	0.276393	5.45919	0.0293404	Client Text Box Input	+
3	GO:0043934	sporulation	3	3.6063	0.453508	0.831877	0.0582571	Client Text Box Input	+
0	GO:1901001	negative regulation of response to salt stress	2	6.99404	0.364502	0.285958	0.0415665	Client Text Box Input	+
1	GO:1901000	regulation of response to salt stress	4	6.4112	0.0670225	0.623908	0.00515904	Client Text Box Input	+
2	GO:0047484	regulation of response to osmotic stress	4	4.8084	0.142449	0.831877	0.0126611	Client Text Box Input	+
0	GO:0048759	xylem vessel member cell differentiation	2	6.99404	0.36237	0.285958	0.0415665	Client Text Box Input	+
1	GO:0010089	xylem development	5	4.37128	0.0952714	1.14383	0.00782877	Client Text Box Input	+
2	GO:0010087	phloem or xylem histogenesis	11	4.10815	0.00326372	2.6776	0.000154894	Client Text Box Input	+
1	GO:1905177	tracheary element differentiation	2	5.12896	0.51076	0.389942	0.0678387	Client Text Box Input	+
0	GO:1990641	response to iron ion starvation	2	6.99404	0.361841	0.285958	0.0415665	Client Text Box Input	+
0	GO:0048579	negative regulation of long-day photoperiodism, flowering	2	6.99404	0.361314	0.285958	0.0415665	Client Text Box Input	+
1	GO:0048586	regulation of long-day photoperiodism, flowering	2	3.34498	0.805806	0.597912	0.131351	Client Text Box Input	+
0	GO:0080060	integument development	2	6.99404	0.360788	0.285958	0.0415665	Client Text Box Input	+
1	GO:0048481	plant ovule development	6	4.12149	0.0637953	1.45578	0.00478224	Client Text Box Input	+
2	GO:0035670	plant-type ovary development	6	3.97937	0.0718465	1.50778	0.00559061	Client Text Box Input	+
3	GO:0048440	carpel development	7	3.49702	0.0704179	2.0017	0.00546764	Client Text Box Input	+
0	GO:0009718	anthocyanin-containing compound biosynthetic process	3	6.78833	0.149256	0.441935	0.0133912	Client Text Box Input	+
1	GO:0046283	anthocyanin-containing compound metabolic process	3	5.01746	0.261854	0.597912	0.027314	Client Text Box Input	+
2	GO:0009812	flavonoid metabolic process	4	2.33135	0.666081	1.71575	0.101761	Client Text Box Input	+
1	GO:0009813	flavonoid biosynthetic process	4	2.74766	0.498049	1.45578	0.0655657	Client Text Box Input	+
0	GO:0010105	negative regulation of ethylene-activated signaling pathway	3	6.78833	0.1487	0.441935	0.0133912	Client Text Box Input	+
1	GO:0070298	negative regulation of phosphorelay signal transduction system	3	6.78833	0.148977	0.441935	0.0133912	Client Text Box Input	+
2	GO:0070297	regulation of phosphorelay signal transduction system	3	4.8084	0.282814	0.623908	0.0301643	Client Text Box Input	+
3	GO:1902531	regulation of intracellular signal transduction	3	2.35514	0.852794	1.27381	0.14473	Client Text Box Input	+
2	GO:1902532	negative regulation of intracellular signal transduction	3	5.24553	0.242207	0.571915	0.0246147	Client Text Box Input	+
1	GO:0010104	regulation of ethylene-activated signaling pathway	3	4.8084	0.28237	0.623908	0.0301643	Client Text Box Input	+
0	GO:2000022	regulation of jasmonic acid mediated signaling pathway	7	6.73176	0.00349912	1.03985	0.000169587	Client Text Box Input	+
0	GO:0009944	polarity specification of adaxial/abaxial axis	4	6.68995	0.0607224	0.597912	0.00451115	Client Text Box Input	+
1	GO:0009943	adaxial/abaxial axis specification	4	5.49532	0.100593	0.727892	0.00836728	Client Text Box Input	+
2	GO:0009955	adaxial/abaxial pattern specification	5	5.49532	0.0465258	0.909865	0.00325361	Client Text Box Input	+
0	GO:0010048	vernalization response	2	6.4112	0.4116	0.311954	0.0476967	Client Text Box Input	+
0	GO:0010031	circumnutation	1	6.4112	0.951141	0.155977	0.164452	Client Text Box Input	+
1	GO:0050879	multicellular organismal movement	1	6.4112	0.9411	0.155977	0.164452	Client Text Box Input	+
0	GO:0071486	cellular response to high light intensity	1	6.4112	0.949299	0.155977	0.164452	Client Text Box Input	+
1	GO:0071484	cellular response to light intensity	1	3.49702	1	0.285958	0.265106	Client Text Box Input	+
2	GO:0009642	response to light intensity	9	2.38762	0.180374	3.76944	0.0169091	Client Text Box Input	+
1	GO:0009644	response to high light intensity	3	1.83177	1	1.63776	0.234238	Client Text Box Input	+
0	GO:0006369	termination of RNA polymerase II transcription	1	6.4112	0.947465	0.155977	0.164452	Client Text Box Input	+
1	GO:0006366	transcription by RNA polymerase II	3	1.80315	1	1.66375	0.240995	Client Text Box Input	+
1	GO:0006353	DNA-templated transcription, termination	3	6.07377	0.184906	0.493927	0.017427	Client Text Box Input	+
0	GO:0070898	RNA polymerase III preinitiation complex assembly	1	6.4112	0.946551	0.155977	0.164452	Client Text Box Input	+
1	GO:0070897	transcription preinitiation complex assembly	1	2.13707	1	0.467931	0.386008	Client Text Box Input	+
2	GO:0006352	DNA-templated transcription, initiation	5	2.95902	0.299105	1.68975	0.0323533	Client Text Box Input	+
1	GO:0006384	transcription initiation from RNA polymerase III promoter	1	2.95902	1	0.33795	0.301891	Client Text Box Input	+
2	GO:0006383	transcription by RNA polymerase III	1	1.53869	1	0.649904	0.487043	Client Text Box Input	+
0	GO:0006048	UDP-N-acetylglucosamine biosynthetic process	1	6.4112	0.943817	0.155977	0.164452	Client Text Box Input	+
1	GO:0006047	UDP-N-acetylglucosamine metabolic process	1	5.49532	1	0.181973	0.185628	Client Text Box Input	+
1	GO:0046349	amino sugar biosynthetic process	1	5.49532	1	0.181973	0.185628	Client Text Box Input	+
0	GO:0009957	epidermal cell fate specification	1	6.4112	0.94291	0.155977	0.164452	Client Text Box Input	+
1	GO:0009913	epidermal cell differentiation	4	10.9906	0.0160046	0.363946	0.000942078	Client Text Box Input	+
2	GO:0030855	epithelial cell differentiation	4	10.9906	0.0160963	0.363946	0.000942078	Client Text Box Input	+
3	GO:0060429	epithelium development	4	9.05111	0.0269385	0.441935	0.00173476	Client Text Box Input	+
2	GO:0008544	epidermis development	4	10.9906	0.0160503	0.363946	0.000942078	Client Text Box Input	+
0	GO:0009831	plant-type cell wall modification involved in multidimensional cell growth	1	6.4112	0.940198	0.155977	0.164452	Client Text Box Input	+
1	GO:0009827	plant-type cell wall modification	2	1.24088	1	1.61176	0.67793	Client Text Box Input	+
2	GO:0042545	cell wall modification	5	1.11177	1	4.49734	0.807883	Client Text Box Input	+
1	GO:0042547	cell wall modification involved in multidimensional cell growth	1	4.8084	1	0.207969	0.206268	Client Text Box Input	+
2	GO:0009825	multidimensional cell growth	2	1.87645	1	1.06584	0.297552	Client Text Box Input	+
0	GO:0009819	drought recovery	2	6.4112	0.408643	0.311954	0.0476967	Client Text Box Input	+
1	GO:0009414	response to water deprivation	30	3.34498	1.27718e-06	8.96867	3.66254e-08	Client Text Box Input	+
0	GO:0010336	gibberellic acid homeostasis	1	6.4112	0.938398	0.155977	0.164452	Client Text Box Input	+
0	GO:0009704	de-etiolation	2	6.4112	0.408057	0.311954	0.0476967	Client Text Box Input	+
1	GO:0009640	photomorphogenesis	8	4.33434	0.0152172	1.84573	0.000875317	Client Text Box Input	+
0	GO:0009652	thigmotropism	1	6.4112	0.93393	0.155977	0.164452	Client Text Box Input	+
1	GO:0009612	response to mechanical stimulus	1	1.92336	1	0.519923	0.416749	Client Text Box Input	+
1	GO:0009606	tropism	6	2.02459	0.804207	2.96356	0.130685	Client Text Box Input	+
0	GO:0000122	negative regulation of transcription by RNA polymerase II	9	6.29464	0.000777682	1.42979	3.24741e-05	Client Text Box Input	+
0	GO:0080113	regulation of seed growth	2	5.91803	0.428099	0.33795	0.0541315	Client Text Box Input	+
1	GO:0048638	regulation of developmental growth	11	2.74766	0.0473914	4.00341	0.00333799	Client Text Box Input	+
2	GO:0040008	regulation of growth	21	2.58914	0.00286595	8.1108	0.000135055	Client Text Box Input	+
0	GO:0009736	cytokinin-activated signaling pathway	10	5.82837	0.000536081	1.71575	2.16662e-05	Client Text Box Input	+
1	GO:0071368	cellular response to cytokinin stimulus	10	5.65694	0.000661606	1.76774	2.72942e-05	Client Text Box Input	+
0	GO:0009901	anther dehiscence	3	5.77008	0.204711	0.519923	0.0196712	Client Text Box Input	+
1	GO:0009900	dehiscence	4	5.49532	0.100391	0.727892	0.00836728	Client Text Box Input	+
2	GO:0048609	multicellular organismal reproductive process	13	2.8906	0.0163998	4.49734	0.000968089	Client Text Box Input	+
0	GO:0045487	gibberellin catabolic process	1	5.49532	1	0.181973	0.185628	Client Text Box Input	+
1	GO:0009685	gibberellin metabolic process	1	1.37383	1	0.727892	0.52509	Client Text Box Input	+
2	GO:0016101	diterpenoid metabolic process	1	1.24088	1	0.805881	0.560318	Client Text Box Input	+
1	GO:0016103	diterpenoid catabolic process	1	5.49532	1	0.181973	0.185628	Client Text Box Input	+
2	GO:0016115	terpenoid catabolic process	1	2.74766	1	0.363946	0.319588	Client Text Box Input	+
3	GO:0008300	isoprenoid catabolic process	1	1.67249	1	0.597912	0.460002	Client Text Box Input	+
1	GO:0042447	hormone catabolic process	1	1.92336	1	0.519923	0.416749	Client Text Box Input	+
0	GO:0032922	circadian regulation of gene expression	1	5.49532	1	0.181973	0.185628	Client Text Box Input	+
1	GO:0007623	circadian rhythm	10	3.49702	0.0164725	2.85958	0.000975148	Client Text Box Input	+
2	GO:0048511	rhythmic process	10	2.95902	0.0444524	3.3795	0.0030788	Client Text Box Input	+
0	GO:0006349	regulation of gene expression by genetic imprinting	2	5.49532	0.467	0.363946	0.0608517	Client Text Box Input	+
1	GO:0071514	genetic imprinting	2	5.12896	0.512053	0.389942	0.0678387	Client Text Box Input	+
0	GO:0051365	cellular response to potassium ion starvation	1	5.49532	1	0.181973	0.185628	Client Text Box Input	+
0	GO:0048358	mucilage pectin biosynthetic process	1	5.49532	1	0.181973	0.185628	Client Text Box Input	+
1	GO:0048363	mucilage pectin metabolic process	1	4.27414	1	0.233965	0.226385	Client Text Box Input	+
2	GO:0010191	mucilage metabolic process	3	3.29719	0.531204	0.909865	0.0710885	Client Text Box Input	+
1	GO:0010192	mucilage biosynthetic process	3	3.84672	0.407036	0.779885	0.0503761	Client Text Box Input	+
0	GO:0010050	vegetative phase change	1	4.8084	1	0.207969	0.206268	Client Text Box Input	+
0	GO:1901002	positive regulation of response to salt stress	1	4.8084	1	0.207969	0.206268	Client Text Box Input	+
0	GO:0090548	response to nitrate starvation	1	4.8084	1	0.207969	0.206268	Client Text Box Input	+
0	GO:0106167	extracellular ATP signaling	1	4.8084	1	0.207969	0.206268	Client Text Box Input	+
1	GO:0071318	cellular response to ATP	1	4.8084	1	0.207969	0.206268	Client Text Box Input	+
2	GO:0071417	cellular response to organonitrogen compound	1	1.42471	1	0.701896	0.512731	Client Text Box Input	+
3	GO:1901699	cellular response to nitrogen compound	2	1.34973	1	1.48178	0.662407	Client Text Box Input	+
2	GO:0033198	response to ATP	1	4.27414	1	0.233965	0.226385	Client Text Box Input	+
3	GO:0007584	response to nutrient	2	2.02459	1	0.987854	0.269248	Client Text Box Input	+
3	GO:0014074	response to purine-containing compound	1	3.84672	1	0.259962	0.245994	Client Text Box Input	+
3	GO:0046683	response to organophosphorus	1	3.84672	1	0.259962	0.245994	Client Text Box Input	+
2	GO:0071407	cellular response to organic cyclic compound	9	2.29275	0.214104	3.92542	0.0211124	Client Text Box Input	+
2	GO:0035690	cellular response to drug	8	3.57835	0.0393402	2.23567	0.00268514	Client Text Box Input	+
2	GO:0031670	cellular response to nutrient	2	5.12896	0.510116	0.389942	0.0678387	Client Text Box Input	+
0	GO:0006044	N-acetylglucosamine metabolic process	1	4.8084	1	0.207969	0.206268	Client Text Box Input	+
1	GO:1901071	glucosamine-containing compound metabolic process	1	1.16567	1	0.857873	0.582342	Client Text Box Input	+
0	GO:1901703	protein localization involved in auxin polar transport	1	4.8084	1	0.207969	0.206268	Client Text Box Input	+
1	GO:0009926	auxin polar transport	2	1.18361	1	1.68975	0.68784	Client Text Box Input	+
2	GO:0060918	auxin transport	2	1.03965	1	1.92372	0.71901	Client Text Box Input	+
3	GO:0009914	hormone transport	2	1.0123	1	1.97571	1	Client Text Box Input	+
0	GO:0045962	positive regulation of development, heterochronic	1	4.8084	1	0.207969	0.206268	Client Text Box Input	+
0	GO:0090057	root radial pattern formation	1	4.8084	1	0.207969	0.206268	Client Text Box Input	+
0	GO:0010358	leaf shaping	1	4.8084	1	0.207969	0.206268	Client Text Box Input	+
1	GO:0009965	leaf morphogenesis	7	2.95902	0.141244	2.36565	0.0123645	Client Text Box Input	+
0	GO:0009641	shade avoidance	2	4.8084	0.532941	0.415939	0.0750746	Client Text Box Input	+
0	GO:0009625	response to insect	4	4.8084	0.141913	0.831877	0.0126611	Client Text Box Input	+
0	GO:0008285	negative regulation of cell population proliferation	2	4.52556	0.572327	0.441935	0.0825426	Client Text Box Input	+
1	GO:0042127	regulation of cell population proliferation	4	2.33135	0.666812	1.71575	0.101761	Client Text Box Input	+
0	GO:0009788	negative regulation of abscisic acid-activated signaling pathway	6	4.52556	0.0452098	1.3258	0.00313883	Client Text Box Input	+
1	GO:0009787	regulation of abscisic acid-activated signaling pathway	12	4.43853	0.000939704	2.7036	3.97124e-05	Client Text Box Input	+
2	GO:1905957	regulation of cellular response to alcohol	12	4.43853	0.000935989	2.7036	3.97124e-05	Client Text Box Input	+
3	GO:1901419	regulation of response to alcohol	12	4.43853	0.000932304	2.7036	3.97124e-05	Client Text Box Input	+
1	GO:1905958	negative regulation of cellular response to alcohol	6	4.52556	0.0451009	1.3258	0.00313883	Client Text Box Input	+
2	GO:1901420	negative regulation of response to alcohol	6	4.52556	0.0449925	1.3258	0.00313883	Client Text Box Input	+
0	GO:0010082	regulation of root meristem growth	3	4.27414	0.349939	0.701896	0.0396125	Client Text Box Input	+
1	GO:0010075	regulation of meristem growth	6	4.27414	0.055444	1.40379	0.00406323	Client Text Box Input	+
0	GO:0009942	longitudinal axis specification	1	4.27414	1	0.233965	0.226385	Client Text Box Input	+
1	GO:0000578	embryonic axis specification	1	2.74766	1	0.363946	0.319588	Client Text Box Input	+
2	GO:0009880	embryonic pattern specification	2	3.07738	0.870802	0.649904	0.148809	Client Text Box Input	+
0	GO:0009939	positive regulation of gibberellic acid mediated signaling pathway	1	4.27414	1	0.233965	0.226385	Client Text Box Input	+
0	GO:0010492	maintenance of shoot apical meristem identity	2	4.27414	0.617701	0.467931	0.090226	Client Text Box Input	+
0	GO:0010344	seed oilbody biogenesis	1	4.27414	1	0.233965	0.226385	Client Text Box Input	+
0	GO:2000037	regulation of stomatal complex patterning	1	4.27414	1	0.233965	0.226385	Client Text Box Input	+
0	GO:0010244	response to low fluence blue light stimulus by blue low-fluence system	1	4.27414	1	0.233965	0.226385	Client Text Box Input	+
1	GO:0009645	response to low light intensity stimulus	1	2.02459	1	0.493927	0.401575	Client Text Box Input	+
1	GO:0009637	response to blue light	8	3.23935	0.063105	2.46963	0.00470933	Client Text Box Input	+
0	GO:0009643	photosynthetic acclimation	1	4.27414	1	0.233965	0.226385	Client Text Box Input	+
0	GO:0048235	pollen sperm cell differentiation	4	4.15862	0.204162	0.961858	0.0197212	Client Text Box Input	+
1	GO:0048232	male gamete generation	4	2.19813	0.761243	1.81973	0.118342	Client Text Box Input	+
2	GO:0007276	gamete generation	4	1.94771	0.924993	2.0537	0.159466	Client Text Box Input	+
0	GO:0031930	mitochondria-nucleus signaling pathway	1	3.84672	1	0.259962	0.245994	Client Text Box Input	+
0	GO:0042023	DNA endoreduplication	2	3.84672	0.69271	0.519923	0.106178	Client Text Box Input	+
1	GO:0044786	cell cycle DNA replication	3	3.2056	0.536202	0.935862	0.0756241	Client Text Box Input	+
0	GO:0080188	RNA-directed DNA methylation	2	3.84672	0.691953	0.519923	0.106178	Client Text Box Input	+
1	GO:0031047	gene silencing by RNA	4	1.27164	1	3.14553	0.561915	Client Text Box Input	+
1	GO:0006306	DNA methylation	2	1.6028	1	1.24782	0.362688	Client Text Box Input	+
2	GO:0044728	DNA methylation or demethylation	2	1.32646	1	1.50778	0.66539	Client Text Box Input	+
3	GO:0006304	DNA modification	2	1.24088	1	1.61176	0.67793	Client Text Box Input	+
2	GO:0006305	DNA alkylation	2	1.6028	1	1.24782	0.362688	Client Text Box Input	+
0	GO:0080001	mucilage extrusion from seed coat	1	3.84672	1	0.259962	0.245994	Client Text Box Input	+
1	GO:0009845	seed germination	9	3.72263	0.0190029	2.41764	0.00115362	Client Text Box Input	+
2	GO:0090351	seedling development	9	2.98453	0.0620969	3.01555	0.00462369	Client Text Box Input	+
0	GO:0010117	photoprotection	1	3.84672	1	0.259962	0.245994	Client Text Box Input	+
0	GO:0009934	regulation of meristem structural organization	2	3.66355	0.743208	0.545919	0.114416	Client Text Box Input	+
0	GO:0080022	primary root development	3	3.6063	0.451739	0.831877	0.0582571	Client Text Box Input	+
0	GO:0010311	lateral root formation	5	3.56178	0.1789	1.40379	0.016741	Client Text Box Input	+
1	GO:0010102	lateral root morphogenesis	5	2.78748	0.350318	1.79373	0.039714	Client Text Box Input	+
2	GO:0048527	lateral root development	12	4.01397	0.0021071	2.98956	9.6468e-05	Client Text Box Input	+
3	GO:0048528	post-embryonic root development	14	4.24048	0.000373861	3.30151	1.47965e-05	Client Text Box Input	+
4	GO:0090696	post-embryonic plant organ development	18	4.04918	4.92153e-05	4.44534	1.70021e-06	Client Text Box Input	+
2	GO:0010101	post-embryonic root morphogenesis	5	2.74766	0.360899	1.81973	0.0417003	Client Text Box Input	+
3	GO:0090697	post-embryonic plant organ morphogenesis	9	3.03689	0.0564956	2.96356	0.00415925	Client Text Box Input	+
0	GO:0010047	fruit dehiscence	1	3.49702	1	0.285958	0.265106	Client Text Box Input	+
0	GO:1902584	positive regulation of response to water deprivation	1	3.49702	1	0.285958	0.265106	Client Text Box Input	+
1	GO:2000070	regulation of response to water deprivation	2	2.48176	1	0.805881	0.203421	Client Text Box Input	+
0	GO:0016973	poly(A)+ mRNA export from nucleus	1	3.49702	1	0.285958	0.265106	Client Text Box Input	+
1	GO:0006406	mRNA export from nucleus	1	1.2021	1	0.831877	0.571471	Client Text Box Input	+
2	GO:0071427	mRNA-containing ribonucleoprotein complex export from nucleus	1	1.2021	1	0.831877	0.571471	Client Text Box Input	+
0	GO:0080183	response to photooxidative stress	1	3.49702	1	0.285958	0.265106	Client Text Box Input	+
1	GO:0006979	response to oxidative stress	13	1.11873	1	11.6203	0.652316	Client Text Box Input	+
0	GO:0019430	removal of superoxide radicals	1	3.49702	1	0.285958	0.265106	Client Text Box Input	+
1	GO:0098869	cellular oxidant detoxification	1	1.53869	1	0.649904	0.487043	Client Text Box Input	+
2	GO:1990748	cellular detoxification	1	1.0123	1	0.987854	1	Client Text Box Input	+
1	GO:0006801	superoxide metabolic process	1	3.2056	1	0.311954	0.283734	Client Text Box Input	+
1	GO:0071451	cellular response to superoxide	1	3.49702	1	0.285958	0.265106	Client Text Box Input	+
2	GO:0000303	response to superoxide	1	2.95902	1	0.33795	0.301891	Client Text Box Input	+
3	GO:0000305	response to oxygen radical	1	2.95902	1	0.33795	0.301891	Client Text Box Input	+
4	GO:0000302	response to reactive oxygen species	9	2.23358	0.3454	4.0294	0.0389828	Client Text Box Input	+
2	GO:0071450	cellular response to oxygen radical	1	3.49702	1	0.285958	0.265106	Client Text Box Input	+
3	GO:0034614	cellular response to reactive oxygen species	2	2.4042	1	0.831877	0.212744	Client Text Box Input	+
4	GO:0034599	cellular response to oxidative stress	2	1.09906	1	1.81973	0.704983	Client Text Box Input	+
0	GO:0009638	phototropism	2	3.49702	0.757318	0.571915	0.122812	Client Text Box Input	+
0	GO:0009585	red, far-red light phototransduction	5	3.49702	0.189182	1.42979	0.0178935	Client Text Box Input	+
1	GO:0007602	phototransduction	5	3.49702	0.189518	1.42979	0.0178935	Client Text Box Input	+
2	GO:0009583	detection of light stimulus	5	3.43457	0.199783	1.45578	0.0190972	Client Text Box Input	+
3	GO:0009582	detection of abiotic stimulus	5	3.05295	0.27423	1.63776	0.0290188	Client Text Box Input	+
3	GO:0009581	detection of external stimulus	5	3.05295	0.273796	1.63776	0.0290188	Client Text Box Input	+
0	GO:0010030	positive regulation of seed germination	2	3.34498	0.807468	0.597912	0.131351	Client Text Box Input	+
0	GO:2000012	regulation of auxin polar transport	2	3.34498	0.804152	0.597912	0.131351	Client Text Box Input	+
0	GO:0010150	leaf senescence	9	3.32889	0.0350166	2.7036	0.0023548	Client Text Box Input	+
0	GO:0010078	maintenance of root meristem identity	1	3.2056	1	0.311954	0.283734	Client Text Box Input	+
0	GO:0035265	organ growth	1	3.2056	1	0.311954	0.283734	Client Text Box Input	+
0	GO:0009970	cellular response to sulfate starvation	1	3.2056	1	0.311954	0.283734	Client Text Box Input	+
0	GO:2000032	regulation of secondary shoot formation	1	3.2056	1	0.311954	0.283734	Client Text Box Input	+
1	GO:0060688	regulation of morphogenesis of a branching structure	1	3.2056	1	0.311954	0.283734	Client Text Box Input	+
0	GO:0009556	microsporogenesis	2	3.2056	0.843375	0.623908	0.14002	Client Text Box Input	+
0	GO:0048766	root hair initiation	1	2.95902	1	0.33795	0.301891	Client Text Box Input	+
1	GO:0000904	cell morphogenesis involved in differentiation	8	1.41815	1	5.64117	0.286481	Client Text Box Input	+
2	GO:0000902	cell morphogenesis	12	1.3003	1	9.22864	0.317815	Client Text Box Input	+
3	GO:0032989	cellular component morphogenesis	14	1.37033	1	10.2165	0.26192	Client Text Box Input	+
1	GO:0048765	root hair cell differentiation	4	1.42471	1	2.80758	0.372048	Client Text Box Input	+
2	GO:0048764	trichoblast maturation	4	1.42471	1	2.80758	0.372048	Client Text Box Input	+
3	GO:0048469	cell maturation	4	1.41164	1	2.83358	0.537703	Client Text Box Input	+
4	GO:0021700	developmental maturation	9	1.79381	0.699023	5.01726	0.10738	Client Text Box Input	+
3	GO:0010054	trichoblast differentiation	4	1.37383	1	2.91157	0.542864	Client Text Box Input	+
3	GO:0071695	anatomical structure maturation	8	1.76861	0.856762	4.52333	0.145835	Client Text Box Input	+
0	GO:0048354	mucilage biosynthetic process involved in seed coat development	1	2.74766	1	0.363946	0.319588	Client Text Box Input	+
1	GO:0048359	mucilage metabolic process involved in seed coat development	2	3.66355	0.742399	0.545919	0.114416	Client Text Box Input	+
2	GO:0010214	seed coat development	4	3.49702	0.304414	1.14383	0.0330296	Client Text Box Input	+
0	GO:0009870	defense response signaling pathway, resistance gene-dependent	1	2.56448	1	0.389942	0.336837	Client Text Box Input	+
0	GO:0009862	systemic acquired resistance, salicylic acid mediated signaling pathway	1	2.56448	1	0.389942	0.336837	Client Text Box Input	+
1	GO:0009627	systemic acquired resistance	2	1.26122	1	1.58577	0.674714	Client Text Box Input	+
2	GO:0009814	defense response, incompatible interaction	6	1.33412	1	4.49734	0.467005	Client Text Box Input	+
1	GO:0009863	salicylic acid mediated signaling pathway	6	5.77008	0.0171073	1.03985	0.0010242	Client Text Box Input	+
2	GO:0071446	cellular response to salicylic acid stimulus	6	4.71027	0.0384279	1.27381	0.00261642	Client Text Box Input	+
3	GO:0071236	cellular response to antibiotic	6	3.66355	0.0974767	1.63776	0.00804269	Client Text Box Input	+
3	GO:0009751	response to salicylic acid	51	9.38674	2.65735e-28	5.4332	2.40645e-30	Client Text Box Input	+
0	GO:0052544	defense response by callose deposition in cell wall	1	2.4042	1	0.415939	0.353649	Client Text Box Input	+
1	GO:0052482	defense response by cell wall thickening	1	2.26278	1	0.441935	0.370036	Client Text Box Input	+
2	GO:0052386	cell wall thickening	2	2.56448	1	0.779885	0.194145	Client Text Box Input	+
1	GO:0052543	callose deposition in cell wall	2	2.84942	0.944877	0.701896	0.166696	Client Text Box Input	+
2	GO:0052545	callose localization	2	2.26278	1	0.883869	0.231502	Client Text Box Input	+
3	GO:0033037	polysaccharide localization	2	2.07931	1	0.961858	0.2598	Client Text Box Input	+
1	GO:0052542	defense response by callose deposition	1	2.02459	1	0.493927	0.401575	Client Text Box Input	+
0	GO:0010197	polar nucleus fusion	2	2.4042	1	0.831877	0.212744	Client Text Box Input	+
1	GO:0009559	embryo sac central cell differentiation	2	2.26278	1	0.883869	0.231502	Client Text Box Input	+
2	GO:0009561	megagametogenesis	2	1.09906	1	1.81973	0.704983	Client Text Box Input	+
1	GO:0000741	karyogamy	2	2.4042	1	0.831877	0.212744	Client Text Box Input	+
2	GO:0006997	nucleus organization	2	1.30397	1	1.53377	0.668439	Client Text Box Input	+
0	GO:0009960	endosperm development	2	2.33135	1	0.857873	0.222107	Client Text Box Input	+
0	GO:0010588	cotyledon vascular tissue pattern formation	1	2.26278	1	0.441935	0.370036	Client Text Box Input	+
1	GO:0010051	xylem and phloem pattern formation	2	1.11499	1	1.79373	0.701509	Client Text Box Input	+
1	GO:0048826	cotyledon morphogenesis	1	1.74851	1	0.571915	0.445952	Client Text Box Input	+
2	GO:0048825	cotyledon development	6	4.43853	0.0482024	1.3518	0.00342744	Client Text Box Input	+
2	GO:0048598	embryonic morphogenesis	1	1.13139	1	0.883869	0.592937	Client Text Box Input	+
0	GO:0010152	pollen maturation	1	2.13707	1	0.467931	0.386008	Client Text Box Input	+
0	GO:0016036	cellular response to phosphate starvation	4	2.07931	0.829242	1.92372	0.136005	Client Text Box Input	+
0	GO:0009631	cold acclimation	3	2.06074	1	1.45578	0.188085	Client Text Box Input	+
0	GO:0009789	positive regulation of abscisic acid-activated signaling pathway	2	1.97268	1	1.01385	0.278693	Client Text Box Input	+
1	GO:1905959	positive regulation of cellular response to alcohol	2	1.97268	1	1.01385	0.278693	Client Text Box Input	+
2	GO:1901421	positive regulation of response to alcohol	2	1.97268	1	1.01385	0.278693	Client Text Box Input	+
0	GO:0051017	actin filament bundle assembly	1	1.92336	1	0.519923	0.416749	Client Text Box Input	+
1	GO:0061572	actin filament bundle organization	1	1.92336	1	0.519923	0.416749	Client Text Box Input	+
0	GO:0009816	defense response to bacterium, incompatible interaction	2	1.83177	1	1.09184	0.306954	Client Text Box Input	+
0	GO:0009785	blue light signaling pathway	1	1.83177	1	0.545919	0.431538	Client Text Box Input	+
1	GO:0071483	cellular response to blue light	1	1.42471	1	0.701896	0.512731	Client Text Box Input	+
1	GO:0030522	intracellular receptor signaling pathway	1	1.83177	1	0.545919	0.431538	Client Text Box Input	+
0	GO:0010025	wax biosynthetic process	1	1.74851	1	0.571915	0.445952	Client Text Box Input	+
1	GO:1901570	fatty acid derivative biosynthetic process	1	1.53869	1	0.649904	0.487043	Client Text Box Input	+
2	GO:1901568	fatty acid derivative metabolic process	1	1.0123	1	0.987854	1	Client Text Box Input	+
1	GO:0010166	wax metabolic process	1	1.67249	1	0.597912	0.460002	Client Text Box Input	+
0	GO:0048768	root hair cell tip growth	1	1.74851	1	0.571915	0.445952	Client Text Box Input	+
0	GO:0000162	tryptophan biosynthetic process	1	1.67249	1	0.597912	0.460002	Client Text Box Input	+
1	GO:0046219	indolalkylamine biosynthetic process	1	1.67249	1	0.597912	0.460002	Client Text Box Input	+
2	GO:0006586	indolalkylamine metabolic process	1	1.24088	1	0.805881	0.560318	Client Text Box Input	+
1	GO:0006568	tryptophan metabolic process	1	1.24088	1	0.805881	0.560318	Client Text Box Input	+
0	GO:0002213	defense response to insect	1	1.67249	1	0.597912	0.460002	Client Text Box Input	+
0	GO:0071456	cellular response to hypoxia	10	1.6439	0.852328	6.0831	0.144937	Client Text Box Input	+
1	GO:0036294	cellular response to decreased oxygen levels	10	1.62997	0.861034	6.13509	0.146851	Client Text Box Input	+
2	GO:0071453	cellular response to oxygen levels	10	1.62997	0.861881	6.13509	0.146851	Client Text Box Input	+
0	GO:0019432	triglyceride biosynthetic process	1	1.53869	1	0.649904	0.487043	Client Text Box Input	+
1	GO:0006641	triglyceride metabolic process	1	1.24088	1	0.805881	0.560318	Client Text Box Input	+
2	GO:0006639	acylglycerol metabolic process	1	1.09906	1	0.909865	0.603264	Client Text Box Input	+
3	GO:0006638	neutral lipid metabolic process	1	1.09906	1	0.909865	0.603264	Client Text Box Input	+
1	GO:0046463	acylglycerol biosynthetic process	1	1.37383	1	0.727892	0.52509	Client Text Box Input	+
2	GO:0046460	neutral lipid biosynthetic process	1	1.37383	1	0.727892	0.52509	Client Text Box Input	+
0	GO:0010091	trichome branching	1	1.42471	1	0.701896	0.512731	Client Text Box Input	+
1	GO:0010090	trichome morphogenesis	5	3.15305	0.250004	1.58577	0.0259102	Client Text Box Input	+
2	GO:0010026	trichome differentiation	8	3.79923	0.0292203	2.10569	0.00190131	Client Text Box Input	+
0	GO:0009624	response to nematode	3	1.42471	1	2.10569	0.473934	Client Text Box Input	+
0	GO:0009834	plant-type secondary cell wall biogenesis	2	1.32646	1	1.50778	0.66539	Client Text Box Input	+
0	GO:0010305	leaf vascular tissue pattern formation	1	1.24088	1	0.805881	0.560318	Client Text Box Input	+
0	GO:0009958	positive gravitropism	1	1.2021	1	0.831877	0.571471	Client Text Box Input	+
1	GO:0009630	gravitropism	5	2.28972	0.536332	2.18368	0.0757322	Client Text Box Input	+
2	GO:0009629	response to gravity	6	2.50873	0.341708	2.39165	0.0385088	Client Text Box Input	+
0	GO:0080167	response to karrikin	4	1.2021	1	3.32751	0.579708	Client Text Box Input	+
0	GO:0000381	regulation of alternative mRNA splicing, via spliceosome	1	1.13139	1	0.883869	0.592937	Client Text Box Input	+
3	GO:1903311	regulation of mRNA metabolic process	2	1.2021	1	1.66375	0.684498	Client Text Box Input	+
0	GO:0042631	cellular response to water deprivation	1	1.09906	1	0.909865	0.603264	Client Text Box Input	+
1	GO:0071462	cellular response to water stimulus	1	1.06853	1	0.935862	0.613329	Client Text Box Input	+
0	GO:0080092	regulation of pollen tube growth	1	1.09906	1	0.909865	0.603264	Client Text Box Input	+
1	GO:0051510	regulation of unidimensional cell growth	3	1.72241	1	1.74174	0.261445	Client Text Box Input	+
2	GO:0001558	regulation of cell growth	5	1.83177	1	2.7296	0.206616	Client Text Box Input	+
0	GO:0042128	nitrate assimilation	1	1.0123	1	0.987854	1	Client Text Box Input	+
1	GO:0042126	nitrate metabolic process	1	1.0123	1	0.987854	1	Client Text Box Input	+
2	GO:0009741	response to brassinosteroid	3	1.04911	1	2.85958	0.764496	Client Text Box Input	+
2	GO:0043044	ATP-dependent chromatin remodeling	1	1.83177	1	0.545919	0.431538	Client Text Box Input	+
2	GO:0007163	establishment or maintenance of cell polarity	1	1.67249	1	0.597912	0.460002	Client Text Box Input	+
2	GO:0043067	regulation of programmed cell death	4	2.48176	0.594549	1.61176	0.0863457	Client Text Box Input	+
3	GO:0010941	regulation of cell death	5	2.43463	0.475855	2.0537	0.0622451	Client Text Box Input	+
1	GO:0043068	positive regulation of programmed cell death	4	8.09836	0.036484	0.493927	0.00246572	Client Text Box Input	+
2	GO:0010942	positive regulation of cell death	4	5.69885	0.0918223	0.701896	0.00746836	Client Text Box Input	+
2	GO:0050777	negative regulation of immune response	1	1.53869	1	0.649904	0.487043	Client Text Box Input	+
3	GO:0002683	negative regulation of immune system process	1	1.42471	1	0.701896	0.512731	Client Text Box Input	+
2	GO:0034504	protein localization to nucleus	2	1.26122	1	1.58577	0.674714	Client Text Box Input	+
1	GO:0010093	specification of floral organ identity	1	2.95902	1	0.33795	0.301891	Client Text Box Input	+
2	GO:0048449	floral organ formation	2	3.07738	0.869948	0.649904	0.148809	Client Text Box Input	+
3	GO:0048444	floral organ morphogenesis	4	3.57835	0.286328	1.11783	0.0308752	Client Text Box Input	+
2	GO:0090701	specification of plant organ identity	1	2.74766	1	0.363946	0.319588	Client Text Box Input	+
1	GO:0048462	carpel formation	1	9.61681	0.755164	0.103985	0.120436	Client Text Box Input	+
2	GO:0048445	carpel morphogenesis	1	6.4112	0.935712	0.155977	0.164452	Client Text Box Input	+
2	GO:0008356	asymmetric cell division	4	6.4112	0.0668768	0.623908	0.00515904	Client Text Box Input	+
1	GO:0016571	histone methylation	4	2.84942	0.457984	1.40379	0.0592929	Client Text Box Input	+
2	GO:0016570	histone modification	13	2.99445	0.0127576	4.34136	0.000714582	Client Text Box Input	+
3	GO:0016569	covalent chromatin modification	13	2.90741	0.0158771	4.47134	0.000921258	Client Text Box Input	+
1	GO:0034284	response to monosaccharide	6	3.39417	0.131046	1.76774	0.011186	Client Text Box Input	+
2	GO:0000398	mRNA splicing, via spliceosome	5	1.02306	1	4.88728	0.8189	Client Text Box Input	+
2	GO:0010218	response to far red light	4	2.95902	0.424784	1.3518	0.0533562	Client Text Box Input	+
1	GO:0061014	positive regulation of mRNA catabolic process	1	7.69344	0.850225	0.129981	0.142726	Client Text Box Input	+
2	GO:0061013	regulation of mRNA catabolic process	1	2.74766	1	0.363946	0.319588	Client Text Box Input	+
2	GO:1903313	positive regulation of mRNA metabolic process	1	3.2056	1	0.311954	0.283734	Client Text Box Input	+
2	GO:0045926	negative regulation of growth	3	3.6063	0.452917	0.831877	0.0582571	Client Text Box Input	+
2	GO:0008283	cell population proliferation	2	5.91803	0.428667	0.33795	0.0541315	Client Text Box Input	+
2	GO:0033260	nuclear DNA replication	1	2.4042	1	0.415939	0.353649	Client Text Box Input	+
2	GO:0034968	histone lysine methylation	4	4.04918	0.216372	0.987854	0.0213723	Client Text Box Input	+
3	GO:0006270	DNA replication initiation	1	1.92336	1	0.519923	0.416749	Client Text Box Input	+
2	GO:0046173	polyol biosynthetic process	1	1.32646	1	0.753889	0.537135	Client Text Box Input	+
1	GO:0033619	membrane protein proteolysis	1	4.8084	1	0.207969	0.206268	Client Text Box Input	+
2	GO:0009611	response to wounding	15	2.73464	0.0125017	5.48519	0.000698152	Client Text Box Input	+
2	GO:0030010	establishment of cell polarity	1	4.27414	1	0.233965	0.226385	Client Text Box Input	+
1	GO:0009746	response to hexose	6	3.6063	0.103132	1.66375	0.00861309	Client Text Box Input	+
2	GO:2001038	regulation of cellular response to drug	2	3.2056	0.847656	0.623908	0.14002	Client Text Box Input	+
3	GO:2001023	regulation of response to drug	2	3.2056	0.846797	0.623908	0.14002	Client Text Box Input	+
1	GO:0009299	mRNA transcription	1	5.49532	1	0.181973	0.185628	Client Text Box Input	+
1	GO:0007129	synapsis	1	1.37383	1	0.727892	0.52509	Client Text Box Input	+
2	GO:0045143	homologous chromosome segregation	1	1.16567	1	0.857873	0.582342	Client Text Box Input	+
2	GO:1902930	regulation of alcohol biosynthetic process	2	4.27414	0.619123	0.467931	0.090226	Client Text Box Input	+
1	GO:0043647	inositol phosphate metabolic process	1	1.42471	1	0.701896	0.512731	Client Text Box Input	+
1	GO:0033206	meiotic cytokinesis	1	4.8084	1	0.207969	0.206268	Client Text Box Input	+
2	GO:2000377	regulation of reactive oxygen species metabolic process	7	4.98649	0.0151547	1.40379	0.000866637	Client Text Box Input	+
1	GO:0009651	response to salt stress	46	3.7729	8.5532e-12	12.1922	1.72126e-13	Client Text Box Input	+
1	GO:0009649	entrainment of circadian clock	1	2.56448	1	0.389942	0.336837	Client Text Box Input	+
1	GO:0009648	photoperiodism	7	3.54303	0.0669683	1.97571	0.00512117	Client Text Box Input	+
2	GO:0050688	regulation of defense response to virus	1	2.95902	1	0.33795	0.301891	Client Text Box Input	+
3	GO:0002697	regulation of immune effector process	1	2.95902	1	0.33795	0.301891	Client Text Box Input	+
1	GO:0010927	cellular component assembly involved in morphogenesis	2	1.83177	1	1.09184	0.306954	Client Text Box Input	+
4	GO:0010959	regulation of metal ion transport	1	2.13707	1	0.467931	0.386008	Client Text Box Input	+
1	GO:0044773	mitotic DNA damage checkpoint	1	5.49532	1	0.181973	0.185628	Client Text Box Input	+
2	GO:0000077	DNA damage checkpoint	1	3.2056	1	0.311954	0.283734	Client Text Box Input	+
2	GO:0072348	sulfur compound transport	1	1.67249	1	0.597912	0.460002	Client Text Box Input	+
1	GO:0032875	regulation of DNA endoreduplication	2	2.19813	1	0.909865	0.24092	Client Text Box Input	+
2	GO:0030656	regulation of vitamin metabolic process	1	3.84672	1	0.259962	0.245994	Client Text Box Input	+
2	GO:0019747	regulation of isoprenoid metabolic process	4	4.8084	0.142181	0.831877	0.0126611	Client Text Box Input	+
1	GO:0006591	ornithine metabolic process	1	5.49532	1	0.181973	0.185628	Client Text Box Input	+
1	GO:0035196	production of miRNAs involved in gene silencing by miRNA	1	1.67249	1	0.597912	0.460002	Client Text Box Input	+
2	GO:0035195	gene silencing by miRNA	1	1.2021	1	0.831877	0.571471	Client Text Box Input	+
1	GO:0009410	response to xenobiotic stimulus	4	15.3869	0.00653122	0.259962	0.000334064	Client Text Box Input	+
1	GO:0010224	response to UV-B	6	3.25075	0.148982	1.84573	0.0134417	Client Text Box Input	+
1	GO:0009646	response to absence of light	4	3.49702	0.303944	1.14383	0.0330296	Client Text Box Input	+
1	GO:0071472	cellular response to salt stress	4	4.27414	0.19123	0.935862	0.0181513	Client Text Box Input	+
2	GO:0006972	hyperosmotic response	6	3.39417	0.130789	1.76774	0.011186	Client Text Box Input	+
1	GO:0042538	hyperosmotic salinity response	6	4.04918	0.0669365	1.48178	0.00517487	Client Text Box Input	+
2	GO:0042542	response to hydrogen peroxide	6	4.19642	0.0595214	1.42979	0.00441195	Client Text Box Input	+
1	GO:0010193	response to ozone	1	1.16567	1	0.857873	0.582342	Client Text Box Input	+
1	GO:0031365	N-terminal protein amino acid modification	1	1.92336	1	0.519923	0.416749	Client Text Box Input	+
1	GO:0035601	protein deacylation	8	7.15669	0.00092917	1.11783	3.97348e-05	Client Text Box Input	+
2	GO:0098732	macromolecule deacylation	8	6.99404	0.00106145	1.14383	4.59256e-05	Client Text Box Input	+
2	GO:0043488	regulation of mRNA stability	1	4.27414	1	0.233965	0.226385	Client Text Box Input	+
3	GO:0043487	regulation of RNA stability	1	3.2056	1	0.311954	0.283734	Client Text Box Input	+
1	GO:0016575	histone deacetylation	8	7.69344	0.000615217	1.03985	2.51741e-05	Client Text Box Input	+
2	GO:0006476	protein deacetylation	8	7.5058	0.000707462	1.06584	2.94232e-05	Client Text Box Input	+
1	GO:0010208	pollen wall assembly	2	1.92336	1	1.03985	0.28813	Client Text Box Input	+
2	GO:0035065	regulation of histone acetylation	1	3.2056	1	0.311954	0.283734	Client Text Box Input	+
3	GO:2000756	regulation of peptidyl-lysine acetylation	1	3.2056	1	0.311954	0.283734	Client Text Box Input	+
4	GO:1901983	regulation of protein acetylation	1	3.2056	1	0.311954	0.283734	Client Text Box Input	+
1	GO:0035067	negative regulation of histone acetylation	1	5.49532	1	0.181973	0.185628	Client Text Box Input	+
2	GO:2000757	negative regulation of peptidyl-lysine acetylation	1	5.49532	1	0.181973	0.185628	Client Text Box Input	+
3	GO:1901984	negative regulation of protein acetylation	1	5.49532	1	0.181973	0.185628	Client Text Box Input	+
1	GO:0031124	mRNA 3'-end processing	1	1.32646	1	0.753889	0.537135	Client Text Box Input	+
1	GO:0010200	response to chitin	26	7.24745	4.44136e-12	3.58747	8.86335e-14	Client Text Box Input	+
1	GO:0034756	regulation of iron ion transport	1	5.49532	1	0.181973	0.185628	Client Text Box Input	+
1	GO:0010043	response to zinc ion	2	1.83177	1	1.09184	0.306954	Client Text Box Input	+
1	GO:0010042	response to manganese ion	1	9.61681	0.769733	0.103985	0.120436	Client Text Box Input	+
1	GO:0010039	response to iron ion	1	1.53869	1	0.649904	0.487043	Client Text Box Input	+
1	GO:0010044	response to aluminum ion	2	5.49532	0.468205	0.363946	0.0608517	Client Text Box Input	+
1	GO:0010167	response to nitrate	1	1.06853	1	0.935862	0.613329	Client Text Box Input	+
1	GO:0061087	positive regulation of histone H3-K27 methylation	2	9.61681	0.244829	0.207969	0.0252096	Client Text Box Input	+
2	GO:0043543	protein acylation	4	1.85384	1	2.15768	0.286082	Client Text Box Input	+
2	GO:0010119	regulation of stomatal movement	5	2.23647	0.570652	2.23567	0.0815355	Client Text Box Input	+
2	GO:2000030	regulation of response to red or far red light	2	1.78917	1	1.11783	0.316331	Client Text Box Input	+
1	GO:1903427	negative regulation of reactive oxygen species biosynthetic process	1	12.8224	0.660381	0.0779885	0.0975676	Client Text Box Input	+
2	GO:1903426	regulation of reactive oxygen species biosynthetic process	1	2.95902	1	0.33795	0.301891	Client Text Box Input	+
2	GO:2000378	negative regulation of reactive oxygen species metabolic process	1	9.61681	0.761571	0.103985	0.120436	Client Text Box Input	+
2	GO:0010310	regulation of hydrogen peroxide metabolic process	1	2.56448	1	0.389942	0.336837	Client Text Box Input	+
1	GO:0010115	regulation of abscisic acid biosynthetic process	2	5.49532	0.465801	0.363946	0.0608517	Client Text Box Input	+
1	GO:0090342	regulation of cell aging	1	9.61681	0.764001	0.103985	0.120436	Client Text Box Input	+
2	GO:0022611	dormancy process	1	1.2021	1	0.831877	0.571471	Client Text Box Input	+
1	GO:0010162	seed dormancy process	1	1.2021	1	0.831877	0.571471	Client Text Box Input	+
2	GO:0010431	seed maturation	4	2.74766	0.498684	1.45578	0.0655657	Client Text Box Input	+
1	GO:0048465	corolla development	2	4.8084	0.534213	0.415939	0.0750746	Client Text Box Input	+
1	GO:1900150	regulation of defense response to fungus	3	4.61607	0.30425	0.649904	0.0331649	Client Text Box Input	+
2	GO:0002237	response to molecule of bacterial origin	3	3.39417	0.50587	0.883869	0.0666802	Client Text Box Input	+
2	GO:0016573	histone acetylation	2	1.67249	1	1.19582	0.344268	Client Text Box Input	+
3	GO:0018393	internal peptidyl-lysine acetylation	2	1.67249	1	1.19582	0.344268	Client Text Box Input	+
4	GO:0006475	internal protein amino acid acetylation	2	1.67249	1	1.19582	0.344268	Client Text Box Input	+
5	GO:0006473	protein acetylation	4	2.79762	0.476334	1.42979	0.0623876	Client Text Box Input	+
4	GO:0018394	peptidyl-lysine acetylation	2	1.67249	1	1.19582	0.344268	Client Text Box Input	+
1	GO:0043966	histone H3 acetylation	1	1.83177	1	0.545919	0.431538	Client Text Box Input	+
1	GO:0008272	sulfate transport	1	3.2056	1	0.311954	0.283734	Client Text Box Input	+
2	GO:1901463	regulation of tetrapyrrole biosynthetic process	1	2.02459	1	0.493927	0.401575	Client Text Box Input	+
1	GO:0010380	regulation of chlorophyll biosynthetic process	1	2.13707	1	0.467931	0.386008	Client Text Box Input	+
1	GO:0030308	negative regulation of cell growth	1	2.95902	1	0.33795	0.301891	Client Text Box Input	+
1	GO:0010227	floral organ abscission	2	2.95902	0.917456	0.6759	0.157705	Client Text Box Input	+
1	GO:0006378	mRNA polyadenylation	1	1.74851	1	0.571915	0.445952	Client Text Box Input	+
2	GO:0043631	RNA polyadenylation	1	1.67249	1	0.597912	0.460002	Client Text Box Input	+
1	GO:0009954	proximal/distal pattern formation	2	9.61681	0.245228	0.207969	0.0252096	Client Text Box Input	+
1	GO:0010099	regulation of photomorphogenesis	2	2.33135	1	0.857873	0.222107	Client Text Box Input	+
1	GO:0006474	N-terminal protein amino acid acetylation	1	4.27414	1	0.233965	0.226385	Client Text Box Input	+
1	GO:0001173	DNA-templated transcriptional start site selection	1	5.49532	1	0.181973	0.185628	Client Text Box Input	+
2	GO:0090069	regulation of ribosome biogenesis	1	4.8084	1	0.207969	0.206268	Client Text Box Input	+
1	GO:0090070	positive regulation of ribosome biogenesis	1	9.61681	0.757554	0.103985	0.120436	Client Text Box Input	+
1	GO:1902074	response to salt	4	8.09836	0.0363937	0.493927	0.00246572	Client Text Box Input	+
2	GO:0046686	response to cadmium ion	15	1.67735	0.460136	8.94268	0.0597258	Client Text Box Input	+
1	GO:1902183	regulation of shoot apical meristem development	1	3.84672	1	0.259962	0.245994	Client Text Box Input	+
1	GO:0061157	mRNA destabilization	1	19.2336	0.541532	0.0519923	0.0741053	Client Text Box Input	+
2	GO:0050779	RNA destabilization	1	19.2336	0.537579	0.0519923	0.0741053	Client Text Box Input	+
1	GO:0010229	inflorescence development	1	1.53869	1	0.649904	0.487043	Client Text Box Input	+
1	GO:0009861	jasmonic acid and ethylene-dependent systemic resistance	1	2.4042	1	0.415939	0.353649	Client Text Box Input	+
1	GO:0048573	photoperiodism, flowering	7	4.07986	0.0367254	1.71575	0.00249434	Client Text Box Input	+
2	GO:0010228	vegetative to reproductive phase transition of meristem	13	2.90741	0.0158313	4.47134	0.000921258	Client Text Box Input	+
1	GO:0009737	response to abscisic acid	59	4.06005	1.66702e-16	14.5319	2.48809e-18	Client Text Box Input	+
1	GO:0010371	regulation of gibberellin biosynthetic process	2	7.69344	0.322121	0.259962	0.0357612	Client Text Box Input	+
1	GO:0071452	cellular response to singlet oxygen	1	6.4112	0.948381	0.155977	0.164452	Client Text Box Input	+
2	GO:0000304	response to singlet oxygen	1	3.49702	1	0.285958	0.265106	Client Text Box Input	+
1	GO:2000033	regulation of seed dormancy process	4	11.8361	0.0131897	0.33795	0.000747632	Client Text Box Input	+
2	GO:2000034	regulation of seed maturation	8	14.6542	1.37396e-05	0.545919	4.37787e-07	Client Text Box Input	+
1	GO:2000693	positive regulation of seed maturation	1	9.61681	0.76563	0.103985	0.120436	Client Text Box Input	+
1	GO:2000692	negative regulation of seed maturation	2	19.2336	0.106964	0.103985	0.00898687	Client Text Box Input	+
1	GO:1990359	stress response to zinc ion	1	19.2336	0.531757	0.0519923	0.0741053	Client Text Box Input	+
1	GO:0051568	histone H3-K4 methylation	2	6.4112	0.410412	0.311954	0.0476967	Client Text Box Input	+
1	GO:0018023	peptidyl-lysine trimethylation	1	9.61681	0.760764	0.103985	0.120436	Client Text Box Input	+
2	GO:0071219	cellular response to molecule of bacterial origin	1	5.49532	1	0.181973	0.185628	Client Text Box Input	+
2	GO:0009567	double fertilization forming a zygote and endosperm	4	1.94771	0.924094	2.0537	0.159466	Client Text Box Input	+
3	GO:0009566	fertilization	4	1.94771	0.923197	2.0537	0.159466	Client Text Box Input	+
2	GO:2000214	regulation of proline metabolic process	1	9.61681	0.758354	0.103985	0.120436	Client Text Box Input	+
3	GO:0000820	regulation of glutamine family amino acid metabolic process	1	7.69344	0.854494	0.129981	0.142726	Client Text Box Input	+
1	GO:2000031	regulation of salicylic acid mediated signaling pathway	2	3.34498	0.804978	0.597912	0.131351	Client Text Box Input	+
1	GO:0010286	heat acclimation	2	1.57009	1	1.27381	0.371825	Client Text Box Input	+
2	GO:0048441	petal development	2	4.8084	0.533576	0.415939	0.0750746	Client Text Box Input	+
2	GO:0048439	flower morphogenesis	1	9.61681	0.754371	0.103985	0.120436	Client Text Box Input	+
2	GO:0071331	cellular response to hexose stimulus	5	11.3139	0.00388389	0.441935	0.000189538	Client Text Box Input	+
3	GO:0071326	cellular response to monosaccharide stimulus	5	11.3139	0.00387059	0.441935	0.000189538	Client Text Box Input	+
1	GO:0009738	abscisic acid-activated signaling pathway	20	4.04918	1.42703e-05	4.93927	4.57089e-07	Client Text Box Input	+
2	GO:0071215	cellular response to abscisic acid stimulus	22	3.8999	7.19342e-06	5.64117	2.23173e-07	Client Text Box Input	+
3	GO:0097306	cellular response to alcohol	22	3.8999	7.15475e-06	5.64117	2.23173e-07	Client Text Box Input	+
2	GO:0051196	regulation of coenzyme metabolic process	1	4.8084	1	0.207969	0.206268	Client Text Box Input	+
1	GO:2000082	regulation of L-ascorbic acid biosynthetic process	1	5.49532	1	0.181973	0.185628	Client Text Box Input	+
1	GO:0009786	regulation of asymmetric cell division	1	7.69344	0.849377	0.129981	0.142726	Client Text Box Input	+
1	GO:0032958	inositol phosphate biosynthetic process	1	2.56448	1	0.389942	0.336837	Client Text Box Input	+
1	GO:0071333	cellular response to glucose stimulus	5	12.8224	0.00248724	0.389942	0.000116374	Client Text Box Input	+
2	GO:0009749	response to glucose	6	3.97937	0.071692	1.50778	0.00559061	Client Text Box Input	+
2	GO:0001678	cellular glucose homeostasis	5	9.15886	0.00829453	0.545919	0.000435383	Client Text Box Input	+
3	GO:0042593	glucose homeostasis	5	8.74255	0.00960083	0.571915	0.000523272	Client Text Box Input	+
4	GO:0033500	carbohydrate homeostasis	5	6.86915	0.0219335	0.727892	0.00135728	Client Text Box Input	+
3	GO:0048655	anther wall tapetum morphogenesis	2	12.8224	0.177472	0.155977	0.0162204	Client Text Box Input	+
4	GO:0048654	anther morphogenesis	2	12.8224	0.177147	0.155977	0.0162204	Client Text Box Input	+
5	GO:0048448	stamen morphogenesis	2	8.54827	0.281446	0.233965	0.0303016	Client Text Box Input	+
4	GO:0048658	anther wall tapetum development	2	3.84672	0.693469	0.519923	0.106178	Client Text Box Input	+
2	GO:0032107	regulation of response to nutrient levels	2	15.3869	0.140516	0.129981	0.0123715	Client Text Box Input	+
3	GO:0032104	regulation of response to extracellular stimulus	2	15.3869	0.140249	0.129981	0.0123715	Client Text Box Input	+
1	GO:0080036	regulation of cytokinin-activated signaling pathway	1	2.56448	1	0.389942	0.336837	Client Text Box Input	+
2	GO:0000245	spliceosomal complex assembly	1	1.67249	1	0.597912	0.460002	Client Text Box Input	+
1	GO:0045292	mRNA cis splicing, via spliceosome	2	2.02459	1	0.987854	0.269248	Client Text Box Input	+
1	GO:0070734	histone H3-K27 methylation	1	6.4112	0.944727	0.155977	0.164452	Client Text Box Input	+
2	GO:0000394	RNA splicing, via endonucleolytic cleavage and ligation	1	2.56448	1	0.389942	0.336837	Client Text Box Input	+
1	GO:0048281	inflorescence morphogenesis	1	7.69344	0.843484	0.129981	0.142726	Client Text Box Input	+

## Sheet: (D) BCAA
level	id	label	number_in_list	fold_enrichment	fdr	expected	pValue	list_name	plus_minus
0	GO:0010094	specification of carpel identity	1	26.3429	0.460426	0.0379609	0.0718088	Client Text Box Input	+
1	GO:0010093	specification of floral organ identity	4	8.1055	0.0339351	0.493492	0.002891	Client Text Box Input	+
2	GO:0048449	floral organ formation	5	5.26858	0.0478099	0.949023	0.00431355	Client Text Box Input	+
3	GO:1905393	plant organ formation	22	5.26858	8.08525e-08	4.1757	2.69825e-09	Client Text Box Input	+
4	GO:0048646	anatomical structure formation involved in morphogenesis	32	4.30088	2.63065e-09	7.44034	7.63211e-11	Client Text Box Input	+
5	GO:0009653	anatomical structure morphogenesis	90	2.79582	3.48455e-15	32.1909	7.30453e-17	Client Text Box Input	+
6	GO:0048856	anatomical structure development	308	2.69555	5.24404e-55	114.262	4.39715e-57	Client Text Box Input	+
7	GO:0032502	developmental process	354	2.93713	2.8734e-74	120.526	1.92749e-76	Client Text Box Input	+
3	GO:0003006	developmental process involved in reproduction	137	2.47699	4.25877e-19	55.3091	8.14187e-21	Client Text Box Input	+
4	GO:0022414	reproductive process	140	2.09308	7.0624e-14	66.8871	1.56337e-15	Client Text Box Input	+
5	GO:0000003	reproduction	140	2.08127	1.28637e-13	67.2667	2.86914e-15	Client Text Box Input	+
3	GO:0048444	floral organ morphogenesis	8	4.901	0.00726232	1.63232	0.000490813	Client Text Box Input	+
4	GO:0090697	post-embryonic plant organ morphogenesis	20	4.62156	2.5193e-06	4.32754	9.50599e-08	Client Text Box Input	+
5	GO:0090698	post-embryonic plant morphogenesis	33	4.67374	2.08942e-10	7.06073	5.43117e-12	Client Text Box Input	+
5	GO:0090696	post-embryonic plant organ development	29	4.46751	8.60703e-09	6.49132	2.6703e-10	Client Text Box Input	+
6	GO:0009791	post-embryonic development	170	2.99151	6.29039e-33	56.8275	7.48982e-35	Client Text Box Input	+
7	GO:0007275	multicellular organism development	289	2.83647	2.6844e-55	101.887	2.20587e-57	Client Text Box Input	+
8	GO:0032501	multicellular organismal process	294	2.6325	6.55852e-50	111.681	5.71932e-52	Client Text Box Input	+
6	GO:0099402	plant organ development	133	3.68026	2.75373e-33	36.1388	3.23262e-35	Client Text Box Input	+
7	GO:0048731	system development	200	2.83714	2.57626e-36	70.4934	2.63545e-38	Client Text Box Input	+
5	GO:1905392	plant organ morphogenesis	47	3.21588	1.15702e-09	14.615	3.24035e-11	Client Text Box Input	+
4	GO:0048437	floral organ development	43	4.82019	5.77698e-14	8.92082	1.26913e-15	Client Text Box Input	+
5	GO:0009908	flower development	82	4.94306	1.50314e-27	16.5889	2.2687e-29	Client Text Box Input	+
6	GO:0090567	reproductive shoot system development	83	4.8373	2.44909e-27	17.1583	3.77857e-29	Client Text Box Input	+
7	GO:0048608	reproductive structure development	132	2.81332	6.32028e-23	46.9197	1.12351e-24	Client Text Box Input	+
8	GO:0061458	reproductive system development	132	2.80877	7.16775e-23	46.9956	1.28618e-24	Client Text Box Input	+
7	GO:0048367	shoot system development	132	4.39603	3.35713e-40	30.0271	3.37796e-42	Client Text Box Input	+
2	GO:0090701	specification of plant organ identity	5	9.40817	0.00722903	0.531453	0.000490987	Client Text Box Input	+
3	GO:0003002	regionalization	28	4.82092	3.8612e-09	5.80802	1.16555e-10	Client Text Box Input	+
4	GO:0007389	pattern specification process	33	4.699	1.84972e-10	7.02277	4.77707e-12	Client Text Box Input	+
1	GO:0048462	carpel formation	1	6.58572	0.814777	0.151844	0.169979	Client Text Box Input	+
2	GO:0048445	carpel morphogenesis	1	4.39048	0.974417	0.227765	0.229592	Client Text Box Input	+
3	GO:0048440	carpel development	17	5.81596	1.35678e-06	2.92299	4.89195e-08	Client Text Box Input	+
4	GO:0048827	phyllome development	84	4.61963	1.7797e-26	18.1833	2.86519e-28	Client Text Box Input	+
4	GO:0048467	gynoecium development	19	5.62376	3.74539e-07	3.37852	1.2939e-08	Client Text Box Input	+
5	GO:0048438	floral whorl development	37	5.1845	7.48524e-13	7.13665	1.73229e-14	Client Text Box Input	+
0	GO:0043392	negative regulation of DNA binding	1	26.3429	0.459931	0.0379609	0.0718088	Client Text Box Input	+
1	GO:0051101	regulation of DNA binding	1	2.92699	1	0.341648	0.311087	Client Text Box Input	+
2	GO:0051098	regulation of binding	2	3.51238	0.656607	0.569414	0.126631	Client Text Box Input	+
4	GO:0065007	biological regulation	788	3.49053	8.4012e-284	225.754	2.536e-286	Client Text Box Input	+
1	GO:0051100	negative regulation of binding	1	26.3429	0.438726	0.0379609	0.0718088	Client Text Box Input	+
0	GO:1905615	positive regulation of developmental vegetative growth	1	26.3429	0.459438	0.0379609	0.0718088	Client Text Box Input	+
1	GO:0048639	positive regulation of developmental growth	1	2.19524	1	0.455531	0.38397	Client Text Box Input	+
2	GO:0045927	positive regulation of growth	2	1.54958	1	1.29067	0.381182	Client Text Box Input	+
3	GO:0048518	positive regulation of biological process	220	4.45118	1.45499e-70	49.4251	1.02481e-72	Client Text Box Input	+
4	GO:0050789	regulation of biological process	786	3.95975	3.32738390504704e-319	198.498	9.48606040015193e-322	Client Text Box Input	+
3	GO:0040008	regulation of growth	27	2.27967	0.0030661	11.8438	0.00018665	Client Text Box Input	+
2	GO:0051094	positive regulation of developmental process	26	5.30942	2.8967e-09	4.89696	8.54972e-11	Client Text Box Input	+
3	GO:0050793	regulation of developmental process	131	4.6197	6.43418e-42	28.3568	6.2583e-44	Client Text Box Input	+
2	GO:0048638	regulation of developmental growth	12	2.05269	0.175942	5.84598	0.021303	Client Text Box Input	+
1	GO:1905613	regulation of developmental vegetative growth	1	13.1714	0.598323	0.0759218	0.105758	Client Text Box Input	+
0	GO:0042794	plastid rRNA transcription	1	26.3429	0.458946	0.0379609	0.0718088	Client Text Box Input	+
1	GO:0042793	plastid transcription	1	2.63429	1	0.379609	0.336292	Client Text Box Input	+
2	GO:0006351	transcription, DNA-templated	34	4.43395	3.42993e-10	7.6681	9.37579e-12	Client Text Box Input	+
6	GO:0009987	cellular process	530	1.2037	1.33182e-06	440.309	4.77963e-08	Client Text Box Input	+
3	GO:0097659	nucleic acid-templated transcription	34	4.43395	3.4511e-10	7.6681	9.37579e-12	Client Text Box Input	+
4	GO:0032774	RNA biosynthetic process	34	4.32685	6.08961e-10	7.85791	1.69525e-11	Client Text Box Input	+
5	GO:0034654	nucleobase-containing compound biosynthetic process	35	1.97431	0.00439498	17.7277	0.000275653	Client Text Box Input	+
6	GO:1901362	organic cyclic compound biosynthetic process	42	1.28801	0.592667	32.6084	0.10436	Client Text Box Input	+
6	GO:0018130	heterocycle biosynthetic process	39	1.5153	0.134251	25.7375	0.0150168	Client Text Box Input	+
6	GO:0019438	aromatic compound biosynthetic process	42	1.46738	0.17269	28.6225	0.0208804	Client Text Box Input	+
1	GO:0009303	rRNA transcription	1	2.92699	1	0.341648	0.311087	Client Text Box Input	+
2	GO:0098781	ncRNA transcription	1	1.88163	1	0.531453	0.428226	Client Text Box Input	+
0	GO:0090709	regulation of timing of plant organ formation	1	26.3429	0.457964	0.0379609	0.0718088	Client Text Box Input	+
1	GO:1905428	regulation of plant organ formation	5	8.23215	0.0110329	0.607375	0.000808548	Client Text Box Input	+
2	GO:0022603	regulation of anatomical structure morphogenesis	15	2.23245	0.0599949	6.71908	0.00559403	Client Text Box Input	+
1	GO:0040034	regulation of development, heterochronic	15	8.59007	1.09762e-07	1.7462	3.69986e-09	Client Text Box Input	+
0	GO:1903288	positive regulation of potassium ion import across plasma membrane	1	26.3429	0.457475	0.0379609	0.0718088	Client Text Box Input	+
1	GO:1903286	regulation of potassium ion import	1	26.3429	0.456986	0.0379609	0.0718088	Client Text Box Input	+
2	GO:1901379	regulation of potassium ion transmembrane transport	1	6.58572	0.807636	0.151844	0.169979	Client Text Box Input	+
3	GO:0043266	regulation of potassium ion transport	1	3.29286	1	0.303687	0.284927	Client Text Box Input	+
4	GO:0010959	regulation of metal ion transport	2	2.92699	0.810146	0.683296	0.164937	Client Text Box Input	+
3	GO:1904062	regulation of cation transmembrane transport	1	3.29286	1	0.303687	0.284927	Client Text Box Input	+
1	GO:1901381	positive regulation of potassium ion transmembrane transport	1	26.3429	0.437828	0.0379609	0.0718088	Client Text Box Input	+
2	GO:0043268	positive regulation of potassium ion transport	1	13.1714	0.597756	0.0759218	0.105758	Client Text Box Input	+
3	GO:0043270	positive regulation of ion transport	1	3.29286	1	0.303687	0.284927	Client Text Box Input	+
4	GO:0051050	positive regulation of transport	1	1.25442	1	0.797179	0.559562	Client Text Box Input	+
2	GO:1904064	positive regulation of cation transmembrane transport	1	13.1714	0.572262	0.0759218	0.105758	Client Text Box Input	+
3	GO:0034767	positive regulation of ion transmembrane transport	1	6.58572	0.82674	0.151844	0.169979	Client Text Box Input	+
4	GO:0034764	positive regulation of transmembrane transport	1	4.39048	0.985641	0.227765	0.229592	Client Text Box Input	+
0	GO:0090547	response to low humidity	2	26.3429	0.0779378	0.0759218	0.00763301	Client Text Box Input	+
1	GO:0009270	response to humidity	2	13.1714	0.154139	0.151844	0.0181721	Client Text Box Input	+
2	GO:0009415	response to water	40	2.98503	1.91311e-07	13.4002	6.51284e-09	Client Text Box Input	+
3	GO:0001101	response to acid chemical	165	3.6373	2.61307e-41	45.3633	2.58546e-43	Client Text Box Input	+
4	GO:0042221	response to chemical	353	3.25369	5.04497e-85	108.492	2.62274e-87	Client Text Box Input	+
5	GO:0050896	response to stimulus	451	1.9954	5.47684e-50	226.019	4.6842e-52	Client Text Box Input	+
3	GO:0009628	response to abiotic stimulus	200	2.52447	5.96924e-30	79.2244	8.00838e-32	Client Text Box Input	+
3	GO:0010035	response to inorganic substance	76	2.19765	3.72503e-08	34.5824	1.21815e-09	Client Text Box Input	+
3	GO:1901700	response to oxygen-containing compound	223	3.70863	8.48846e-59	60.1301	6.83291e-61	Client Text Box Input	+
0	GO:2000616	negative regulation of histone H3-K9 acetylation	1	26.3429	0.456499	0.0379609	0.0718088	Client Text Box Input	+
1	GO:0035067	negative regulation of histone acetylation	2	7.52654	0.287535	0.265726	0.040553	Client Text Box Input	+
2	GO:0035065	regulation of histone acetylation	3	6.58572	0.139006	0.455531	0.0159683	Client Text Box Input	+
3	GO:0031056	regulation of histone modification	7	4.72821	0.0167109	1.48048	0.00131994	Client Text Box Input	+
7	GO:0080090	regulation of primary metabolic process	723	6.99189	0	103.406	0	Client Text Box Input	+
8	GO:0019222	regulation of metabolic process	738	6.18157	0	119.387	0	Client Text Box Input	+
7	GO:0051171	regulation of nitrogen compound metabolic process	717	7.14637	0	100.331	0	Client Text Box Input	+
7	GO:0060255	regulation of macromolecule metabolic process	725	6.61767	0	109.555	0	Client Text Box Input	+
6	GO:0031323	regulation of cellular metabolic process	721	6.62015	0	108.91	0	Client Text Box Input	+
7	GO:0050794	regulation of cellular process	757	4.37699	0	172.95	0	Client Text Box Input	+
4	GO:1902275	regulation of chromatin organization	8	3.01062	0.0780163	2.65726	0.00762762	Client Text Box Input	+
5	GO:0033044	regulation of chromosome organization	9	2.13591	0.305012	4.21366	0.0435292	Client Text Box Input	+
6	GO:0033043	regulation of organelle organization	10	1.06221	1	9.41431	0.740536	Client Text Box Input	+
7	GO:0051128	regulation of cellular component organization	18	1.17661	1	15.2982	0.511129	Client Text Box Input	+
3	GO:2000756	regulation of peptidyl-lysine acetylation	3	6.58572	0.139413	0.455531	0.0159683	Client Text Box Input	+
4	GO:1901983	regulation of protein acetylation	3	6.58572	0.139209	0.455531	0.0159683	Client Text Box Input	+
2	GO:2000757	negative regulation of peptidyl-lysine acetylation	2	7.52654	0.288909	0.265726	0.040553	Client Text Box Input	+
3	GO:1901984	negative regulation of protein acetylation	2	7.52654	0.288221	0.265726	0.040553	Client Text Box Input	+
4	GO:0031400	negative regulation of protein modification process	4	3.29286	0.291918	1.21475	0.0414647	Client Text Box Input	+
5	GO:0032269	negative regulation of cellular protein metabolic process	9	2.66389	0.0950379	3.37852	0.00975402	Client Text Box Input	+
6	GO:0051248	negative regulation of protein metabolic process	9	2.63429	0.100757	3.41648	0.0103917	Client Text Box Input	+
7	GO:0051172	negative regulation of nitrogen compound metabolic process	81	5.38832	2.11707e-29	15.0325	2.94679e-31	Client Text Box Input	+
8	GO:0009892	negative regulation of metabolic process	94	3.89345	8.3831e-25	24.1431	1.43397e-26	Client Text Box Input	+
9	GO:0048519	negative regulation of biological process	138	3.41344	1.5225e-31	40.4284	1.91494e-33	Client Text Box Input	+
7	GO:0010605	negative regulation of macromolecule metabolic process	92	4.1287	6.76917e-26	22.2831	1.1352e-27	Client Text Box Input	+
6	GO:0031324	negative regulation of cellular metabolic process	83	4.90238	1.1258e-27	16.9306	1.68029e-29	Client Text Box Input	+
7	GO:0048523	negative regulation of cellular process	109	4.0385	4.49797e-30	26.9902	5.95908e-32	Client Text Box Input	+
2	GO:0031057	negative regulation of histone modification	4	11.7079	0.0130793	0.341648	0.000976065	Client Text Box Input	+
3	GO:1905268	negative regulation of chromatin organization	4	4.05275	0.187154	0.986984	0.0228804	Client Text Box Input	+
4	GO:2001251	negative regulation of chromosome organization	5	3.21255	0.20279	1.5564	0.0257441	Client Text Box Input	+
5	GO:0010639	negative regulation of organelle organization	5	1.60627	1	3.1128	0.252086	Client Text Box Input	+
6	GO:0051129	negative regulation of cellular component organization	5	1.49675	1	3.34056	0.39498	Client Text Box Input	+
1	GO:2000615	regulation of histone H3-K9 acetylation	1	13.1714	0.591033	0.0759218	0.105758	Client Text Box Input	+
0	GO:0071345	cellular response to cytokine stimulus	1	26.3429	0.456013	0.0379609	0.0718088	Client Text Box Input	+
1	GO:0034097	response to cytokine	1	26.3429	0.437381	0.0379609	0.0718088	Client Text Box Input	+
2	GO:0010033	response to organic substance	327	4.56983	4.65687e-113	71.5563	1.48383e-115	Client Text Box Input	+
1	GO:0071310	cellular response to organic substance	206	5.58871	7.52549e-81	36.86	4.54331e-83	Client Text Box Input	+
2	GO:0070887	cellular response to chemical stimulus	224	4.35805	1.79695e-70	51.3991	1.2958e-72	Client Text Box Input	+
3	GO:0051716	cellular response to stimulus	277	2.64192	5.22603e-47	104.848	4.90789e-49	Client Text Box Input	+
0	GO:1900386	positive regulation of flavonol biosynthetic process	3	26.3429	0.0121136	0.113883	0.000897904	Client Text Box Input	+
1	GO:1900384	regulation of flavonol biosynthetic process	4	21.0743	0.00316867	0.189805	0.000193425	Client Text Box Input	+
2	GO:0009962	regulation of flavonoid biosynthetic process	8	8.42972	0.000379366	0.949023	1.91496e-05	Client Text Box Input	+
3	GO:0009889	regulation of biosynthetic process	721	7.9703	0	90.4609	0	Client Text Box Input	+
1	GO:0009963	positive regulation of flavonoid biosynthetic process	4	10.5372	0.016766	0.379609	0.00132711	Client Text Box Input	+
2	GO:0009891	positive regulation of biosynthetic process	180	7.59891	4.47674e-88	23.6876	1.95196e-90	Client Text Box Input	+
3	GO:0009893	positive regulation of metabolic process	193	5.77747	1.89305e-77	33.4056	1.17463e-79	Client Text Box Input	+
0	GO:0035264	multicellular organism growth	1	26.3429	0.455528	0.0379609	0.0718088	Client Text Box Input	+
1	GO:0048589	developmental growth	15	1.07376	1	13.9696	0.78304	Client Text Box Input	+
2	GO:0040007	growth	17	1.06626	1	15.9436	0.796491	Client Text Box Input	+
0	GO:0090400	stress-induced premature senescence	1	26.3429	0.455044	0.0379609	0.0718088	Client Text Box Input	+
1	GO:0090398	cellular senescence	1	26.3429	0.453118	0.0379609	0.0718088	Client Text Box Input	+
2	GO:0033554	cellular response to stress	80	1.89007	5.70372e-06	42.3264	2.22869e-07	Client Text Box Input	+
3	GO:0006950	response to stress	221	1.68065	1.91367e-12	131.497	4.65339e-14	Client Text Box Input	+
2	GO:0007569	cell aging	1	26.3429	0.440985	0.0379609	0.0718088	Client Text Box Input	+
3	GO:0007568	aging	17	3.22179	0.00108963	5.27657	6.08499e-05	Client Text Box Input	+
3	GO:0048869	cellular developmental process	121	3.54165	8.80844e-29	34.1648	1.24083e-30	Client Text Box Input	+
0	GO:0071289	cellular response to nickel ion	1	26.3429	0.454561	0.0379609	0.0718088	Client Text Box Input	+
1	GO:0071248	cellular response to metal ion	3	3.59221	0.404444	0.83514	0.0617212	Client Text Box Input	+
2	GO:0010038	response to metal ion	27	1.54621	0.269891	17.462	0.0369782	Client Text Box Input	+
2	GO:0071241	cellular response to inorganic substance	3	1.49111	1	2.01193	0.460421	Client Text Box Input	+
1	GO:0010045	response to nickel cation	2	17.5619	0.114589	0.113883	0.012414	Client Text Box Input	+
0	GO:0071275	cellular response to aluminum ion	1	26.3429	0.454079	0.0379609	0.0718088	Client Text Box Input	+
1	GO:0010044	response to aluminum ion	4	7.52654	0.0408521	0.531453	0.00361044	Client Text Box Input	+
0	GO:0010767	regulation of transcription from RNA polymerase II promoter in response to UV-induced DNA damage	1	26.3429	0.453598	0.0379609	0.0718088	Client Text Box Input	+
1	GO:0034644	cellular response to UV	2	2.77294	0.822712	0.721257	0.178119	Client Text Box Input	+
2	GO:0009411	response to UV	11	2.41476	0.0864126	4.55531	0.00876734	Client Text Box Input	+
3	GO:0009416	response to light stimulus	67	2.55423	1.47382e-09	26.231	4.20174e-11	Client Text Box Input	+
4	GO:0009314	response to radiation	67	2.46849	6.22456e-09	27.1421	1.91027e-10	Client Text Box Input	+
2	GO:0071482	cellular response to light stimulus	18	3.59221	0.000212551	5.01084	1.00162e-05	Client Text Box Input	+
3	GO:0071478	cellular response to radiation	18	3.43603	0.000347325	5.23861	1.7241e-05	Client Text Box Input	+
4	GO:0071214	cellular response to abiotic stimulus	26	3.24604	1.66814e-05	8.00975	6.82588e-07	Client Text Box Input	+
5	GO:0104004	cellular response to environmental stimulus	26	3.24604	1.67501e-05	8.00975	6.82588e-07	Client Text Box Input	+
1	GO:0043618	regulation of transcription from RNA polymerase II promoter in response to stress	10	9.40817	1.85603e-05	1.06291	7.6258e-07	Client Text Box Input	+
2	GO:0043620	regulation of DNA-templated transcription in response to stress	10	9.08375	2.37565e-05	1.10087	9.92012e-07	Client Text Box Input	+
3	GO:0006355	regulation of transcription, DNA-templated	706	9.19786	0	76.757	0	Client Text Box Input	+
4	GO:2000112	regulation of cellular macromolecule biosynthetic process	709	8.32684	0	85.1463	0	Client Text Box Input	+
5	GO:0031326	regulation of cellular biosynthetic process	715	8.01837	0	89.1702	0	Client Text Box Input	+
5	GO:0010556	regulation of macromolecule biosynthetic process	712	8.31021	0	85.6778	0	Client Text Box Input	+
4	GO:0010468	regulation of gene expression	719	7.63423	0	94.181	0	Client Text Box Input	+
4	GO:1903506	regulation of nucleic acid-templated transcription	706	9.19332	0	76.7949	0	Client Text Box Input	+
5	GO:2001141	regulation of RNA biosynthetic process	708	9.20571	0	76.9088	0	Client Text Box Input	+
6	GO:0051252	regulation of RNA metabolic process	708	8.85601	0	79.9457	0	Client Text Box Input	+
7	GO:0019219	regulation of nucleobase-containing compound metabolic process	709	8.6149	0	82.2993	0	Client Text Box Input	+
2	GO:0006357	regulation of transcription by RNA polymerase II	77	5.24135	2.8636e-27	14.6909	4.51414e-29	Client Text Box Input	+
0	GO:2000469	negative regulation of peroxidase activity	1	26.3429	0.452639	0.0379609	0.0718088	Client Text Box Input	+
1	GO:2000468	regulation of peroxidase activity	1	13.1714	0.589376	0.0759218	0.105758	Client Text Box Input	+
2	GO:0051341	regulation of oxidoreductase activity	1	4.39048	0.980699	0.227765	0.229592	Client Text Box Input	+
2	GO:0048583	regulation of response to stimulus	76	2.84788	3.88472e-13	26.6865	8.79486e-15	Client Text Box Input	+
1	GO:0051354	negative regulation of oxidoreductase activity	1	13.1714	0.583919	0.0759218	0.105758	Client Text Box Input	+
1	GO:0048585	negative regulation of response to stimulus	28	3.46291	2.0815e-06	8.08567	7.71443e-08	Client Text Box Input	+
0	GO:0022619	generative cell differentiation	1	26.3429	0.452161	0.0379609	0.0718088	Client Text Box Input	+
1	GO:0030154	cell differentiation	109	4.07866	2.14715e-30	26.7245	2.7726e-32	Client Text Box Input	+
1	GO:0055046	microgametogenesis	4	1.88163	1	2.12581	0.283054	Client Text Box Input	+
2	GO:0009555	pollen development	26	2.04452	0.0134078	12.7169	0.00101857	Client Text Box Input	+
3	GO:0048229	gametophyte development	37	2.20517	0.000417132	16.7787	2.11959e-05	Client Text Box Input	+
0	GO:0051573	negative regulation of histone H3-K9 methylation	1	26.3429	0.451684	0.0379609	0.0718088	Client Text Box Input	+
1	GO:0051570	regulation of histone H3-K9 methylation	2	5.85397	0.39078	0.341648	0.0590463	Client Text Box Input	+
2	GO:0031060	regulation of histone methylation	6	5.6449	0.0167632	1.06291	0.00131845	Client Text Box Input	+
1	GO:0031061	negative regulation of histone methylation	3	26.3429	0.012141	0.113883	0.000897904	Client Text Box Input	+
0	GO:0051572	negative regulation of histone H3-K4 methylation	1	26.3429	0.451208	0.0379609	0.0718088	Client Text Box Input	+
1	GO:0051569	regulation of histone H3-K4 methylation	2	7.52654	0.287878	0.265726	0.040553	Client Text Box Input	+
0	GO:0010602	regulation of 1-aminocyclopropane-1-carboxylate metabolic process	1	26.3429	0.450733	0.0379609	0.0718088	Client Text Box Input	+
1	GO:0006521	regulation of cellular amino acid metabolic process	3	3.59221	0.405781	0.83514	0.0617212	Client Text Box Input	+
2	GO:0033238	regulation of cellular amine metabolic process	3	3.59221	0.405334	0.83514	0.0617212	Client Text Box Input	+
2	GO:0010565	regulation of cellular ketone metabolic process	9	2.52219	0.119977	3.56833	0.0132592	Client Text Box Input	+
3	GO:0062012	regulation of small molecule metabolic process	13	3.0306	0.0100933	4.28958	0.00073123	Client Text Box Input	+
0	GO:0090241	negative regulation of histone H4 acetylation	1	26.3429	0.450259	0.0379609	0.0718088	Client Text Box Input	+
1	GO:0090239	regulation of histone H4 acetylation	1	13.1714	0.587728	0.0759218	0.105758	Client Text Box Input	+
0	GO:0006110	regulation of glycolytic process	1	26.3429	0.449786	0.0379609	0.0718088	Client Text Box Input	+
1	GO:1903578	regulation of ATP metabolic process	1	5.26858	0.877113	0.189805	0.20034	Client Text Box Input	+
1	GO:0043470	regulation of carbohydrate catabolic process	1	26.3429	0.438277	0.0379609	0.0718088	Client Text Box Input	+
2	GO:0006109	regulation of carbohydrate metabolic process	8	2.84788	0.0992088	2.80911	0.0102154	Client Text Box Input	+
1	GO:1900542	regulation of purine nucleotide metabolic process	1	13.1714	0.592143	0.0759218	0.105758	Client Text Box Input	+
2	GO:0006140	regulation of nucleotide metabolic process	1	13.1714	0.588276	0.0759218	0.105758	Client Text Box Input	+
0	GO:0060867	fruit abscission	1	26.3429	0.449314	0.0379609	0.0718088	Client Text Box Input	+
1	GO:0009838	abscission	4	2.77294	0.432673	1.44251	0.0665371	Client Text Box Input	+
0	GO:0002926	tRNA wobble base 5-methoxycarbonylmethyl-2-thiouridinylation	1	26.3429	0.448843	0.0379609	0.0718088	Client Text Box Input	+
1	GO:0002098	tRNA wobble uridine modification	1	1.46349	1	0.683296	0.507436	Client Text Box Input	+
2	GO:0002097	tRNA wobble base modification	1	1.1974	1	0.83514	0.575682	Client Text Box Input	+
0	GO:0060774	auxin mediated signaling pathway involved in phyllotactic patterning	3	26.3429	0.0120862	0.113883	0.000897904	Client Text Box Input	+
1	GO:0009734	auxin-activated signaling pathway	41	5.65476	2.31138e-15	7.25053	4.8065e-17	Client Text Box Input	+
2	GO:0071365	cellular response to auxin stimulus	43	5.39402	1.79144e-15	7.97179	3.69525e-17	Client Text Box Input	+
3	GO:0032870	cellular response to hormone stimulus	198	6.15808	8.89106e-84	32.1529	5.06953e-86	Client Text Box Input	+
4	GO:0071495	cellular response to endogenous stimulus	198	6.02297	2.48367e-82	32.8742	1.4578e-84	Client Text Box Input	+
5	GO:0009719	response to endogenous stimulus	293	4.93824	4.00464e-107	59.3329	1.41032e-109	Client Text Box Input	+
4	GO:0009725	response to hormone	293	4.99577	3.13426e-108	58.6496	1.05124e-110	Client Text Box Input	+
3	GO:0009733	response to auxin	80	5.28178	1.60114e-28	15.1464	2.28236e-30	Client Text Box Input	+
2	GO:0009755	hormone-mediated signaling pathway	190	6.54268	6.32023e-84	29.0401	3.3917e-86	Client Text Box Input	+
3	GO:0007165	signal transduction	210	3.39804	2.04094e-49	61.8004	1.81402e-51	Client Text Box Input	+
4	GO:0023052	signaling	210	3.32852	4.06926e-48	63.091	3.68506e-50	Client Text Box Input	+
4	GO:0007154	cell communication	222	3.06827	7.51238e-46	72.3535	7.18105e-48	Client Text Box Input	+
1	GO:0060771	phyllotactic patterning	3	15.8057	0.0286049	0.189805	0.00237934	Client Text Box Input	+
2	GO:0009956	radial pattern formation	9	10.7766	2.63021e-05	0.83514	1.10272e-06	Client Text Box Input	+
0	GO:0070544	histone H3-K36 demethylation	1	26.3429	0.448373	0.0379609	0.0718088	Client Text Box Input	+
1	GO:0070076	histone lysine demethylation	3	6.58572	0.140028	0.455531	0.0159683	Client Text Box Input	+
2	GO:0016577	histone demethylation	3	6.58572	0.139822	0.455531	0.0159683	Client Text Box Input	+
3	GO:0006482	protein demethylation	3	6.07913	0.160648	0.493492	0.019128	Client Text Box Input	+
4	GO:0008214	protein dealkylation	3	6.07913	0.160422	0.493492	0.019128	Client Text Box Input	+
4	GO:0070988	demethylation	3	3.03956	0.51574	0.986984	0.0882199	Client Text Box Input	+
3	GO:0016570	histone modification	22	3.47032	4.20174e-05	6.33947	1.80387e-06	Client Text Box Input	+
4	GO:0016569	covalent chromatin modification	23	3.5226	2.0345e-05	6.52928	8.3932e-07	Client Text Box Input	+
5	GO:0006325	chromatin organization	52	3.71228	8.05984e-13	14.0076	1.91933e-14	Client Text Box Input	+
6	GO:0016043	cellular component organization	107	1.022	1	104.696	0.793204	Client Text Box Input	+
6	GO:0051276	chromosome organization	56	2.76773	2.94501e-09	20.2332	8.74169e-11	Client Text Box Input	+
7	GO:0006996	organelle organization	75	1.22487	0.481581	61.231	0.0818923	Client Text Box Input	+
0	GO:0061187	regulation of chromatin silencing at rDNA	1	26.3429	0.447904	0.0379609	0.0718088	Client Text Box Input	+
0	GO:1904369	positive regulation of sclerenchyma cell differentiation	1	26.3429	0.447436	0.0379609	0.0718088	Client Text Box Input	+
1	GO:1904368	regulation of sclerenchyma cell differentiation	1	26.3429	0.446969	0.0379609	0.0718088	Client Text Box Input	+
2	GO:0045595	regulation of cell differentiation	13	4.75635	0.000261819	2.73319	1.25136e-05	Client Text Box Input	+
1	GO:0045597	positive regulation of cell differentiation	5	18.8163	0.000762108	0.265726	4.14092e-05	Client Text Box Input	+
2	GO:0048522	positive regulation of cellular process	196	5.01282	1.08716e-69	39.0997	8.02201e-72	Client Text Box Input	+
0	GO:0010451	floral meristem growth	1	26.3429	0.446503	0.0379609	0.0718088	Client Text Box Input	+
1	GO:0035266	meristem growth	1	1.54958	1	0.645336	0.488726	Client Text Box Input	+
2	GO:0048507	meristem development	34	4.36906	4.84424e-10	7.78199	1.34043e-11	Client Text Box Input	+
3	GO:0009888	tissue development	81	3.67259	7.33363e-20	22.0553	1.38974e-21	Client Text Box Input	+
0	GO:0120195	positive regulation of anther dehiscence	2	26.3429	0.0778046	0.0759218	0.00763301	Client Text Box Input	+
1	GO:0120194	regulation of anther dehiscence	2	17.5619	0.11406	0.113883	0.012414	Client Text Box Input	+
2	GO:0009909	regulation of flower development	32	5.17161	4.26398e-11	6.18763	1.07976e-12	Client Text Box Input	+
3	GO:0048580	regulation of post-embryonic development	62	4.30939	4.44757e-18	14.3872	8.65199e-20	Client Text Box Input	+
4	GO:2000026	regulation of multicellular organismal development	94	4.64584	7.47067e-30	20.2332	1.0148e-31	Client Text Box Input	+
5	GO:0051239	regulation of multicellular organismal process	95	4.29258	7.23963e-28	22.1312	1.0684e-29	Client Text Box Input	+
3	GO:0048831	regulation of shoot system development	54	5.69006	2.04562e-20	9.49023	3.84218e-22	Client Text Box Input	+
3	GO:2000241	regulation of reproductive process	44	3.2019	5.12573e-09	13.7419	1.56445e-10	Client Text Box Input	+
1	GO:0009911	positive regulation of flower development	5	3.13606	0.217737	1.59436	0.0279702	Client Text Box Input	+
2	GO:0048582	positive regulation of post-embryonic development	14	4.14382	0.000454263	3.37852	2.33873e-05	Client Text Box Input	+
3	GO:0051240	positive regulation of multicellular organismal process	21	4.64874	1.1763e-06	4.51735	4.18205e-08	Client Text Box Input	+
2	GO:2000243	positive regulation of reproductive process	8	3.39908	0.0443036	2.35358	0.00396006	Client Text Box Input	+
0	GO:0032197	transposition, RNA-mediated	1	26.3429	0.446038	0.0379609	0.0718088	Client Text Box Input	+
1	GO:0032196	transposition	1	26.3429	0.445574	0.0379609	0.0718088	Client Text Box Input	+
0	GO:2000134	negative regulation of G1/S transition of mitotic cell cycle	1	26.3429	0.44511	0.0379609	0.0718088	Client Text Box Input	+
1	GO:1902807	negative regulation of cell cycle G1/S phase transition	1	26.3429	0.458454	0.0379609	0.0718088	Client Text Box Input	+
2	GO:1902806	regulation of cell cycle G1/S phase transition	2	8.78096	0.247344	0.227765	0.0323128	Client Text Box Input	+
3	GO:1901987	regulation of cell cycle phase transition	2	1.12097	1	1.78416	0.700262	Client Text Box Input	+
5	GO:0051726	regulation of cell cycle	11	1.24902	1	8.80693	0.488696	Client Text Box Input	+
2	GO:1901988	negative regulation of cell cycle phase transition	1	1.14534	1	0.873101	0.591213	Client Text Box Input	+
3	GO:0010948	negative regulation of cell cycle process	3	1.58057	1	1.89805	0.444822	Client Text Box Input	+
4	GO:0045786	negative regulation of cell cycle	4	1.36846	1	2.92299	0.542984	Client Text Box Input	+
1	GO:2000045	regulation of G1/S transition of mitotic cell cycle	1	13.1714	0.576974	0.0759218	0.105758	Client Text Box Input	+
1	GO:1901991	negative regulation of mitotic cell cycle phase transition	1	1.14534	1	0.873101	0.591213	Client Text Box Input	+
2	GO:0045930	negative regulation of mitotic cell cycle	2	1.09762	1	1.82212	0.705339	Client Text Box Input	+
0	GO:0061086	negative regulation of histone H3-K27 methylation	1	26.3429	0.444648	0.0379609	0.0718088	Client Text Box Input	+
1	GO:0061085	regulation of histone H3-K27 methylation	2	5.26858	0.445969	0.379609	0.0691801	Client Text Box Input	+
0	GO:1904277	negative regulation of wax biosynthetic process	1	26.3429	0.444187	0.0379609	0.0718088	Client Text Box Input	+
1	GO:1904276	regulation of wax biosynthetic process	2	7.52654	0.287194	0.265726	0.040553	Client Text Box Input	+
1	GO:0009890	negative regulation of biosynthetic process	81	6.13153	9.80754e-33	13.2104	1.20065e-34	Client Text Box Input	+
0	GO:0010377	guard cell fate commitment	2	26.3429	0.0776718	0.0759218	0.00763301	Client Text Box Input	+
1	GO:0045165	cell fate commitment	10	4.62156	0.00256666	2.16377	0.000153234	Client Text Box Input	+
1	GO:0010052	guard cell differentiation	4	5.85397	0.0776802	0.683296	0.00768595	Client Text Box Input	+
2	GO:0090627	plant epidermal cell differentiation	12	2.00073	0.262237	5.99782	0.0357976	Client Text Box Input	+
2	GO:0010103	stomatal complex morphogenesis	5	4.54188	0.0770584	1.10087	0.00746935	Client Text Box Input	+
3	GO:0010374	stomatal complex development	10	4.87831	0.00176528	2.04989	0.000103318	Client Text Box Input	+
4	GO:0090558	plant epidermis development	25	2.62379	0.000605026	9.52819	3.22654e-05	Client Text Box Input	+
3	GO:0090626	plant epidermis morphogenesis	10	2.99351	0.0365302	3.34056	0.00313659	Client Text Box Input	+
3	GO:0010016	shoot system morphogenesis	31	4.89	3.19598e-10	6.33947	8.62909e-12	Client Text Box Input	+
0	GO:1904250	positive regulation of age-related resistance	1	26.3429	0.443727	0.0379609	0.0718088	Client Text Box Input	+
1	GO:0045089	positive regulation of innate immune response	6	2.02638	0.674589	2.96095	0.130777	Client Text Box Input	+
2	GO:0031349	positive regulation of defense response	6	1.46349	1	4.09978	0.314805	Client Text Box Input	+
3	GO:0031347	regulation of defense response	23	2.30375	0.00616099	9.98372	0.000400883	Client Text Box Input	+
4	GO:0080134	regulation of response to stress	33	2.26384	0.000640006	14.577	3.43454e-05	Client Text Box Input	+
3	GO:0048584	positive regulation of response to stimulus	19	2.0182	0.0769631	9.41431	0.00751174	Client Text Box Input	+
2	GO:0043902	positive regulation of multi-organism process	6	1.56492	1	3.83405	0.291545	Client Text Box Input	+
3	GO:0043900	regulation of multi-organism process	16	1.49463	0.621918	10.705	0.118898	Client Text Box Input	+
2	GO:0002833	positive regulation of response to biotic stimulus	6	1.58057	1	3.79609	0.288745	Client Text Box Input	+
3	GO:0002831	regulation of response to biotic stimulus	14	1.9828	0.170377	7.06073	0.0205721	Client Text Box Input	+
2	GO:0032103	positive regulation of response to external stimulus	6	1.53454	1	3.90997	0.297556	Client Text Box Input	+
3	GO:0032101	regulation of response to external stimulus	14	1.93089	0.187621	7.25053	0.0231577	Client Text Box Input	+
2	GO:0050778	positive regulation of immune response	6	2.02638	0.674006	2.96095	0.130777	Client Text Box Input	+
3	GO:0002684	positive regulation of immune system process	6	2.02638	0.673424	2.96095	0.130777	Client Text Box Input	+
4	GO:0002682	regulation of immune system process	12	2.21059	0.133135	5.42841	0.014825	Client Text Box Input	+
3	GO:0050776	regulation of immune response	9	1.80982	0.570255	4.97288	0.10596	Client Text Box Input	+
2	GO:0045088	regulation of innate immune response	8	1.65939	0.798028	4.82104	0.162202	Client Text Box Input	+
1	GO:1904248	regulation of age-related resistance	1	26.3429	0.443267	0.0379609	0.0718088	Client Text Box Input	+
0	GO:1990532	stress response to nickel ion	2	26.3429	0.0775395	0.0759218	0.00763301	Client Text Box Input	+
1	GO:0097501	stress response to metal ion	2	3.29286	0.692656	0.607375	0.139159	Client Text Box Input	+
0	GO:0043610	regulation of carbohydrate utilization	2	26.3429	0.0774076	0.0759218	0.00763301	Client Text Box Input	+
0	GO:0080169	cellular response to boron-containing substance deprivation	1	26.3429	0.442809	0.0379609	0.0718088	Client Text Box Input	+
1	GO:0009267	cellular response to starvation	11	1.97124	0.344464	5.58025	0.0501995	Client Text Box Input	+
2	GO:0031669	cellular response to nutrient levels	14	2.10743	0.10245	6.64316	0.0107896	Client Text Box Input	+
3	GO:0031668	cellular response to extracellular stimulus	17	2.12241	0.0683049	8.00975	0.00643759	Client Text Box Input	+
4	GO:0071496	cellular response to external stimulus	18	2.18512	0.0465057	8.23752	0.00418029	Client Text Box Input	+
5	GO:0009605	response to external stimulus	95	1.45161	0.00704731	65.4446	0.000470372	Client Text Box Input	+
4	GO:0009991	response to extracellular stimulus	18	1.7693	0.198679	10.1735	0.0250223	Client Text Box Input	+
3	GO:0031667	response to nutrient levels	15	1.71058	0.378077	8.76897	0.0570001	Client Text Box Input	+
2	GO:0042594	response to starvation	12	1.766	0.464081	6.795	0.076348	Client Text Box Input	+
1	GO:0080029	cellular response to boron-containing substance levels	1	6.58572	0.810218	0.151844	0.169979	Client Text Box Input	+
2	GO:0010036	response to boron-containing substance	1	5.26858	0.890848	0.189805	0.20034	Client Text Box Input	+
0	GO:0080166	stomium development	1	26.3429	0.442351	0.0379609	0.0718088	Client Text Box Input	+
1	GO:0022412	cellular process involved in reproduction in multicellular organism	4	1.50531	1	2.65726	0.349219	Client Text Box Input	+
2	GO:0032504	multicellular organism reproduction	16	2.34159	0.0356241	6.83296	0.00304086	Client Text Box Input	+
1	GO:0048653	anther development	10	3.60861	0.0120447	2.77115	0.000888759	Client Text Box Input	+
2	GO:0048443	stamen development	14	3.72526	0.00118014	3.75813	6.64977e-05	Client Text Box Input	+
3	GO:0048466	androecium development	14	3.72526	0.00118366	3.75813	6.64977e-05	Client Text Box Input	+
0	GO:0080149	sucrose induced translational repression	1	26.3429	0.441895	0.0379609	0.0718088	Client Text Box Input	+
1	GO:0032055	negative regulation of translation in response to stress	1	13.1714	0.577502	0.0759218	0.105758	Client Text Box Input	+
2	GO:0017148	negative regulation of translation	5	3.21255	0.202523	1.5564	0.0257441	Client Text Box Input	+
3	GO:2000113	negative regulation of cellular macromolecule biosynthetic process	80	6.60637	3.34493e-34	12.1095	3.53397e-36	Client Text Box Input	+
4	GO:0031327	negative regulation of cellular biosynthetic process	80	6.16208	1.88088e-32	12.9826	2.33414e-34	Client Text Box Input	+
4	GO:0010558	negative regulation of macromolecule biosynthetic process	80	6.5652	4.80027e-34	12.1855	5.15206e-36	Client Text Box Input	+
3	GO:0010629	negative regulation of gene expression	87	4.70602	6.34739e-28	18.487	9.26083e-30	Client Text Box Input	+
3	GO:0034249	negative regulation of cellular amide metabolic process	5	3.06313	0.234762	1.63232	0.0303147	Client Text Box Input	+
2	GO:0043555	regulation of translation in response to stress	1	13.1714	0.575395	0.0759218	0.105758	Client Text Box Input	+
0	GO:0080127	fruit septum development	1	26.3429	0.441439	0.0379609	0.0718088	Client Text Box Input	+
1	GO:0010154	fruit development	56	1.99621	7.23119e-05	28.0531	3.18934e-06	Client Text Box Input	+
1	GO:1905328	plant septum development	1	13.1714	0.591588	0.0759218	0.105758	Client Text Box Input	+
0	GO:0009722	detection of cytokinin stimulus	1	26.3429	0.440531	0.0379609	0.0718088	Client Text Box Input	+
1	GO:0009720	detection of hormone stimulus	2	8.78096	0.244209	0.227765	0.0323128	Client Text Box Input	+
2	GO:0009593	detection of chemical stimulus	3	3.43603	0.439916	0.873101	0.067946	Client Text Box Input	+
3	GO:0051606	detection of stimulus	9	2.57702	0.109232	3.4924	0.0117603	Client Text Box Input	+
2	GO:0009726	detection of endogenous stimulus	2	8.78096	0.244519	0.227765	0.0323128	Client Text Box Input	+
1	GO:0009735	response to cytokinin	28	7.02477	1.93201e-12	3.9859	4.7304e-14	Client Text Box Input	+
0	GO:0048457	floral whorl morphogenesis	1	26.3429	0.440078	0.0379609	0.0718088	Client Text Box Input	+
1	GO:0048439	flower morphogenesis	1	6.58572	0.814123	0.151844	0.169979	Client Text Box Input	+
0	GO:0045792	negative regulation of cell size	1	26.3429	0.439626	0.0379609	0.0718088	Client Text Box Input	+
1	GO:0008361	regulation of cell size	5	4.87831	0.0614483	1.02494	0.00573985	Client Text Box Input	+
2	GO:0032535	regulation of cellular component size	5	1.60627	1	3.1128	0.252086	Client Text Box Input	+
3	GO:0090066	regulation of anatomical structure size	5	1.60627	1	3.1128	0.252086	Client Text Box Input	+
0	GO:0010221	negative regulation of vernalization response	1	26.3429	0.439176	0.0379609	0.0718088	Client Text Box Input	+
1	GO:0010219	regulation of vernalization response	2	10.5372	0.197674	0.189805	0.0248294	Client Text Box Input	+
0	GO:0010151	chloroplast elongation	2	26.3429	0.0772762	0.0759218	0.00763301	Client Text Box Input	+
0	GO:0010929	positive regulation of auxin mediated signaling pathway	3	19.7572	0.019109	0.151844	0.00152859	Client Text Box Input	+
1	GO:0010928	regulation of auxin mediated signaling pathway	5	4.39048	0.0839101	1.13883	0.00845715	Client Text Box Input	+
2	GO:0009966	regulation of signal transduction	38	3.45183	1.31784e-08	11.0087	4.17695e-10	Client Text Box Input	+
3	GO:0010646	regulation of cell communication	39	3.43603	8.90002e-09	11.3503	2.77613e-10	Client Text Box Input	+
3	GO:0023051	regulation of signaling	39	3.48262	6.3232e-09	11.1985	1.95115e-10	Client Text Box Input	+
1	GO:0009967	positive regulation of signal transduction	5	1.60627	1	3.1128	0.252086	Client Text Box Input	+
2	GO:0010647	positive regulation of cell communication	5	1.53156	1	3.26464	0.389642	Client Text Box Input	+
2	GO:0023056	positive regulation of signaling	5	1.60627	1	3.1128	0.252086	Client Text Box Input	+
0	GO:0060772	leaf phyllotactic patterning	3	19.7572	0.019069	0.151844	0.00152859	Client Text Box Input	+
0	GO:0071497	cellular response to freezing	2	17.5619	0.114412	0.113883	0.012414	Client Text Box Input	+
1	GO:0070417	cellular response to cold	3	2.32437	0.752349	1.29067	0.152287	Client Text Box Input	+
2	GO:0009409	response to cold	40	2.63429	5.47589e-06	15.1844	2.11212e-07	Client Text Box Input	+
3	GO:0009266	response to temperature stimulus	60	2.67894	2.85105e-09	22.3969	8.36715e-11	Client Text Box Input	+
1	GO:0050826	response to freezing	4	4.05275	0.186898	0.986984	0.0228804	Client Text Box Input	+
0	GO:0034247	snoRNA splicing	2	17.5619	0.113884	0.113883	0.012414	Client Text Box Input	+
1	GO:0043144	snoRNA processing	2	2.63429	0.857731	0.759218	0.191454	Client Text Box Input	+
2	GO:0016074	snoRNA metabolic process	2	2.63429	0.856445	0.759218	0.191454	Client Text Box Input	+
0	GO:0000481	maturation of 5S rRNA	2	17.5619	0.113709	0.113883	0.012414	Client Text Box Input	+
0	GO:1901348	positive regulation of secondary cell wall biogenesis	4	15.0531	0.00712103	0.265726	0.000477681	Client Text Box Input	+
1	GO:2000652	regulation of secondary cell wall biogenesis	11	10.7323	1.95652e-06	1.02494	7.21842e-08	Client Text Box Input	+
2	GO:1903338	regulation of cell wall organization or biogenesis	12	7.52654	1.11842e-05	1.59436	4.46394e-07	Client Text Box Input	+
2	GO:0044087	regulation of cellular component biogenesis	11	2.17873	0.177759	5.0488	0.0215529	Client Text Box Input	+
1	GO:1903340	positive regulation of cell wall organization or biogenesis	4	15.0531	0.00713888	0.265726	0.000477681	Client Text Box Input	+
1	GO:0044089	positive regulation of cellular component biogenesis	4	2.02638	0.734933	1.97397	0.148145	Client Text Box Input	+
0	GO:0010077	maintenance of inflorescence meristem identity	5	14.6349	0.00169686	0.341648	9.84594e-05	Client Text Box Input	+
1	GO:0010074	maintenance of meristem identity	10	6.12625	0.000381435	1.63232	1.91261e-05	Client Text Box Input	+
2	GO:0010073	meristem maintenance	23	4.55554	3.86656e-07	5.0488	1.34224e-08	Client Text Box Input	+
2	GO:0019827	stem cell population maintenance	12	5.96443	8.02597e-05	2.01193	3.62064e-06	Client Text Box Input	+
3	GO:0098727	maintenance of cell number	12	5.96443	7.99624e-05	2.01193	3.62064e-06	Client Text Box Input	+
0	GO:0010199	organ boundary specification between lateral organs and the meristem	5	14.6349	0.00169197	0.341648	9.84594e-05	Client Text Box Input	+
1	GO:0090691	formation of plant organ boundary	8	13.1714	3.20403e-05	0.607375	1.35942e-06	Client Text Box Input	+
2	GO:0048859	formation of anatomical boundary	8	13.1714	3.19142e-05	0.607375	1.35942e-06	Client Text Box Input	+
0	GO:0010063	positive regulation of trichoblast fate specification	1	13.1714	0.600031	0.0759218	0.105758	Client Text Box Input	+
1	GO:0010061	regulation of trichoblast fate specification	1	8.78096	0.706306	0.113883	0.138466	Client Text Box Input	+
2	GO:1903888	regulation of plant epidermal cell differentiation	1	8.78096	0.695595	0.113883	0.138466	Client Text Box Input	+
2	GO:0042659	regulation of cell fate specification	1	4.39048	0.989202	0.227765	0.229592	Client Text Box Input	+
3	GO:0010453	regulation of cell fate commitment	3	6.07913	0.160197	0.493492	0.019128	Client Text Box Input	+
2	GO:2000067	regulation of root morphogenesis	1	2.02638	1	0.493492	0.40651	Client Text Box Input	+
3	GO:1905421	regulation of plant organ morphogenesis	4	2.77294	0.433618	1.44251	0.0665371	Client Text Box Input	+
3	GO:2000280	regulation of root development	11	3.44966	0.00974111	3.18872	0.000702445	Client Text Box Input	+
1	GO:0042660	positive regulation of cell fate specification	1	13.1714	0.593257	0.0759218	0.105758	Client Text Box Input	+
2	GO:0010455	positive regulation of cell fate commitment	2	17.5619	0.114236	0.113883	0.012414	Client Text Box Input	+
1	GO:1903890	positive regulation of plant epidermal cell differentiation	1	13.1714	0.581764	0.0759218	0.105758	Client Text Box Input	+
1	GO:1905423	positive regulation of plant organ morphogenesis	1	13.1714	0.593816	0.0759218	0.105758	Client Text Box Input	+
0	GO:0007263	nitric oxide mediated signal transduction	1	13.1714	0.598891	0.0759218	0.105758	Client Text Box Input	+
2	GO:0035556	intracellular signal transduction	105	4.95699	1.46098e-35	21.1822	1.51905e-37	Client Text Box Input	+
0	GO:1990110	callus formation	1	13.1714	0.59719	0.0759218	0.105758	Client Text Box Input	+
1	GO:0042060	wound healing	1	6.58572	0.820051	0.151844	0.169979	Client Text Box Input	+
2	GO:0009611	response to wounding	23	2.8715	0.000364648	8.00975	1.82232e-05	Client Text Box Input	+
0	GO:2000905	negative regulation of starch metabolic process	1	13.1714	0.596061	0.0759218	0.105758	Client Text Box Input	+
1	GO:0010677	negative regulation of cellular carbohydrate metabolic process	1	3.29286	1	0.303687	0.284927	Client Text Box Input	+
2	GO:0045912	negative regulation of carbohydrate metabolic process	1	2.19524	1	0.455531	0.38397	Client Text Box Input	+
2	GO:0010675	regulation of cellular carbohydrate metabolic process	6	3.22566	0.133297	1.86008	0.0148878	Client Text Box Input	+
1	GO:2000904	regulation of starch metabolic process	2	3.09916	0.753127	0.645336	0.151939	Client Text Box Input	+
2	GO:0032881	regulation of polysaccharide metabolic process	4	3.01062	0.359235	1.32863	0.0531955	Client Text Box Input	+
0	GO:0000085	mitotic G2 phase	1	13.1714	0.595498	0.0759218	0.105758	Client Text Box Input	+
1	GO:0051319	G2 phase	1	8.78096	0.696769	0.113883	0.138466	Client Text Box Input	+
2	GO:0051325	interphase	1	8.78096	0.697947	0.113883	0.138466	Client Text Box Input	+
3	GO:0022403	cell cycle phase	1	6.58572	0.818065	0.151844	0.169979	Client Text Box Input	+
4	GO:0044848	biological phase	1	6.58572	0.830125	0.151844	0.169979	Client Text Box Input	+
1	GO:0051329	mitotic interphase	1	13.1714	0.583379	0.0759218	0.105758	Client Text Box Input	+
2	GO:0098763	mitotic cell cycle phase	1	8.78096	0.69501	0.113883	0.138466	Client Text Box Input	+
0	GO:0000084	mitotic S phase	1	13.1714	0.594936	0.0759218	0.105758	Client Text Box Input	+
1	GO:0051320	S phase	1	13.1714	0.58284	0.0759218	0.105758	Client Text Box Input	+
0	GO:0000080	mitotic G1 phase	1	13.1714	0.594375	0.0759218	0.105758	Client Text Box Input	+
1	GO:0051318	G1 phase	1	13.1714	0.582301	0.0759218	0.105758	Client Text Box Input	+
0	GO:0002240	response to molecule of oomycetes origin	2	13.1714	0.154579	0.151844	0.0181721	Client Text Box Input	+
1	GO:0043207	response to external biotic stimulus	70	1.42065	0.0532523	49.2733	0.00489389	Client Text Box Input	+
2	GO:0009607	response to biotic stimulus	70	1.40656	0.0678407	49.7668	0.00637109	Client Text Box Input	+
1	GO:0002239	response to oomycetes	5	1.51396	1	3.3026	0.392231	Client Text Box Input	+
2	GO:0051707	response to other organism	70	1.42065	0.0531553	49.2733	0.00489389	Client Text Box Input	+
3	GO:0051704	multi-organism process	86	1.25721	0.26386	68.4056	0.0360634	Client Text Box Input	+
0	GO:0090708	specification of plant organ axis polarity	2	13.1714	0.154359	0.151844	0.0181721	Client Text Box Input	+
1	GO:0065001	specification of axis polarity	8	7.8053	0.000577724	1.02494	3.04218e-05	Client Text Box Input	+
2	GO:0009798	axis specification	10	5.60487	0.000687218	1.78416	3.71095e-05	Client Text Box Input	+
0	GO:0055063	sulfate ion homeostasis	1	13.1714	0.5927	0.0759218	0.105758	Client Text Box Input	+
1	GO:0072505	divalent inorganic anion homeostasis	3	4.1594	0.313295	0.721257	0.0447639	Client Text Box Input	+
2	GO:0055081	anion homeostasis	4	2.50885	0.507631	1.59436	0.0867476	Client Text Box Input	+
0	GO:0006344	maintenance of chromatin silencing	1	13.1714	0.59048	0.0759218	0.105758	Client Text Box Input	+
1	GO:0006342	chromatin silencing	3	1.88163	0.978759	1.59436	0.226676	Client Text Box Input	+
2	GO:0045814	negative regulation of gene expression, epigenetic	3	1.71801	1	1.7462	0.426977	Client Text Box Input	+
3	GO:0040029	regulation of gene expression, epigenetic	6	1.05372	1	5.69414	0.829504	Client Text Box Input	+
2	GO:0097549	chromatin organization involved in negative regulation of transcription	3	1.88163	0.979468	1.59436	0.226676	Client Text Box Input	+
3	GO:0034401	chromatin organization involved in regulation of transcription	3	1.83788	0.994273	1.63232	0.236438	Client Text Box Input	+
3	GO:0045892	negative regulation of transcription, DNA-templated	73	7.39627	7.91414e-34	9.86984	8.62685e-36	Client Text Box Input	+
4	GO:1903507	negative regulation of nucleic acid-templated transcription	73	7.33981	1.15534e-33	9.94576	1.31751e-35	Client Text Box Input	+
5	GO:1902679	negative regulation of RNA biosynthetic process	73	7.33981	1.17259e-33	9.94576	1.31751e-35	Client Text Box Input	+
6	GO:0051253	negative regulation of RNA metabolic process	73	7.06997	8.63301e-33	10.3254	1.04239e-34	Client Text Box Input	+
7	GO:0045934	negative regulation of nucleobase-containing compound metabolic process	74	6.51964	2.59589e-31	11.3503	3.30853e-33	Client Text Box Input	+
[truncated: 849 more rows]

## Sheet: (E) Cysteine
level	id	label	number_in_list	fold_enrichment	fdr	expected	pValue	list_name	plus_minus
[truncated: 1,150 more rows]

[truncated: 7 more sheets: (F) Glycolysis&Gluconeogenesis, (G) GS-GOGAT, (H) Methionine, (I) PentosePhosphatePathway, (J) Serine, (K) Shikimate, (L) TCACycle]
