# Supplementary material for: A genome‐scale TF–DNA interaction network of transcriptional regulation of Arabidopsis primary and specialized metabolism
Source: Mol Syst Biol. 2021 Nov 24;17(11):e10625. doi: 10.15252/msb.202110625 (PMC8611409; doi:10.15252/msb.202110625)
Supplement: Supplementary file 7 — Dataset EV6 [file MSB-17-e10625-s012.xls]

## Sheet: EV6 LegendEV
Dataset EV6: Analysis of deviance tables for generalized linear models, least square means of expression, and standard error from RNA-Seq analysis of GR-CHA19 (A-C), GR-ENAP1 (D-F), GR-LBD16 (G-I), and GR-WRI3 (J-L).

## Sheet: (A) GR-CHA19_glmnb
	NULL_Df	Allele_Df	Treatment_Df	Allele.Treatment_Df	NULL_Deviance	Allele_Deviance	Treatment_Deviance	Allele.Treatment_Deviance	NULL_Resid..Df	Allele_Resid..Df	Treatment_Resid..Df	Allele.Treatment_Resid..Df	NULL_Resid..Dev	Allele_Resid..Dev	Treatment_Resid..Dev	Allele.Treatment_Resid..Dev	NULL_Pr..Chi.	CHA19_Allele_Pr..Chi.	CHA19_Treatment_Pr..Chi.	CHA19_Allele.Treatment_Pr..Chi.	CHA19_adj.p.Allele	CHA19_adj.p.Treatment	CHA19_adj.p.Allele.Treatment
AT1G01010	NA	3	1	3	NA	1.21499	0.762791	6.63045	14	11	10	7	18.4779	17.2629	16.5001	9.86963	NA	0.749411	0.382457	0.0846574	0.816909	0.608207	0.252271
AT1G01020	NA	3	1	3	NA	4.42315	0.773631	4.3376	14	11	10	7	24.1029	19.6797	18.9061	14.5685	NA	0.219249	0.379096	0.227242	0.335018	0.605504	0.434809
AT1G03987	NA	3	1	3	NA	1.63176	0.0751055	3.08482	14	11	10	7	14.953	13.3213	13.2462	10.1613	NA	0.65221	0.784043	0.378732	0.740595	0.891792	0.576826
AT1G01030	NA	3	1	3	NA	10.8084	1.45868	2.56645	14	11	10	7	20.7319	9.92345	8.46477	5.89832	NA	0.0128082	0.22714	0.463402	0.0376526	0.449962	0.646874
AT1G01040	NA	3	1	3	NA	70.2038	3.27721	11.5305	14	11	10	7	100.953	30.749	27.4718	15.9413	NA	3.86e-15	0.0702481	0.00917726	2.76e-13	0.219639	0.0710608
AT1G01046	NA	3	1	3	NA	0.794271	0.0538517	5.26451	14	11	10	7	21.106	20.3118	20.2579	14.9934	NA	0.850837	0.816492	0.153422	0.892042	0.908766	0.350112
AT1G01050	NA	3	1	3	NA	11.5123	0.0365964	0.593754	14	11	10	7	22.4279	10.9156	10.879	10.2852	NA	0.00925511	0.848289	0.897861	0.0288674	0.925097	0.940829
AT1G01060	NA	3	1	3	NA	30.4672	3.55222	14.7061	14	11	10	7	63.7294	33.2622	29.71	15.0039	NA	1.1e-06	0.0594657	0.00208582	1.39e-05	0.197654	0.0296378
AT1G01070	NA	3	1	3	NA	19.4876	0.0985948	4.11655	14	11	10	7	38.6368	19.1492	19.0506	14.934	NA	0.000216726	0.753523	0.249151	0.00130738	0.875593	0.459612
AT1G01080	NA	3	1	3	NA	31.1022	10.0794	5.05589	14	11	10	7	60.6068	29.5046	19.4252	14.3693	NA	8.09e-07	0.00149937	0.16775	1.06e-05	0.0191604	0.367882
AT1G01090	NA	3	1	3	NA	43.5177	1.74737	12.4621	14	11	10	7	72.8855	29.3678	27.6204	15.1583	NA	1.91e-09	0.186208	0.00595665	4.95e-08	0.399655	0.0554377
AT1G01100	NA	3	1	3	NA	7.51518	0.684933	3.93073	14	11	10	7	27.2084	19.6932	19.0083	15.0776	NA	0.0571696	0.407893	0.269042	0.121571	0.630014	0.479582
AT1G01110	NA	3	1	3	NA	13.1681	4.52842	4.36	14	11	10	7	31.2606	18.0925	13.5641	9.20406	NA	0.00428687	0.0333363	0.225123	0.0154467	0.136908	0.432707
AT1G01120	NA	3	1	3	NA	10.2835	7.83071	22.2997	14	11	10	7	55.012	44.7285	36.8978	14.5981	NA	0.0163038	0.00513659	5.65e-05	0.0456214	0.0416444	0.00303492
AT1G01130	NA	3	1	3	NA	2.50303	5.0943	2.4417	14	11	10	7	25.5243	23.0213	17.927	15.4853	NA	0.474743	0.0240046	0.485919	0.591089	0.11087	0.66377
AT1G01140	NA	3	1	3	NA	23.8725	9.71724	6.55596	14	11	10	7	55.4886	31.616	21.8988	15.3428	NA	2.66e-05	0.00182547	0.0874816	0.000217133	0.0215993	0.256037
AT1G01150	NA	3	1	3	NA	3.36177	0.045994	7.13527	14	11	10	7	23.7556	20.3938	20.3478	13.2125	NA	0.339138	0.830187	0.067709	0.462919	0.916329	0.224161
AT1G01160	NA	3	1	3	NA	5.72821	1.19044	8.75911	14	11	10	7	31.1126	25.3843	24.1939	15.4348	NA	0.125609	0.275241	0.0326712	0.221633	0.505262	0.147754
AT1G04007	NA	3	1	3	NA	4.57107	0.361595	4.11612	14	11	10	7	16.6351	12.064	11.7024	7.58628	NA	0.206038	0.547622	0.249195	0.320031	0.739268	0.459653
AT1G01170	NA	3	1	3	NA	20.3513	1.2636	3.11689	14	11	10	7	29.0257	8.67436	7.41076	4.29388	NA	0.000143532	0.260971	0.373952	0.000922021	0.490225	0.572794
AT1G04013	NA	3	1	3	NA	3.69285	0.404039	2.28355	14	11	10	7	9.92097	6.22812	5.82408	3.54053	NA	0.296597	0.525011	0.51568	0.419696	0.721648	0.686452
AT1G01180	NA	3	1	3	NA	4.57991	0.109196	9.33971	14	11	10	7	25.6892	21.1092	21	11.6603	NA	0.205272	0.741061	0.0250992	0.319098	0.868159	0.127515
AT1G01190	NA	3	1	3	NA	30.7171	0.479817	12.3796	14	11	10	7	55.4733	24.7561	24.2763	11.8967	NA	9.75e-07	0.488505	0.00618981	1.25e-05	0.694024	0.0568252
AT1G01200	NA	3	1	3	NA	11.2063	4.25011	7.32076	14	11	10	7	37.2212	26.0149	21.7648	14.4441	NA	0.0106611	0.0392478	0.0623473	0.0324422	0.151672	0.214169
AT1G01210	NA	3	1	3	NA	1.24924	1.19743	1.8466	14	11	10	7	10.0837	8.83446	7.63703	5.79043	NA	0.741221	0.273836	0.604848	0.810815	0.503669	0.752063
AT1G01220	NA	3	1	3	NA	14.6854	1.60681	5.84925	14	11	10	7	27.3561	12.6707	11.0639	5.21467	NA	0.00210624	0.204941	0.119179	0.0086283	0.422507	0.304203
AT1G01225	NA	3	1	3	NA	5.80612	2.7323	2.66116	14	11	10	7	15.2399	9.43382	6.70153	4.04036	NA	0.121433	0.0983377	0.446868	0.215881	0.269782	0.633867
AT1G01230	NA	3	1	3	NA	28.1637	0.374247	2.21276	14	11	10	7	38.3611	10.1973	9.8231	7.61034	NA	3.36e-06	0.540699	0.52944	3.68e-05	0.733813	0.695948
AT1G01240	NA	3	1	3	NA	2.52092	14.8102	7.59097	14	11	10	7	40.3853	37.8644	23.0542	15.4632	NA	0.471523	0.000118888	0.0552666	0.58823	0.00370386	0.200673
AT1G01250	NA	3	1	3	NA	7.25608	0.232124	0.711635	14	11	10	7	12.5984	5.34231	5.11019	4.39856	NA	0.0641684	0.629954	0.870464	0.132756	0.796954	0.924035
AT1G01260	NA	3	1	3	NA	2.86647	0.277979	1.62964	14	11	10	7	19.6591	16.7926	16.5146	14.885	NA	0.412674	0.598029	0.652689	0.533534	0.774933	0.784549
AT1G01290	NA	3	1	3	NA	3.48703	10.5192	7.06755	14	11	10	7	31.6126	28.1256	17.6064	10.5388	NA	0.322448	0.0011814	0.0697757	0.446422	0.0164225	0.227862
AT1G01300	NA	3	1	3	NA	13.0347	2.10649	2.90415	14	11	10	7	32.8696	19.8349	17.7284	14.8243	NA	0.00456216	0.146675	0.40664	0.0162892	0.346069	0.600338
AT1G01320	NA	3	1	3	NA	26.4464	0.375708	2.54797	14	11	10	7	44.4228	17.9764	17.6007	15.0527	NA	7.69e-06	0.539909	0.466683	7.54e-05	0.733242	0.648981
AT1G01340	NA	3	1	3	NA	7.48341	3.57134	6.07852	14	11	10	7	31.8154	24.332	20.7607	14.6821	NA	0.0579862	0.0587847	0.107852	0.122987	0.196212	0.287987
AT1G01350	NA	3	1	3	NA	3.27212	1.12267	1.57103	14	11	10	7	15.7498	12.4777	11.355	9.78396	NA	0.351542	0.289345	0.665977	0.475206	0.520379	0.792681
AT1G01355	NA	3	1	3	NA	1.11513	4.29758	0.870889	14	11	10	7	21.341	20.2259	15.9283	15.0574	NA	0.773422	0.0381668	0.832447	0.835103	0.14896	0.900829
AT1G01360	NA	3	1	3	NA	17.9298	0.630807	5.9282	14	11	10	7	34.0099	16.0801	15.4493	9.52106	NA	0.000454758	0.427059	0.115156	0.00244195	0.646555	0.298687
AT1G01370	NA	3	1	3	NA	7.5941	0.448729	6.91272	14	11	10	7	20.4239	12.8298	12.3811	5.46839	NA	0.0551894	0.502939	0.0747324	0.118464	0.705571	0.236398
AT1G01380	NA	3	1	3	NA	2.79529	2.04628	6.63769	14	11	10	7	29.1712	26.3759	24.3296	17.692	NA	0.424275	0.152578	0.0843879	0.545013	0.354362	0.25174
AT1G01390	NA	3	1	3	NA	14.2075	4.838	7.73843	14	11	10	7	41.3889	27.1815	22.3435	14.605	NA	0.00263592	0.0278392	0.0517384	0.0103928	0.121555	0.193894
AT1G01420	NA	3	1	3	NA	4.08124	1.73294	4.4568	14	11	10	7	18.6845	14.6033	12.8704	8.41356	NA	0.252824	0.188036	0.216176	0.372961	0.401629	0.42306
AT1G01430	NA	3	1	3	NA	3.97869	0.538041	9.91252	14	11	10	7	23.8564	19.8777	19.3397	9.42717	NA	0.263774	0.463246	0.0193246	0.384674	0.675022	0.109623
AT1G01440	NA	3	1	3	NA	18.0132	0.0726692	4.15984	14	11	10	7	33.3453	15.3321	15.2595	11.0996	NA	0.0004371	0.787489	0.244714	0.0023669	0.893418	0.45423
AT1G01448	NA	3	1	3	NA	5.73221	6.03359	1.85508	14	11	10	7	27.5863	21.8541	15.8205	13.9654	NA	0.125391	0.0140361	0.603022	0.22136	0.0782424	0.750794
AT1G01470	NA	3	1	3	NA	10.472	9.06704	3.80841	14	11	10	7	38.2036	27.7316	18.6646	14.8562	NA	0.014952	0.00260258	0.282909	0.0425858	0.0273078	0.491882
AT1G01480	NA	3	1	3	NA	3.44158	1.57249	16.0681	14	11	10	7	34.3025	30.8609	29.2885	13.2204	NA	0.328418	0.209846	0.00109812	0.452127	0.428236	0.0198956
AT1G01490	NA	3	1	3	NA	21.8621	7.53179	8.10356	14	11	10	7	52.3592	30.4971	22.9653	14.8618	NA	6.97e-05	0.00606195	0.0439192	0.000498469	0.0463628	0.176718
AT1G01500	NA	3	1	3	NA	10.6614	4.47131	8.41832	14	11	10	7	38.7188	28.0574	23.5861	15.1678	NA	0.0137052	0.0344685	0.038113	0.0396793	0.139959	0.161624
AT1G01510	NA	3	1	3	NA	13.416	0.589658	3.2285	14	11	10	7	21.2915	7.87545	7.28579	4.05729	NA	0.00381812	0.442552	0.357719	0.0140928	0.658381	0.560602
AT1G01520	NA	3	1	3	NA	3.83928	0.1819	8.63108	14	11	10	7	17.5645	13.7252	13.5433	4.91224	NA	0.27935	0.669745	0.0346202	0.401428	0.823919	0.152481
AT1G01540	NA	3	1	3	NA	34.7994	0.686683	9.26671	14	11	10	7	60.3719	25.5725	24.8858	15.6191	NA	1.34e-07	0.407295	0.0259471	2.17e-06	0.629456	0.129956
AT1G01550	NA	3	1	3	NA	93.3832	8.55425	9.62786	14	11	10	7	118.06	24.6766	16.1223	6.49446	NA	4.11e-20	0.00344716	0.0220093	5.28e-18	0.032766	0.118365
AT1G01560	NA	3	1	3	NA	3.00339	0.213761	6.75132	14	11	10	7	18.6914	15.6881	15.4743	8.72298	NA	0.391103	0.643835	0.0802608	0.513563	0.805853	0.245441
AT1G01570	NA	3	1	3	NA	4.65865	5.56555	3.21175	14	11	10	7	18.4541	13.7954	8.2299	5.01815	NA	0.198568	0.0183173	0.360116	0.311032	0.0930607	0.562515
AT1G01580	NA	3	1	3	NA	2.32338	4.65232	3.49517	14	11	10	7	14.6709	12.3475	7.69521	4.20004	NA	0.508056	0.0310115	0.321389	0.619991	0.131025	0.528087
AT1G01600	NA	3	1	3	NA	18.5908	6.4435	8.50895	14	11	10	7	46.6902	28.0995	21.656	13.147	NA	0.000332177	0.0111359	0.0365849	0.00188083	0.0677728	0.158154
AT1G01610	NA	3	1	3	NA	27.1397	0.971189	7.80044	14	11	10	7	50.3419	23.2021	22.231	14.4305	NA	5.5e-06	0.324384	0.0503213	5.67e-05	0.555548	0.190374
AT1G01620	NA	3	1	3	NA	110.981	0.439947	28.5111	14	11	10	7	154.946	43.9657	43.5258	15.0146	NA	6.75e-24	0.507148	2.84e-06	1.43e-21	0.709137	0.000377822
AT1G01630	NA	3	1	3	NA	16.9463	2.12777	11.488	14	11	10	7	44.7823	27.836	25.7082	14.2202	NA	0.000724935	0.144651	0.0093595	0.00359687	0.343222	0.0717859
AT1G01640	NA	3	1	3	NA	27.4256	10.0733	3.34245	14	11	10	7	55.66	28.2344	18.1612	14.8187	NA	4.79e-06	0.00150435	0.341777	5.03e-05	0.0191698	0.545979
AT1G01650	NA	3	1	3	NA	29.8827	0.81496	2.87414	14	11	10	7	48.2223	18.3396	17.5247	14.6505	NA	1.46e-06	0.366658	0.411439	1.79e-05	0.594999	0.604485
AT1G04027	NA	3	1	3	NA	5.91409	0.00820406	2.75234	14	11	10	7	23.8696	17.9555	17.9473	15.195	NA	0.115866	0.927829	0.431406	0.208499	0.965216	0.620775
AT1G01660	NA	3	1	3	NA	2.12074	0.836172	1.92294	14	11	10	7	8.67084	6.5501	5.71393	3.79099	NA	0.547729	0.360494	0.588555	0.654351	0.590142	0.740107
AT1G01670	NA	3	1	3	NA	10.7672	2.86802	1.24564	14	11	10	7	23.1471	12.3799	9.51188	8.26623	NA	0.0130539	0.0903559	0.742079	0.0382161	0.256224	0.843231
AT1G01680	NA	3	1	3	NA	4.3687	0.401821	1.73403	14	11	10	7	19.6398	15.2711	14.8693	13.1353	NA	0.224306	0.52615	0.629394	0.341064	0.722331	0.768398
AT1G01690	NA	3	1	3	NA	12.8251	2.95683	3.04576	14	11	10	7	27.8879	15.0628	12.106	9.0602	NA	0.00503045	0.0855153	0.384623	0.0176203	0.247347	0.58244
AT1G01695	NA	3	1	3	NA	2.72473	0.226157	5.28338	14	11	10	7	21.9132	19.1884	18.9623	13.6789	NA	0.436041	0.634388	0.152185	0.555485	0.799761	0.34864
AT1G04037	NA	3	1	3	NA	4.40026	3.87473	4.72255	14	11	10	7	19.2463	14.846	10.9713	6.24871	NA	0.221361	0.0490182	0.193277	0.3377	0.174346	0.396804
AT1G01700	NA	3	1	3	NA	9.22973	0.0557324	4.21212	14	11	10	7	17.9963	8.76662	8.71089	4.49877	NA	0.0263875	0.813373	0.239451	0.0667505	0.907505	0.448619
AT1G01710	NA	3	1	3	NA	53.0207	0.499922	4.04488	14	11	10	7	72.5074	19.4867	18.9868	14.9419	NA	1.81e-11	0.479534	0.256659	6.99e-10	0.687048	0.467733
AT1G01715	NA	3	1	3	NA	7.03162	0.504086	9.56242	14	11	10	7	29.0749	22.0432	21.5392	11.9767	NA	0.0708968	0.47771	0.0226765	0.143361	0.685592	0.120186
AT1G01720	NA	3	1	3	NA	37.6275	4.29913	5.13646	14	11	10	7	61.8801	24.2526	19.9535	14.817	NA	3.39e-08	0.0381318	0.162073	6.53e-07	0.148923	0.360819
AT1G01725	NA	3	1	3	NA	13.6726	13.2673	1.93833	14	11	10	7	39.9445	26.2719	13.0046	11.0662	NA	0.00338642	0.000270073	0.585304	0.0127681	0.00638781	0.737838
AT1G04047	NA	3	1	3	NA	4.69561	0.0904944	1.18868	14	11	10	7	16.7739	12.0782	11.9877	10.7991	NA	0.195492	0.76355	0.75572	0.307637	0.880265	0.852102
AT1G01730	NA	3	1	3	NA	16.7319	3.45133	4.59578	14	11	10	7	39.485	22.7531	19.3017	14.706	NA	0.000802367	0.0632007	0.203905	0.00390795	0.205122	0.409624
AT1G01740	NA	3	1	3	NA	11.6179	1.23506	4.97905	14	11	10	7	27.2608	15.6429	14.4079	9.4288	NA	0.00881351	0.266425	0.173337	0.0278222	0.496223	0.374508
AT1G01750	NA	3	1	3	NA	10.7873	1.30418	6.65306	14	11	10	7	28.0446	17.2573	15.9531	9.30006	NA	0.0129333	0.253451	0.0838177	0.0379466	0.481312	0.251057
AT1G01760	NA	3	1	3	NA	5.06323	1.81796	9.2404	14	11	10	7	31.2159	26.1526	24.3347	15.0943	NA	0.167225	0.177556	0.0262597	0.27354	0.388474	0.130816
AT1G01770	NA	3	1	3	NA	30.3953	0.400569	7.10922	14	11	10	7	52.5864	22.1912	21.7906	14.6814	NA	1.14e-06	0.526795	0.0684967	1.44e-05	0.722521	0.225522
AT1G01780	NA	3	1	3	NA	35.8641	6.15234	23.5197	14	11	10	7	79.6193	43.7552	37.6029	14.0832	NA	8e-08	0.0131238	3.15e-05	1.39e-06	0.0750927	0.00206042
AT1G01790	NA	3	1	3	NA	105.523	1.25215	27.3966	14	11	10	7	144.089	38.5666	37.3144	9.91787	NA	1.01e-22	0.263142	4.86e-06	1.77e-20	0.492677	0.000537187
AT1G01800	NA	3	1	3	NA	82.5662	6.30915	2.66937	14	11	10	7	99.2448	16.6786	10.3695	7.70008	NA	8.64e-18	0.0120116	0.445458	8.73e-16	0.071065	0.632703
AT1G01810	NA	3	1	3	NA	3.31119	0.355175	3.1284	14	11	10	7	13.9018	10.5906	10.2354	7.10705	NA	0.346089	0.551198	0.37225	0.469928	0.741433	0.571524
AT1G01820	NA	3	1	3	NA	62.2946	9.30444	20.5373	14	11	10	7	107.005	44.7104	35.406	14.8687	NA	1.9e-13	0.002286	0.000131336	1.06e-11	0.0248972	0.00525742
AT1G01830	NA	3	1	3	NA	40.4921	1.59379	3.20953	14	11	10	7	56.448	15.9558	14.3621	11.1525	NA	8.38e-09	0.206786	0.360434	1.84e-07	0.424702	0.562692
AT1G01860	NA	3	1	3	NA	11.5323	0.0021416	0.429879	14	11	10	7	22.2266	10.6943	10.6921	10.2623	NA	0.00916978	0.963089	0.934003	0.0286936	0.983249	0.961326
AT1G04073	NA	3	1	3	NA	2.02813	0.000788919	3.42694	14	11	10	7	13.2388	11.2106	11.2098	7.7829	NA	0.566589	0.977592	0.330362	0.67066	0.989537	0.535689
AT1G01880	NA	3	1	3	NA	13.4484	2.01579	1.14631	14	11	10	7	20.5388	7.0904	5.0746	3.92829	NA	0.00376072	0.15567	0.765907	0.0139222	0.359006	0.858081
AT1G01900	NA	3	1	3	NA	11.4917	1.93043	0.85191	14	11	10	7	27.6789	16.1872	14.2567	13.4048	NA	0.00934351	0.164711	0.837015	0.0290961	0.371204	0.903839
AT1G01910	NA	3	1	3	NA	24.3958	0.835364	1.15225	14	11	10	7	36.8716	12.4758	11.6404	10.4882	NA	2.07e-05	0.360726	0.764478	0.000175452	0.590297	0.857265
AT1G01920	NA	3	1	3	NA	4.93289	0.539148	1.4694	14	11	10	7	17.2301	12.2972	11.758	10.2886	NA	0.176778	0.462786	0.68935	0.284907	0.67472	0.807846
AT1G01930	NA	3	1	3	NA	15.9666	0.184974	2.47765	14	11	10	7	22.8013	6.83462	6.64965	4.17199	NA	0.00115198	0.667133	0.479343	0.00526392	0.822184	0.659021
AT1G01940	NA	3	1	3	NA	21.205	2.88527	12.9524	14	11	10	7	40.2291	19.0241	16.1388	3.18644	NA	9.54e-05	0.0893932	0.00474071	0.000651528	0.25447	0.0481058
AT1G01950	NA	3	1	3	NA	34.2894	4.65307	7.83498	14	11	10	7	60.5183	26.2288	21.5757	13.7408	NA	1.72e-07	0.030998	0.0495483	2.7e-06	0.131025	0.188967
AT1G01960	NA	3	1	3	NA	145.216	5.92297	2.56038	14	11	10	7	161.887	16.6708	10.7478	8.18743	NA	2.84e-31	0.0149448	0.464477	1.2e-28	0.0817608	0.64746
AT1G01970	NA	3	1	3	NA	13.3927	0.0429709	4.06249	14	11	10	7	25.6374	12.2447	12.2018	8.13928	NA	0.00385994	0.83578	0.254794	0.014202	0.918335	0.46593
AT1G01990	NA	3	1	3	NA	17.7465	1.95288	4.02998	14	11	10	7	33.5182	15.7717	13.8188	9.78881	NA	0.000496091	0.162277	0.258245	0.00262209	0.367789	0.469368
AT1G02000	NA	3	1	3	NA	31.8196	0.0927148	5.67247	14	11	10	7	45.0475	13.2279	13.1352	7.46273	NA	5.71e-07	0.760754	0.128679	7.81e-06	0.878854	0.317412
AT1G02010	NA	3	1	3	NA	8.7092	0.028282	7.37909	14	11	10	7	29.943	21.2338	21.2055	13.8264	NA	0.0334179	0.866447	0.0607479	0.0799948	0.934025	0.211246
AT1G02020	NA	3	1	3	NA	14.0269	1.58978	5.32975	14	11	10	7	32.3854	18.3585	16.7687	11.439	NA	0.00286873	0.207358	0.149183	0.0111614	0.425259	0.344854
AT1G02030	NA	3	1	3	NA	3.54579	1.61315	2.35447	14	11	10	7	21.2412	17.6954	16.0822	13.7278	NA	0.314871	0.204049	0.502166	0.438657	0.421582	0.676141
AT1G02050	NA	3	1	3	NA	3.75729	3.48525	0.308909	14	11	10	7	18.2521	14.4948	11.0095	10.7006	NA	0.288894	0.0619181	0.958344	0.411326	0.202709	0.977153
AT1G02060	NA	3	1	3	NA	7.4532	6.06506	8.39651	14	11	10	7	36.2452	28.792	22.727	14.3305	NA	0.0587731	0.0137882	0.0384898	0.124184	0.0773688	0.162735
AT1G02065	NA	3	1	3	NA	1.53679	0.233347	1.64268	14	11	10	7	14.4448	12.908	12.6746	11.032	NA	0.673807	0.629053	0.649752	0.757376	0.796347	0.782268
AT1G02080	NA	3	1	3	NA	99.0099	1.9682	3.71382	14	11	10	7	120.075	21.0656	19.0974	15.3835	NA	2.54e-21	0.160639	0.294071	3.79e-19	0.365497	0.502285
AT1G02090	NA	3	1	3	NA	37.4798	4.50474	0.393058	14	11	10	7	56.3163	18.8365	14.3318	13.9387	NA	3.64e-08	0.0338011	0.941673	6.93e-07	0.138246	0.966875
AT1G02100	NA	3	1	3	NA	38.2328	3.72241	1.1856	14	11	10	7	57.7202	19.4874	15.765	14.5794	NA	2.52e-08	0.0536868	0.756461	4.99e-07	0.185508	0.85245
AT1G02110	NA	3	1	3	NA	35.2804	4.6506	7.44131	14	11	10	7	60.4218	25.1415	20.4909	13.0495	NA	1.06e-07	0.0310428	0.0590857	1.78e-06	0.131091	0.208536
AT1G02120	NA	3	1	3	NA	125.287	2.0671	6.73354	14	11	10	7	141.955	16.6677	14.6006	7.86708	NA	5.6e-27	0.150508	0.0808935	1.61e-24	0.351362	0.246332
AT1G02130	NA	3	1	3	NA	55.808	1.10945	1.21865	14	11	10	7	72.5012	16.6932	15.5838	14.3651	NA	4.62e-12	0.292201	0.748534	2.01e-10	0.523151	0.847253
AT1G02140	NA	3	1	3	NA	43.6033	6.97523	9.00429	14	11	10	7	74.1768	30.5735	23.5983	14.594	NA	1.83e-09	0.00826455	0.0292339	4.78e-08	0.05655	0.138691
AT1G02145	NA	3	1	3	NA	18.4592	8.16083	5.89256	14	11	10	7	43.0137	24.5545	16.3937	10.5012	NA	0.000353627	0.00428049	0.116956	0.00197971	0.0375423	0.301307
AT1G02150	NA	3	1	3	NA	79.7259	1.31185	6.60978	14	11	10	7	101.883	22.1571	20.8453	14.2355	NA	3.51e-17	0.252061	0.0854322	3.28e-15	0.479916	0.253231
AT1G02160	NA	3	1	3	NA	21.516	0.0986945	7.60208	14	11	10	7	32.7267	11.2107	11.112	3.50991	NA	8.22e-05	0.753402	0.0549928	0.000573808	0.875557	0.200159
AT1G02170	NA	3	1	3	NA	48.5824	0.855383	1.2028	14	11	10	7	52.9965	4.41408	3.5587	2.3559	NA	1.6e-10	0.355034	0.752333	5.13e-09	0.58495	0.849694
AT1G02180	NA	3	1	3	NA	14.4223	0.0289611	5.55274	14	11	10	7	33.5103	19.088	19.0591	13.5063	NA	0.00238325	0.864869	0.135518	0.00956183	0.933367	0.327131
AT1G02190	NA	3	1	3	NA	4.24069	0.137484	3.74266	14	11	10	7	16.8862	12.6455	12.508	8.76539	NA	0.236619	0.710796	0.290627	0.35549	0.84983	0.49934
AT1G02205	NA	3	1	3	NA	24.8016	4.14385	12.3781	14	11	10	7	55.9838	31.1822	27.0384	14.6603	NA	1.7e-05	0.0417861	0.00619403	0.000148626	0.158105	0.0568394
AT1G02220	NA	3	1	3	NA	8.37317	0.00191152	1.18189	14	11	10	7	24.515	16.1418	16.1399	14.958	NA	0.0388973	0.965127	0.75735	0.0902302	0.984487	0.853135
AT1G02230	NA	3	1	3	NA	8.83863	0.475788	2.6648	14	11	10	7	22.9087	14.0701	13.5943	10.9295	NA	0.0315152	0.490336	0.446242	0.0765369	0.694921	0.633403
AT1G02260	NA	3	1	3	NA	36.7197	2.06289	7.38057	14	11	10	7	51.3444	14.6247	12.5618	5.18127	NA	5.27e-08	0.150924	0.0607078	9.61e-07	0.351868	0.211224
AT1G02270	NA	3	1	3	NA	17.9507	5.74051	3.56377	14	11	10	7	34.0335	16.0828	10.3423	6.77853	NA	0.000450275	0.016578	0.312585	0.00242463	0.087352	0.519734
AT1G02280	NA	3	1	3	NA	43.2566	0.0736764	13.1372	14	11	10	7	71.395	28.1384	28.0647	14.9275	NA	2.17e-09	0.786057	0.00434906	5.54e-08	0.892677	0.0456103
AT1G02290	NA	3	1	3	NA	3.43322	6.88587	3.08374	14	11	10	7	17.9916	14.5583	7.67246	4.58872	NA	0.329527	0.00868796	0.378894	0.453124	0.0584969	0.576888
AT1G02300	NA	3	1	3	NA	5.64057	5.82904	13.5879	14	11	10	7	40.6746	35.0341	29.205	15.6172	NA	0.130469	0.0157637	0.00352336	0.228123	0.0844981	0.0404881
AT1G02305	NA	3	1	3	NA	35.2421	9.35237	11.8222	14	11	10	7	71.4287	36.1866	26.8343	15.012	NA	1.08e-07	0.00222697	0.00801757	1.81e-06	0.0245529	0.065676
AT1G02310	NA	3	1	3	NA	10.3942	0.0981272	13.3882	14	11	10	7	30.8929	20.4987	20.4005	7.01234	NA	0.0154958	0.754089	0.00386808	0.0437994	0.87595	0.0424329
AT1G02330	NA	3	1	3	NA	18.7841	5.73747	0.706329	14	11	10	7	35.1379	16.3538	10.6164	9.91004	NA	0.000302989	0.0166067	0.871714	0.0017397	0.0873614	0.924521
AT1G02335	NA	3	1	3	NA	43.6127	4.80409	14.5439	14	11	10	7	67.6203	24.0076	19.2035	4.65963	NA	1.82e-09	0.0283922	0.002251	4.76e-08	0.122983	0.030831
AT1G02340	NA	3	1	3	NA	18.9612	2.13056	8.00235	14	11	10	7	44.0758	25.1146	22.984	14.9817	NA	0.000278496	0.144388	0.0459631	0.00162056	0.342898	0.181492
AT1G02350	NA	3	1	3	NA	3.90291	0.125603	1.82163	14	11	10	7	22.063	18.16	18.0344	16.2128	NA	0.272141	0.723035	0.610238	0.393789	0.856978	0.755533
AT1G02360	NA	3	1	3	NA	10.0915	1.86528	5.11498	14	11	10	7	31.8673	21.7758	19.9106	14.7956	NA	0.0178045	0.172017	0.163568	0.04881	0.381389	0.362279
AT1G02370	NA	3	1	3	NA	5.21915	3.80641	3.34721	14	11	10	7	19.7725	14.5533	10.7469	7.39968	NA	0.156435	0.0510568	0.341125	0.260125	0.179579	0.545554
AT1G02380	NA	3	1	3	NA	3.70124	10.8871	3.92291	14	11	10	7	31.3282	27.6269	16.7399	12.8169	NA	0.295584	0.000968369	0.269909	0.418632	0.0142489	0.480498
AT1G02390	NA	3	1	3	NA	16.172	1.04343	10.7344	14	11	10	7	30.2396	14.0676	13.0242	2.28981	NA	0.00104555	0.307025	0.0132524	0.00486933	0.538753	0.0884157
AT1G02400	NA	3	1	3	NA	6.15925	5.42308	11.4132	14	11	10	7	37.623	31.4638	26.0407	14.6275	NA	0.104114	0.0198722	0.00968905	0.192495	0.0980258	0.0733887
AT1G02405	NA	3	1	3	NA	1.06186	0.0710617	13.0329	14	11	10	7	18.8569	17.7951	17.724	4.69115	NA	0.786287	0.789797	0.00456605	0.844224	0.894646	0.0471403
AT1G02410	NA	3	1	3	NA	19.0671	0.0121786	1.45422	14	11	10	7	28.2926	9.22553	9.21336	7.75914	NA	0.000264801	0.912127	0.692876	0.00154766	0.958241	0.810309
AT1G02420	NA	3	1	3	NA	5.13599	2.81505	8.048	14	11	10	7	26.1894	21.0534	18.2384	10.1904	NA	0.162106	0.0933838	0.04503	0.266898	0.261654	0.179407
AT1G02430	NA	3	1	3	NA	4.18871	0.00872765	1.09485	14	11	10	7	19.0125	14.8238	14.8151	13.7203	NA	0.241795	0.925568	0.778318	0.36078	0.964245	0.866268
AT1G02440	NA	3	1	3	NA	5.26988	0.994487	3.50568	14	11	10	7	14.9971	9.72719	8.7327	5.22702	NA	0.153069	0.318648	0.320026	0.25587	0.549942	0.526903
AT1G02460	NA	3	1	3	NA	7.90681	6.88022	3.6889	14	11	10	7	32.6345	24.7277	17.8475	14.1586	NA	0.0479775	0.00871549	0.297076	0.106141	0.0585522	0.504989
AT1G02470	NA	3	1	3	NA	28.6503	14.1694	21.161	14	11	10	7	77.392	48.7418	34.5723	13.4114	NA	2.65e-06	0.000167063	9.75e-05	3.02e-05	0.00463321	0.00437215
AT1G02475	NA	3	1	3	NA	55.747	6.07452	14.8372	14	11	10	7	79.5885	23.8415	17.767	2.92981	NA	4.76e-12	0.0137146	0.00196121	2.06e-10	0.0770778	0.0285188
AT1G02500	NA	3	1	3	NA	414.858	7.49119	3.90617	14	11	10	7	441.668	26.8105	19.3193	15.4131	NA	1.34e-89	0.00620016	0.271776	9.47e-86	0.0471141	0.481905
AT1G02520	NA	3	1	3	NA	41.6955	1.82998	3.63289	14	11	10	7	61.5023	19.8068	17.9768	14.3439	NA	4.66e-09	0.17613	0.303931	1.09e-07	0.38647	0.511586
AT1G02560	NA	3	1	3	NA	198.672	17.5895	18.0498	14	11	10	7	246.766	48.0941	30.5046	12.4548	NA	8.17e-43	2.74e-05	0.000429564	7.22e-40	0.00134454	0.0113636
AT1G02575	NA	3	1	3	NA	10.3903	0.0695915	4.52422	14	11	10	7	30.9593	20.569	20.4994	15.9752	NA	0.0155241	0.791932	0.21014	0.043862	0.895902	0.416123
AT1G02580	NA	3	1	3	NA	40.3455	0.0272794	0.82687	14	11	10	7	51.2461	10.9006	10.8733	10.0465	NA	9e-09	0.868814	0.84303	1.97e-07	0.935436	0.907536
AT1G04127	NA	3	1	3	NA	3.26677	0.236174	1.8921	14	11	10	7	13.8625	10.5958	10.3596	8.4675	NA	0.352295	0.626983	0.595102	0.475918	0.79491	0.744822
AT1G02610	NA	3	1	3	NA	10.7382	2.93895	10.2908	14	11	10	7	39.1762	28.438	25.499	15.2082	NA	0.0132294	0.0864667	0.0162492	0.0386125	0.248776	0.0990289
AT1G02620	NA	3	1	3	NA	8.07155	1.63799	2.70913	14	11	10	7	20.5091	12.4376	10.7996	8.09043	NA	0.0445559	0.200601	0.438678	0.100226	0.417566	0.626861
AT1G02630	NA	3	1	3	NA	3.2965	0.00469052	1.81646	14	11	10	7	23.755	20.4585	20.4538	18.6374	NA	0.348129	0.945398	0.611359	0.471681	0.974283	0.75648
AT1G02640	NA	3	1	3	NA	83.9261	8.51662	13.6759	14	11	10	7	120.987	37.061	28.5444	14.8685	NA	4.41e-18	0.00351917	0.00338125	4.68e-16	0.0330952	0.0393502
AT1G02650	NA	3	1	3	NA	13.4924	4.69194	2.46363	14	11	10	7	26.481	12.9886	8.29666	5.83304	NA	0.00368427	0.0303044	0.481901	0.0136868	0.129026	0.661106
AT1G02660	NA	3	1	3	NA	58.2016	0.293093	0.199516	14	11	10	7	73.599	15.3974	15.1043	14.9048	NA	1.42e-12	0.588245	0.977667	6.7e-11	0.768525	0.987723
AT1G02670	NA	3	1	3	NA	9.72725	1.05416	4.96593	14	11	10	7	19.2664	9.53915	8.48499	3.51906	NA	0.0210327	0.304552	0.174309	0.0556054	0.536485	0.375217
AT1G02680	NA	3	1	3	NA	3.32665	0.434351	5.9682	14	11	10	7	13.8914	10.5647	10.1304	4.16216	NA	0.343951	0.509861	0.113168	0.467743	0.711023	0.29525
AT1G02690	NA	3	1	3	NA	10.9568	0.124924	2.18957	14	11	10	7	16.4067	5.44993	5.325	3.13544	NA	0.0119618	0.723754	0.534007	0.0355835	0.857543	0.699956
AT1G02700	NA	3	1	3	NA	6.71145	0.20057	2.75996	14	11	10	7	22.262	15.5506	15.35	12.59	NA	0.0816861	0.654261	0.430133	0.160142	0.813551	0.619714
AT1G02705	NA	3	1	3	NA	13.3435	0.0865434	7.01801	14	11	10	7	26.841	13.4975	13.411	6.39295	NA	0.00394962	0.768618	0.0713261	0.0144574	0.883035	0.230369
AT1G02720	NA	3	1	3	NA	11.5265	0.68652	5.36252	14	11	10	7	31.6422	20.1158	19.4293	14.0667	NA	0.00919454	0.40735	0.147096	0.0287504	0.629496	0.342343
AT1G02730	NA	3	1	3	NA	34.837	7.09667	6.94168	14	11	10	7	62.6177	27.7807	20.6841	13.7424	NA	1.32e-07	0.00772274	0.0737799	2.14e-06	0.0543016	0.234809
AT1G02740	NA	3	1	3	NA	14.7404	0.538087	1.84421	14	11	10	7	20.2289	5.48846	4.95038	3.10617	NA	0.00205244	0.463226	0.605362	0.00846019	0.675022	0.752306
AT1G02750	NA	3	1	3	NA	38.1807	2.46932	8.10138	14	11	10	7	58.8681	20.6874	18.2181	10.1167	NA	2.59e-08	0.116088	0.0439622	5.09e-07	0.299699	0.176718
AT1G02770	NA	3	1	3	NA	5.80839	2.21857	2.7469	14	11	10	7	28.9296	23.1212	20.9026	18.1557	NA	0.121314	0.13636	0.432315	0.215766	0.331097	0.621262
AT1G02780	NA	3	1	3	NA	42.5253	6.52202	7.75899	14	11	10	7	71.689	29.1637	22.6417	14.8827	NA	3.1e-09	0.0106547	0.0512642	7.66e-08	0.0658883	0.19267
AT1G02800	NA	3	1	3	NA	108.014	107.864	20.6843	14	11	10	7	351.885	243.871	136.008	115.323	NA	2.94e-23	2.88e-25	0.000122427	5.77e-21	3.05e-21	0.00502997
AT1G02810	NA	3	1	3	NA	20.8759	7.57205	11.3247	14	11	10	7	53.0803	32.2044	24.6323	13.3076	NA	0.000111711	0.00592802	0.0100936	0.000744328	0.0455519	0.0751386
AT1G02816	NA	3	1	3	NA	83.5849	0.927965	6.00038	14	11	10	7	104.313	20.7282	19.8003	13.7999	NA	5.22e-18	0.335392	0.111592	5.4e-16	0.566085	0.292924
AT1G02820	NA	3	1	3	NA	3.83666	2.98675	4.92301	14	11	10	7	28.8869	25.0503	22.0635	17.1405	NA	0.279651	0.0839483	0.177522	0.401752	0.244481	0.379244
AT1G02840	NA	3	1	3	NA	4.84147	8.53064	10.4639	14	11	10	7	38.929	34.0876	25.5569	15.093	NA	0.183781	0.00349216	0.0150079	0.293363	0.03299	0.0944548
AT1G02850	NA	3	1	3	NA	44.8355	8.15376	12.2932	14	11	10	7	80.1898	35.3543	27.2005	14.9073	NA	1e-09	0.00429721	0.00644328	2.74e-08	0.0376422	0.0580858
AT1G02860	NA	3	1	3	NA	34.4164	2.46137	4.59648	14	11	10	7	56.2574	21.841	19.3796	14.7831	NA	1.62e-07	0.116677	0.203844	2.57e-06	0.300378	0.40958
AT1G04147	NA	3	1	3	NA	1.66899	6.40703	0.257725	14	11	10	7	24.0547	22.3858	15.9787	15.721	NA	0.64385	0.011367	0.967773	0.734092	0.0685703	0.982685
AT1G02870	NA	3	1	3	NA	20.0307	0.0518581	0.780909	14	11	10	7	28.0413	8.01061	7.95876	7.17785	NA	0.000167277	0.819861	0.854028	0.00105061	0.910735	0.914235
AT1G02880	NA	3	1	3	NA	41.9506	0.400621	0.980388	14	11	10	7	53.3592	11.4086	11.0079	10.0276	NA	4.11e-09	0.526769	0.805997	9.86e-08	0.722521	0.884089
AT1G02890	NA	3	1	3	NA	37.3868	0.162102	1.85469	14	11	10	7	54.6395	17.2526	17.0905	15.2358	NA	3.81e-08	0.687228	0.603107	7.22e-07	0.835591	0.750794
AT1G02900	NA	3	1	3	NA	44.1892	2.08312	2.18492	14	11	10	7	56.7447	12.5556	10.4725	8.28754	NA	1.38e-09	0.148936	0.534926	3.68e-08	0.349267	0.700641
AT1G02910	NA	3	1	3	NA	9.75186	0.825558	2.73037	14	11	10	7	15.5794	5.82756	5.00201	2.27164	NA	0.0207976	0.36356	0.435091	0.0550978	0.59201	0.623667
AT1G02920	NA	3	1	3	NA	10.07	1.15249	16.3894	14	11	10	7	42.6415	32.5716	31.4191	15.0297	NA	0.0179808	0.283028	0.000943471	0.0492233	0.513389	0.0183022
AT1G02930	NA	3	1	3	NA	16.8669	3.2659	19.5938	14	11	10	7	54.644	37.7771	34.5112	14.9173	NA	0.000752716	0.0707343	0.000206027	0.00371041	0.220561	0.00714227
AT1G02950	NA	3	1	3	NA	35.0867	0.0894356	7.8221	14	11	10	7	55.4881	20.4014	20.3119	12.4898	NA	1.17e-07	0.764896	0.049835	1.93e-06	0.881036	0.189446
AT1G02960	NA	3	1	3	NA	4.31296	0.71041	14.6531	14	11	10	7	34.3097	29.9967	29.2863	14.6333	NA	0.229593	0.399308	0.00213847	0.347436	0.62292	0.0299767
AT1G02970	NA	3	1	3	NA	8.1614	16.2151	4.87323	14	11	10	7	39.7854	31.624	15.4088	10.5356	NA	0.0427913	5.65e-05	0.181318	0.0972012	0.00221324	0.383191
AT1G02980	NA	3	1	3	NA	1.37832	0.0504347	0.620687	14	11	10	7	15.1485	13.7702	13.7198	13.0991	NA	0.710625	0.822309	0.891681	0.786476	0.911785	0.936576
AT1G02990	NA	3	1	3	NA	26.6927	0.124155	1.59846	14	11	10	7	43.8138	17.1211	16.997	15.3985	NA	6.83e-06	0.724571	0.65974	6.8e-05	0.858047	0.78911
AT1G03000	NA	3	1	3	NA	54.951	1.10595	1.68244	14	11	10	7	72.7248	17.7737	16.6678	14.9853	NA	7.03e-12	0.292965	0.640845	2.94e-10	0.523811	0.776125
AT1G03010	NA	3	1	3	NA	2.32602	10.1911	1.59427	14	11	10	7	20.7008	18.3748	8.18378	6.58951	NA	0.507555	0.00141124	0.660689	0.619686	0.0184269	0.789594
AT1G03030	NA	3	1	3	NA	38.5162	3.20982	4.47635	14	11	10	7	52.1115	13.5953	10.3855	5.90915	NA	2.2e-08	0.0731976	0.21441	4.41e-07	0.224748	0.421274
AT1G03040	NA	3	1	3	NA	61.1338	0.302285	0.420161	14	11	10	7	76.4317	15.2978	14.9956	14.5754	NA	3.36e-13	0.582454	0.936047	1.8e-11	0.764156	0.963009
AT1G03055	NA	3	1	3	NA	1.99625	0.079264	4.96667	14	11	10	7	16.1015	14.1053	14.026	9.05936	NA	0.573185	0.778297	0.174254	0.675857	0.887935	0.375165
AT1G03060	NA	3	1	3	NA	62.0762	1.1518	0.28988	14	11	10	7	78.307	16.2308	15.079	14.7891	NA	2.12e-13	0.283172	0.96192	1.18e-11	0.513496	0.978586
AT1G03070	NA	3	1	3	NA	1.36762	1.51392	6.6763	14	11	10	7	24.8279	23.4603	21.9463	15.27	NA	0.713143	0.218542	0.082963	0.78868	0.439155	0.249415
AT1G03080	NA	3	1	3	NA	30.3486	2.13229	4.76542	14	11	10	7	52.2674	21.9188	19.7865	15.0211	NA	1.17e-06	0.144225	0.189802	1.47e-05	0.342652	0.392556
AT1G03090	NA	3	1	3	NA	13.2667	5.43953	3.07984	14	11	10	7	36.8074	23.5407	18.1012	15.0213	NA	0.00409391	0.0196859	0.379479	0.0148879	0.0974259	0.577255
AT1G04157	NA	3	1	3	NA	0.461541	2.30248	7.02462	14	11	10	7	20.8032	20.3417	18.0392	11.0146	NA	0.927256	0.129167	0.071117	0.947945	0.319652	0.230003
AT1G03100	NA	3	1	3	NA	0.60845	0.622844	7.78889	14	11	10	7	20.3128	19.7044	19.0815	11.2926	NA	0.894495	0.429992	0.0505822	0.923799	0.648876	0.190918
AT1G03106	NA	3	1	3	NA	14.953	0.160905	1.6159	14	11	10	7	33.165	18.212	18.0511	16.4352	NA	0.00185729	0.688324	0.655791	0.00778533	0.836167	0.786327
AT1G03110	NA	3	1	3	NA	13.8746	1.18597	4.29121	14	11	10	7	28.7461	14.8715	13.6855	9.3943	NA	0.00308085	0.276144	0.231687	0.0118498	0.506182	0.440297
AT1G03120	NA	3	1	3	NA	5.47622	0.368109	2.61283	14	11	10	7	12.9836	7.50733	7.13922	4.5264	NA	0.140068	0.544037	0.455245	0.24033	0.736629	0.639855
AT1G03130	NA	3	1	3	NA	97.4464	1.25806	44.0675	14	11	10	7	158.066	60.6196	59.3615	15.2941	NA	5.5e-21	0.262018	1.46e-09	7.94e-19	0.491423	9.97e-07
AT1G03140	NA	3	1	3	NA	15.3623	5.88711	3.96832	14	11	10	7	39.9639	24.6016	18.7145	14.7462	NA	0.00153184	0.0152521	0.264905	0.00665427	0.0828016	0.475444
AT1G03150	NA	3	1	3	NA	32.7776	0.457655	15.3313	14	11	10	7	63.441	30.6635	30.2058	14.8745	NA	3.59e-07	0.498722	0.00155434	5.15e-06	0.702162	0.0247761
AT1G03160	NA	3	1	3	NA	35.1385	2.0516	1.1088	14	11	10	7	51.0763	15.9378	13.8862	12.7774	NA	1.14e-07	0.152047	0.77495	1.89e-06	0.353515	0.864015
AT1G03165	NA	3	1	3	NA	1.60617	9.65e-05	2.18707	14	11	10	7	12.047	10.4408	10.4408	8.25368	NA	0.657991	0.992163	0.5345	0.744842	0.996428	0.700342
AT1G04173	NA	3	1	3	NA	4.10847	0.209629	10.8364	14	11	10	7	25.2931	21.1846	20.975	10.1386	NA	0.249988	0.647059	0.0126445	0.370045	0.808433	0.08579
AT1G03170	NA	3	1	3	NA	1.15974	0.068359	2.34529	14	11	10	7	10.1722	9.01248	8.94412	6.59882	NA	0.762676	0.793741	0.503899	0.826781	0.897225	0.677572
AT1G03180	NA	3	1	3	NA	6.8904	3.33136	3.20428	14	11	10	7	18.6772	11.7868	8.45543	5.25115	NA	0.0754743	0.0679708	0.361189	0.150466	0.214721	0.563413
AT1G03190	NA	3	1	3	NA	5.31718	0.266688	0.852523	14	11	10	7	16.8438	11.5266	11.2599	10.4074	NA	0.149992	0.605563	0.836867	0.252371	0.780321	0.903837
AT1G03200	NA	3	1	3	NA	8.2977	1.07269	2.1724	14	11	10	7	28.0304	19.7327	18.66	16.4876	NA	0.0402436	0.30034	0.537405	0.092634	0.532198	0.7025
AT1G03210	NA	3	1	3	NA	32.213	0.198638	3.37052	14	11	10	7	45.5181	13.3051	13.1064	9.73593	NA	4.72e-07	0.655822	0.337947	6.56e-06	0.814555	0.542386
AT1G03220	NA	3	1	3	NA	63.0708	4.0576	16.3864	14	11	10	7	98.4199	35.349	31.2914	14.905	NA	1.3e-13	0.0439729	0.000944778	7.46e-12	0.163271	0.0183033
AT1G03230	NA	3	1	3	NA	33.3857	0.426073	4.71308	14	11	10	7	52.7066	19.3208	18.8948	14.1817	NA	2.67e-07	0.513922	0.194053	3.96e-06	0.713779	0.397781
AT1G03250	NA	3	1	3	NA	33.8185	0.34732	0.645171	14	11	10	7	49.1472	15.3287	14.9814	14.3362	NA	2.16e-07	0.555634	0.886018	3.3e-06	0.744467	0.933001
AT1G03260	NA	3	1	3	NA	30.486	17.1017	4.43748	14	11	10	7	55.508	25.022	7.92033	3.48285	NA	1.09e-06	3.54e-05	0.217935	1.38e-05	0.00159934	0.425108
AT1G03270	NA	3	1	3	NA	6.96608	3.25707	2.95297	14	11	10	7	19.7552	12.7891	9.53203	6.57906	NA	0.0729869	0.0711161	0.398933	0.146504	0.221264	0.594866
AT1G03280	NA	3	1	3	NA	35.6334	1.47326	2.15244	14	11	10	7	53.7884	18.155	16.6818	14.5293	NA	8.95e-08	0.224832	0.541377	1.54e-06	0.447369	0.705472
AT1G03290	NA	3	1	3	NA	8.6601	3.31737	3.78595	14	11	10	7	30.8199	22.1598	18.8424	15.0565	NA	0.0341686	0.0685515	0.285525	0.0813773	0.215945	0.494106
AT1G03310	NA	3	1	3	NA	18.9271	1.87761	3.17231	14	11	10	7	30.861	11.9339	10.0563	6.88396	NA	0.000283055	0.170606	0.365814	0.00164075	0.379569	0.566794
AT1G03330	NA	3	1	3	NA	24.8722	6.32814	5.02978	14	11	10	7	51.1505	26.2783	19.9501	14.9204	NA	1.64e-05	0.0118837	0.169629	0.000144433	0.0706575	0.370101
AT1G03340	NA	3	1	3	NA	21.891	3.07429	0.544191	14	11	10	7	34.7074	12.8164	9.74212	9.19793	NA	6.87e-05	0.0795391	0.909081	0.000492824	0.237009	0.946766
AT1G03350	NA	3	1	3	NA	34.8526	1.10547	5.34007	14	11	10	7	55.8294	20.9768	19.8713	14.5313	NA	1.31e-07	0.293069	0.148524	2.13e-06	0.523918	0.344081
AT1G03360	NA	3	1	3	NA	16.7429	0.894475	3.49567	14	11	10	7	25.8402	9.09733	8.20285	4.70718	NA	0.000798224	0.344268	0.321324	0.00389298	0.574234	0.528087
AT1G03365	NA	3	1	3	NA	22.1487	0.119682	4.76283	14	11	10	7	35.695	13.5463	13.4266	8.66377	NA	6.07e-05	0.72938	0.190011	0.000443936	0.861205	0.392753
AT1G03370	NA	3	1	3	NA	39.7881	0.316458	6.88145	14	11	10	7	60.9993	21.2112	20.8948	14.0133	NA	1.18e-08	0.573744	0.0757739	2.53e-07	0.757834	0.23813
AT1G03380	NA	3	1	3	NA	35.6171	0.957374	2.86427	14	11	10	7	54.27	18.6528	17.6955	14.8312	NA	9.02e-08	0.327849	0.413029	1.55e-06	0.559541	0.605879
AT1G03400	NA	3	1	3	NA	9.80808	5.51523	3.47234	14	11	10	7	34.6846	24.8765	19.3612	15.8889	NA	0.02027	0.0188515	0.324368	0.0540126	0.0946442	0.530674
AT1G03410	NA	3	1	3	NA	1.98569	4.41676	5.16355	14	11	10	7	18.9448	16.9591	12.5423	7.37879	NA	0.575381	0.0355876	0.160205	0.677881	0.142619	0.358619
AT1G04183	NA	3	1	3	NA	5.17579	1.09846	2.73336	14	11	10	7	17.3919	12.2161	11.1177	8.3843	NA	0.159368	0.294603	0.434587	0.263699	0.525545	0.623219
AT1G03430	NA	3	1	3	NA	63.5052	0.92166	1.93641	14	11	10	7	72.6621	9.15689	8.23523	6.29882	NA	1.05e-13	0.337039	0.585709	6.17e-12	0.567961	0.738041
AT1G03440	NA	3	1	3	NA	4.15086	0.337882	4.6249	14	11	10	7	16.4683	12.3175	11.9796	7.35467	NA	0.245628	0.561054	0.201416	0.364933	0.748265	0.407053
AT1G03445	NA	3	1	3	NA	11.9913	0.105717	1.29293	14	11	10	7	20.2753	8.28398	8.17826	6.88533	NA	0.00741293	0.745074	0.730813	0.0242144	0.870457	0.835665
AT1G03457	NA	3	1	3	NA	8.19016	2.21944	5.64973	14	11	10	7	31.1143	22.9242	20.7047	15.055	NA	0.0422409	0.136283	0.129953	0.0960746	0.331011	0.319106
AT1G03470	NA	3	1	3	NA	15.6388	8.29276	18.2048	14	11	10	7	57.3911	41.7523	33.4595	15.2548	NA	0.00134467	0.00398034	0.000399084	0.00597706	0.0358956	0.0109676
AT1G03475	NA	3	1	3	NA	39.7099	6.88178	8.65479	14	11	10	7	69.1907	29.4808	22.599	13.9442	NA	1.23e-08	0.00870786	0.0342508	2.61e-07	0.0585522	0.151698
AT1G03495	NA	3	1	3	NA	7.06783	0.563966	1.41495	14	11	10	7	20.5607	13.4929	12.9289	11.514	NA	0.069767	0.452667	0.702034	0.141562	0.667146	0.816532
AT1G04187	NA	3	1	3	NA	1.1827	0.318555	5.44596	14	11	10	7	15.682	14.4993	14.1807	8.73477	NA	0.757156	0.572477	0.141907	0.822604	0.757008	0.33523
AT1G04193	NA	3	1	3	NA	1.94442	2.75556	2.34297	14	11	10	7	18.7773	16.8328	14.0773	11.7343	NA	0.584023	0.0969166	0.504339	0.685019	0.267384	0.677905
AT1G03506	NA	3	1	3	NA	3.07348	0.480683	3.13762	14	11	10	7	12.8882	9.81475	9.33407	6.19644	NA	0.380435	0.488113	0.37089	0.503732	0.69381	0.570571
AT1G04197	NA	3	1	3	NA	5.01464	0.23235	3.75691	14	11	10	7	18.1128	13.0982	12.8658	9.10891	NA	0.170728	0.629787	0.288939	0.277646	0.796897	0.49772
AT1G03510	NA	3	1	3	NA	0.990141	0.115135	10.4607	14	11	10	7	22.9705	21.9804	21.8652	11.4045	NA	0.803637	0.734373	0.0150298	0.857213	0.864541	0.0945368
AT1G03520	NA	3	1	3	NA	13.7698	0.213832	2.99355	14	11	10	7	26.74	12.9702	12.7564	9.76283	NA	0.00323587	0.64378	0.392621	0.012331	0.805853	0.589265
AT1G03530	NA	3	1	3	NA	6.30767	1.62855	4.21718	14	11	10	7	27.3251	21.0174	19.3889	15.1717	NA	0.0975641	0.201904	0.238947	0.18352	0.419014	0.448232
AT1G03540	NA	3	1	3	NA	1.90513	0.780551	4.2884	14	11	10	7	11.1298	9.22464	8.44409	4.15568	NA	0.592328	0.376973	0.231959	0.692274	0.603452	0.440514
AT1G03550	NA	3	1	3	NA	8.09175	0.218766	0.253017	14	11	10	7	17.8042	9.71249	9.49372	9.24071	NA	0.0441531	0.639982	0.968608	0.0996121	0.803257	0.982872
AT1G03545	NA	3	1	3	NA	0.656854	0.539778	1.12428	14	11	10	7	14.0481	13.3912	12.8515	11.7272	NA	0.883302	0.462525	0.771216	0.916254	0.67472	0.861254
AT1G03560	NA	3	1	3	NA	18.4226	0.0148089	1.23282	14	11	10	7	27.4336	9.01103	8.99622	7.76341	NA	0.000359832	0.903143	0.745145	0.00200803	0.953003	0.845191
AT1G03590	NA	3	1	3	NA	33.3191	14.0942	4.19414	14	11	10	7	66.057	32.7379	18.6437	14.4496	NA	2.76e-07	0.000173879	0.241249	4.08e-06	0.00476619	0.450678
AT1G03600	NA	3	1	3	NA	70.6969	7.75023	17.2551	14	11	10	7	110.933	40.2358	32.4856	15.2305	NA	3.03e-15	0.00537057	0.000626286	2.21e-13	0.0426764	0.0144674
AT1G03610	NA	3	1	3	NA	10.8724	7.10793	3.80326	14	11	10	7	36.9011	26.0287	18.9208	15.1175	NA	0.0124361	0.00767439	0.283507	0.0367266	0.054093	0.492233
AT1G03620	NA	3	1	3	NA	9.79256	2.66205	4.80016	14	11	10	7	33.4688	23.6762	21.0142	16.214	NA	0.0204143	0.102768	0.187029	0.0542743	0.277431	0.389631
AT1G03630	NA	3	1	3	NA	8.59931	4.78565	3.14135	14	11	10	7	31.1485	22.5492	17.7635	14.6222	NA	0.0351211	0.0286977	0.370341	0.0832053	0.123952	0.569978
AT1G03650	NA	3	1	3	NA	0.88851	1.41289	4.7785	14	11	10	7	11.5067	10.6182	9.20527	4.42677	NA	0.8282	0.234577	0.188754	0.875448	0.458764	0.391342
AT1G03660	NA	3	1	3	NA	9.04859	2.11792	1.30387	14	11	10	7	30.6193	21.5707	19.4528	18.1489	NA	0.0286518	0.145584	0.728215	0.0711571	0.344608	0.834082
AT1G03680	NA	3	1	3	NA	108.627	0.854552	27.8107	14	11	10	7	149.272	40.6448	39.7903	11.9796	NA	2.17e-23	0.355268	3.98e-06	4.3e-21	0.585108	0.000471728
AT1G03687	NA	3	1	3	NA	21.342	0.857172	13.1198	14	11	10	7	45.361	24.019	23.1618	10.042	NA	8.94e-05	0.354531	0.00438451	0.000615131	0.584349	0.0458009
AT1G03700	NA	3	1	3	NA	15.9101	4.52753	6.03347	14	11	10	7	45.4216	29.5115	24.984	18.9505	NA	0.00118316	0.0333537	0.109993	0.00537744	0.136937	0.291228
AT1G03730	NA	3	1	3	NA	19.5559	6.7681	10.2994	14	11	10	7	41.3414	21.7856	15.0175	4.71806	NA	0.000209791	0.00928016	0.0161854	0.00126988	0.0609938	0.0988453
AT1G03740	NA	3	1	3	NA	73.4759	0.000834397	1.01254	14	11	10	7	89.2267	15.7508	15.7499	14.7374	NA	7.69e-16	0.976956	0.798218	6.06e-14	0.989313	0.879923
AT1G03750	NA	3	1	3	NA	13.8754	1.26738	0.00470143	14	11	10	7	25.2488	11.3733	10.1059	10.1012	NA	0.00307971	0.260258	0.999914	0.0118486	0.489463	0.999914
AT1G03760	NA	3	1	3	NA	8.4294	2.54961	6.4861	14	11	10	7	27.9783	19.5489	16.9993	10.5132	NA	0.0379228	0.110322	0.0902122	0.0885054	0.29043	0.260365
AT1G03770	NA	3	1	3	NA	20.8379	2.09773	3.29475	14	11	10	7	32.8208	11.9829	9.88518	6.59043	NA	0.000113762	0.147518	0.348374	0.000756607	0.34738	0.552027
AT1G03780	NA	3	1	3	NA	8.9527	8.57782	8.6803	14	11	10	7	39.7161	30.7634	22.1856	13.5053	NA	0.0299264	0.00340283	0.0338577	0.0736223	0.0324907	0.150719
AT1G03790	NA	3	1	3	NA	72.08	9.21763	5.71482	14	11	10	7	101.576	29.4957	20.278	14.5632	NA	1.53e-15	0.00239696	0.12634	1.15e-13	0.0257097	0.313978
AT1G03800	NA	3	1	3	NA	17.3282	1.02622	3.18919	14	11	10	7	34.9663	17.6381	16.6119	13.4227	NA	0.000604954	0.311048	0.363365	0.00309345	0.542698	0.564829
AT1G03820	NA	3	1	3	NA	51.3833	2.51852	5.26324	14	11	10	7	68.8114	17.4281	14.9096	9.64637	NA	4.05e-11	0.112516	0.153506	1.46e-09	0.293585	0.35019
AT1G03830	NA	3	1	3	NA	12.1395	0.252053	8.98108	14	11	10	7	34.3973	22.2579	22.0058	13.0247	NA	0.00692037	0.615633	0.0295435	0.0228802	0.787108	0.139567
AT1G03840	NA	3	1	3	NA	4.79075	3.97313	0.43291	14	11	10	7	19.8208	15.0301	11.0569	10.624	NA	0.187776	0.0462316	0.933363	0.29835	0.1683	0.960847
AT1G03850	NA	3	1	3	NA	14.5	5.31296	7.96052	14	11	10	7	42.8008	28.3008	22.9879	15.0274	NA	0.00229784	0.0211673	0.0468348	0.00927531	0.102344	0.18333
AT1G03860	NA	3	1	3	NA	27.8167	0.261646	7.46831	14	11	10	7	49.6792	21.8624	21.6008	14.1325	NA	3.97e-06	0.608991	0.0583784	4.28e-05	0.78268	0.207272
AT1G03870	NA	3	1	3	NA	49.8433	8.50133	16.9783	14	11	10	7	90.2919	40.4486	31.9473	14.969	NA	8.63e-11	0.00354887	0.000714058	2.91e-09	0.033275	0.0155379
AT1G03880	NA	3	1	3	NA	28.1628	3.15003	7.62363	14	11	10	7	52.3333	24.1705	21.0205	13.3969	NA	3.36e-06	0.0759256	0.0544655	3.68e-05	0.230509	0.199128
AT1G03900	NA	3	1	3	NA	179.186	3.52465	5.63096	14	11	10	7	202.728	23.5425	20.0178	14.3869	NA	1.32e-38	0.0604625	0.131012	9.35e-36	0.199778	0.320594
AT1G03905	NA	3	1	3	NA	6.43403	1.90094	4.32792	14	11	10	7	25.7642	19.3302	17.4293	13.1013	NA	0.0923007	0.167973	0.228163	0.176017	0.375605	0.435863
AT1G03910	NA	3	1	3	NA	27.4631	7.79106	21.1404	14	11	10	7	65.5081	38.045	30.2539	9.11357	NA	4.71e-06	0.00525054	9.84e-05	4.95e-05	0.0421792	0.00438762
AT1G03920	NA	3	1	3	NA	3.88663	6.34447	3.57774	14	11	10	7	27.0974	23.2107	16.8663	13.2885	NA	0.273969	0.0117748	0.310819	0.395599	0.0702907	0.518063
AT1G03930	NA	3	1	3	NA	34.3212	2.40979	3.03007	14	11	10	7	53.6329	19.3117	16.902	13.8719	NA	1.69e-07	0.120578	0.387012	2.66e-06	0.306077	0.58472
AT1G04217	NA	3	1	3	NA	5.9951	1.21443	15.8211	14	11	10	7	28.8393	22.8442	21.6298	5.80876	NA	0.111849	0.270456	0.00123391	0.202684	0.500567	0.0214228
AT1G03935	NA	3	1	3	NA	1.74955	0.869844	3.6789	14	11	10	7	13.6925	11.943	11.0731	7.39424	NA	0.625975	0.350998	0.29829	0.71982	0.580996	0.505964
AT1G04223	NA	3	1	3	NA	1.79327	1.31079	0.669106	14	11	10	7	12.772	10.9788	9.66798	8.99887	NA	0.6164	0.252252	0.880445	0.712168	0.480038	0.929755
AT1G03940	NA	3	1	3	NA	3.68179	0.349245	2.15431	14	11	10	7	16.4603	12.7785	12.4292	10.2749	NA	0.297938	0.554541	0.541005	0.420871	0.74397	0.705195
AT1G03950	NA	3	1	3	NA	52.1974	11.2761	3.41791	14	11	10	7	76.4734	24.276	12.9999	9.58197	NA	2.72e-11	0.000785097	0.331566	1e-09	0.0124675	0.536985
AT1G03960	NA	3	1	3	NA	12.6315	0.368855	5.4906	14	11	10	7	31.7978	19.1664	18.7975	13.3069	NA	0.00550525	0.543629	0.139202	0.0189486	0.736456	0.331683
AT1G03970	NA	3	1	3	NA	21.2544	12.7303	8.99794	14	11	10	7	55.198	33.9436	21.2133	12.2153	NA	9.32e-05	0.000359783	0.0293183	0.00063856	0.00768696	0.138784
AT1G03980	NA	3	1	3	NA	2.18621	0.0537924	6.55426	14	11	10	7	25.0374	22.8512	22.7974	16.2432	NA	0.53467	0.816591	0.087547	0.643351	0.908766	0.256076
AT1G03990	NA	3	1	3	NA	1.73797	1.17502	5.36969	14	11	10	7	14.2328	12.4949	11.3199	5.95017	NA	0.628526	0.278373	0.146644	0.721737	0.508466	0.341589
AT1G04000	NA	3	1	3	NA	5.54642	0.000190585	4.78026	14	11	10	7	18.6026	13.0562	13.056	8.27578	NA	0.135888	0.988985	0.188613	0.235367	0.995319	0.391127
AT1G04010	NA	3	1	3	NA	1.52181	0.841059	5.75783	14	11	10	7	11.7318	10.21	9.36895	3.61111	NA	0.677246	0.359094	0.124005	0.759793	0.588941	0.310394
AT1G04020	NA	3	1	3	NA	26.4015	10.5859	4.20323	14	11	10	7	52.0034	25.602	15.016	10.8128	NA	7.86e-06	0.00113951	0.240339	7.67e-05	0.0160211	0.449531
AT1G04030	NA	3	1	3	NA	37.8311	2.08396	19.0589	14	11	10	7	62.6397	24.8086	22.7246	3.66569	NA	3.07e-08	0.148853	0.000265833	5.96e-07	0.349112	0.00857128
AT1G04040	NA	3	1	3	NA	29.3038	11.4405	8.23215	14	11	10	7	63.2321	33.9282	22.4877	14.2556	NA	1.93e-06	0.000718608	0.0414498	2.28e-05	0.0119109	0.169973
AT1G04237	NA	3	1	3	NA	2.16909	5.03565	9.21452	14	11	10	7	23.7256	21.5565	16.5208	7.30633	NA	0.538062	0.0248307	0.0265706	0.646264	0.113365	0.131505
AT1G04050	NA	3	1	3	NA	16.5462	2.65175	5.5853	14	11	10	7	34.6014	18.0553	15.4035	9.81821	NA	0.000876059	0.103436	0.133625	0.00421271	0.278881	0.324563
AT1G04070	NA	3	1	3	NA	1.71949	0.516612	1.06279	14	11	10	7	7.71809	5.9986	5.48199	4.4192	NA	0.63261	0.47229	0.786063	0.725209	0.681764	0.871459
AT1G04080	NA	3	1	3	NA	96.7524	1.04012	8.05686	14	11	10	7	120.643	23.8906	22.8505	14.7936	NA	7.76e-21	0.307795	0.0448512	1.08e-18	0.539347	0.178865
AT1G04090	NA	3	1	3	NA	7.28128	9.82569	0.915672	14	11	10	7	25.2606	17.9793	8.15359	7.23792	NA	0.0634527	0.00172091	0.821644	0.13162	0.0208679	0.893674
AT1G04100	NA	3	1	3	NA	4.74407	0.952829	2.3496	14	11	10	7	14.2036	9.4595	8.50667	6.15707	NA	0.191526	0.329	0.503085	0.302698	0.560708	0.676858
AT1G04120	NA	3	1	3	NA	61.5015	2.57498	2.05217	14	11	10	7	80.8991	19.3976	16.8226	14.7704	NA	2.81e-13	0.108565	0.561649	1.53e-11	0.287592	0.720674
AT1G04130	NA	3	1	3	NA	6.65456	0.950703	3.28095	14	11	10	7	20.6176	13.9631	13.0124	9.73143	NA	0.0837622	0.32954	0.350303	0.163216	0.561298	0.553582
AT1G04140	NA	3	1	3	NA	45.1933	0.872792	5.85562	14	11	10	7	66.4974	21.304	20.4312	14.5756	NA	8.42e-10	0.350184	0.11885	2.36e-08	0.579976	0.303786
AT1G04150	NA	3	1	3	NA	2.15916	1.7061	0.873214	14	11	10	7	13.1546	10.9954	9.28935	8.41613	NA	0.540037	0.191492	0.831887	0.648154	0.406025	0.900337
AT1G04160	NA	3	1	3	NA	13.8481	33.1531	14.5123	14	11	10	7	74.3227	60.4745	27.3214	12.8091	NA	0.00311932	8.52e-09	0.00228457	0.0119652	4.02e-06	0.03113
AT1G04170	NA	3	1	3	NA	81.9016	16.2372	6.45177	14	11	10	7	117.746	35.8448	19.6076	13.1559	NA	1.2e-17	5.59e-05	0.0915843	1.2e-15	0.00220388	0.262646
AT1G04190	NA	3	1	3	NA	42.8799	0.276788	2.31245	14	11	10	7	58.0824	15.2025	14.9257	12.6132	NA	2.61e-09	0.598814	0.51014	6.54e-08	0.775465	0.682374
AT1G04200	NA	3	1	3	NA	37.4532	27.4268	3.18685	14	11	10	7	80.1759	42.7227	15.296	12.1091	NA	3.69e-08	1.63e-07	0.363704	7.01e-07	3.89e-05	0.565032
AT1G04210	NA	3	1	3	NA	32.2245	1.18588	5.59414	14	11	10	7	53.7186	21.4941	20.3082	14.7141	NA	4.69e-07	0.276162	0.133115	6.53e-06	0.506182	0.323724
AT1G04220	NA	3	1	3	NA	20.4277	2.06566	7.63215	14	11	10	7	42.9144	22.4867	20.421	12.7889	NA	0.000138394	0.15065	0.0542585	0.000893813	0.351567	0.198744
AT1G04247	NA	3	1	3	NA	12.821	1.40393	4.26288	14	11	10	7	29.6692	16.8482	15.4442	11.1813	NA	0.00504004	0.236067	0.234442	0.017648	0.4606	0.44312
AT1G04230	NA	3	1	3	NA	18.0418	2.66943	6.72694	14	11	10	7	29.4843	11.4426	8.77314	2.0462	NA	0.000431213	0.102293	0.0811296	0.00234073	0.276726	0.246579
AT1G04240	NA	3	1	3	NA	93.029	14.7345	28.7302	14	11	10	7	150.114	57.0854	42.3508	13.6207	NA	4.9e-20	0.000123761	2.55e-06	6.22e-18	0.00381643	0.000368278
AT1G04250	NA	3	1	3	NA	31.1919	9.81984	16.8322	14	11	10	7	72.6571	41.4652	31.6453	14.8132	NA	7.75e-07	0.00172639	0.000765187	1.02e-05	0.0208821	0.0163606
AT1G04260	NA	3	1	3	NA	21.9762	11.1102	2.30987	14	11	10	7	42.1084	20.1322	9.02206	6.71219	NA	6.6e-05	0.000858559	0.510632	0.00047662	0.0132153	0.682622
AT1G04270	NA	3	1	3	NA	44.2617	5.11171	3.36217	14	11	10	7	66.9325	22.6708	17.5591	14.1969	NA	1.33e-09	0.0237649	0.339084	3.57e-08	0.110255	0.543548
AT1G04280	NA	3	1	3	NA	136.85	0.133401	18.4915	14	11	10	7	170.603	33.7527	33.6193	15.1278	NA	1.81e-29	0.714931	0.000348234	6.6e-27	0.851846	0.0101438
AT1G04290	NA	3	1	3	NA	7.85102	6.77754	5.85032	14	11	10	7	27.1282	19.2772	12.4997	6.64933	NA	0.0491932	0.00923121	0.119124	0.108165	0.0607285	0.304169
AT1G04300	NA	3	1	3	NA	16.3214	15.0385	12.5013	14	11	10	7	58.9527	42.6313	27.5928	15.0915	NA	0.000974271	0.000105341	0.00584912	0.0045954	0.00340543	0.0549576
AT1G04310	NA	3	1	3	NA	110.73	3.39056	1.63122	14	11	10	7	122.895	12.1651	8.77453	7.14331	NA	7.64e-24	0.0655706	0.652333	1.59e-21	0.210143	0.784307
AT1G04330	NA	3	1	3	NA	9.69779	2.16537	8.27661	14	11	10	7	23.3084	13.6106	11.4452	3.1686	NA	0.0213177	0.14115	0.0406279	0.0561835	0.338072	0.168145
AT1G04340	NA	3	1	3	NA	16.5356	0.8787	3.52699	14	11	10	7	23.6693	7.13367	6.25497	2.72798	NA	0.000880448	0.348558	0.317278	0.00422902	0.578485	0.524044
AT1G04350	NA	3	1	3	NA	25.8589	6.22282	13.9058	14	11	10	7	60.6402	34.7813	28.5585	14.6526	NA	1.02e-05	0.0126114	0.00303616	9.61e-05	0.0730648	0.0367541
AT1G04360	NA	3	1	3	NA	8.20496	11.5763	1.48912	14	11	10	7	31.1159	22.9109	11.3347	9.84554	NA	0.0419604	0.000667985	0.684784	0.0956211	0.0113285	0.804596
AT1G04390	NA	3	1	3	NA	25.5973	1.21959	4.51563	14	11	10	7	45.2971	19.6998	18.4802	13.9646	NA	1.16e-05	0.269442	0.2109	0.000106746	0.499474	0.417277
AT1G04400	NA	3	1	3	NA	57.2968	1.97224	4.63302	14	11	10	7	78.6571	21.3603	19.3881	14.7551	NA	2.22e-12	0.16021	0.200728	1.01e-10	0.365076	0.40632
AT1G04410	NA	3	1	3	NA	272.786	3.35186	6.58386	14	11	10	7	297.555	24.7692	21.4174	14.8335	NA	7.7e-59	0.067129	0.0864135	1.49e-55	0.212882	0.25446
AT1G04420	NA	3	1	3	NA	83.6693	8.78254	9.63233	14	11	10	7	115.525	31.856	23.0735	13.4412	NA	5.01e-18	0.00304128	0.0219645	5.27e-16	0.0301654	0.118214
AT1G04425	NA	3	1	3	NA	0.431569	0.0241407	3.5595	14	11	10	7	22.1892	21.7576	21.7335	18.174	NA	0.933647	0.876528	0.313126	0.952692	0.939355	0.520348
AT1G04430	NA	3	1	3	NA	5.90779	0.346084	4.16173	14	11	10	7	25.1938	19.286	18.94	14.7782	NA	0.116184	0.556338	0.244522	0.208877	0.745034	0.454019
AT1G04440	NA	3	1	3	NA	148.219	0.158418	17.1317	14	11	10	7	180.508	32.289	32.1306	14.9989	NA	6.38e-32	0.690618	0.000664001	2.88e-29	0.837648	0.0148229
AT1G04445	NA	3	1	3	NA	4.87007	4.5452	0.310415	14	11	10	7	18.3514	13.4813	8.93609	8.62567	NA	0.181562	0.0330112	0.958058	0.290895	0.136311	0.977153
AT1G04450	NA	3	1	3	NA	1.66897	0.0642237	4.86048	14	11	10	7	20.1108	18.4418	18.3776	13.5171	NA	0.643853	0.799941	0.182303	0.734092	0.900251	0.38395
AT1G04263	NA	3	1	3	NA	0.603683	6.31291	9.59701	14	11	10	7	19.875	19.2713	12.9584	3.36136	NA	0.895589	0.0119862	0.0223214	0.924704	0.0709834	0.119261
AT1G04480	NA	3	1	3	NA	37.1464	12.2396	1.35771	14	11	10	7	65.0011	27.8548	15.6151	14.2574	NA	4.28e-08	0.000467848	0.715476	8.03e-07	0.00907001	0.825906
AT1G04267	NA	3	1	3	NA	4.01705	0.897086	3.81867	14	11	10	7	14.6265	10.6095	9.7124	5.89373	NA	0.259629	0.343564	0.281722	0.38017	0.573506	0.490729
AT1G04273	NA	3	1	3	NA	3.34546	1.01103	2.42218	14	11	10	7	9.66679	6.32134	5.31031	2.88813	NA	0.341366	0.314657	0.489519	0.465152	0.546029	0.666087
AT1G04277	NA	3	1	3	NA	6.01131	1.11429	1.9014	14	11	10	7	21.9119	15.9006	14.7863	12.8849	NA	0.111061	0.291151	0.593121	0.201679	0.522329	0.743364
AT1G04490	NA	3	1	3	NA	3.77358	2.55574	8.17164	14	11	10	7	17.2271	13.4535	10.8977	2.72609	NA	0.286974	0.109894	0.0425944	0.409555	0.28963	0.173053
AT1G04500	NA	3	1	3	NA	3.15514	4.75832	3.93276	14	11	10	7	24.9609	21.8058	17.0475	13.1147	NA	0.368319	0.0291569	0.268817	0.492113	0.125368	0.479262
AT1G04510	NA	3	1	3	NA	37.6045	1.54721	1.96147	14	11	10	7	57.0034	19.3989	17.8517	15.8902	NA	3.43e-08	0.213547	0.580442	6.6e-07	0.433013	0.734455
AT1G04520	NA	3	1	3	NA	30.9521	12.1082	12.461	14	11	10	7	67.7898	36.8377	24.7295	12.2685	NA	8.7e-07	0.00050201	0.00595968	1.13e-05	0.00945043	0.0554377
AT1G04530	NA	3	1	3	NA	41.0129	0.288635	6.97978	14	11	10	7	60.3913	19.3784	19.0897	12.11	NA	6.5e-09	0.591097	0.0725451	1.48e-07	0.77009	0.232425
AT1G04540	NA	3	1	3	NA	15.6594	7.03408	9.87817	14	11	10	7	43.9389	28.2795	21.2455	11.3673	NA	0.00133168	0.00799728	0.0196307	0.00592927	0.0554249	0.110532
AT1G04550	NA	3	1	3	NA	15.296	0.112182	3.19206	14	11	10	7	26.4885	11.1925	11.0803	7.88826	NA	0.00158043	0.737674	0.36295	0.00683038	0.866366	0.564583
AT1G04555	NA	3	1	3	NA	8.63827	0.0561787	4.5025	14	11	10	7	18.1593	9.521	9.46482	4.96232	NA	0.0345077	0.812641	0.212067	0.0820113	0.907421	0.418441
AT1G04560	NA	3	1	3	NA	3.84512	1.65048	5.20287	14	11	10	7	28.007	24.1619	22.5114	17.3085	NA	0.278681	0.198894	0.157531	0.40063	0.415545	0.35506
AT1G04570	NA	3	1	3	NA	10.8876	5.25856	3.0686	14	11	10	7	21.9412	11.0537	5.7951	2.7265	NA	0.0123495	0.0218391	0.381168	0.0365372	0.104508	0.579081
AT1G04580	NA	3	1	3	NA	7.37199	3.66531	2.86275	14	11	10	7	28.1867	20.8147	17.1494	14.2866	NA	0.0609403	0.0555564	0.413274	0.127677	0.189564	0.606028
AT1G04590	NA	3	1	3	NA	20.3606	0.0269029	0.047551	14	11	10	7	35.5244	15.1638	15.1369	15.0894	NA	0.000142901	0.869715	0.997281	0.000919	0.935883	0.998929
AT1G04600	NA	3	1	3	NA	2.67662	0.02264	4.32626	14	11	10	7	18.9658	16.2891	16.2665	11.9402	NA	0.444216	0.880397	0.228321	0.563007	0.941517	0.436088
AT1G04610	NA	3	1	3	NA	14.591	11.0834	4.5953	14	11	10	7	41.5055	26.9145	15.8311	11.2358	NA	0.00220177	0.000871024	0.203945	0.00896426	0.0133281	0.409628
AT1G04620	NA	3	1	3	NA	7.54118	1.99954	7.88281	14	11	10	7	31.5948	24.0536	22.0541	14.1713	NA	0.0565098	0.157347	0.0484968	0.120506	0.361066	0.187179
AT1G04630	NA	3	1	3	NA	12.2554	0.202742	2.65897	14	11	10	7	29.2191	16.9636	16.7609	14.1019	NA	0.00655742	0.652517	0.447245	0.0218642	0.812761	0.634147
AT1G04635	NA	3	1	3	NA	2.53384	2.3592	1.98753	14	11	10	7	14.7148	12.1809	9.82174	7.83421	NA	0.469206	0.124546	0.574998	0.586087	0.312448	0.730702
AT1G04640	NA	3	1	3	NA	20.1818	12.9323	6.25418	14	11	10	7	50.5753	30.3936	17.4612	11.207	NA	0.000155636	0.000322957	0.0998776	0.00098891	0.00712993	0.276064
AT1G04650	NA	3	1	3	NA	6.98324	4.04942	1.70954	14	11	10	7	26.0477	19.0645	15.0151	13.3055	NA	0.0724338	0.0441866	0.634815	0.145705	0.163806	0.772076
AT1G04660	NA	3	1	3	NA	21.1494	0.481516	6.8763	14	11	10	7	43.7816	22.6323	22.1507	15.2744	NA	9.8e-05	0.487736	0.0759467	0.000665456	0.693553	0.238426
AT1G04680	NA	3	1	3	NA	33.9424	6.46702	11.9412	14	11	10	7	66.9399	32.9975	26.5305	14.5892	NA	2.04e-07	0.0109895	0.00758723	3.13e-06	0.0672492	0.0634492
AT1G04690	NA	3	1	3	NA	80.9744	3.6793	6.04142	14	11	10	7	104.515	23.5404	19.8611	13.8197	NA	1.9e-17	0.0550921	0.109613	1.84e-15	0.188796	0.290675
AT1G04700	NA	3	1	3	NA	2.9831	1.3019	3.17791	14	11	10	7	16.3498	13.3667	12.0648	8.88686	NA	0.394238	0.253866	0.365001	0.516297	0.481798	0.56602
AT1G04710	NA	3	1	3	NA	33.2732	1.53172	1.65666	14	11	10	7	44.2866	11.0135	9.48176	7.8251	NA	2.82e-07	0.215854	0.646612	4.16e-06	0.436024	0.779905
AT1G04730	NA	3	1	3	NA	15.8486	8.08889	1.44227	14	11	10	7	36.5689	20.7203	12.6314	11.1891	NA	0.00121797	0.00445374	0.695657	0.00550851	0.0383952	0.81206
AT1G04750	NA	3	1	3	NA	129.924	0.854234	2.64335	14	11	10	7	136.457	6.53245	5.67822	3.03487	NA	5.62e-28	0.355357	0.449941	1.86e-25	0.58521	0.635815
AT1G04760	NA	3	1	3	NA	23.4556	2.95345	3.43209	14	11	10	7	38.7643	15.3086	12.3552	8.9231	NA	3.24e-05	0.0856945	0.329678	0.00025871	0.247532	0.53522
AT1G04770	NA	3	1	3	NA	18.7165	2.19618	4.63687	14	11	10	7	41.5886	22.8721	20.6759	16.0391	NA	0.000312896	0.138353	0.200402	0.00178634	0.333823	0.406014
AT1G04778	NA	3	1	3	NA	0.366066	4.02317	2.76204	14	11	10	7	14.2116	13.8455	9.82236	7.06032	NA	0.94716	0.0448792	0.429787	0.962782	0.165181	0.619538
AT1G04780	NA	3	1	3	NA	71.276	4.20613	6.76622	14	11	10	7	96.8419	25.5659	21.3598	14.5936	NA	2.28e-15	0.0402781	0.0797346	1.68e-13	0.154277	0.244747
AT1G04790	NA	3	1	3	NA	26.5343	0.403591	4.12356	14	11	10	7	41.4252	14.8909	14.4873	10.3638	NA	7.37e-06	0.52524	0.248427	7.26e-05	0.721819	0.458754
AT1G04800	NA	3	1	3	NA	31.6741	9.67243	3.31681	14	11	10	7	59.3669	27.6928	18.0204	14.7036	NA	6.13e-07	0.00187054	0.345309	8.32e-06	0.0218772	0.548947
AT1G04810	NA	3	1	3	NA	27.3725	12.3503	5.37928	14	11	10	7	60.2495	32.877	20.5267	15.1474	NA	4.92e-06	0.000440923	0.14604	5.14e-05	0.00878368	0.340791
AT1G04820	NA	3	1	3	NA	26.6916	7.92838	13.479	14	11	10	7	63.0667	36.3751	28.4467	14.9677	NA	6.83e-06	0.00486653	0.00370733	6.81e-05	0.0403156	0.041415
AT1G04830	NA	3	1	3	NA	57.458	7.06166	5.32212	14	11	10	7	73.9646	16.5066	9.44497	4.12285	NA	2.05e-12	0.0078751	0.149673	9.44e-11	0.054932	0.345629
AT1G04840	NA	3	1	3	NA	0.272641	0.440275	0.535125	14	11	10	7	8.45133	8.17869	7.73842	7.20329	NA	0.965089	0.50699	0.91111	0.975899	0.709051	0.9476
AT1G04850	NA	3	1	3	NA	50.6955	0.0647644	2.72987	14	11	10	7	68.4341	17.7386	17.6738	14.9439	NA	5.68e-11	0.799118	0.435175	1.98e-09	0.899851	0.623744
AT1G04860	NA	3	1	3	NA	54.7739	18.8608	1.18833	14	11	10	7	82.2393	27.4654	8.60458	7.41626	NA	7.67e-12	1.41e-05	0.755805	3.18e-10	0.000845111	0.852119
AT1G04870	NA	3	1	3	NA	8.93825	0.972039	13.4065	14	11	10	7	39.4765	30.5383	29.5662	16.1598	NA	0.0301232	0.324172	0.00383521	0.0739692	0.555365	0.042209
AT1G04880	NA	3	1	3	NA	6.45385	1.56115	3.87908	14	11	10	7	15.7391	9.28524	7.72409	3.84501	NA	0.0915004	0.211497	0.274821	0.174826	0.430164	0.484269
AT1G04900	NA	3	1	3	NA	22.4648	0.553145	3.47473	14	11	10	7	37.485	15.0202	14.4671	10.9923	NA	5.22e-05	0.457035	0.324055	0.000390806	0.670525	0.530439
AT1G04910	NA	3	1	3	NA	16.0286	4.14711	0.121357	14	11	10	7	34.0391	18.0105	13.8634	13.742	NA	0.00111877	0.0417055	0.989157	0.00514655	0.157948	0.994247
AT1G04303	NA	3	1	3	NA	0.494905	2.21435	2.56602	14	11	10	7	15.749	15.2541	13.0398	10.4738	NA	0.920009	0.136733	0.463477	0.943048	0.331744	0.646874
AT1G04920	NA	3	1	3	NA	5.08029	0.0436847	1.38418	14	11	10	7	11.2008	6.1205	6.07681	4.69263	NA	0.166011	0.834441	0.709246	0.271977	0.917842	0.821677
AT1G04930	NA	3	1	3	NA	11.2064	0.84749	4.39235	14	11	10	7	19.7849	8.57853	7.73104	3.33868	NA	0.0106607	0.357263	0.222095	0.0324422	0.587122	0.42885
AT1G04945	NA	3	1	3	NA	14.033	2.63033	3.16764	14	11	10	7	28.6452	14.6122	11.9818	8.8142	NA	0.00286053	0.10484	0.366494	0.0111356	0.281092	0.567308
AT1G04940	NA	3	1	3	NA	4.95319	0.0957681	1.47288	14	11	10	7	10.4216	5.46845	5.37268	3.8998	NA	0.175257	0.756968	0.688544	0.283239	0.87706	0.807145
AT1G04950	NA	3	1	3	NA	39.6478	0.813515	3.1286	14	11	10	7	46.3432	6.69536	5.88184	2.75324	NA	1.27e-08	0.367083	0.372219	2.68e-07	0.595175	0.571524
AT1G04960	NA	3	1	3	NA	38.3245	0.00641104	3.1487	14	11	10	7	51.3397	13.0152	13.0088	9.86012	NA	2.41e-08	0.936182	0.369261	4.79e-07	0.969117	0.569492
AT1G04970	NA	3	1	3	NA	106.894	3.5962	2.27047	14	11	10	7	115.215	8.32055	4.72436	2.45389	NA	5.11e-23	0.0579119	0.518201	9.6e-21	0.194439	0.687968
AT1G04980	NA	3	1	3	NA	13.0357	1.66536	7.3594	14	11	10	7	35.0126	21.9769	20.3115	12.9521	NA	0.00455999	0.196882	0.0612834	0.0162843	0.413159	0.212186
AT1G04985	NA	3	1	3	NA	18.1771	0.260024	9.93092	14	11	10	7	42.2545	24.0774	23.8173	13.8864	NA	0.000404357	0.610104	0.0191625	0.00221905	0.78334	0.109288
AT1G04990	NA	3	1	3	NA	37.4857	5.65603	7.42686	14	11	10	7	64.026	26.5402	20.8842	13.4573	NA	3.63e-08	0.0173955	0.0594677	6.92e-07	0.0899057	0.209301
AT1G05000	NA	3	1	3	NA	15.1051	15.6472	4.68801	14	11	10	7	47.8751	32.77	17.1228	12.4348	NA	0.001729	7.63e-05	0.196121	0.00735435	0.00271697	0.400819
AT1G05010	NA	3	1	3	NA	14.1034	11.6268	5.75207	14	11	10	7	46.5156	32.4122	20.7854	15.0333	NA	0.00276772	0.000650066	0.124316	0.01082	0.0111404	0.310988
AT1G05020	NA	3	1	3	NA	5.7001	5.72723	9.42549	14	11	10	7	27.4785	21.7784	16.0512	6.62572	NA	0.127148	0.0167038	0.0241374	0.223643	0.0876113	0.12478
AT1G05030	NA	3	1	3	NA	23.9924	0.407127	8.3556	14	11	10	7	40.4716	16.4793	16.0721	7.71653	NA	2.51e-05	0.523431	0.0392067	0.000206894	0.720363	0.16465
AT1G05055	NA	3	1	3	NA	13.2312	1.53544	2.40092	14	11	10	7	23.5553	10.324	8.7886	6.38768	NA	0.00416229	0.215298	0.493463	0.0150823	0.435232	0.6691
AT1G05060	NA	3	1	3	NA	8.69829	0.632499	6.22074	14	11	10	7	29.8894	21.1911	20.5586	14.3379	NA	0.0335833	0.42644	0.101351	0.0803093	0.645997	0.278315
AT1G05065	NA	3	1	3	NA	0.337265	0.412119	1.37427	14	11	10	7	16.7451	16.4078	15.9957	14.6214	NA	0.952874	0.520896	0.711577	0.967096	0.718599	0.823145
AT1G05070	NA	3	1	3	NA	41.9209	3.79154	1.60844	14	11	10	7	59.263	17.3421	13.5506	11.9421	NA	4.17e-09	0.0515122	0.657477	1e-07	0.180452	0.787595
AT1G05087	NA	3	1	3	NA	3.66274	0.200469	0.748188	14	11	10	7	15.0932	11.4304	11.2299	10.4818	NA	0.30026	0.654343	0.861815	0.423362	0.813585	0.918607
AT1G05090	NA	3	1	3	NA	3.82716	0.769603	0.439731	14	11	10	7	8.80419	4.97703	4.20743	3.7677	NA	0.280743	0.38034	0.931918	0.402966	0.606634	0.960298
AT1G05100	NA	3	1	3	NA	4.01657	2.27813	4.52686	14	11	10	7	23.0007	18.9841	16.706	12.1791	NA	0.259681	0.13121	0.209907	0.38022	0.323204	0.415972
AT1G05120	NA	3	1	3	NA	19.4881	0.0521663	3.34466	14	11	10	7	32.9935	13.5054	13.4533	10.1086	NA	0.000216677	0.819336	0.341476	0.00130738	0.910392	0.54581
AT1G05140	NA	3	1	3	NA	13.2133	0.042559	3.21066	14	11	10	7	26.8448	13.6315	13.5889	10.3783	NA	0.00419731	0.836558	0.360272	0.0151833	0.918627	0.562645
AT1G05150	NA	3	1	3	NA	64.7467	2.84566	4.85865	14	11	10	7	82.6148	17.8682	15.0225	10.1639	NA	5.68e-14	0.0916212	0.182445	3.54e-12	0.25842	0.384041
AT1G05160	NA	3	1	3	NA	5.84015	0.80442	8.59905	14	11	10	7	27.866	22.0258	21.2214	12.6224	NA	0.119652	0.369775	0.0351251	0.213504	0.597407	0.153843
AT1G05170	NA	3	1	3	NA	26.5061	8.68972	1.10581	14	11	10	7	49.2843	22.7782	14.0885	12.9827	NA	7.47e-06	0.0032001	0.775671	7.35e-05	0.031158	0.864455
AT1G05180	NA	3	1	3	NA	27.1802	4.88179	3.55631	14	11	10	7	43.967	16.7869	11.9051	8.34875	NA	5.4e-06	0.0271415	0.313532	5.57e-05	0.119616	0.520859
AT1G05190	NA	3	1	3	NA	62.4553	1.46686	7.48923	14	11	10	7	86.2971	23.8418	22.375	14.8858	NA	1.76e-13	0.225843	0.0578359	9.86e-12	0.44847	0.2064
AT1G05200	NA	3	1	3	NA	21.8262	0.106526	1.41978	14	11	10	7	37.7989	15.9727	15.8662	14.4464	NA	7.09e-05	0.744135	0.700905	0.000506256	0.869761	0.815666
AT1G05205	NA	3	1	3	NA	3.67953	10.5429	7.05837	14	11	10	7	28.1179	24.4384	13.8955	6.8371	NA	0.298213	0.00116636	0.0700604	0.421206	0.0162479	0.228356
AT1G04347	NA	3	1	3	NA	2.78084	0.537911	5.38251	14	11	10	7	17.6008	14.82	14.2821	8.89958	NA	0.426663	0.4633	0.145837	0.546789	0.675022	0.340681
AT1G05210	NA	3	1	3	NA	8.14086	0.030266	4.67462	14	11	10	7	23.3675	15.2266	15.1964	10.5218	NA	0.0431885	0.861888	0.197233	0.0978625	0.931667	0.402047
AT1G05220	NA	3	1	3	NA	4.05422	0.552063	0.221165	14	11	10	7	16.7906	12.7364	12.1844	11.9632	NA	0.255669	0.457476	0.974102	0.375857	0.670731	0.985765
AT1G05230	NA	3	1	3	NA	15.4374	5.7401	1.45629	14	11	10	7	26.096	10.6586	4.91849	3.4622	NA	0.00147856	0.0165818	0.692394	0.00646121	0.087352	0.809856
AT1G05240	NA	3	1	3	NA	5.0363	0.532761	3.42477	14	11	10	7	18.3933	13.357	12.8243	9.39949	NA	0.169159	0.465449	0.330651	0.275855	0.67705	0.536036
AT1G05260	NA	3	1	3	NA	29.1041	6.03711	10.773	14	11	10	7	60.4143	31.3101	25.273	14.5	NA	2.13e-06	0.0140082	0.0130189	2.49e-05	0.0781686	0.0874633
AT1G05270	NA	3	1	3	NA	33.8553	7.59483	9.48362	14	11	10	7	60.7026	26.8473	19.2524	9.76883	NA	2.13e-07	0.0058536	0.0235063	3.25e-06	0.0452423	0.122744
AT1G05300	NA	3	1	3	NA	12.048	1.15856	3.19493	14	11	10	7	28.3924	16.3444	15.1858	11.9909	NA	0.00722039	0.281765	0.362536	0.0236876	0.511812	0.564296
AT1G05310	NA	3	1	3	NA	10.1131	0.0186496	3.01688	14	11	10	7	24.1334	14.0203	14.0017	10.9848	NA	0.0176287	0.891376	0.38903	0.0485162	0.946777	0.586333
AT1G05320	NA	3	1	3	NA	66.6677	21.3348	17.5373	14	11	10	7	117.995	51.3273	29.9925	12.4552	NA	2.21e-14	3.86e-06	0.000547866	1.45e-12	0.000358602	0.0133604
AT1G05330	NA	3	1	3	NA	3.24418	15.8239	3.27886	14	11	10	7	31.622	28.3778	12.5539	9.27502	NA	0.355488	6.95e-05	0.350596	0.479241	0.00255045	0.553605
AT1G05340	NA	3	1	3	NA	15.9483	4.56739	4.79243	14	11	10	7	40.4001	24.4519	19.8845	15.092	NA	0.00116201	0.0325861	0.187643	0.00530403	0.135335	0.390068
AT1G05350	NA	3	1	3	NA	25.6871	5.45466	4.5841	14	11	10	7	48.2487	22.5617	17.107	12.5229	NA	1.11e-05	0.0195162	0.20491	0.000103106	0.0967874	0.410867
AT1G05360	NA	3	1	3	NA	3.18145	3.99216	11.0146	14	11	10	7	27.6715	24.4901	20.4979	9.48329	NA	0.364487	0.0457123	0.0116472	0.488037	0.16704	0.0818274
AT1G05370	NA	3	1	3	NA	1.17082	0.102825	1.85414	14	11	10	7	19.0608	17.89	17.7871	15.933	NA	0.76001	0.748465	0.603226	0.824861	0.872685	0.750794
AT1G05380	NA	3	1	3	NA	38.0477	1.38913	6.04126	14	11	10	7	59.8638	21.816	20.4269	14.3857	NA	2.76e-08	0.238552	0.10962	5.41e-07	0.463502	0.290675
AT1G05385	NA	3	1	3	NA	10.9371	6.41347	1.93061	14	11	10	7	30.2077	19.2705	12.8571	10.9265	NA	0.0120707	0.0113258	0.586934	0.0358571	0.0683995	0.739037
AT1G05400	NA	3	1	3	NA	7.15909	1.23917	8.7253	14	11	10	7	18.4221	11.263	10.0239	1.29858	NA	0.0669962	0.265632	0.0331751	0.1372	0.495485	0.148867
AT1G05410	NA	3	1	3	NA	25.8189	0.970308	0.579085	14	11	10	7	36.9649	11.1459	10.1756	9.59653	NA	1.04e-05	0.324603	0.901203	9.77e-05	0.555789	0.942329
AT1G05420	NA	3	1	3	NA	3.42018	0.146668	19.7587	14	11	10	7	31.3756	27.9555	27.8088	8.05009	NA	0.331263	0.70174	0.00019045	0.454951	0.844476	0.00677137
AT1G05430	NA	3	1	3	NA	41.6716	0.357748	1.22573	14	11	10	7	53.3019	11.6304	11.2726	10.0469	NA	4.71e-09	0.549759	0.74684	1.1e-07	0.740938	0.846283
AT1G05440	NA	3	1	3	NA	4.74214	2.05029	2.70064	14	11	10	7	15.4513	10.7092	8.65887	5.95823	NA	0.191682	0.152177	0.440118	0.3029	0.353663	0.628272
AT1G05450	NA	3	1	3	NA	17.586	0.16684	3.19379	14	11	10	7	25.637	8.05102	7.88418	4.6904	NA	0.000535359	0.682935	0.362701	0.00278934	0.832543	0.564361
AT1G05460	NA	3	1	3	NA	14.6681	2.51554	1.55288	14	11	10	7	28.7118	14.0438	11.5282	9.97535	NA	0.00212345	0.112729	0.67012	0.00868541	0.293852	0.795366
AT1G05470	NA	3	1	3	NA	19.9734	4.60209	0.720622	14	11	10	7	36.1285	16.155	11.5529	10.8323	NA	0.000171907	0.0319329	0.868343	0.00107464	0.133364	0.922661
AT1G05490	NA	3	1	3	NA	16.4766	13.9361	5.55313	14	11	10	7	48.849	32.3724	18.4363	12.8831	NA	0.000905352	0.000189129	0.135495	0.00431736	0.0050157	0.327131
AT1G05500	NA	3	1	3	NA	42.0292	11.9034	7.57204	14	11	10	7	67.3198	25.2906	13.3873	5.81524	NA	3.96e-09	0.000560325	0.0557362	9.57e-08	0.010083	0.201654
AT1G05520	NA	3	1	3	NA	60.0886	0.529375	1.65694	14	11	10	7	71.8495	11.7608	11.2315	9.57453	NA	5.63e-13	0.46687	0.64655	2.86e-11	0.677759	0.779905
AT1G05570	NA	3	1	3	NA	32.7888	0.660097	6.36057	14	11	10	7	54.7503	21.9614	21.3013	14.9408	NA	3.57e-07	0.416526	0.0953265	5.13e-06	0.6379	0.268585
AT1G05575	NA	3	1	3	NA	15.0014	0.0753297	4.7061	14	11	10	7	29.969	14.9676	14.8923	10.1862	NA	0.00181546	0.783729	0.194627	0.00764677	0.891792	0.398804
AT1G05577	NA	3	1	3	NA	1.89459	1.3001	11.8053	14	11	10	7	21.3388	19.4442	18.1441	6.33881	NA	0.594571	0.254194	0.00808076	0.694167	0.482282	0.0660151
AT1G05590	NA	3	1	3	NA	11.8194	7.9275	7.483	14	11	10	7	41.9003	30.0809	22.1534	14.6704	NA	0.00802807	0.0048689	0.0579969	0.0258183	0.0403179	0.206683
AT1G05600	NA	3	1	3	NA	4.26467	0.400552	1.69328	14	11	10	7	8.53943	4.27476	3.87421	2.18092	NA	0.234267	0.526804	0.638428	0.352797	0.722521	0.774436
AT1G05610	NA	3	1	3	NA	6.17663	4.87044	4.21171	14	11	10	7	22.855	16.6784	11.8079	7.59623	NA	0.103326	0.0273206	0.239492	0.191372	0.120032	0.448619
AT1G05620	NA	3	1	3	NA	23.352	2.85432	2.81143	14	11	10	7	42.4927	19.1407	16.2864	13.4749	NA	3.41e-05	0.0911289	0.421622	0.000269679	0.257476	0.612177
AT1G05630	NA	3	1	3	NA	19.0786	1.68182	0.795663	14	11	10	7	30.6928	11.6141	9.93233	9.13666	NA	0.00026335	0.194683	0.850504	0.00154173	0.410576	0.912019
AT1G05640	NA	3	1	3	NA	0.840599	0.874448	3.44799	14	11	10	7	18.0151	17.1745	16.3001	12.8521	NA	0.839734	0.349727	0.327571	0.883895	0.579491	0.533487
AT1G05670	NA	3	1	3	NA	7.64784	1.00315	4.45469	14	11	10	7	23.4097	15.7618	14.7587	10.304	NA	0.0538789	0.31655	0.216368	0.116227	0.548149	0.423279
AT1G05675	NA	3	1	3	NA	7.74892	2.42315	6.77128	14	11	10	7	29.6056	21.8567	19.4336	12.6623	NA	0.051496	0.119555	0.0795563	0.112251	0.304192	0.244583
AT1G05680	NA	3	1	3	NA	73.2799	6.69568	6.24827	14	11	10	7	96.3613	23.0815	16.3858	10.1375	NA	8.47e-16	0.00966466	0.100137	6.6e-14	0.0621162	0.276239
AT1G05690	NA	3	1	3	NA	24.0303	0.119294	6.3971	14	11	10	7	41.764	17.7337	17.6144	11.2173	NA	2.46e-05	0.729802	0.0938104	0.000203467	0.861486	0.266114
AT1G05700	NA	3	1	3	NA	40.7714	9.15887	3.08096	14	11	10	7	59.9474	19.176	10.0172	6.93619	NA	7.31e-09	0.00247516	0.379311	1.64e-07	0.0262959	0.577141
AT1G05710	NA	3	1	3	NA	17.9149	6.75054	1.74878	14	11	10	7	35.6717	17.7568	11.0063	9.25748	NA	0.000457988	0.00937193	0.626145	0.00245309	0.0611988	0.766415
AT1G05720	NA	3	1	3	NA	19.7045	0.0274249	3.34006	14	11	10	7	37.905	18.2006	18.1732	14.8331	NA	0.000195443	0.868468	0.342106	0.00119945	0.935253	0.546134
AT1G05730	NA	3	1	3	NA	1.4529	1.23339	8.40172	14	11	10	7	16.3602	14.9073	13.6739	5.27217	NA	0.693182	0.266748	0.0383995	0.773418	0.496478	0.162556
AT1G05750	NA	3	1	3	NA	17.2262	0.303842	3.12939	14	11	10	7	22.152	4.92573	4.62188	1.4925	NA	0.000634919	0.581484	0.372103	0.00321886	0.763859	0.571448
AT1G05770	NA	3	1	3	NA	1.74132	0.408472	2.76338	14	11	10	7	12.7276	10.9863	10.5779	7.81448	NA	0.627787	0.522746	0.429563	0.721123	0.720074	0.619384
AT1G05780	NA	3	1	3	NA	0.958217	1.87277	0.749755	14	11	10	7	18.4392	17.481	15.6082	14.8585	NA	0.811361	0.171159	0.861443	0.862546	0.380201	0.918503
AT1G04423	NA	3	1	3	NA	3.48815	0.214273	1.54149	14	11	10	7	17.3277	13.8395	13.6253	12.0838	NA	0.322302	0.643439	0.672728	0.446325	0.805647	0.797084
AT1G05783	NA	3	1	3	NA	1.69943	2.28271	2.13293	14	11	10	7	24.4543	22.7549	20.4722	18.3393	NA	0.637061	0.130823	0.545279	0.728815	0.322551	0.708298
AT1G04427	NA	3	1	3	NA	1.81519	0.176774	6.20438	14	11	10	7	18.2512	16.436	16.2592	10.0548	NA	0.611635	0.67416	0.102079	0.708128	0.826757	0.279303
AT1G05785	NA	3	1	3	NA	12.9878	1.3477	4.19563	14	11	10	7	33.8558	20.8681	19.5204	15.3247	NA	0.00466317	0.24568	0.2411	0.0165829	0.471876	0.450474
AT1G05790	NA	3	1	3	NA	26.7625	8.35214	10.0768	14	11	10	7	60.0041	33.2416	24.8895	14.8127	NA	6.6e-06	0.00385233	0.0179245	6.61e-05	0.0351682	0.104877
AT1G05805	NA	3	1	3	NA	24.8802	0.000299202	3.38962	14	11	10	7	42.7515	17.8714	17.8711	14.4814	NA	1.64e-05	0.986199	0.335362	0.000144	0.994042	0.540221
AT1G05810	NA	3	1	3	NA	13.5023	16.4118	17.5149	14	11	10	7	56.8971	43.3948	26.983	9.46813	NA	0.00366718	5.1e-05	0.000553716	0.0136418	0.0020441	0.0134412
AT1G05820	NA	3	1	3	NA	3.59112	0.432309	0.273922	14	11	10	7	8.76088	5.16976	4.73745	4.46353	NA	0.309135	0.510858	0.964856	0.432512	0.711687	0.980758
AT1G05830	NA	3	1	3	NA	28.3676	1.60519	7.11164	14	11	10	7	50.5732	22.2056	20.6004	13.4888	NA	3.04e-06	0.205169	0.0684233	3.4e-05	0.422697	0.225344
AT1G05835	NA	3	1	3	NA	7.54167	0.635599	3.16882	14	11	10	7	18.5912	11.0495	10.4139	7.24507	NA	0.0564973	0.425309	0.366322	0.1205	0.645032	0.56725
AT1G05840	NA	3	1	3	NA	49.7091	13.5916	14.3119	14	11	10	7	94.1298	44.4206	30.829	16.5171	NA	9.21e-11	0.000227201	0.00250991	3.09e-09	0.00571803	0.0329381
AT1G05850	NA	3	1	3	NA	64.5876	10.4204	14.2524	14	11	10	7	104.142	39.5548	29.1343	14.882	NA	6.15e-14	0.00124629	0.00258102	3.79e-12	0.0169316	0.03341
AT1G05860	NA	3	1	3	NA	6.29183	0.196701	1.06323	14	11	10	7	19.4361	13.1442	12.9475	11.8843	NA	0.0982438	0.657397	0.785958	0.184443	0.815634	0.871433
AT1G05870	NA	3	1	3	NA	12.652	7.18525	16.109	14	11	10	7	49.6403	36.9883	29.803	13.694	NA	0.00545283	0.00735052	0.00107708	0.0187987	0.0526652	0.0197203
AT1G05880	NA	3	1	3	NA	7.0376	0.317426	0.76681	14	11	10	7	15.8189	8.78129	8.46386	7.69705	NA	0.0707089	0.573158	0.857388	0.14304	0.757546	0.916113
AT1G05890	NA	3	1	3	NA	9.15809	5.75371	8.07078	14	11	10	7	38.0311	28.8731	23.1193	15.0486	NA	0.0272612	0.0164538	0.0445712	0.0685034	0.0869234	0.178117
AT1G05894	NA	3	1	3	NA	0.301728	0.282119	9.7814	14	11	10	7	16.6826	16.3809	16.0988	6.31736	NA	0.959703	0.595316	0.0205187	0.971935	0.773214	0.1139
AT1G05900	NA	3	1	3	NA	35.3432	0.196044	5.60329	14	11	10	7	46.4058	11.0625	10.8665	5.2632	NA	1.03e-07	0.657934	0.132589	1.74e-06	0.81587	0.32289
AT1G05910	NA	3	1	3	NA	21.2893	0.764622	2.5684	14	11	10	7	38.9385	17.6492	16.8846	14.3162	NA	9.17e-05	0.381886	0.463057	0.000629628	0.607753	0.646524
AT1G05940	NA	3	1	3	NA	33.1135	5.23e-05	9.90442	14	11	10	7	49.551	16.4375	16.4375	6.53305	NA	3.05e-07	0.994228	0.0193964	4.47e-06	0.997283	0.109757
AT1G05950	NA	3	1	3	NA	5.22739	5.14735	6.34694	14	11	10	7	26.2408	21.0134	15.866	9.51911	NA	0.155884	0.0232819	0.0958984	0.259513	0.108967	0.269426
AT1G05960	NA	3	1	3	NA	111.788	9.31533	3.77064	14	11	10	7	140.223	28.4349	19.1196	15.3489	NA	4.52e-24	0.00227245	0.28732	9.79e-22	0.0248422	0.495914
AT1G05970	NA	3	1	3	NA	20.0211	2.56385	2.26177	14	11	10	7	32.0042	11.9831	9.41926	7.15749	NA	0.000168044	0.109332	0.519884	0.00105449	0.28887	0.68928
AT1G06010	NA	3	1	3	NA	15.828	1.85158	9.43226	14	11	10	7	31.1298	15.3018	13.4502	4.01794	NA	0.00122988	0.173599	0.024063	0.00555291	0.383535	0.124501
AT1G06020	NA	3	1	3	NA	2.74817	3.84561	2.0161	14	11	10	7	15.3997	12.6515	8.8059	6.7898	NA	0.432103	0.0498765	0.569072	0.551853	0.176687	0.725921
AT1G06040	NA	3	1	3	NA	27.783	3.64241	12.0991	14	11	10	7	58.406	30.623	26.9806	14.8815	NA	4.03e-06	0.0563255	0.00705122	4.34e-05	0.191014	0.0611605
AT1G06050	NA	3	1	3	NA	23.1638	0.157375	2.41696	14	11	10	7	32.7247	9.56088	9.40351	6.98655	NA	3.73e-05	0.691585	0.490486	0.000292247	0.838247	0.667018
AT1G06060	NA	3	1	3	NA	26.7034	2.11579	1.43456	14	11	10	7	39.7731	13.0697	10.9539	9.51934	NA	6.79e-06	0.145787	0.697454	6.78e-05	0.344784	0.813249
AT1G06070	NA	3	1	3	NA	40.5827	0.742858	2.28453	14	11	10	7	54.5154	13.9327	13.1899	10.9054	NA	8.02e-09	0.388747	0.515491	1.77e-07	0.613436	0.686403
AT1G06080	NA	3	1	3	NA	18.1194	6.11234	10.2928	14	11	10	7	49.4469	31.3275	25.2151	14.9223	NA	0.000415606	0.0134241	0.0162342	0.00227255	0.0760326	0.0989725
AT1G06090	NA	3	1	3	NA	2.5955	3.37743	0.796124	14	11	10	7	16.8022	14.2067	10.8293	10.0332	NA	0.458279	0.066095	0.850394	0.576169	0.21109	0.911947
AT1G06110	NA	3	1	3	NA	29.4568	3.11289	11.9977	14	11	10	7	59.025	29.5682	26.4553	14.4576	NA	1.8e-06	0.0776751	0.00739102	2.14e-05	0.233852	0.0625583
AT1G06130	NA	3	1	3	NA	16.8431	1.85493	1.91937	14	11	10	7	25.7793	8.93624	7.08131	5.16194	NA	0.000761242	0.173211	0.589309	0.00374461	0.382995	0.74038
AT1G06140	NA	3	1	3	NA	5.49754	0.721187	5.1118	14	11	10	7	19.4456	13.9481	13.2269	8.11507	NA	0.138786	0.395755	0.163791	0.238903	0.619564	0.36262
AT1G06143	NA	3	1	3	NA	5.37853	0.753811	4.7991	14	11	10	7	22.7492	17.3707	16.6169	11.8178	NA	0.146087	0.385272	0.187113	0.247456	0.610451	0.389631
AT1G06150	NA	3	1	3	NA	60.1224	8.11199	2.74784	14	11	10	7	83.5782	23.4558	15.3438	12.596	NA	5.53e-13	0.00439734	0.432159	2.82e-11	0.0381203	0.621126
AT1G06148	NA	3	1	3	NA	20.9244	9.25785	3.36462	14	11	10	7	40.3764	19.452	10.1941	6.8295	NA	0.00010915	0.00234488	0.33875	0.000730947	0.0253053	0.543228
AT1G06160	NA	3	1	3	NA	1.94086	0.28114	3.11339	14	11	10	7	14.2451	12.3042	12.0231	8.9097	NA	0.584772	0.595955	0.374471	0.685481	0.773794	0.57334
AT1G06180	NA	3	1	3	NA	14.5717	0.325869	5.16493	14	11	10	7	32.5268	17.9551	17.6292	12.4643	NA	0.00222177	0.568101	0.160111	0.00902836	0.753538	0.358563
AT1G06190	NA	3	1	3	NA	25.431	0.465159	5.03112	14	11	10	7	45.2978	19.8668	19.4016	14.3705	NA	1.25e-05	0.495223	0.169533	0.000114242	0.699371	0.369966
AT1G06200	NA	3	1	3	NA	25.8871	7.34052	7.61773	14	11	10	7	54.9911	29.104	21.7635	14.1457	NA	1.01e-05	0.00674174	0.0546094	9.49e-05	0.0499067	0.199414
AT1G06210	NA	3	1	3	NA	41.7055	1.49334	2.82965	14	11	10	7	55.6427	13.9372	12.4439	9.61424	NA	4.63e-09	0.221698	0.418643	1.09e-07	0.443547	0.609979
AT1G06220	NA	3	1	3	NA	37.7319	1.93072	1.12486	14	11	10	7	46.2179	8.48605	6.55533	5.43047	NA	3.22e-08	0.16468	0.771077	6.23e-07	0.371173	0.861254
AT1G06225	NA	3	1	3	NA	7.41431	0.887847	1.96225	14	11	10	7	14.2782	6.86387	5.97602	4.01377	NA	0.0598017	0.346061	0.580278	0.125818	0.575834	0.734382
AT1G06230	NA	3	1	3	NA	29.4562	3.80827	9.58543	14	11	10	7	57.7121	28.2559	24.4476	14.8622	NA	1.8e-06	0.0510002	0.0224397	2.14e-05	0.179469	0.119511
AT1G06240	NA	3	1	3	NA	3.29337	1.60756	1.68808	14	11	10	7	14.7992	11.5058	9.89825	8.21017	NA	0.348566	0.204835	0.639587	0.472143	0.422438	0.7751
AT1G06250	NA	3	1	3	NA	2.4297	0.433598	1.61014	14	11	10	7	13.0929	10.6632	10.2296	8.61949	NA	0.488129	0.510229	0.657093	0.602767	0.711271	0.78722
AT1G06265	NA	3	1	3	NA	154.92	7.61234	24.3968	14	11	10	7	199.722	44.8024	37.19	12.7933	NA	2.29e-33	0.00579702	2.06e-05	1.1e-30	0.0449688	0.00150898
AT1G06270	NA	3	1	3	NA	7.62406	2.0594	4.07082	14	11	10	7	24.3563	16.7322	14.6728	10.602	NA	0.054455	0.151269	0.253917	0.117255	0.352296	0.465043
AT1G06290	NA	3	1	3	NA	60.2053	3.44043	5.27977	14	11	10	7	83.9373	23.7321	20.2916	15.0118	NA	5.31e-13	0.063619	0.152421	2.74e-11	0.205816	0.348991
AT1G06350	NA	3	1	3	NA	15.7028	4.58137	7.7862	14	11	10	7	42.3537	26.6508	22.0695	14.2833	NA	0.00130467	0.0323214	0.0506433	0.00582856	0.134563	0.191013
AT1G06360	NA	3	1	3	NA	4.93891	3.13739	11.2031	14	11	10	7	34.1042	29.1653	26.0279	14.8248	NA	0.176326	0.0765162	0.010677	0.284443	0.231678	0.0777105
AT1G06380	NA	3	1	3	NA	11.1967	2.92655	0.950937	14	11	10	7	24.492	13.2953	10.3687	9.41781	NA	0.0107086	0.0871334	0.813121	0.0325274	0.249915	0.888622
AT1G06390	NA	3	1	3	NA	54.436	1.98951	0.560584	14	11	10	7	68.6995	14.2635	12.274	11.7134	NA	9.06e-12	0.158392	0.905393	3.7e-10	0.362546	0.944573
AT1G06400	NA	3	1	3	NA	58.6398	8.29243	5.31717	14	11	10	7	87.0793	28.4395	20.1471	14.8299	NA	1.15e-12	0.00398106	0.149992	5.51e-11	0.0358956	0.345969
AT1G06410	NA	3	1	3	NA	76.8575	3.31782	6.69195	14	11	10	7	101.721	24.8638	21.5459	14.854	NA	1.45e-16	0.0685327	0.0823923	1.24e-14	0.215945	0.2483
AT1G06420	NA	3	1	3	NA	8.70231	3.176	5.82781	14	11	10	7	26.9954	18.2931	15.1171	9.28929	NA	0.0335222	0.0747277	0.120295	0.0802173	0.227987	0.305609
AT1G06430	NA	3	1	3	NA	11.865	4.05221	7.59225	14	11	10	7	38.4519	26.5869	22.5347	14.9424	NA	0.00786023	0.0441136	0.055235	0.025384	0.163593	0.200606
AT1G06440	NA	3	1	3	NA	4.3902	1.02846	7.83629	14	11	10	7	26.1893	21.7991	20.7706	12.9344	NA	0.222296	0.31052	0.0495191	0.338883	0.542043	0.188967
AT1G06450	NA	3	1	3	NA	3.08732	1.90275	1.09239	14	11	10	7	14.6754	11.5881	9.68537	8.59298	NA	0.378357	0.167771	0.778911	0.501451	0.375348	0.866519
AT1G06460	NA	3	1	3	NA	28.5849	3.12685	6.52882	14	11	10	7	51.953	23.3681	20.2412	13.7124	NA	2.74e-06	0.0770124	0.0885327	3.11e-05	0.232568	0.257524
AT1G06470	NA	3	1	3	NA	38.1516	2.19284	3.8121	14	11	10	7	53.6027	15.4511	13.2583	9.44616	NA	2.63e-08	0.138653	0.282481	5.16e-07	0.334128	0.491485
AT1G06490	NA	3	1	3	NA	13.6127	0.00529966	0.745373	14	11	10	7	28.8887	15.276	15.2707	14.5253	NA	0.00348267	0.941966	0.862483	0.0130706	0.972589	0.918918
AT1G06500	NA	3	1	3	NA	6.5553	0.0235692	2.91233	14	11	10	7	16.8188	10.2636	10.24	7.32765	NA	0.087507	0.877986	0.405341	0.168701	0.940001	0.599382
AT1G04473	NA	3	1	3	NA	2.16972	0.0789793	4.20575	14	11	10	7	21.9445	19.7748	19.6958	15.4901	NA	0.537937	0.778685	0.240087	0.646182	0.888204	0.449179
AT1G06515	NA	3	1	3	NA	0.441728	0.661197	0.500784	14	11	10	7	10.1642	9.72249	9.06129	8.56051	NA	0.931494	0.416138	0.918719	0.951077	0.637641	0.951875
AT1G04477	NA	3	1	3	NA	1.98235	1.13015	2.3731	14	11	10	7	11.8773	9.89496	8.76481	6.39171	NA	0.576078	0.287743	0.498662	0.678364	0.518407	0.673303
AT1G06510	NA	3	1	3	NA	13.9701	0.0964598	2.06348	14	11	10	7	23.0036	9.03354	8.93708	6.8736	NA	0.00294614	0.75612	0.559336	0.0114165	0.876773	0.719055
AT1G06520	NA	3	1	3	NA	18.716	8.30705	5.652	14	11	10	7	48.0714	29.3554	21.0483	15.3963	NA	0.000312964	0.00394916	0.129825	0.00178634	0.0357293	0.318944
AT1G06540	NA	3	1	3	NA	4.05605	0.425634	3.56953	14	11	10	7	13.959	9.90296	9.47733	5.9078	NA	0.255475	0.514139	0.311856	0.375715	0.713826	0.519091
AT1G06550	NA	3	1	3	NA	14.8147	18.0585	5.72231	14	11	10	7	48.8652	34.0506	15.9921	10.2698	NA	0.00198208	2.14e-05	0.12593	0.00821121	0.00113422	0.313403
AT1G06560	NA	3	1	3	NA	10.8038	0.678009	4.76681	14	11	10	7	28.5574	17.7537	17.0757	12.3088	NA	0.0128357	0.410273	0.189691	0.0377069	0.631803	0.392404
AT1G04483	NA	3	1	3	NA	14.3675	0.451336	1.45626	14	11	10	7	33.0558	18.6883	18.2369	16.7807	NA	0.0024453	0.501701	0.692401	0.00977384	0.704656	0.809856
AT1G06570	NA	3	1	3	NA	11.3122	8.85372	7.22763	14	11	10	7	42.4448	31.1326	22.2788	15.0512	NA	0.0101519	0.00292492	0.0649857	0.0311743	0.029396	0.219618
AT1G06580	NA	3	1	3	NA	9.30022	0.624469	3.60468	14	11	10	7	24.7363	15.4361	14.8116	11.2069	NA	0.0255545	0.429391	0.307438	0.0650936	0.648554	0.514806
AT1G06590	NA	3	1	3	NA	13.1172	0.24517	6.37644	14	11	10	7	34.8118	21.6946	21.4494	15.0729	NA	0.00438989	0.620497	0.0946648	0.0157564	0.790279	0.267645
AT1G06620	NA	3	1	3	NA	7.98943	3.05242	0.337963	14	11	10	7	24.9546	16.9652	13.9127	13.5748	NA	0.0462306	0.0806169	0.952737	0.103093	0.238678	0.97399
AT1G06630	NA	3	1	3	NA	17.3343	1.16029	10.1105	14	11	10	7	43.6606	26.3264	25.1661	15.0556	NA	0.000603229	0.281405	0.0176501	0.00308611	0.511462	0.104134
AT1G06640	NA	3	1	3	NA	116.828	11.9944	22.1487	14	11	10	7	157.511	40.6839	28.6895	6.54082	NA	3.72e-25	0.000533611	6.07e-05	9.4e-23	0.00979333	0.0031588
AT1G06645	NA	3	1	3	NA	0.455181	4.27806	1.76629	14	11	10	7	17.6758	17.2206	12.9425	11.1762	NA	0.928622	0.0386073	0.622297	0.949095	0.150017	0.763778
AT1G06650	NA	3	1	3	NA	19.1873	2.59881	6.31671	14	11	10	7	35.2696	16.0823	13.4835	7.16674	NA	0.000250065	0.106944	0.097178	0.00147249	0.284897	0.271195
AT1G06660	NA	3	1	3	NA	0.33897	0.155124	1.32531	14	11	10	7	7.67626	7.33729	7.18216	5.85686	NA	0.95254	0.693686	0.723133	0.96685	0.839594	0.830733
AT1G06670	NA	3	1	3	NA	51.9304	0.643146	4.46693	14	11	10	7	62.5576	10.6272	9.9841	5.51716	NA	3.1e-11	0.422574	0.215259	1.13e-09	0.642408	0.422078
AT1G06680	NA	3	1	3	NA	145.501	0.197909	35.6737	14	11	10	7	196.379	50.8781	50.6802	15.0065	NA	2.46e-31	0.656414	8.78e-08	1.07e-28	0.814961	3.16e-05
AT1G06690	NA	3	1	3	NA	15.4096	0.875495	3.18081	14	11	10	7	33.3336	17.924	17.0485	13.8677	NA	0.00149807	0.349439	0.364579	0.00653704	0.57924	0.565548
AT1G06700	NA	3	1	3	NA	142.847	0.00391466	3.00783	14	11	10	7	159.957	17.1105	17.1066	14.0987	NA	9.2e-31	0.950111	0.39042	3.61e-28	0.976626	0.587384
AT1G06710	NA	3	1	3	NA	6.62256	0.177802	7.47277	14	11	10	7	20.4425	13.82	13.6422	6.16941	NA	0.0849523	0.673269	0.0582624	0.164854	0.826099	0.207062
AT1G06720	NA	3	1	3	NA	23.1213	0.407294	24.1116	14	11	10	7	55.9553	32.834	32.4267	8.31505	NA	3.81e-05	0.523346	2.37e-05	0.000296839	0.720307	0.00166871
AT1G06730	NA	3	1	3	NA	6.06767	0.881935	0.842581	14	11	10	7	13.2212	7.15353	6.2716	5.42902	NA	0.108364	0.347672	0.839257	0.198331	0.577621	0.905082
AT1G06740	NA	3	1	3	NA	3.55652	1.25421	4.50625	14	11	10	7	13.8975	10.3409	9.08672	4.58047	NA	0.313505	0.26275	0.211733	0.437185	0.492317	0.418068
AT1G06750	NA	3	1	3	NA	1.6724	0.00876083	1.37717	14	11	10	7	14.7096	13.0372	13.0285	11.6513	NA	0.643087	0.925427	0.710895	0.733574	0.964193	0.822759
AT1G06760	NA	3	1	3	NA	30.0034	0.648188	1.16593	14	11	10	7	46.5365	16.533	15.8848	14.7189	NA	1.38e-06	0.420761	0.761188	1.7e-05	0.641079	0.855567
AT1G06770	NA	3	1	3	NA	5.50537	0.934648	6.55293	14	11	10	7	16.289	10.7837	9.84901	3.29608	NA	0.138318	0.333658	0.0875984	0.238391	0.564505	0.256076
AT1G06780	NA	3	1	3	NA	47.5448	8.63293	1.00972	14	11	10	7	63.7858	16.241	7.6081	6.59838	NA	2.66e-10	0.00330141	0.798901	8.21e-09	0.0318521	0.880264
AT1G06790	NA	3	1	3	NA	5.27548	0.373289	5.03519	14	11	10	7	22.6872	17.4117	17.0384	12.0032	NA	0.152701	0.541217	0.169238	0.255498	0.734266	0.369589
AT1G06800	NA	3	1	3	NA	12.9077	0.25781	3.41185	14	11	10	7	27.0145	14.1069	13.849	10.4372	NA	0.00484062	0.611629	0.332376	0.0170659	0.784131	0.537763
AT1G06820	NA	3	1	3	NA	25.0597	9.02912	15.1341	14	11	10	7	56.9349	31.8752	22.846	7.71193	NA	1.5e-05	0.00265712	0.00170556	0.000133459	0.0276883	0.0261759
AT1G06830	NA	3	1	3	NA	1.38748	3.75062	9.22775	14	11	10	7	25.8942	24.5067	20.7561	11.5283	NA	0.708472	0.052788	0.0264112	0.785058	0.183265	0.131013
AT1G06840	NA	3	1	3	NA	86.8839	0.000243566	17.713	14	11	10	7	119.526	32.6426	32.6424	14.9294	NA	1.02e-18	0.987548	0.000504059	1.15e-16	0.994674	0.0126408
AT1G06850	NA	3	1	3	NA	20.5784	13.7333	2.33682	14	11	10	7	49.5941	29.0157	15.2823	12.9455	NA	0.000128778	0.00021068	0.505505	0.000840407	0.0054311	0.679042
AT1G06870	NA	3	1	3	NA	11.918	0.123533	3.04937	14	11	10	7	27.7356	15.8177	15.6941	12.6447	NA	0.00766957	0.725234	0.384076	0.024907	0.858481	0.582081
AT1G06890	NA	3	1	3	NA	74.269	2.43726	2.43482	14	11	10	7	92.4255	18.1565	15.7193	13.2845	NA	5.2e-16	0.118483	0.487186	4.24e-14	0.302786	0.665001
AT1G06900	NA	3	1	3	NA	42.3146	0.232908	5.10496	14	11	10	7	63.2632	20.9486	20.7157	15.6107	NA	3.44e-09	0.629376	0.164271	8.41e-08	0.796598	0.363365
AT1G06910	NA	3	1	3	NA	8.68446	0.815894	8.5067	14	11	10	7	24.8278	16.1433	15.3274	6.8207	NA	0.0337941	0.366383	0.0366222	0.0807042	0.594801	0.158154
AT1G06930	NA	3	1	3	NA	5.27297	1.17904	0.850572	14	11	10	7	24.3763	19.1033	17.9243	17.0737	NA	0.152866	0.277552	0.837337	0.255692	0.507414	0.904114
AT1G06950	NA	3	1	3	NA	118.045	0.21255	1.29669	14	11	10	7	133.637	15.5927	15.3801	14.0834	NA	2.03e-25	0.644776	0.72992	5.39e-23	0.806626	0.835068
AT1G06960	NA	3	1	3	NA	41.8173	1.48039	1.67292	14	11	10	7	48.888	7.07077	5.59038	3.91747	NA	4.39e-09	0.223714	0.642972	1.04e-07	0.445915	0.777364
AT1G06980	NA	3	1	3	NA	11.5427	4.17e-05	16.098	14	11	10	7	41.8221	30.2793	30.2793	14.1812	NA	0.00912554	0.99485	0.0010827	0.0285894	0.997666	0.0198021
AT1G07000	NA	3	1	3	NA	46.5836	0.826871	4.3698	14	11	10	7	65.1309	18.5473	17.7204	13.3506	NA	4.26e-10	0.363179	0.224202	1.27e-08	0.591792	0.43164
AT1G07010	NA	3	1	3	NA	36.9948	5.88135	13.3535	14	11	10	7	72.19	35.1951	29.3138	15.9602	NA	4.61e-08	0.015302	0.00393124	8.53e-07	0.0829619	0.0429591
AT1G07020	NA	3	1	3	NA	17.5356	0.312937	0.319501	14	11	10	7	26.4402	8.90457	8.59164	8.27213	NA	0.000548295	0.575884	0.95632	0.00284764	0.759486	0.97601
AT1G07030	NA	3	1	3	NA	52.5387	0.706254	2.9502	14	11	10	7	62.1513	9.61258	8.90632	5.95612	NA	2.3e-11	0.40069	0.399367	8.63e-10	0.624311	0.595096
AT1G07040	NA	3	1	3	NA	17.859	11.2096	2.75955	14	11	10	7	46.8414	28.9824	17.7727	15.0132	NA	0.000470301	0.000813743	0.430201	0.00250827	0.0127412	0.619714
AT1G07050	NA	3	1	3	NA	10.2143	18.9465	13.1947	14	11	10	7	55.5264	45.3122	26.3657	13.171	NA	0.01683	1.34e-05	0.00423383	0.046859	0.000829139	0.0448901
AT1G07070	NA	3	1	3	NA	15.8042	0.85572	3.55298	14	11	10	7	32.4093	16.6051	15.7493	12.1964	NA	0.00124376	0.354939	0.313955	0.00560274	0.584839	0.521236
AT1G07080	NA	3	1	3	NA	147.102	0.157981	8.32063	14	11	10	7	169.19	22.0875	21.9296	13.6089	NA	1.11e-31	0.691022	0.0398298	4.91e-29	0.837851	0.166115
AT1G07090	NA	3	1	3	NA	24.7182	1.28011	4.20163	14	11	10	7	44.7793	20.0611	18.781	14.5793	NA	1.77e-05	0.257878	0.240498	0.000153444	0.486453	0.44975
AT1G07110	NA	3	1	3	NA	10.473	4.24209	2.07644	14	11	10	7	31.7899	21.3169	17.0748	14.9984	NA	0.0149451	0.0394335	0.556693	0.0425719	0.15211	0.717023
AT1G07119	NA	3	1	3	NA	1.43076	0.123324	4.34357	14	11	10	7	17.3744	15.9437	15.8204	11.4768	NA	0.698341	0.725457	0.226675	0.777335	0.858697	0.434273
AT1G07135	NA	3	1	3	NA	19.2783	6.7544	3.58093	14	11	10	7	43.4123	24.134	17.3796	13.7987	NA	0.000239465	0.0093517	0.310417	0.00141874	0.0611283	0.517683
AT1G07140	NA	3	1	3	NA	92.7549	3.54965	9.13972	14	11	10	7	119.526	26.7713	23.2217	14.082	NA	5.61e-20	0.0595581	0.0274898	7.08e-18	0.197868	0.134099
AT1G07150	NA	3	1	3	NA	28.1172	3.12279	4.68498	14	11	10	7	49.7308	21.6136	18.4908	13.8058	NA	3.43e-06	0.0772044	0.196372	3.75e-05	0.232898	0.401167
AT1G07160	NA	3	1	3	NA	0.104421	0.097885	6.78028	14	11	10	7	21.3791	21.2747	21.1768	14.3966	NA	0.991302	0.754383	0.0792408	0.993362	0.876025	0.244002
AT1G07170	NA	3	1	3	NA	17.7763	8.86812	6.64893	14	11	10	7	46.6932	28.9168	20.0487	13.3998	NA	0.000489125	0.00290194	0.0839707	0.00259173	0.0292555	0.251272
AT1G07180	NA	3	1	3	NA	35.9262	16.0818	10.6476	14	11	10	7	84.7435	48.8173	32.7354	22.0879	NA	7.76e-08	6.07e-05	0.0137925	1.36e-06	0.00232705	0.0899485
AT1G07200	NA	3	1	3	NA	35.7067	2.55629	7.456	14	11	10	7	60.1598	24.4531	21.8968	14.4409	NA	8.64e-08	0.109856	0.0587	1.5e-06	0.289601	0.20791
AT1G07210	NA	3	1	3	NA	25.9826	0.0475402	1.43587	14	11	10	7	30.4395	4.45689	4.40935	2.97348	NA	9.62e-06	0.8274	0.697147	9.12e-05	0.914563	0.813032
AT1G07220	NA	3	1	3	NA	24.9812	0.952796	3.33152	14	11	10	7	36.9585	11.9773	11.0245	7.69297	NA	1.56e-05	0.329009	0.34328	0.000137851	0.560708	0.547297
AT1G04567	NA	3	1	3	NA	0.514959	0.0304359	3.99176	14	11	10	7	20.6661	20.1512	20.1207	16.129	NA	0.915593	0.861505	0.262355	0.940006	0.931442	0.472908
AT1G07230	NA	3	1	3	NA	53.8291	13.9722	17.8346	14	11	10	7	99.9972	46.1681	32.1959	14.3613	NA	1.22e-11	0.00018553	0.000475781	4.87e-10	0.00496996	0.012147
AT1G07240	NA	3	1	3	NA	74.1498	1.40243	5.07982	14	11	10	7	87.6972	13.5474	12.145	7.06515	NA	5.51e-16	0.236318	0.166044	4.48e-14	0.460904	0.365531
AT1G07250	NA	3	1	3	NA	31.6196	6.18354	2.60754	14	11	10	7	55.0407	23.4211	17.2376	14.63	NA	6.29e-07	0.0128944	0.45617	8.53e-06	0.074218	0.640382
AT1G07260	NA	3	1	3	NA	24.1735	0.087135	6.96059	14	11	10	7	37.3003	13.1268	13.0396	6.07903	NA	2.3e-05	0.767851	0.0731645	0.000191878	0.88268	0.233888
AT1G07270	NA	3	1	3	NA	7.95225	0.16232	3.43194	14	11	10	7	25.9242	17.9719	17.8096	14.3776	NA	0.047009	0.687029	0.329697	0.104412	0.835493	0.53522
AT1G07280	NA	3	1	3	NA	53.0731	0.492147	16.7844	14	11	10	7	86.5186	33.4455	32.9534	16.1689	NA	1.77e-11	0.482971	0.000782682	6.85e-10	0.689472	0.0165063
AT1G07290	NA	3	1	3	NA	7.68936	0.275685	5.77332	14	11	10	7	21.665	13.9756	13.6999	7.92663	NA	0.0528874	0.599543	0.123175	0.114625	0.77603	0.309455
AT1G07300	NA	3	1	3	NA	11.5261	1.61458	11.9599	14	11	10	7	34.5083	22.9822	21.3676	9.40775	NA	0.00919595	0.203849	0.00752188	0.0287506	0.421578	0.0631767
AT1G07310	NA	3	1	3	NA	35.2384	1.55797	15.4248	14	11	10	7	66.8543	31.616	30.058	14.6332	NA	1.08e-07	0.211963	0.0014874	1.81e-06	0.430913	0.0241814
AT1G07320	NA	3	1	3	NA	40.6896	5.48286	9.81156	14	11	10	7	70.7544	30.0647	24.5819	14.7703	NA	7.61e-09	0.0192038	0.0202378	1.7e-07	0.095811	0.113103
AT1G07340	NA	3	1	3	NA	11.6598	0.771823	3.01841	14	11	10	7	32.1051	20.4453	19.6735	16.6551	NA	0.00864438	0.379654	0.388796	0.0273812	0.606075	0.586178
AT1G07350	NA	3	1	3	NA	19.195	6.64629	4.99811	14	11	10	7	45.5512	26.3562	19.7099	14.7118	NA	0.000249152	0.00993625	0.171936	0.00146833	0.0631538	0.373027
AT1G07360	NA	3	1	3	NA	52.1289	2.00783	3.14844	14	11	10	7	72.0723	19.9433	17.9355	14.7871	NA	2.81e-11	0.156489	0.3693	1.03e-09	0.360211	0.569492
AT1G07370	NA	3	1	3	NA	8.70004	2.75314	10.0213	14	11	10	7	34.5217	25.8217	23.0686	13.0472	NA	0.0335567	0.0970637	0.0183858	0.0802718	0.267639	0.10649
AT1G07380	NA	3	1	3	NA	26.0682	2.65883	2.16306	14	11	10	7	38.7695	12.7013	10.0425	7.87943	NA	9.23e-06	0.102977	0.539261	8.8e-05	0.277888	0.704016
AT1G07390	NA	3	1	3	NA	7.68237	6.6934	1.03133	14	11	10	7	28.4245	20.7421	14.0487	13.0174	NA	0.0530531	0.00967707	0.793672	0.11489	0.0621583	0.876861
AT1G07400	NA	3	1	3	NA	6.40935	0.415655	2.66163	14	11	10	7	24.5201	18.1108	17.6951	15.0335	NA	0.0933069	0.519113	0.446788	0.177406	0.717679	0.633867
AT1G07410	NA	3	1	3	NA	29.3793	2.4164	7.15169	14	11	10	7	44.4984	15.1191	12.7027	5.55106	NA	1.86e-06	0.120071	0.0672168	2.21e-05	0.305117	0.22322
AT1G07420	NA	3	1	3	NA	39.0205	14.1992	13.197	14	11	10	7	80.1316	41.111	26.9118	13.7148	NA	1.72e-08	0.000164439	0.00422936	3.52e-07	0.0045724	0.0448875
AT1G07430	NA	3	1	3	NA	13.3001	1.86607	3.15643	14	11	10	7	32.8896	19.5895	17.7235	14.567	NA	0.00403065	0.171926	0.36813	0.014703	0.381304	0.568609
AT1G07440	NA	3	1	3	NA	16.9359	8.99137	11.4797	14	11	10	7	50.6453	33.7094	24.718	13.2383	NA	0.000728526	0.00271257	0.00939554	0.00360878	0.0281111	0.0719884
AT1G07470	NA	3	1	3	NA	16.5381	1.93807	7.3701	14	11	10	7	40.3321	23.794	21.8559	14.4858	NA	0.00087941	0.163878	0.0609917	0.00422595	0.370034	0.211715
AT1G07480	NA	3	1	3	NA	22.1183	6.45531	5.10736	14	11	10	7	49.3123	27.1939	20.7386	15.6313	NA	6.16e-05	0.0110621	0.164102	0.000449177	0.0674409	0.363128
AT1G04587	NA	3	1	3	NA	3.00409	0.0186908	5.69188	14	11	10	7	23.2321	20.228	20.2093	14.5174	NA	0.390995	0.891257	0.127602	0.513517	0.946777	0.315572
AT1G07510	NA	3	1	3	NA	26.1624	0.000228186	1.13071	14	11	10	7	33.5357	7.37329	7.37306	6.24235	NA	8.82e-06	0.987948	0.769665	8.44e-05	0.994751	0.860523
AT1G07530	NA	3	1	3	NA	26.2735	3.0882	12.1835	14	11	10	7	56.3813	30.1078	27.0196	14.8362	NA	8.36e-06	0.078862	0.00678044	8.07e-05	0.235886	0.0600437
AT1G07550	NA	3	1	3	NA	2.29791	5.57214	1.56698	14	11	10	7	18.4044	16.1065	10.5343	8.96736	NA	0.512921	0.0182484	0.6669	0.624337	0.0927993	0.793325
AT1G07560	NA	3	1	3	NA	23.3905	0.0567573	0.566941	14	11	10	7	39.9401	16.5496	16.4928	15.9259	NA	3.35e-05	0.811697	0.903957	0.000265638	0.907003	0.943584
AT1G07570	NA	3	1	3	NA	57.3749	0.0840133	4.41012	14	11	10	7	76.7825	19.4076	19.3236	14.9135	NA	2.14e-12	0.771931	0.220449	9.82e-11	0.885149	0.427242
AT1G07590	NA	3	1	3	NA	53.5062	0.370139	3.67676	14	11	10	7	72.5574	19.0512	18.6811	15.0043	NA	1.43e-11	0.542928	0.298551	5.63e-10	0.735901	0.506197
AT1G07610	NA	3	1	3	NA	24.7633	11.8708	4.93517	14	11	10	7	56.6409	31.8776	20.0069	15.0717	NA	1.73e-05	0.000570222	0.176606	0.00015083	0.0101662	0.37802
AT1G07615	NA	3	1	3	NA	4.09257	0.501431	3.10833	14	11	10	7	21.8239	17.7313	17.2299	14.1216	NA	0.25164	0.478872	0.375222	0.371705	0.686423	0.574158
AT1G07620	NA	3	1	3	NA	13.7009	0.596615	4.67424	14	11	10	7	25.6087	11.9078	11.3112	6.63699	NA	0.00334196	0.439872	0.197265	0.0126285	0.656051	0.40206
AT1G07630	NA	3	1	3	NA	17.1392	0.206936	7.99716	14	11	10	7	40.902	23.7628	23.5558	15.5587	NA	0.000661646	0.649179	0.0460703	0.00332879	0.80999	0.181674
AT1G07640	NA	3	1	3	NA	31.4099	5.08906	4.55395	14	11	10	7	48.7904	17.3804	12.2914	7.73743	NA	6.97e-07	0.0240772	0.207528	9.29e-06	0.111121	0.413652
AT1G07650	NA	3	1	3	NA	179.238	4.468	57.5069	14	11	10	7	252.369	73.1308	68.6628	11.1559	NA	1.29e-38	0.0345354	2e-12	9.35e-36	0.140096	2.83e-09
AT1G07645	NA	3	1	3	NA	17.1067	2.49166	6.37407	14	11	10	7	39.2911	22.1844	19.6927	13.3187	NA	0.000671927	0.114451	0.0947634	0.00337171	0.297171	0.267817
AT1G07660	NA	3	1	3	NA	33.3785	1.1275	6.05339	14	11	10	7	55.0232	21.6447	20.5172	14.4639	NA	2.68e-07	0.28831	0.109041	3.97e-06	0.519119	0.289866
AT1G07670	NA	3	1	3	NA	26.8114	1.50803	4.53623	14	11	10	7	47.5738	20.7623	19.2543	14.7181	NA	6.45e-06	0.21944	0.209082	6.48e-05	0.440458	0.414994
AT1G07690	NA	3	1	3	NA	41.7336	0.434918	3.48481	14	11	10	7	56.5009	14.7673	14.3324	10.8476	NA	4.57e-09	0.509585	0.322738	1.08e-07	0.710806	0.52915
AT1G07700	NA	3	1	3	NA	6.23703	0.605834	10.3196	14	11	10	7	31.5475	25.3104	24.7046	14.385	NA	0.100631	0.436361	0.0160362	0.187592	0.653848	0.0982803
AT1G07705	NA	3	1	3	NA	22.6311	0.548476	7.69303	14	11	10	7	38.7612	16.1301	15.5816	7.88856	NA	4.82e-05	0.458941	0.0528007	0.00036432	0.671869	0.196007
AT1G07710	NA	3	1	3	NA	0.897624	0.327346	4.28088	14	11	10	7	19.1639	18.2663	17.939	13.6581	NA	0.826001	0.567226	0.232688	0.873906	0.753113	0.441368
AT1G07720	NA	3	1	3	NA	45.4722	0.00230384	11.1448	14	11	10	7	71.8793	26.4071	26.4048	15.26	NA	7.34e-10	0.961718	0.0109681	2.08e-08	0.982516	0.07901
AT1G07728	NA	3	1	3	NA	3.73911	0.621907	3.42928	14	11	10	7	13.1327	9.39358	8.77168	5.3424	NA	0.291048	0.430339	0.330051	0.413663	0.649129	0.535497
AT1G07740	NA	3	1	3	NA	1.83249	1.02175	4.1096	14	11	10	7	20.6684	18.8359	17.8142	13.7046	NA	0.607891	0.312103	0.249869	0.70502	0.543867	0.460604
AT1G07745	NA	3	1	3	NA	9.83822	1.10829	2.85284	14	11	10	7	19.411	9.57281	8.46453	5.61169	NA	0.0199926	0.292455	0.414875	0.0534142	0.523473	0.607538
AT1G07750	NA	3	1	3	NA	50.7816	5.60907	12.7852	14	11	10	7	83.3605	32.5789	26.9698	14.1846	NA	5.45e-11	0.0178678	0.00512481	1.91e-09	0.0915765	0.0506418
AT1G07770	NA	3	1	3	NA	59.9107	4.63426	11.2837	14	11	10	7	90.2938	30.3832	25.7489	14.4652	NA	6.14e-13	0.0313397	0.0102866	3.07e-11	0.131821	0.0760269
AT1G07780	NA	3	1	3	NA	8.66572	0.476667	8.41598	14	11	10	7	25.0822	16.4165	15.9398	7.52382	NA	0.0340818	0.489936	0.0381533	0.0812313	0.694821	0.16173
AT1G07790	NA	3	1	3	NA	12.2975	0.376363	17.8822	14	11	10	7	44.6924	32.3949	32.0185	14.1363	NA	0.00643052	0.539556	0.000465147	0.0215238	0.732997	0.0119619
AT1G07810	NA	3	1	3	NA	41.7964	0.00408006	15.174	14	11	10	7	71.4952	29.6989	29.6948	14.5208	NA	4.43e-09	0.949069	0.00167387	1.05e-07	0.975933	0.0259407
AT1G07820	NA	3	1	3	NA	52.777	9.43863	7.72015	14	11	10	7	82.581	29.8039	20.3653	12.6451	NA	2.05e-11	0.00212462	0.0521636	7.78e-10	0.0237743	0.194808
AT1G07830	NA	3	1	3	NA	2.41885	5.46658	1.79699	14	11	10	7	23.8263	21.4075	15.9409	14.1439	NA	0.490136	0.0193835	0.61559	0.604542	0.0963771	0.758698
AT1G07840	NA	3	1	3	NA	24.611	0.364575	2.22944	14	11	10	7	34.4972	9.88621	9.52163	7.2922	NA	1.86e-05	0.545976	0.526174	0.000159937	0.737802	0.693761
AT1G07870	NA	3	1	3	NA	45.086	0.277862	5.65162	14	11	10	7	61.7163	16.6303	16.3524	10.7008	NA	8.87e-10	0.598106	0.129846	2.48e-08	0.774974	0.318944
AT1G07880	NA	3	1	3	NA	10.6031	0.0670661	20.0303	14	11	10	7	44.7776	34.1746	34.1075	14.0772	NA	0.0140778	0.795657	0.000167306	0.0405699	0.898242	0.0061839
AT1G07890	NA	3	1	3	NA	24.7554	3.41173	4.71587	14	11	10	7	47.7699	23.0145	19.6027	14.8869	NA	1.74e-05	0.0647344	0.193824	0.000151266	0.208201	0.397504
AT1G07900	NA	3	1	3	NA	2.88521	5.12874	0.933615	14	11	10	7	24.1627	21.2775	16.1487	15.2151	NA	0.409664	0.0235328	0.817309	0.530645	0.109465	0.891235
AT1G07902	NA	3	1	3	NA	7.74864	0.274478	1.75403	14	11	10	7	15.2233	7.4747	7.20023	5.44619	NA	0.0515025	0.600343	0.624989	0.112254	0.776707	0.765555
AT1G07901	NA	3	1	3	NA	1.25647	1.50146	4.94229	14	11	10	7	12.538	11.2815	9.78002	4.83773	NA	0.739494	0.220447	0.176072	0.809551	0.441643	0.377401
AT1G07910	NA	3	1	3	NA	57.2962	0.158879	2.56095	14	11	10	7	71.9808	14.6847	14.5258	11.9648	NA	2.22e-12	0.690191	0.464376	1.01e-10	0.837308	0.647362
AT1G07920	NA	3	1	3	NA	52.2213	3.24818	1.96677	14	11	10	7	71.7461	19.5248	16.2766	14.3099	NA	2.69e-11	0.0715026	0.579331	9.97e-10	0.222043	0.733654
AT1G07930	NA	3	1	3	NA	36.4099	1.9272	3.16577	14	11	10	7	56.3524	19.9425	18.0153	14.8495	NA	6.13e-08	0.165065	0.366766	1.1e-06	0.371725	0.567523
AT1G07940	NA	3	1	3	NA	67.8004	11.9311	7.04908	14	11	10	7	101.209	33.4083	21.4772	14.4281	NA	1.26e-14	0.00055204	0.0703498	8.58e-13	0.00998528	0.228695
AT1G07950	NA	3	1	3	NA	29.47	3.64537	2.85296	14	11	10	7	45.6357	16.1657	12.5203	9.66731	NA	1.78e-06	0.0562252	0.414855	2.13e-05	0.190829	0.607538
AT1G07960	NA	3	1	3	NA	34.9533	0.00345323	6.2499	14	11	10	7	49.1042	14.1509	14.1475	7.89756	NA	1.25e-07	0.95314	0.100065	2.04e-06	0.978081	0.276239
AT1G07970	NA	3	1	3	NA	32.2269	0.00770091	5.06007	14	11	10	7	44.5329	12.3061	12.2984	7.2383	NA	4.69e-07	0.930072	0.167451	6.53e-06	0.966516	0.367464
AT1G07980	NA	3	1	3	NA	13.0425	0.205355	3.30766	14	11	10	7	30.7473	17.7048	17.4994	14.1917	NA	0.00454555	0.650433	0.346578	0.0162491	0.810706	0.550309
AT1G07985	NA	3	1	3	NA	30.0368	6.52213	6.09274	14	11	10	7	57.0567	27.0199	20.4977	14.405	NA	1.36e-06	0.010654	0.107184	1.68e-05	0.0658883	0.287305
AT1G07990	NA	3	1	3	NA	60.632	6.49282	3.23365	14	11	10	7	78.275	17.643	11.1501	7.91649	NA	4.31e-13	0.0108311	0.356984	2.25e-11	0.0665998	0.559984
AT1G08000	NA	3	1	3	NA	1.96457	2.3731	3.09253	14	11	10	7	13.7955	11.8309	9.4578	6.36527	NA	0.579793	0.123441	0.377577	0.681565	0.310632	0.576187
AT1G08010	NA	3	1	3	NA	20.6882	8.24675	2.91357	14	11	10	7	45.3032	24.615	16.3683	13.4547	NA	0.0001222	0.0040825	0.405143	0.000803902	0.0364999	0.599359
AT1G08030	NA	3	1	3	NA	37.9637	0.0137722	4.47328	14	11	10	7	46.2616	8.29794	8.28417	3.81088	NA	2.88e-08	0.906579	0.214686	5.62e-07	0.954966	0.421564
AT1G08040	NA	3	1	3	NA	17.6659	0.288498	6.72214	14	11	10	7	30.136	12.4701	12.1816	5.4595	NA	0.000515442	0.591185	0.0813019	0.00270483	0.770098	0.246761
AT1G08050	NA	3	1	3	NA	56.1664	2.23374	5.73601	14	11	10	7	74.8545	18.6882	16.4544	10.7184	NA	3.87e-12	0.135026	0.125185	1.7e-10	0.3289	0.312571
AT1G08060	NA	3	1	3	NA	29.6776	0.821405	6.35295	14	11	10	7	52.6214	22.9438	22.1224	15.7694	NA	1.61e-06	0.36477	0.0956457	1.96e-05	0.593379	0.268972
AT1G08070	NA	3	1	3	NA	4.41193	1.14233	1.65673	14	11	10	7	20.38	15.9681	14.8258	13.169	NA	0.220282	0.285161	0.646596	0.336272	0.515549	0.779905
AT1G08090	NA	3	1	3	NA	18.6129	22.4096	19.4277	14	11	10	7	75.1853	56.5724	34.1627	14.735	NA	0.000328699	2.2e-06	0.000223007	0.00186312	0.000246073	0.00757012
AT1G08110	NA	3	1	3	NA	15.3102	11.4204	43.593	14	11	10	7	80.4363	65.1261	53.7057	10.1128	NA	0.00156987	0.000726425	1.84e-09	0.00679582	0.0119564	1.18e-06
AT1G08115	NA	3	1	3	NA	10.0964	0.0159266	2.4351	14	11	10	7	25.9413	15.8449	15.8289	13.3938	NA	0.0177641	0.899573	0.487133	0.0487369	0.951081	0.664974
AT1G08125	NA	3	1	3	NA	11.4432	0.881373	8.16863	14	11	10	7	24.2909	12.8477	11.9664	3.79773	NA	0.00955564	0.347826	0.0426521	0.029597	0.577695	0.173221
AT1G08130	NA	3	1	3	NA	16.1255	2.44343	5.3194	14	11	10	7	37.1509	21.0253	18.5819	13.2625	NA	0.00106872	0.118018	0.149849	0.00495498	0.302231	0.345725
AT1G08160	NA	3	1	3	NA	40.8689	2.09605	13.393	14	11	10	7	70.9349	30.066	27.9699	14.5769	NA	6.97e-09	0.14768	0.0038594	1.57e-07	0.347446	0.0423815
AT1G08165	NA	3	1	3	NA	1.55519	0.987366	6.64376	14	11	10	7	13.684	12.1288	11.1414	4.49769	NA	0.669593	0.320387	0.0841622	0.754187	0.551419	0.251478
AT1G08180	NA	3	1	3	NA	11.734	0.200441	1.64116	14	11	10	7	27.534	15.8	15.5996	13.9584	NA	0.00835234	0.654365	0.650094	0.0266631	0.813585	0.782591
AT1G08190	NA	3	1	3	NA	226.56	3.05176	13.0907	14	11	10	7	257.179	30.6193	27.5675	14.4769	NA	7.67e-49	0.0806496	0.00444459	8.56e-46	0.238701	0.0462465
AT1G08200	NA	3	1	3	NA	54.581	13.4806	14.8799	14	11	10	7	97.2355	42.6545	29.1739	14.294	NA	8.44e-12	0.00024104	0.00192222	3.45e-10	0.00596026	0.028106
AT1G08210	NA	3	1	3	NA	16.4014	4.98559	3.53066	14	11	10	7	39.4805	23.0792	18.0936	14.5629	NA	0.000938141	0.0255593	0.316808	0.00445171	0.115157	0.523799
AT1G08220	NA	3	1	3	NA	6.34756	0.00590749	3.45239	14	11	10	7	17.3726	11.0251	11.0192	7.56679	NA	0.0958721	0.938735	0.32699	0.181224	0.970859	0.532946
AT1G08230	NA	3	1	3	NA	53.1537	8.56889	8.66123	14	11	10	7	81.1612	28.0076	19.4387	10.7774	NA	1.7e-11	0.00341955	0.0341512	6.61e-10	0.0325771	0.151453
AT1G08260	NA	3	1	3	NA	14.8162	19.4827	9.84836	14	11	10	7	57.0182	42.2019	22.7192	12.8709	NA	0.00198061	1.02e-05	0.0199001	0.00820786	0.000694758	0.111695
AT1G08270	NA	3	1	3	NA	1.04378	0.179998	1.16797	14	11	10	7	12.9413	11.8976	11.7176	10.5496	NA	0.790661	0.671375	0.760696	0.847488	0.82486	0.855224
AT1G08280	NA	3	1	3	NA	19.5504	6.33168	4.73516	14	11	10	7	42.0872	22.5368	16.2051	11.47	NA	0.000210341	0.01186	0.19225	0.00127284	0.0706207	0.395153
AT1G08290	NA	3	1	3	NA	8.41554	4.52647	1.1562	14	11	10	7	28.0945	19.6789	15.1525	13.9963	NA	0.0381607	0.0333744	0.763527	0.0888908	0.136948	0.856772
AT1G08300	NA	3	1	3	NA	3.04659	6.76065	10.1179	14	11	10	7	29.6569	26.6104	19.8497	9.73184	NA	0.384497	0.00931896	0.0175904	0.507812	0.0610785	0.103955
AT1G08310	NA	3	1	3	NA	4.94569	0.0959376	3.18319	14	11	10	7	22.9075	17.9618	17.8658	14.6826	NA	0.175817	0.75676	0.364234	0.283817	0.877005	0.565337
AT1G08320	NA	3	1	3	NA	45.0184	0.506755	0.79666	14	11	10	7	61.0224	16.004	15.4972	14.7006	NA	9.17e-10	0.476547	0.850266	2.55e-08	0.684596	0.911864
AT1G08340	NA	3	1	3	NA	5.11103	2.3775	3.68062	14	11	10	7	25.3645	20.2535	17.876	14.1953	NA	0.163846	0.123095	0.29808	0.26926	0.310016	0.505771
AT1G08350	NA	3	1	3	NA	19.5878	2.2378	1.67267	14	11	10	7	28.7973	9.20952	6.97173	5.29906	NA	0.000206626	0.134673	0.643027	0.00125717	0.328529	0.777364
AT1G08360	NA	3	1	3	NA	31.2123	4.02714	2.94092	14	11	10	7	52.3972	21.1849	17.1578	14.2168	NA	7.67e-07	0.0447738	0.400825	1.01e-05	0.165089	0.595886
AT1G08370	NA	3	1	3	NA	50.0469	0.265135	4.9168	14	11	10	7	60.4918	10.4449	10.1798	5.26299	NA	7.81e-11	0.606614	0.177992	2.65e-09	0.781226	0.379852
AT1G08380	NA	3	1	3	NA	102.448	0.492258	46.8999	14	11	10	7	164.767	62.3189	61.8267	14.9268	NA	4.62e-22	0.482922	3.65e-10	7.32e-20	0.689472	2.98e-07
AT1G08390	NA	3	1	3	NA	3.64756	0.0645009	1.15706	14	11	10	7	9.35707	5.70951	5.64501	4.48795	NA	0.302122	0.799518	0.76332	0.42525	0.899936	0.85663
AT1G08400	NA	3	1	3	NA	3.92862	0.114412	3.15084	14	11	10	7	21.9635	18.0349	17.9205	14.7697	NA	0.269276	0.735176	0.368948	0.390683	0.864959	0.569239
AT1G08410	NA	3	1	3	NA	19.4047	1.47945	8.10511	14	11	10	7	33.9824	14.5777	13.0983	4.99315	NA	0.000225465	0.22386	0.0438887	0.00134708	0.44608	0.176718
AT1G08420	NA	3	1	3	NA	90.1239	0.0917798	6.20591	14	11	10	7	110.999	20.8749	20.7831	14.5772	NA	2.06e-19	0.761927	0.102011	2.43e-17	0.879542	0.279287
AT1G08430	NA	3	1	3	NA	7.48235	3.90885	7.74647	14	11	10	7	31.4688	23.9865	20.0776	12.3312	NA	0.0580137	0.0480325	0.0515525	0.122996	0.172136	0.193479
AT1G08450	NA	3	1	3	NA	98.3325	1.61361	2.15782	14	11	10	7	109.655	11.3229	9.70929	7.55147	NA	3.55e-21	0.203985	0.540304	5.26e-19	0.421582	0.704813
AT1G08460	NA	3	1	3	NA	17.2032	3.56013	6.07944	14	11	10	7	41.5401	24.3369	20.7768	14.6973	NA	0.000641879	0.059183	0.107809	0.00324782	0.197006	0.28796
AT1G08465	NA	3	1	3	NA	2.50069	1.228	2.20501	14	11	10	7	20.8316	18.331	17.103	14.8979	NA	0.475167	0.267796	0.530963	0.591474	0.497641	0.697258
AT1G08470	NA	3	1	3	NA	7.23355	3.5208	7.79898	14	11	10	7	22.5903	15.3568	11.836	4.03699	NA	0.0648149	0.0606031	0.0503541	0.133727	0.200002	0.190435
AT1G08480	NA	3	1	3	NA	131.233	2.71809	25.9098	14	11	10	7	170.57	39.3364	36.6183	10.7085	NA	2.93e-28	0.0992165	9.96e-06	1e-25	0.271094	0.000903153
AT1G08490	NA	3	1	3	NA	60.0009	7.35763	4.02478	14	11	10	7	75.0937	15.0928	7.73517	3.71039	NA	5.88e-13	0.00667788	0.258801	2.96e-11	0.0495929	0.469895
AT1G08500	NA	3	1	3	NA	33.0367	6.02509	19.6242	14	11	10	7	72.8344	39.7977	33.7726	14.1484	NA	3.16e-07	0.0141039	0.000203068	4.61e-06	0.0785585	0.00710939
AT1G08510	NA	3	1	3	NA	278.412	4.45905	27.1628	14	11	10	7	316.387	37.9747	33.5157	6.35287	NA	4.67e-60	0.0347169	5.44e-06	1.1e-56	0.140602	0.000583155
AT1G08520	NA	3	1	3	NA	325.569	0.0726549	10.2496	14	11	10	7	351.201	25.6317	25.559	15.3094	NA	2.91e-70	0.78751	0.0165594	1.23e-66	0.893418	0.100121
AT1G08530	NA	3	1	3	NA	30.2171	1.50888	2.3213	14	11	10	7	46.029	15.8119	14.303	11.9817	NA	1.24e-06	0.219311	0.508452	1.55e-05	0.44024	0.681061
AT1G08540	NA	3	1	3	NA	70.258	6.15182	2.28185	14	11	10	7	93.0643	22.8063	16.6544	14.3726	NA	3.76e-15	0.0131277	0.516007	2.69e-13	0.0750927	0.686671
AT1G08550	NA	3	1	3	NA	50.3488	0.237621	4.66576	14	11	10	7	63.9709	13.6222	13.3845	8.71877	NA	6.73e-11	0.62593	0.197973	2.31e-09	0.794195	0.402781
AT1G08560	NA	3	1	3	NA	16.24	4.25534	3.38618	14	11	10	7	37.4701	21.2301	16.9748	13.5886	NA	0.00101248	0.0391272	0.335827	0.00473979	0.151419	0.540535
AT1G08570	NA	3	1	3	NA	107.706	0.563913	2.75083	14	11	10	7	124.798	17.0913	16.5274	13.7765	NA	3.42e-23	0.452688	0.431658	6.59e-21	0.667146	0.620895
AT1G08580	NA	3	1	3	NA	36.3786	7.04982	2.52643	14	11	10	7	52.1152	15.7367	8.68685	6.16042	NA	6.23e-08	0.00792732	0.470534	1.11e-06	0.055161	0.652346
AT1G08590	NA	3	1	3	NA	1.4691	7.27606	2.40218	14	11	10	7	21.7525	20.2834	13.0073	10.6051	NA	0.68942	0.00698795	0.49323	0.770229	0.0510174	0.669034
AT1G08600	NA	3	1	3	NA	26.793	0.0319655	6.0195	14	11	10	7	47.7291	20.9362	20.9042	14.8847	NA	6.51e-06	0.858103	0.110665	6.54e-05	0.930028	0.291988
AT1G08610	NA	3	1	3	NA	10.5931	0.977833	2.761	14	11	10	7	16.6677	6.07463	5.0968	2.3358	NA	0.0141424	0.322734	0.429961	0.0407175	0.553841	0.619636
AT1G08620	NA	3	1	3	NA	42.5185	1.75213	3.91443	14	11	10	7	63.0462	20.5277	18.7756	14.8612	NA	3.11e-09	0.18561	0.270854	7.66e-08	0.398693	0.481276
AT1G08630	NA	3	1	3	NA	4.94494	6.57449	4.27327	14	11	10	7	30.8424	25.8975	19.323	15.0497	NA	0.175874	0.0103451	0.233428	0.283882	0.0646864	0.441943
AT1G08640	NA	3	1	3	NA	38.9183	0.00661214	10.7301	14	11	10	7	57.5473	18.629	18.6224	7.89225	NA	1.81e-08	0.935191	0.0132785	3.68e-07	0.968832	0.0884367
AT1G08650	NA	3	1	3	NA	23.7045	0.820849	4.08344	14	11	10	7	43.7681	20.0637	19.2428	15.1594	NA	2.88e-05	0.364932	0.252594	0.000232619	0.593457	0.463665
AT1G08660	NA	3	1	3	NA	26.9445	15.6857	4.44006	14	11	10	7	61.5479	34.6034	18.9176	14.4776	NA	6.05e-06	7.48e-05	0.2177	6.13e-05	0.00269228	0.424788
AT1G08670	NA	3	1	3	NA	26.5623	1.44966	1.06912	14	11	10	7	44.4219	17.8597	16.41	15.3409	NA	7.27e-06	0.228582	0.784534	7.17e-05	0.451797	0.870537
AT1G08680	NA	3	1	3	NA	96.0293	2.18231	11.2189	14	11	10	7	120.56	24.5303	22.348	11.129	NA	1.11e-20	0.139604	0.010599	1.52e-18	0.335658	0.0774974
AT1G08700	NA	3	1	3	NA	55.4765	3.67636	1.90708	14	11	10	7	65.9247	10.4482	6.7718	4.86472	NA	5.43e-12	0.0551892	0.591915	2.32e-10	0.189058	0.74251
AT1G08710	NA	3	1	3	NA	12.0614	1.32396	1.15851	14	11	10	7	22.6573	10.596	9.272	8.11349	NA	0.00717591	0.249882	0.762971	0.0235599	0.477056	0.856556
AT1G08720	NA	3	1	3	NA	43.3977	0.780317	10.6954	14	11	10	7	62.9887	19.5909	18.8106	8.1152	NA	2.03e-09	0.377044	0.0134921	5.2e-08	0.603453	0.089174
AT1G08730	NA	3	1	3	NA	2.78916	2.31789	0.692525	14	11	10	7	12.5076	9.71848	7.40058	6.70806	NA	0.425287	0.127893	0.874961	0.54575	0.317354	0.926537
AT1G08750	NA	3	1	3	NA	10.318	3.10706	2.8613	14	11	10	7	20.3867	10.0687	6.96165	4.10035	NA	0.0160475	0.0779533	0.413508	0.0450468	0.234357	0.606194
AT1G08760	NA	3	1	3	NA	39.5276	0.198804	17.3821	14	11	10	7	64.1855	24.6579	24.4591	7.07705	NA	1.34e-08	0.655688	0.000589717	2.82e-07	0.814555	0.0139949
AT1G08770	NA	3	1	3	NA	18.677	0.479836	8.76292	14	11	10	7	42.8766	24.1996	23.7198	14.9569	NA	0.000318833	0.488497	0.0326148	0.00181496	0.694024	0.147633
AT1G08780	NA	3	1	3	NA	9.77017	0.0102107	4.10962	14	11	10	7	25.1908	15.4206	15.4104	11.3008	NA	0.0206243	0.919512	0.249867	0.0547297	0.961904	0.460604
AT1G08800	NA	3	1	3	NA	52.9684	0.0662166	1.94604	14	11	10	7	70.4483	17.4799	17.4136	15.4676	NA	1.86e-11	0.796927	0.583681	7.13e-10	0.898448	0.736895
AT1G08810	NA	3	1	3	NA	13.7598	5.15617	6.25382	14	11	10	7	40.3655	26.6056	21.4495	15.1956	NA	0.00325098	0.023164	0.0998935	0.0123629	0.108641	0.276064
AT1G08820	NA	3	1	3	NA	59.9225	11.1624	4.38387	14	11	10	7	86.7434	26.821	15.6586	11.2747	NA	6.11e-13	0.000834728	0.222886	3.07e-11	0.0129836	0.42973
AT1G08830	NA	3	1	3	NA	79.7287	1.45414	3.39593	14	11	10	7	99.3768	19.6481	18.194	14.798	NA	3.51e-17	0.227865	0.334513	3.28e-15	0.450969	0.539575
AT1G08840	NA	3	1	3	NA	9.90924	0.169853	1.0314	14	11	10	7	25.0334	15.1241	14.9543	13.9229	NA	0.0193536	0.680242	0.793654	0.0520657	0.831046	0.876861
AT1G08845	NA	3	1	3	NA	2.36763	0.431118	7.26499	14	11	10	7	22.1971	19.8294	19.3983	12.1333	NA	0.499688	0.511441	0.0639146	0.613051	0.712083	0.217502
AT1G08880	NA	3	1	3	NA	54.6049	6.01051	10.3712	14	11	10	7	83.6975	29.0926	23.082	12.7108	NA	8.34e-12	0.014221	0.0156606	3.43e-10	0.0789821	0.0969126
AT1G08890	NA	3	1	3	NA	32.5421	0.040096	0.844011	14	11	10	7	48.4293	15.8872	15.8471	15.0031	NA	4.02e-07	0.841293	0.838914	5.72e-06	0.921346	0.90485
AT1G08900	NA	3	1	3	NA	21.8864	1.51508	16.6366	14	11	10	7	46.6427	24.7564	23.2413	6.60465	NA	6.89e-05	0.218365	0.000839361	0.000493537	0.438869	0.0171798
AT1G08910	NA	3	1	3	NA	17.336	1.07912	1.2495	14	11	10	7	26.3063	8.9703	7.89118	6.64169	NA	0.000602733	0.298895	0.741159	0.00308514	0.530613	0.842777
AT1G04683	NA	3	1	3	NA	1.70065	0.233624	5.92167	14	11	10	7	20.2123	18.5117	18.2781	12.3564	NA	0.636789	0.62885	0.115484	0.728622	0.796233	0.299123
AT1G08920	NA	3	1	3	NA	37.7741	0.000489461	3.12832	14	11	10	7	55.7228	17.9487	17.9482	14.8199	NA	3.16e-08	0.982349	0.372261	6.11e-07	0.992406	0.571524
AT1G08930	NA	3	1	3	NA	279.324	0.938325	16.5994	14	11	10	7	312.37	33.0455	32.1071	15.5077	NA	2.97e-60	0.332709	0.00085427	7.86e-57	0.563888	0.0173271
AT1G08940	NA	3	1	3	NA	47.9786	0.00715794	5.48868	14	11	10	7	61.9049	13.9263	13.9191	8.43044	NA	2.15e-10	0.932576	0.139318	6.73e-09	0.967495	0.331849
AT1G08960	NA	3	1	3	NA	19.6569	2.24786	1.05231	14	11	10	7	30.2831	10.6262	8.37835	7.32604	NA	0.000199922	0.133799	0.788598	0.0012234	0.327253	0.873402
AT1G08970	NA	3	1	3	NA	52.8834	0.321205	9.75906	14	11	10	7	74.7918	21.9084	21.5872	11.8281	NA	1.94e-11	0.570884	0.0207293	7.41e-10	0.755764	0.114492
AT1G08980	NA	3	1	3	NA	11.528	8.53262	14.7932	14	11	10	7	49.9669	38.4389	29.9063	15.1131	NA	0.00918806	0.00348836	0.00200219	0.0287344	0.03299	0.0288917
AT1G08990	NA	3	1	3	NA	44.8352	7.20962	5.51257	14	11	10	7	71.9103	27.0751	19.8654	14.3529	NA	1e-09	0.00725138	0.137889	2.74e-08	0.0522573	0.329923
AT1G09000	NA	3	1	3	NA	17.9567	0.0430815	6.71342	14	11	10	7	30.8407	12.8839	12.8409	6.12745	NA	0.000448979	0.835572	0.0816154	0.00241949	0.918237	0.247286
AT1G09010	NA	3	1	3	NA	33.7045	0.185275	6.06864	14	11	10	7	55.1451	21.4405	21.2553	15.1866	NA	2.29e-07	0.666878	0.108318	3.45e-06	0.821918	0.288602
AT1G09020	NA	3	1	3	NA	57.3467	0.273814	6.0695	14	11	10	7	69.1478	11.801	11.5272	5.45771	NA	2.17e-12	0.600784	0.108278	9.91e-11	0.777081	0.288559
AT1G09040	NA	3	1	3	NA	3.61028	7.9692	3.47177	14	11	10	7	27.3853	23.7751	15.8059	12.3341	NA	0.306738	0.00475799	0.324442	0.430066	0.0397993	0.530683
AT1G09050	NA	3	1	3	NA	7.47611	0.106395	0.74837	14	11	10	7	13.9229	6.44684	6.34044	5.59207	NA	0.0581754	0.744287	0.861772	0.123252	0.869824	0.918607
AT1G09060	NA	3	1	3	NA	31.2121	2.1943	0.488614	14	11	10	7	48.1376	16.9255	14.7312	14.2426	NA	7.67e-07	0.138522	0.921386	1.01e-05	0.333964	0.95352
AT1G09070	NA	3	1	3	NA	83.6663	1.37437	0.580587	14	11	10	7	101.189	17.5227	16.1483	15.5677	NA	5.02e-18	0.241062	0.900862	5.27e-16	0.4663	0.942083
AT1G09080	NA	3	1	3	NA	7.86726	0.0886833	6.39243	14	11	10	7	24.2911	16.4238	16.3351	9.94271	NA	0.0488363	0.765858	0.0940026	0.107637	0.881726	0.266341
AT1G09090	NA	3	1	3	NA	60.1723	4.42022	7.44626	14	11	10	7	79.7457	19.5734	15.1532	7.70696	NA	5.4e-13	0.0355155	0.0589555	2.77e-11	0.14244	0.208362
AT1G09100	NA	3	1	3	NA	37.5557	1.66907	1.15286	14	11	10	7	45.8112	8.25551	6.58643	5.43358	NA	3.51e-08	0.196383	0.764331	6.71e-07	0.412806	0.8572
AT1G09130	NA	3	1	3	NA	103.027	4.03075	11.4945	14	11	10	7	127.751	24.7242	20.6935	9.19903	NA	3.47e-22	0.0446781	0.00933167	5.71e-20	0.164793	0.0717322
AT1G09140	NA	3	1	3	NA	6.91901	5.59101	4.39298	14	11	10	7	31.9498	25.0308	19.4398	15.0468	NA	0.0745244	0.0180528	0.222038	0.149091	0.0921185	0.428821
AT1G09150	NA	3	1	3	NA	24.2169	2.64417	4.35137	14	11	10	7	42.6454	18.4285	15.7843	11.433	NA	2.25e-05	0.10393	0.225937	0.000188879	0.279466	0.433537
AT1G09155	NA	3	1	3	NA	1.94777	2.46304	12.3455	14	11	10	7	25.6708	23.723	21.2599	8.91446	NA	0.583318	0.116553	0.00628869	0.68442	0.300168	0.0572868
AT1G09160	NA	3	1	3	NA	24.0394	6.64025	3.97865	14	11	10	7	48.3649	24.3255	17.6852	13.7066	NA	2.45e-05	0.00997001	0.263778	0.000202739	0.0632926	0.474305
AT1G09176	NA	3	1	3	NA	5.27567	0.218554	0.997653	14	11	10	7	12.3802	7.10453	6.88598	5.88832	NA	0.152689	0.640144	0.80182	0.255497	0.803257	0.882334
AT1G09180	NA	3	1	3	NA	2.13489	0.377921	1.09274	14	11	10	7	8.39053	6.25564	5.87772	4.78497	NA	0.544887	0.538718	0.778826	0.652167	0.732016	0.866471
AT1G09190	NA	3	1	3	NA	4.04918	1.03057	0.75428	14	11	10	7	14.0704	10.0213	8.99068	8.2364	NA	0.256203	0.310025	0.860368	0.376359	0.54158	0.917819
AT1G09195	NA	3	1	3	NA	8.74041	0.00227933	0.064216	14	11	10	7	23.7726	15.0322	15.0299	14.9657	NA	0.032949	0.961922	0.995754	0.0791402	0.982625	0.997965
AT1G09200	NA	3	1	3	NA	25.5543	13.0465	9.89649	14	11	10	7	62.3477	36.7935	23.7469	13.8504	NA	1.18e-05	0.000303847	0.0194668	0.000108727	0.00685789	0.109938
AT1G09210	NA	3	1	3	NA	20.3486	6.31009	4.34533	14	11	10	7	45.412	25.0634	18.7533	14.408	NA	0.000143723	0.0120053	0.226509	0.000922371	0.071047	0.43415
AT1G09220	NA	3	1	3	NA	0.386389	0.813359	8.63598	14	11	10	7	17.5844	17.198	16.3846	7.74864	NA	0.94304	0.367129	0.0345435	0.959947	0.595175	0.152349
AT1G09230	NA	3	1	3	NA	35.8748	7.00739	5.21139	14	11	10	7	54.0613	18.1865	11.1791	5.96771	NA	7.96e-08	0.00811738	0.156957	1.39e-06	0.0559878	0.354255
AT1G09240	NA	3	1	3	NA	22.5655	5.84443	1.5606	14	11	10	7	45.7653	23.1998	17.3554	15.7948	NA	4.97e-05	0.0156264	0.668357	0.00037423	0.0840634	0.794256
AT1G09250	NA	3	1	3	NA	103.568	1.23376	3.50158	14	11	10	7	120.632	17.0644	15.8307	12.3291	NA	2.66e-22	0.266678	0.320557	4.47e-20	0.496473	0.527431
AT1G09270	NA	3	1	3	NA	71.3733	15.8271	17.1531	14	11	10	7	117.707	46.3339	30.5068	13.3537	NA	2.17e-15	6.94e-05	0.000657303	1.62e-13	0.00255045	0.0147908
AT1G09280	NA	3	1	3	NA	38.5631	2.9453	12.0591	14	11	10	7	66.9932	28.4301	25.4848	13.4257	NA	2.15e-08	0.0861274	0.00718358	4.32e-07	0.248238	0.0616283
AT1G09290	NA	3	1	3	NA	3.21709	0.868979	1.79037	14	11	10	7	10.9532	7.73607	6.86709	5.07672	NA	0.35935	0.351238	0.617033	0.482774	0.581109	0.759822
AT1G09300	NA	3	1	3	NA	14.4712	4.7228	4.83148	14	11	10	7	28.9465	14.4754	9.75256	4.92108	NA	0.00232918	0.0297653	0.184561	0.00936795	0.127191	0.386426
AT1G09310	NA	3	1	3	NA	44.7884	0.733691	8.9499	14	11	10	7	69.3704	24.582	23.8483	14.8984	NA	1.03e-09	0.391689	0.0299644	2.79e-08	0.616064	0.140647
AT1G09320	NA	3	1	3	NA	19.7074	11.5994	18.6336	14	11	10	7	62.7193	43.0119	31.4124	12.7788	NA	0.000195166	0.000659726	0.000325478	0.00119845	0.0112424	0.00980872
AT1G09330	NA	3	1	3	NA	63.4089	0.756073	8.63152	14	11	10	7	84.8081	21.3992	20.6432	12.0117	NA	1.1e-13	0.38456	0.0346133	6.44e-12	0.609964	0.152481
AT1G09340	NA	3	1	3	NA	30.2567	3.51189	10.2226	14	11	10	7	59.031	28.7743	25.2624	15.0398	NA	1.22e-06	0.0609298	0.0167655	1.53e-05	0.200696	0.10105
AT1G09350	NA	3	1	3	NA	19.9658	23.2327	3.17656	14	11	10	7	58.3129	38.3471	15.1144	11.9378	NA	0.000172534	1.44e-06	0.365195	0.00107788	0.000178082	0.566118
AT1G09380	NA	3	1	3	NA	7.01815	4.58756	1.15796	14	11	10	7	27.079	20.0608	15.4732	14.3153	NA	0.0713216	0.0322049	0.763104	0.144042	0.134236	0.856615
AT1G09390	NA	3	1	3	NA	28.4608	0.024309	11.4881	14	11	10	7	49.0424	20.5816	20.5573	9.06916	NA	2.91e-06	0.876101	0.00935905	3.28e-05	0.939199	0.0717859
AT1G04697	NA	3	1	3	NA	3.22372	0.794229	5.50502	14	11	10	7	16.8591	13.6353	12.8411	7.33609	NA	0.358401	0.372824	0.138339	0.481977	0.599663	0.33048
AT1G09400	NA	3	1	3	NA	7.61393	2.16829	5.82909	14	11	10	7	26.9888	19.3748	17.2065	11.3774	NA	0.0547022	0.140883	0.120228	0.117638	0.337737	0.305557
AT1G09410	NA	3	1	3	NA	1.78909	0.0510315	0.679108	14	11	10	7	7.81052	6.02143	5.97039	5.29129	NA	0.617311	0.821278	0.878107	0.71258	0.911198	0.928366
AT1G09415	NA	3	1	3	NA	27.9862	0.722267	3.74253	14	11	10	7	47.8654	19.8792	19.157	15.4144	NA	3.66e-06	0.395401	0.290642	3.98e-05	0.619532	0.49934
AT1G09420	NA	3	1	3	NA	13.9014	0.578228	3.15309	14	11	10	7	32.5369	18.6355	18.0573	14.9042	NA	0.00304249	0.447008	0.368619	0.0117277	0.661937	0.568937
AT1G09430	NA	3	1	3	NA	19.1083	3.45653	3.2594	14	11	10	7	40.7384	21.6301	18.1735	14.9141	NA	0.000259657	0.0630026	0.353333	0.00152221	0.204853	0.556196
AT1G09440	NA	3	1	3	NA	18.5879	2.39457	0.563632	14	11	10	7	32.0799	13.4919	11.0974	10.5337	NA	0.000332624	0.121757	0.904705	0.00188286	0.307597	0.944133
AT1G09450	NA	3	1	3	NA	14.8479	0.413783	1.7753	14	11	10	7	24.6694	9.8215	9.40771	7.63242	NA	0.00195132	0.520056	0.620325	0.00811271	0.717954	0.762195
AT1G09460	NA	3	1	3	NA	92.7208	2.61775	2.46442	14	11	10	7	112.425	19.7047	17.087	14.6225	NA	5.7e-20	0.105674	0.481755	7.12e-18	0.282615	0.661035
AT1G09470	NA	3	1	3	NA	9.00235	0.0128794	3.3556	14	11	10	7	18.4564	9.45408	9.4412	6.08561	NA	0.0292596	0.909644	0.339979	0.0722668	0.956817	0.54452
AT1G09480	NA	3	1	3	NA	7.42679	1.18215	15.5013	14	11	10	7	30.542	23.1152	21.9331	6.43179	NA	0.0594696	0.276919	0.00143472	0.125215	0.506699	0.0236695
AT1G09490	NA	3	1	3	NA	41.1769	17.1488	2.84518	14	11	10	7	73.3539	32.177	15.0282	12.183	NA	6e-09	3.46e-05	0.416116	1.38e-07	0.00158373	0.608387
AT1G09520	NA	3	1	3	NA	6.0522	1.08908	8.84852	14	11	10	7	22.4279	16.3757	15.2867	6.43815	NA	0.109098	0.296676	0.0313742	0.199176	0.52817	0.144327
AT1G09530	NA	3	1	3	NA	24.4113	8.52756	2.24934	14	11	10	7	49.8688	25.4575	16.9299	14.6806	NA	2.05e-05	0.00349809	0.522296	0.000174363	0.03299	0.690773
AT1G09540	NA	3	1	3	NA	10.0397	0.296622	21.384	14	11	10	7	44.3892	34.3495	34.0529	12.6689	NA	0.0182314	0.586008	8.76e-05	0.0497105	0.766788	0.00404075
AT1G09560	NA	3	1	3	NA	175.614	0.10841	10.0477	14	11	10	7	200.324	24.7107	24.6022	14.5546	NA	7.81e-38	0.741961	0.0181651	5.02e-35	0.868782	0.105818
AT1G09570	NA	3	1	3	NA	52.718	1.53714	2.70705	14	11	10	7	71.9992	19.2812	17.7441	15.0371	NA	2.11e-11	0.215044	0.43903	7.95e-10	0.434843	0.627279
AT1G09575	NA	3	1	3	NA	34.2158	0.391835	1.92157	14	11	10	7	45.8973	11.6815	11.2897	9.3681	NA	1.78e-07	0.531336	0.588844	2.78e-06	0.726153	0.740189
AT1G09580	NA	3	1	3	NA	34.9266	17.6455	1.47678	14	11	10	7	63.581	28.6544	11.0089	9.53214	NA	1.26e-07	2.66e-05	0.687639	2.07e-06	0.0013224	0.806465
AT1G09590	NA	3	1	3	NA	19.6855	3.84098	4.71996	14	11	10	7	42.6711	22.9856	19.1446	14.4247	NA	0.000197216	0.0500142	0.19349	0.00120859	0.176957	0.39701
AT1G09600	NA	3	1	3	NA	2.54208	0.0120486	5.85207	14	11	10	7	13.7397	11.1976	11.1855	5.33345	NA	0.467734	0.912595	0.119033	0.584661	0.958346	0.304119
AT1G09620	NA	3	1	3	NA	83.595	6.28002	6.02503	14	11	10	7	106.313	22.7181	16.438	10.413	NA	5.2e-18	0.0122107	0.110399	5.4e-16	0.071771	0.291818
AT1G09630	NA	3	1	3	NA	29.2348	3.46459	1.48488	14	11	10	7	49.0486	19.8139	16.3493	14.8644	NA	2e-06	0.0626962	0.685763	2.35e-05	0.204169	0.805255
AT1G09640	NA	3	1	3	NA	63.8391	8.94356	16.8493	14	11	10	7	104.205	40.3658	31.4222	14.5729	NA	8.88e-14	0.0027845	0.000759017	5.34e-12	0.0285365	0.0162824
AT1G09645	NA	3	1	3	NA	44.8902	0.564828	16.3617	14	11	10	7	64.7435	19.8532	19.2884	2.92674	NA	9.76e-10	0.452321	0.000955901	2.68e-08	0.666883	0.0184367
AT1G09660	NA	3	1	3	NA	45.6442	1.50507	1.38765	14	11	10	7	55.313	9.6688	8.16373	6.77608	NA	6.75e-10	0.219893	0.708432	1.93e-08	0.440925	0.821092
AT1G09680	NA	3	1	3	NA	7.99404	1.71503	0.569804	14	11	10	7	18.8363	10.8423	9.12727	8.55747	NA	0.0461351	0.190334	0.903309	0.102956	0.404591	0.94314
AT1G09690	NA	3	1	3	NA	22.5925	2.78767	5.63528	14	11	10	7	45.5495	22.957	20.1694	14.5341	NA	4.91e-05	0.0949924	0.130768	0.000369812	0.264176	0.320289
AT1G09700	NA	3	1	3	NA	16.0158	0.347233	9.17021	14	11	10	7	32.3104	16.2946	15.9474	6.77717	NA	0.00112555	0.555683	0.0271114	0.00516877	0.744467	0.13295
AT1G09710	NA	3	1	3	NA	10.4699	0.000798919	8.24251	14	11	10	7	26.1143	15.6444	15.6436	7.40106	NA	0.0149664	0.977451	0.0412569	0.042604	0.989537	0.169764
AT1G09730	NA	3	1	3	NA	26.4902	0.0573302	6.56683	14	11	10	7	47.5011	21.0109	20.9536	14.3868	NA	7.53e-06	0.810767	0.0870639	7.4e-05	0.906615	0.255457
AT1G09740	NA	3	1	3	NA	193.372	4.07748	3.53626	14	11	10	7	214.495	21.1228	17.0453	13.509	NA	1.14e-41	0.0434585	0.31609	9.68e-39	0.162127	0.523238
AT1G09750	NA	3	1	3	NA	39.3621	5.66305	8.94072	14	11	10	7	68.4439	29.0818	23.4187	14.478	NA	1.45e-08	0.0173259	0.0300895	3.03e-07	0.0897429	0.141047
AT1G09760	NA	3	1	3	NA	29.5087	0.00553264	6.09163	14	11	10	7	49.3003	19.7916	19.786	13.6944	NA	1.75e-06	0.940707	0.107237	2.1e-05	0.971856	0.287373
AT1G09770	NA	3	1	3	NA	23.103	26.726	21.9826	14	11	10	7	86.7432	63.6403	36.9143	14.9317	NA	3.84e-05	2.34e-07	6.58e-05	0.000298809	4.83e-05	0.00330506
AT1G09780	NA	3	1	3	NA	60.0171	10.6016	1.82276	14	11	10	7	86.0292	26.0121	15.4105	13.5877	NA	5.83e-13	0.00112989	0.609994	2.94e-11	0.0159281	0.755407
AT1G09794	NA	3	1	3	NA	9.21233	0.936424	3.90166	14	11	10	7	16.6982	7.48592	6.54949	2.64783	NA	0.0265971	0.333199	0.27228	0.0671926	0.564257	0.482195
AT1G09795	NA	3	1	3	NA	16.9979	0.163723	8.62318	14	11	10	7	38.6545	21.6567	21.4929	12.8698	NA	0.000707454	0.685752	0.0347441	0.00352498	0.834561	0.152817
AT1G09800	NA	3	1	3	NA	9.15361	0.280729	3.5421	14	11	10	7	18.2225	9.06889	8.78816	5.24606	NA	0.0273167	0.596224	0.315343	0.0686266	0.773858	0.522534
AT1G09810	NA	3	1	3	NA	7.89607	2.06189	1.51201	14	11	10	7	27.4308	19.5347	17.4728	15.9608	NA	0.0482091	0.151023	0.679502	0.106584	0.351941	0.801123
AT1G09812	NA	3	1	3	NA	18.3415	2.37672	11.9582	14	11	10	7	45.6376	27.2961	24.9194	12.9612	NA	0.000373981	0.123156	0.00752777	0.0020711	0.310134	0.0632011
AT1G09815	NA	3	1	3	NA	13.0066	0.449347	1.83723	14	11	10	7	25.9192	12.9126	12.4632	10.626	NA	0.00462234	0.502645	0.606867	0.0164626	0.705403	0.753558
AT1G09820	NA	3	1	3	NA	9.44651	2.83224	5.73617	14	11	10	7	30.3464	20.8999	18.0676	12.3314	NA	0.0239073	0.0923892	0.125176	0.0616078	0.259964	0.312571
AT1G09830	NA	3	1	3	NA	26.4109	0.0116085	4.33919	14	11	10	7	41.8016	15.3907	15.379	11.0399	NA	7.82e-06	0.9142	0.227091	7.65e-05	0.959197	0.434795
AT1G09840	NA	3	1	3	NA	87.3016	2.35808	4.34403	14	11	10	7	97.5403	10.2386	7.88055	3.53651	NA	8.32e-19	0.124636	0.226631	9.44e-17	0.312561	0.434273
AT1G09850	NA	3	1	3	NA	11.4105	0.8804	6.63277	14	11	10	7	24.2507	12.8402	11.9598	5.32699	NA	0.00970105	0.348092	0.0845708	0.029972	0.577933	0.252108
AT1G09870	NA	3	1	3	NA	40.3602	0.966726	0.215944	14	11	10	7	46.3908	6.03055	5.06383	4.84788	NA	8.94e-09	0.325498	0.974975	1.96e-07	0.556928	0.986366
AT1G09880	NA	3	1	3	NA	6.4477	0.12852	5.82729	14	11	10	7	20.6238	14.176	14.0475	8.22024	NA	0.091748	0.719972	0.120322	0.175153	0.855184	0.305609
AT1G09890	NA	3	1	3	NA	15.8836	2.53704	1.71852	14	11	10	7	35.2226	19.3391	16.802	15.0835	NA	0.00119805	0.111203	0.632824	0.00543346	0.291666	0.770839
AT1G09900	NA	3	1	3	NA	19.7778	0.029705	1.50419	14	11	10	7	28.9941	9.21625	9.18655	7.68235	NA	0.000188723	0.863161	0.681303	0.00116394	0.932425	0.802182
AT1G09910	NA	3	1	3	NA	14.7306	0.823848	6.65957	14	11	10	7	36.8066	22.076	21.2522	14.5926	NA	0.00206196	0.364058	0.0835776	0.00848788	0.592501	0.250804
AT1G09920	NA	3	1	3	NA	37.5841	0.744898	2.06338	14	11	10	7	46.989	9.40483	8.65993	6.59655	NA	3.46e-08	0.388096	0.559356	6.65e-07	0.612684	0.719055
AT1G09930	NA	3	1	3	NA	2.94789	4.60762	1.97658	14	11	10	7	16.0811	13.1332	8.52557	6.54898	NA	0.39973	0.0318303	0.577281	0.521372	0.133149	0.732276
AT1G09932	NA	3	1	3	NA	57.458	0.610665	2.85086	14	11	10	7	67.7792	10.3212	9.71055	6.85969	NA	2.05e-12	0.434537	0.415196	9.44e-11	0.652129	0.607713
AT1G09940	NA	3	1	3	NA	41.7555	6.50852	4.37551	14	11	10	7	66.8248	25.0693	18.5607	14.1852	NA	4.52e-09	0.0107359	0.223667	1.07e-07	0.0661935	0.430884
AT1G09950	NA	3	1	3	NA	5.59421	0.28671	5.53237	14	11	10	7	25.0914	19.4972	19.2105	13.6781	NA	0.133111	0.592337	0.136715	0.231596	0.771172	0.328644
AT1G09960	NA	3	1	3	NA	7.14314	0.0348618	2.37136	14	11	10	7	22.6445	15.5014	15.4665	13.0952	NA	0.0674727	0.851885	0.498988	0.13787	0.926614	0.673572
AT1G09970	NA	3	1	3	NA	106.536	2.14009	12.1294	14	11	10	7	135.547	29.0112	26.8711	14.7417	NA	6.11e-23	0.143493	0.00695268	1.12e-20	0.34164	0.0606892
AT1G09980	NA	3	1	3	NA	59.4428	0.0537433	1.75321	14	11	10	7	76.4031	16.9603	16.9066	15.1534	NA	7.73e-13	0.816673	0.62517	3.81e-11	0.908766	0.765577
AT1G09995	NA	3	1	3	NA	23.3881	3.30205	0.451527	14	11	10	7	34.0106	10.6225	7.32049	6.86896	NA	3.35e-05	0.0691935	0.929404	0.000265842	0.217354	0.959058
AT1G10000	NA	3	1	3	NA	2.72167	0.509507	2.90983	14	11	10	7	9.12903	6.40736	5.89786	2.98803	NA	0.436557	0.475352	0.405738	0.556011	0.684083	0.599703
AT1G10020	NA	3	1	3	NA	21.3512	4.11919	6.37837	14	11	10	7	46.7389	25.3877	21.2685	14.8902	NA	8.9e-05	0.0423994	0.0945846	0.000613242	0.159483	0.267561
AT1G10030	NA	3	1	3	NA	21.0858	0.00691255	2.68719	14	11	10	7	30.526	9.44022	9.4333	6.74612	NA	0.000101044	0.933739	0.442409	0.000683376	0.968051	0.630028
AT1G10040	NA	3	1	3	NA	8.80111	0.681844	1.59911	14	11	10	7	26.8118	18.0107	17.3289	15.7298	NA	0.0320555	0.408953	0.659592	0.0775119	0.630944	0.789107
AT1G10050	NA	3	1	3	NA	39.5989	4.60933	0.20672	14	11	10	7	55.1153	15.5164	10.907	10.7003	NA	1.3e-08	0.0317985	0.976497	2.74e-07	0.133091	0.986972
AT1G10060	NA	3	1	3	NA	67.154	13.0229	10.5787	14	11	10	7	105.356	38.2022	25.1793	14.6005	NA	1.74e-14	0.000307702	0.0142361	1.16e-12	0.0069228	0.0916137
AT1G10070	NA	3	1	3	NA	5.78523	8.0856	3.63908	14	11	10	7	32.5643	26.7791	18.6935	15.0544	NA	0.12254	0.00446184	0.303167	0.217411	0.0384494	0.5108
AT1G10090	NA	3	1	3	NA	18.5484	29.4906	31.6262	14	11	10	7	94.9648	76.4165	46.9258	15.2996	NA	0.000338941	5.62e-08	6.27e-07	0.00191085	1.73e-05	0.00013971
AT1G10095	NA	3	1	3	NA	6.17168	1.23074	7.79687	14	11	10	7	23.7822	17.6105	16.3798	8.58289	NA	0.10355	0.267264	0.0504018	0.191686	0.496956	0.190543
AT1G10120	NA	3	1	3	NA	13.0873	1.72815	6.5197	14	11	10	7	35.2398	22.1525	20.4243	13.9046	NA	0.00445163	0.188648	0.0888889	0.0159618	0.40253	0.258114
AT1G10130	NA	3	1	3	NA	38.1884	0.303824	2.67112	14	11	10	7	50.8834	12.695	12.3912	9.72008	NA	2.58e-08	0.581495	0.445157	5.08e-07	0.763859	0.632455
AT1G10140	NA	3	1	3	NA	74.8416	5.16539	8.18713	14	11	10	7	102.77	27.9285	22.7631	14.576	NA	3.92e-16	0.0230413	0.0422985	3.25e-14	0.108223	0.172346
AT1G10155	NA	3	1	3	NA	6.28452	1.17339	1.75345	14	11	10	7	22.0695	15.785	14.6116	12.8582	NA	0.0985592	0.278707	0.625116	0.184818	0.508697	0.765555
AT1G10170	NA	3	1	3	NA	23.1389	0.627215	1.68525	14	11	10	7	40.1794	17.0404	16.4132	14.728	NA	3.78e-05	0.428379	0.640218	0.000294844	0.647697	0.775631
AT1G10180	NA	3	1	3	NA	32.1662	0.0750502	3.30469	14	11	10	7	40.6691	8.50287	8.42782	5.12312	NA	4.83e-07	0.784121	0.34699	6.7e-06	0.891792	0.550618
AT1G10200	NA	3	1	3	NA	279.529	0.0308746	22.6646	14	11	10	7	315.293	35.7648	35.734	13.0693	NA	2.68e-60	0.860521	4.74e-05	7.86e-57	0.931184	0.00277997
AT1G10210	NA	3	1	3	NA	22.4408	4.81109	18.2285	14	11	10	7	58.822	36.3813	31.5702	13.3417	NA	5.28e-05	0.0282771	0.000394612	0.000394088	0.122784	0.0109012
AT1G10220	NA	3	1	3	NA	11.2168	2.46584	7.58176	14	11	10	7	35.2521	24.0353	21.5695	13.9877	NA	0.0106097	0.116346	0.0554946	0.032326	0.30012	0.201279
AT1G10225	NA	3	1	3	NA	0.31583	0.0824752	2.12882	14	11	10	7	7.24452	6.92869	6.84621	4.71739	NA	0.957024	0.773971	0.546105	0.969916	0.886229	0.708663
AT1G10230	NA	3	1	3	NA	4.21903	4.23635	4.95629	14	11	10	7	23.9035	19.6845	15.4481	10.4918	NA	0.238763	0.0395672	0.175026	0.357664	0.15237	0.37615
AT1G10240	NA	3	1	3	NA	10.1357	3.0069	4.96435	14	11	10	7	21.3317	11.196	8.18908	3.22473	NA	0.0174468	0.0829105	0.174426	0.0481467	0.242851	0.375306
AT1G10270	NA	3	1	3	NA	2.07197	0.326696	5.52583	14	11	10	7	18.3815	16.3095	15.9828	10.457	NA	0.557605	0.567611	0.137102	0.66321	0.753265	0.329081
AT1G10280	NA	3	1	3	NA	1.54895	6.14095	0.696357	14	11	10	7	20.1358	18.5868	12.4459	11.7495	NA	0.67102	0.0132086	0.874061	0.755124	0.0754022	0.926
AT1G10290	NA	3	1	3	NA	105.741	24.5049	3.00692	14	11	10	7	148.305	42.5641	18.0592	15.0523	NA	9.05e-23	7.41e-07	0.390559	1.63e-20	0.000112323	0.5875
AT1G10300	NA	3	1	3	NA	2.28208	1.16777	0.756454	14	11	10	7	17.1081	14.826	13.6582	12.9017	NA	0.515962	0.27986	0.859852	0.626812	0.509808	0.917544
AT1G10310	NA	3	1	3	NA	13.6375	0.184132	3.4413	14	11	10	7	21.7838	8.14632	7.96219	4.52089	NA	0.00344252	0.667846	0.328455	0.0129337	0.82254	0.534107
AT1G10320	NA	3	1	3	NA	41.701	7.97907	21.6875	14	11	10	7	82.5697	40.8687	32.8897	11.2021	NA	4.64e-09	0.00473213	7.58e-05	1.09e-07	0.0397454	0.00362688
AT1G10330	NA	3	1	3	NA	4.26424	0.0016909	3.20336	14	11	10	7	10.4772	6.21292	6.21123	3.00788	NA	0.234308	0.9672	0.361322	0.35282	0.985035	0.563487
AT1G10340	NA	3	1	3	NA	8.33999	3.27463	1.77985	14	11	10	7	29.0363	20.6963	17.4217	15.6418	NA	0.0394837	0.0703588	0.61933	0.0912215	0.219875	0.7615
AT1G10350	NA	3	1	3	NA	27.3918	2.19394	4.91117	14	11	10	7	47.5065	20.1147	17.9207	13.0096	NA	4.87e-06	0.138554	0.178419	5.1e-05	0.334003	0.380091
AT1G10360	NA	3	1	3	NA	15.8291	2.26421	9.82001	14	11	10	7	34.4571	18.628	16.3638	6.54377	NA	0.00122925	0.132394	0.0201598	0.00555123	0.325139	0.112763
AT1G10370	NA	3	1	3	NA	16.4795	0.511356	0.655104	14	11	10	7	31.406	14.9265	14.4152	13.7601	NA	0.000904116	0.474553	0.88371	0.00431349	0.683371	0.93157
AT1G10380	NA	3	1	3	NA	35.2717	9.51011	14.4733	14	11	10	7	69.2611	33.9895	24.4793	10.006	NA	1.07e-07	0.00204343	0.00232679	1.79e-06	0.0231588	0.0315328
AT1G10390	NA	3	1	3	NA	113.863	4.14447	2.09184	14	11	10	7	131.072	17.2082	13.0637	10.9719	NA	1.62e-24	0.0417707	0.553565	3.69e-22	0.158105	0.714426
AT1G10400	NA	3	1	3	NA	23.9172	10.9177	4.43043	14	11	10	7	52.8288	28.9116	17.9939	13.5635	NA	2.6e-05	0.000952485	0.218581	0.000213266	0.0141018	0.425585
AT1G10410	NA	3	1	3	NA	75.8302	0.843602	6.15817	14	11	10	7	97.5754	21.7452	20.9016	14.7435	NA	2.41e-16	0.358369	0.104163	2.04e-14	0.588252	0.282419
AT1G10417	NA	3	1	3	NA	9.49714	1.56236	1.42674	14	11	10	7	21.8384	12.3413	10.7789	9.3522	NA	0.0233618	0.21132	0.699278	0.0604666	0.429973	0.814505
AT1G10430	NA	3	1	3	NA	22.9499	17.8157	0.77021	14	11	10	7	48.0924	25.1425	7.3268	6.55659	NA	4.14e-05	2.43e-05	0.856578	0.000318964	0.00124521	0.915744
AT1G10450	NA	3	1	3	NA	12.2819	0.50762	6.43242	14	11	10	7	34.2777	21.9958	21.4881	15.0557	NA	0.00647717	0.476171	0.092366	0.0216409	0.684489	0.263782
AT1G10460	NA	3	1	3	NA	8.82815	2.14787	3.44949	14	11	10	7	24.3416	15.5135	13.3656	9.9161	NA	0.0316652	0.142768	0.327373	0.0768308	0.340754	0.533284
AT1G10470	NA	3	1	3	NA	32.7392	33.8919	23.5509	14	11	10	7	105.168	72.4289	38.537	14.9861	NA	3.66e-07	5.83e-09	3.1e-05	5.24e-06	3.12e-06	0.00204829
AT1G10480	NA	3	1	3	NA	30.2027	1.51695	18.4351	14	11	10	7	62.1896	31.9869	30.4699	12.0349	NA	1.25e-06	0.218081	0.000357703	1.56e-05	0.438567	0.0102555
AT1G10490	NA	3	1	3	NA	14.6473	2.09762	6.16928	14	11	10	7	37.9002	23.2529	21.1553	14.986	NA	0.0021443	0.147529	0.103659	0.00876224	0.34738	0.281663
AT1G10500	NA	3	1	3	NA	34.2424	5.14374	9.04381	14	11	10	7	61.9957	27.7532	22.6095	13.5657	NA	1.76e-07	0.0233303	0.028714	2.75e-06	0.108987	0.137306
AT1G10510	NA	3	1	3	NA	38.959	0.126518	3.99238	14	11	10	7	52.5548	13.5958	13.4693	9.47691	NA	1.77e-08	0.72207	0.262288	3.61e-07	0.856418	0.472841
AT1G10520	NA	3	1	3	NA	9.18664	0.204849	0.569853	14	11	10	7	13.3963	4.2097	4.00485	3.435	NA	0.0269096	0.650835	0.903298	0.0677948	0.811097	0.94314
AT1G10522	NA	3	1	3	NA	15.6602	0.430953	4.45143	14	11	10	7	25.5578	9.89752	9.46657	5.01514	NA	0.00133114	0.511522	0.216663	0.00592927	0.71215	0.423506
AT1G04797	NA	3	1	3	NA	1.51752	0.338396	1.48381	14	11	10	7	14.4442	12.9267	12.5883	11.1045	NA	0.678233	0.560756	0.686012	0.76062	0.748193	0.805255
AT1G10530	NA	3	1	3	NA	4.53292	1.43263	1.93052	14	11	10	7	12.6692	8.13632	6.70369	4.77317	NA	0.209372	0.231336	0.586952	0.323694	0.454905	0.739037
AT1G10540	NA	3	1	3	NA	2.89409	0.342768	1.28905	14	11	10	7	6.63899	3.7449	3.40213	2.11308	NA	0.408244	0.558236	0.731734	0.529322	0.746342	0.836088
AT1G10550	NA	3	1	3	NA	16.7388	5.15801	7.16772	14	11	10	7	42.7904	26.0516	20.8936	13.7259	NA	0.000799755	0.0231395	0.0667398	0.00389881	0.108584	0.222375
AT1G10560	NA	3	1	3	NA	15.4812	9.16438	10.18	14	11	10	7	46.3381	30.8569	21.6926	11.5126	NA	0.00144838	0.00246771	0.0170966	0.00635548	0.0262312	0.102276
AT1G10570	NA	3	1	3	NA	18.4739	1.02932	7.28099	14	11	10	7	41.7325	23.2586	22.2293	14.9483	NA	0.000351162	0.310318	0.0634611	0.00197007	0.541913	0.216636
AT1G10580	NA	3	1	3	NA	28.0859	2.78386	6.3942	14	11	10	7	43.7686	15.6826	12.8988	6.50458	NA	3.48e-06	0.0952182	0.0939295	3.8e-05	0.26466	0.266274
AT1G10585	NA	3	1	3	NA	2.29494	3.17e-05	6.52321	14	11	10	7	21.1734	18.8784	18.8784	12.3552	NA	0.51349	0.995506	0.0887518	0.624816	0.997905	0.257783
AT1G10590	NA	3	1	3	NA	47.4383	15.5487	13.3688	14	11	10	7	86.9815	39.5432	23.9945	10.6257	NA	2.8e-10	8.04e-05	0.00390329	8.6e-09	0.00281507	0.0427749
AT1G10600	NA	3	1	3	NA	12.5531	3.1868	2.43948	14	11	10	7	33.0116	20.4585	17.2717	14.8322	NA	0.00570972	0.0742353	0.486329	0.0195163	0.22698	0.664174
AT1G10610	NA	3	1	3	NA	40.676	1.63233	9.06829	14	11	10	7	64.469	23.793	22.1606	13.0923	NA	7.66e-09	0.201381	0.0283966	1.71e-07	0.418432	0.136551
AT1G10630	NA	3	1	3	NA	30.2431	4.52842	11.1268	14	11	10	7	59.7053	29.4622	24.9338	13.8071	NA	1.23e-06	0.0333364	0.0110598	1.54e-05	0.136908	0.0792987
AT1G10640	NA	3	1	3	NA	25.2438	0.798822	3.03802	14	11	10	7	39.9759	14.7321	13.9333	10.8953	NA	1.37e-05	0.371446	0.3858	0.000123854	0.598647	0.583545
AT1G10650	NA	3	1	3	NA	52.7303	8.14559	27.036	14	11	10	7	99.6604	46.9301	38.7845	11.7485	NA	2.09e-11	0.0043166	5.79e-06	7.94e-10	0.0377192	0.000607708
AT1G10657	NA	3	1	3	NA	2.73743	2.9709	8.53576	14	11	10	7	24.3936	21.6562	18.6853	10.1495	NA	0.433905	0.0847745	0.0361444	0.553495	0.245942	0.156965
AT1G10660	NA	3	1	3	NA	106.958	2.27086	4.46682	14	11	10	7	125.064	18.1067	15.8358	11.369	NA	4.95e-23	0.131827	0.215269	9.47e-21	0.324292	0.422078
AT1G10670	NA	3	1	3	NA	40.1692	5.01742	14.3951	14	11	10	7	74.2021	34.0329	29.0155	14.6204	NA	9.81e-09	0.0250935	0.00241382	2.13e-07	0.113879	0.0322897
AT1G10682	NA	3	1	3	NA	31.0827	5.80657	5.38949	14	11	10	7	57.2643	26.1816	20.375	14.9855	NA	8.17e-07	0.0159664	0.1454	1.07e-05	0.0852182	0.34019
AT1G10690	NA	3	1	3	NA	18.2179	0.0220038	4.06067	14	11	10	7	26.7664	8.54847	8.52647	4.4658	NA	0.000396601	0.882077	0.254987	0.00218043	0.942317	0.466082
AT1G10700	NA	3	1	3	NA	21.7673	3.79398	2.82223	14	11	10	7	42.7763	21.009	17.2151	14.3928	NA	7.29e-05	0.0514373	0.419853	0.000518123	0.180349	0.610779
AT1G10720	NA	3	1	3	NA	150.732	1.15845	1.64769	14	11	10	7	163.808	13.0756	11.9172	10.2695	NA	1.83e-32	0.281788	0.648626	8.45e-30	0.511812	0.78149
AT1G10730	NA	3	1	3	NA	33.8626	2.54051	3.58638	14	11	10	7	52.1957	18.3331	15.7926	12.2062	NA	2.12e-07	0.110959	0.30973	3.24e-06	0.291241	0.517216
AT1G10740	NA	3	1	3	NA	57.1946	11.4691	14.2615	14	11	10	7	97.3082	40.1136	28.6445	14.383	NA	2.34e-12	0.000707629	0.00256999	1.05e-10	0.0117842	0.0333666
AT1G10750	NA	3	1	3	NA	10.6297	0.0429525	0.69651	14	11	10	7	21.5091	10.8794	10.8365	10.1399	NA	0.0139063	0.835815	0.874025	0.0401408	0.918335	0.926
AT1G10760	NA	3	1	3	NA	54.3207	12.708	5.57176	14	11	10	7	87.1114	32.7907	20.0827	14.511	NA	9.59e-12	0.000364096	0.134409	3.9e-10	0.00773591	0.325788
AT1G10780	NA	3	1	3	NA	4.84435	12.0104	1.71316	14	11	10	7	31.5815	26.7372	14.7268	13.0136	NA	0.183556	0.000529059	0.634013	0.293181	0.00975191	0.771543
AT1G10790	NA	3	1	3	NA	3.93671	0.015022	3.29999	14	11	10	7	20.3319	16.3952	16.3802	13.0802	NA	0.26838	0.902452	0.347644	0.389809	0.952842	0.551201
AT1G10800	NA	3	1	3	NA	5.41161	0.149706	6.21038	14	11	10	7	19.7356	14.324	14.1743	7.96389	NA	0.144022	0.698816	0.101812	0.245014	0.842727	0.27902
AT1G10810	NA	3	1	3	NA	0.662357	0.289779	1.97221	14	11	10	7	13.6858	13.0234	12.7336	10.7614	NA	0.88202	0.590362	0.578195	0.915237	0.769666	0.732861
AT1G10820	NA	3	1	3	NA	49.5298	1.85966	0.0355375	14	11	10	7	57.4896	7.95978	6.10013	6.06459	NA	1.01e-10	0.172664	0.998237	3.34e-09	0.382305	0.999462
AT1G10830	NA	3	1	3	NA	29.0517	6.563	3.12372	14	11	10	7	54.1965	25.1447	18.5817	15.458	NA	2.18e-06	0.0104121	0.372941	2.54e-05	0.0649473	0.572068
AT1G10840	NA	3	1	3	NA	62.7462	6.60846	18.8634	14	11	10	7	96.5718	33.8255	27.2171	8.35367	NA	1.52e-13	0.0101496	0.000291765	8.61e-12	0.0639947	0.00911648
AT1G10850	NA	3	1	3	NA	17.3734	7.62929	3.85828	14	11	10	7	42.8499	25.4765	17.8472	13.9889	NA	0.00059213	0.0057428	0.27718	0.00304549	0.0446758	0.486688
AT1G10865	NA	3	1	3	NA	26.4626	5.00068	10.8769	14	11	10	7	47.0616	20.599	15.5983	4.72143	NA	7.63e-06	0.0253374	0.0124107	7.5e-05	0.114603	0.0848279
AT1G04827	NA	3	1	3	NA	7.65257	1.58559	6.99335	14	11	10	7	27.9348	20.2822	18.6966	11.7033	NA	0.0537652	0.207958	0.0721101	0.116005	0.42587	0.231836
AT1G10870	NA	3	1	3	NA	52.5034	5.63761	6.91595	14	11	10	7	68.7785	16.2751	10.6375	3.72155	NA	2.34e-11	0.0175791	0.0746257	8.77e-10	0.0906556	0.236302
AT1G10890	NA	3	1	3	NA	27.417	4.06167	9.6084	14	11	10	7	55.8871	28.4701	24.4084	14.8001	NA	4.81e-06	0.043867	0.0222057	5.05e-05	0.163049	0.118849
AT1G10900	NA	3	1	3	NA	24.0251	2.19038	7.93607	14	11	10	7	44.8252	20.8001	18.6097	10.6736	NA	2.47e-05	0.138875	0.0473515	0.000203818	0.334587	0.184542
AT1G10910	NA	3	1	3	NA	44.396	18.6591	24.6133	14	11	10	7	94.9975	50.6016	31.9424	7.32918	NA	1.24e-09	1.56e-05	1.86e-05	3.35e-08	0.000906009	0.00141436
AT1G10920	NA	3	1	3	NA	25.533	4.11871	3.98458	14	11	10	7	48.4907	22.9577	18.839	14.8544	NA	1.19e-05	0.0424114	0.263134	0.000109326	0.159483	0.473657
AT1G10930	NA	3	1	3	NA	28.3798	9.52671	2.73508	14	11	10	7	54.9482	26.5684	17.0417	14.3066	NA	3.02e-06	0.00202503	0.434298	3.39e-05	0.0230613	0.622952
AT1G10940	NA	3	1	3	NA	121.194	2.93645	5.01838	14	11	10	7	139.804	18.6101	15.6736	10.6552	NA	4.27e-26	0.0866011	0.170456	1.18e-23	0.248927	0.371294
AT1G10950	NA	3	1	3	NA	121.877	3.44661	7.57291	14	11	10	7	142.879	21.0017	17.5551	9.98215	NA	3.04e-26	0.0633818	0.0557143	8.49e-24	0.205362	0.201643
AT1G10960	NA	3	1	3	NA	20.1044	1.94657	3.27134	14	11	10	7	39.993	19.8886	17.942	14.6707	NA	0.000161491	0.162957	0.351652	0.00102018	0.368779	0.554695
AT1G10970	NA	3	1	3	NA	19.6186	0.201247	1.54472	14	11	10	7	30.5353	10.9166	10.7154	9.17065	NA	0.000203606	0.653716	0.671989	0.00124094	0.813302	0.796556
AT1G10990	NA	3	1	3	NA	8.88432	2.58207	1.90571	14	11	10	7	20.9315	12.0472	9.46514	7.55942	NA	0.0308691	0.108081	0.592205	0.0753646	0.28701	0.742698
AT1G11000	NA	3	1	3	NA	47.7645	23.6017	1.50855	14	11	10	7	85.2498	37.4853	13.8837	12.3751	NA	2.39e-10	1.18e-06	0.680298	7.42e-09	0.000155172	0.801482
AT1G11020	NA	3	1	3	NA	21.7885	0.0013132	7.86428	14	11	10	7	44.8127	23.0241	23.0228	15.1585	NA	7.22e-05	0.971093	0.0489014	0.000514088	0.986767	0.187781
AT1G11040	NA	3	1	3	NA	6.24016	0.631439	4.2629	14	11	10	7	21.3008	15.0606	14.4292	10.1663	NA	0.100493	0.426828	0.23444	0.187417	0.646412	0.44312
AT1G11060	NA	3	1	3	NA	18.6383	1.61248	0.950836	14	11	10	7	31.3773	12.739	11.1265	10.1757	NA	0.000324749	0.204143	0.813146	0.0018439	0.421582	0.888622
AT1G11070	NA	3	1	3	NA	2.79491	0.650643	6.10763	14	11	10	7	26.0213	23.2264	22.5757	16.4681	NA	0.424339	0.419883	0.10649	0.545028	0.640281	0.286493
AT1G11080	NA	3	1	3	NA	9.51697	4.98373	0.975296	14	11	10	7	25.252	15.735	10.7513	9.77598	NA	0.0231515	0.0255868	0.807229	0.0600393	0.115157	0.884662
AT1G11100	NA	3	1	3	NA	12.2643	4.66704	2.24733	14	11	10	7	35.8566	23.5923	18.9253	16.6779	NA	0.00653046	0.0307469	0.522687	0.0218018	0.130356	0.691045
AT1G11120	NA	3	1	3	NA	25.0602	16.432	12.5853	14	11	10	7	66.5208	41.4606	25.0287	12.4434	NA	1.5e-05	5.04e-05	0.00562495	0.000133459	0.00202629	0.0536837
AT1G11125	NA	3	1	3	NA	3.33145	0.202482	2.64032	14	11	10	7	11.9386	8.60712	8.40464	5.76432	NA	0.343289	0.652725	0.450465	0.467112	0.812761	0.636316
AT1G11130	NA	3	1	3	NA	8.01574	1.65707	2.62594	14	11	10	7	19.8702	11.8545	10.1974	7.57148	NA	0.0456876	0.197999	0.452959	0.102215	0.414398	0.637817
AT1G11160	NA	3	1	3	NA	0.826924	0.0872214	2.66924	14	11	10	7	15.527	14.7001	14.6129	11.9436	NA	0.843017	0.76774	0.44548	0.88612	0.882651	0.632703
AT1G11170	NA	3	1	3	NA	14.7259	1.14933	2.43925	14	11	10	7	27.6238	12.898	11.7486	9.30936	NA	0.00206656	0.283688	0.486369	0.00849752	0.514114	0.664187
AT1G11175	NA	3	1	3	NA	15.6742	3.80519	4.32848	14	11	10	7	38.8868	23.2126	19.4074	15.0789	NA	0.00132239	0.0510939	0.228109	0.00589657	0.17962	0.435801
AT1G11180	NA	3	1	3	NA	19.0925	3.46901	4.74234	14	11	10	7	41.1047	22.0123	18.5433	13.8009	NA	0.000261623	0.0625286	0.191666	0.00153325	0.203843	0.394374
AT1G11185	NA	3	1	3	NA	32.2671	0.0475072	8.82413	14	11	10	7	43.551	11.2839	11.2364	2.41226	NA	4.6e-07	0.827459	0.0317229	6.42e-06	0.914581	0.145272
AT1G11190	NA	3	1	3	NA	31.4457	1.58719	6.56643	14	11	10	7	54.5061	23.0604	21.4732	14.9068	NA	6.85e-07	0.207728	0.087079	9.17e-06	0.425688	0.255457
AT1G11200	NA	3	1	3	NA	17.5611	3.21879	1.24531	14	11	10	7	33.3746	15.8135	12.5947	11.3494	NA	0.000541703	0.0727976	0.742159	0.00281893	0.224162	0.843231
AT1G11210	NA	3	1	3	NA	56.7982	3.26907	3.88405	14	11	10	7	71.8065	15.0083	11.7392	7.85516	NA	2.84e-12	0.0705975	0.27426	1.26e-10	0.220272	0.483827
AT1G11220	NA	3	1	3	NA	10.4743	0.13198	1.13878	14	11	10	7	15.8555	5.38115	5.24917	4.11038	NA	0.014936	0.716387	0.76772	0.0425574	0.852959	0.859107
AT1G11240	NA	3	1	3	NA	27.4766	2.76413	4.33427	14	11	10	7	45.5896	18.1129	15.3488	11.0145	NA	4.68e-06	0.0963991	0.227558	4.93e-05	0.266476	0.435136
AT1G11260	NA	3	1	3	NA	14.6936	3.71089	2.0233	14	11	10	7	35.4488	20.7552	17.0443	15.021	NA	0.00209815	0.0540587	0.567585	0.00860182	0.186368	0.724759
AT1G11270	NA	3	1	3	NA	2.37799	0.483932	6.73387	14	11	10	7	20.5734	18.1954	17.7115	10.9776	NA	0.497744	0.486647	0.0808817	0.611261	0.692514	0.246332
AT1G11280	NA	3	1	3	NA	20.704	6.19553	9.54011	14	11	10	7	50.1411	29.4371	23.2416	13.7015	NA	0.000121279	0.0128074	0.0229085	0.000799088	0.0738573	0.120812
AT1G11290	NA	3	1	3	NA	2.00597	0.734214	1.38216	14	11	10	7	13.5889	11.5829	10.8487	9.46655	NA	0.571168	0.391521	0.709721	0.674153	0.615949	0.821867
AT1G11300	NA	3	1	3	NA	3.48677	1.58559	1.31646	14	11	10	7	21.8215	18.3347	16.7491	15.4327	NA	0.322482	0.207957	0.725229	0.446422	0.42587	0.832015
AT1G11303	NA	3	1	3	NA	22.5931	9.50759	7.00499	14	11	10	7	53.3186	30.7255	21.2179	14.213	NA	4.91e-05	0.00204624	0.0717388	0.000369812	0.0231783	0.231168
AT1G11310	NA	3	1	3	NA	119.626	4.15285	2.5683	14	11	10	7	136.007	16.3805	12.2276	9.65934	NA	9.29e-26	0.0415644	0.463074	2.53e-23	0.157526	0.646524
AT1G11320	NA	3	1	3	NA	2.32088	0.340561	10.7546	14	11	10	7	18.7042	16.3833	16.0428	5.28819	NA	0.508532	0.559505	0.0131297	0.620415	0.747416	0.087874
AT1G11330	NA	3	1	3	NA	8.86539	2.5803	13.2384	14	11	10	7	32.1693	23.3039	20.7236	7.48521	NA	0.0311351	0.108201	0.00414841	0.0758247	0.287189	0.0443836
AT1G11340	NA	3	1	3	NA	1.81802	0.355548	9.06693	14	11	10	7	24.6075	22.7894	22.4339	13.367	NA	0.611022	0.550989	0.0284141	0.70765	0.741231	0.136573
AT1G11350	NA	3	1	3	NA	9.24825	0.414403	0.981895	14	11	10	7	21.5112	12.263	11.8486	10.8667	NA	0.026166	0.519743	0.805633	0.0663024	0.717954	0.883942
AT1G11360	NA	3	1	3	NA	28.2794	6.56157	13.2529	14	11	10	7	63.012	34.7326	28.171	14.9181	NA	3.17e-06	0.0104205	0.00412042	3.52e-05	0.0649473	0.0442517
AT1G11362	NA	3	1	3	NA	12.6732	0.0390052	4.82692	14	11	10	7	31.2142	18.541	18.502	13.6751	NA	0.00539949	0.843438	0.184919	0.0186633	0.922391	0.386689
AT1G11380	NA	3	1	3	NA	44.9917	0.268255	4.83011	14	11	10	7	55.0182	10.0265	9.75823	4.92812	NA	9.29e-10	0.604505	0.184669	2.57e-08	0.77933	0.386498
AT1G11390	NA	3	1	3	NA	22.6058	1.66788	6.36262	14	11	10	7	41.0911	18.4853	16.8174	10.4548	NA	4.88e-05	0.196542	0.0952408	0.000368123	0.412999	0.268379
AT1G11400	NA	3	1	3	NA	26.2205	21.8537	10.9107	14	11	10	7	73.9942	47.7737	25.92	15.0093	NA	8.58e-06	2.94e-06	0.0122187	8.24e-05	0.000304064	0.0839485
AT1G11410	NA	3	1	3	NA	27.2496	11.0676	9.99241	14	11	10	7	61.2944	34.0448	22.9772	12.9848	NA	5.22e-06	0.000878508	0.0186308	5.41e-05	0.0133897	0.107352
AT1G11420	NA	3	1	3	NA	11.4393	3.41631	0.0837215	14	11	10	7	20.7358	9.29649	5.88018	5.79646	NA	0.0095728	0.0645551	0.993717	0.0296391	0.207814	0.997099
AT1G11430	NA	3	1	3	NA	42.2239	0.55228	1.99761	14	11	10	7	59.227	17.0031	16.4508	14.4532	NA	3.6e-09	0.457387	0.572903	8.76e-08	0.670671	0.729003
AT1G11440	NA	3	1	3	NA	24.9836	6.55766	6.70916	14	11	10	7	50.6906	25.707	19.1494	12.4402	NA	1.56e-05	0.0104434	0.0817687	0.000137814	0.0649945	0.247398
AT1G11450	NA	3	1	3	NA	6.95925	0.422882	2.26159	14	11	10	7	19.8183	12.859	12.4362	10.1746	NA	0.073208	0.515503	0.519919	0.146901	0.71496	0.689284
AT1G11460	NA	3	1	3	NA	3.63691	2.72335	7.34044	14	11	10	7	25.4722	21.8352	19.1119	11.7715	NA	0.303434	0.09889	0.0618032	0.426646	0.270646	0.213021
AT1G11475	NA	3	1	3	NA	34.8112	0.302239	11.8504	14	11	10	7	49.037	14.2258	13.9236	2.07322	NA	1.34e-07	0.582482	0.00791365	2.16e-06	0.764156	0.0651193
AT1G11480	NA	3	1	3	NA	27.1473	4.91999	6.62024	14	11	10	7	53.4375	26.2902	21.3702	14.75	NA	5.48e-06	0.0265476	0.0850393	5.65e-05	0.118078	0.252787
AT1G11490	NA	3	1	3	NA	1.47687	0.0559316	9.0732	14	11	10	7	19.4845	18.0076	17.9517	8.87845	NA	0.687618	0.813046	0.0283333	0.768705	0.907505	0.136441
AT1G11500	NA	3	1	3	NA	5.148	0.593775	1.90457	14	11	10	7	16.7999	11.6519	11.0582	9.1536	NA	0.161275	0.440963	0.592448	0.265818	0.656893	0.742959
AT1G11530	NA	3	1	3	NA	54.9348	8.30087	12.8771	14	11	10	7	90.0935	35.1588	26.8579	13.9808	NA	7.09e-12	0.00396261	0.00491005	2.96e-10	0.0357748	0.0492483
AT1G04853	NA	3	1	3	NA	3.7231	0.00109069	8.3592	14	11	10	7	17.9145	14.1914	14.1903	5.83111	NA	0.292958	0.973654	0.0391432	0.415607	0.987713	0.164506
AT1G11540	NA	3	1	3	NA	5.33964	3.93349	5.55376	14	11	10	7	24.0344	18.6948	14.7613	9.20754	NA	0.148551	0.0473337	0.135459	0.250529	0.170817	0.327119
AT1G11545	NA	3	1	3	NA	41.4667	9.65785	17.2808	14	11	10	7	82.942	41.4753	31.8175	14.5366	NA	5.21e-09	0.00188544	0.000618696	1.21e-07	0.021991	0.0144086
AT1G11570	NA	3	1	3	NA	4.06792	0.347996	8.71017	14	11	10	7	18.585	14.517	14.1691	5.45888	NA	0.254223	0.55525	0.0334031	0.374425	0.744467	0.149542
AT1G11580	NA	3	1	3	NA	112.671	2.02675	10.4655	14	11	10	7	135.057	22.3867	20.36	9.89452	NA	2.92e-24	0.154551	0.0149971	6.52e-22	0.357456	0.0944267
AT1G11592	NA	3	1	3	NA	11.1561	0.337066	3.5683	14	11	10	7	17.7531	6.59698	6.25991	2.69161	NA	0.010911	0.561528	0.312012	0.0330084	0.748591	0.519269
AT1G11600	NA	3	1	3	NA	12.826	7.32032	8.49815	14	11	10	7	41.0436	28.2176	20.8973	12.3991	NA	0.00502839	0.00681794	0.0367638	0.017616	0.050255	0.158286
AT1G11630	NA	3	1	3	NA	12.8591	0.996696	5.02764	14	11	10	7	28.3424	15.4833	14.4866	9.45899	NA	0.00495143	0.318111	0.169784	0.0173779	0.549462	0.370277
AT1G11650	NA	3	1	3	NA	10.5175	9.47477	12.5425	14	11	10	7	47.5091	36.9915	27.5167	14.9742	NA	0.0146424	0.00208317	0.00573803	0.0419009	0.0234464	0.0543086
AT1G11660	NA	3	1	3	NA	85.308	6.1212	22.0611	14	11	10	7	126.154	40.8461	34.7249	12.6638	NA	2.23e-18	0.013357	6.33e-05	2.44e-16	0.0759096	0.00323078
AT1G11670	NA	3	1	3	NA	12.4686	9.99272	14.1764	14	11	10	7	49.3404	36.8718	26.8791	12.7026	NA	0.00593884	0.00157161	0.00267456	0.020163	0.0197414	0.0341417
AT1G11680	NA	3	1	3	NA	110.836	5.71659	1.39784	14	11	10	7	130.36	19.5236	13.8071	12.4092	NA	7.25e-24	0.0168053	0.706041	1.52e-21	0.0879265	0.819575
AT1G11700	NA	3	1	3	NA	7.60181	0.582096	4.34866	14	11	10	7	26.6657	19.0639	18.4818	14.1331	NA	0.0549994	0.445492	0.226194	0.118138	0.660671	0.433774
AT1G11710	NA	3	1	3	NA	5.05386	0.0847396	4.13877	14	11	10	7	24.3793	19.3255	19.2407	15.102	NA	0.167895	0.770974	0.246864	0.274296	0.884688	0.456743
AT1G11720	NA	3	1	3	NA	15.4487	2.44553	3.55571	14	11	10	7	36.1579	20.7092	18.2636	14.7079	NA	0.00147068	0.11786	0.313608	0.00643398	0.302068	0.520875
AT1G11730	NA	3	1	3	NA	1.99423	2.89257	1.01725	14	11	10	7	15.6535	13.6593	10.7667	9.74948	NA	0.573605	0.0889888	0.797079	0.676239	0.253693	0.879117
AT1G04877	NA	3	1	3	NA	0.819317	1.31324	3.73053	14	11	10	7	9.70222	8.88291	7.56967	3.83913	NA	0.844841	0.251809	0.29207	0.887466	0.47964	0.500383
AT1G11735	NA	3	1	3	NA	1.58528	4.14302	7.08142	14	11	10	7	25.887	24.3017	20.1587	13.0773	NA	0.662731	0.0418065	0.0693475	0.748569	0.158105	0.227167
AT1G11740	NA	3	1	3	NA	17.8349	14.5509	4.87512	14	11	10	7	50.8499	33.0151	18.4642	13.589	NA	0.000475725	0.000136423	0.181173	0.00253274	0.00405372	0.383004
AT1G11750	NA	3	1	3	NA	54.07	0.0257603	0.308268	14	11	10	7	65.6613	11.5913	11.5655	11.2572	NA	1.08e-11	0.872487	0.958466	4.37e-10	0.937199	0.977166
AT1G11755	NA	3	1	3	NA	23.658	0.0199988	2.11751	14	11	10	7	37.4379	13.7799	13.7599	11.6424	NA	2.94e-05	0.88754	0.548378	0.000237514	0.944956	0.710089
AT1G11760	NA	3	1	3	NA	12.2341	0.794382	4.96776	14	11	10	7	27.6568	15.4226	14.6282	9.66047	NA	0.00662264	0.372779	0.174174	0.0220402	0.599663	0.375116
AT1G11780	NA	3	1	3	NA	13.3116	0.781184	4.04795	14	11	10	7	21.9061	8.59442	7.81323	3.76528	NA	0.00400892	0.376779	0.256332	0.0146492	0.603256	0.467372
AT1G11785	NA	3	1	3	NA	0.790208	0.2143	1.13533	14	11	10	7	14.6065	13.8163	13.602	12.4667	NA	0.851808	0.643418	0.768552	0.892574	0.805647	0.859664
AT1G11790	NA	3	1	3	NA	14.8249	3.70033	6.76936	14	11	10	7	36.1518	21.3268	17.6265	10.8572	NA	0.00197253	0.0544017	0.0796241	0.00818806	0.187155	0.244725
AT1G11800	NA	3	1	3	NA	8.66222	0.109364	1.42724	14	11	10	7	15.1928	6.53054	6.42118	4.99394	NA	0.0341359	0.740869	0.699162	0.0813273	0.868094	0.814442
AT1G11820	NA	3	1	3	NA	57.8836	1.39808	19.316	14	11	10	7	87.5305	29.6469	28.2488	8.93276	NA	1.66e-12	0.237045	0.000235194	7.8e-11	0.461813	0.00783341
AT1G04893	NA	3	1	3	NA	1.28903	0.0144297	4.89962	14	11	10	7	13.5975	12.3085	12.294	7.3944	NA	0.73174	0.904385	0.179297	0.80355	0.953792	0.381082
AT1G11840	NA	3	1	3	NA	112.333	1.57305	7.27429	14	11	10	7	134.236	21.9036	20.3306	13.0563	NA	3.45e-24	0.209765	0.0636506	7.63e-22	0.428162	0.216968
AT1G11850	NA	3	1	3	NA	19.9074	3.67577	2.96348	14	11	10	7	41.0125	21.1052	17.4294	14.4659	NA	0.000177414	0.0552087	0.397291	0.00110349	0.189058	0.593387
AT1G11860	NA	3	1	3	NA	35.7432	3.60403	7.72518	14	11	10	7	62.0125	26.2693	22.6653	14.9401	NA	8.49e-08	0.0576395	0.0520463	1.47e-06	0.193933	0.194507
AT1G11870	NA	3	1	3	NA	12.5159	0.459275	3.42555	14	11	10	7	26.0223	13.5063	13.047	9.62149	NA	0.00580943	0.497963	0.330547	0.0198094	0.701649	0.535924
AT1G04907	NA	3	1	3	NA	4.77	0.0455724	1.4541	14	11	10	7	17.2355	12.4655	12.4199	10.9658	NA	0.189435	0.830955	0.692903	0.300401	0.916725	0.810309
AT1G11880	NA	3	1	3	NA	2.44704	0.737432	0.293483	14	11	10	7	6.38874	3.94171	3.20427	2.91079	NA	0.484938	0.390485	0.961249	0.599945	0.615004	0.978427
AT1G11890	NA	3	1	3	NA	23.999	0.0343805	2.24828	14	11	10	7	41.1819	17.183	17.1486	14.9003	NA	2.5e-05	0.8529	0.522502	0.000206317	0.927466	0.690938
AT1G11900	NA	3	1	3	NA	0.548557	0.0134931	1.74577	14	11	10	7	4.04488	3.49632	3.48283	1.73706	NA	0.908101	0.907526	0.626807	0.934304	0.95549	0.766916
AT1G11905	NA	3	1	3	NA	8.93386	0.90056	1.52511	14	11	10	7	19.231	10.2972	9.39662	7.87151	NA	0.0301834	0.342632	0.676488	0.0740655	0.572647	0.799605
AT1G11910	NA	3	1	3	NA	267.214	0.937505	3.99438	14	11	10	7	286.685	19.471	18.5335	14.5391	NA	1.24e-57	0.33292	0.262071	2.19e-54	0.563982	0.472678
AT1G11915	NA	3	1	3	NA	6.26055	0.54143	2.66234	14	11	10	7	15.3317	9.07117	8.52974	5.8674	NA	0.0995995	0.461841	0.446665	0.18631	0.674066	0.63382
AT1G11930	NA	3	1	3	NA	37.7896	0.00462088	3.18468	14	11	10	7	52.3997	14.6101	14.6055	11.4208	NA	3.13e-08	0.945804	0.364018	6.07e-07	0.974417	0.565233
AT1G11940	NA	3	1	3	NA	22.3627	1.04584	5.08636	14	11	10	7	38.17	15.8073	14.7614	9.67508	NA	5.48e-05	0.306466	0.165582	0.000406964	0.538523	0.365023
AT1G11950	NA	3	1	3	NA	11.6365	3.23585	15.1523	14	11	10	7	45.297	33.6605	30.4247	15.2724	NA	0.00873802	0.0720428	0.00169099	0.0276283	0.222905	0.0260348
AT1G11960	NA	3	1	3	NA	27.1734	0.126287	6.24811	14	11	10	7	47.186	20.0126	19.8863	13.6382	NA	5.41e-06	0.722313	0.100144	5.58e-05	0.856649	0.276239
AT1G12000	NA	3	1	3	NA	26.4384	7.18243	12.6706	14	11	10	7	60.2872	33.8489	26.6664	13.9958	NA	7.72e-06	0.00736211	0.00540587	7.57e-05	0.0526794	0.0523942
AT1G12010	NA	3	1	3	NA	189.951	0.0124513	6.32069	14	11	10	7	208.949	18.9974	18.9849	12.6642	NA	6.25e-41	0.911152	0.0970087	4.91e-38	0.957641	0.271019
AT1G12013	NA	3	1	3	NA	3.11161	0.418355	3.11548	14	11	10	7	15.3917	12.2801	11.8618	8.74628	NA	0.374736	0.517759	0.374162	0.498145	0.716507	0.572991
AT1G12020	NA	3	1	3	NA	5.95715	8.16402	4.46458	14	11	10	7	25.379	19.4219	11.2578	6.79327	NA	0.113714	0.00427295	0.215472	0.205297	0.0375072	0.422227
AT1G12030	NA	3	1	3	NA	3.28256	0.393755	2.38022	14	11	10	7	17.1318	13.8492	13.4555	11.0752	NA	0.350078	0.530332	0.497327	0.473737	0.725512	0.672143
AT1G12040	NA	3	1	3	NA	0.754908	0.0493868	2.33302	14	11	10	7	14.7618	14.0069	13.9575	11.6245	NA	0.860219	0.824134	0.506224	0.898814	0.91275	0.679411
AT1G12050	NA	3	1	3	NA	5.87863	8.53723	2.50188	14	11	10	7	28.8513	22.9727	14.4354	11.9336	NA	0.117667	0.00347955	0.474952	0.210852	0.03299	0.655826
AT1G12060	NA	3	1	3	NA	3.2705	0.146706	3.83128	14	11	10	7	16.4551	13.1846	13.0379	9.20666	NA	0.35177	0.701703	0.280269	0.47539	0.844476	0.489278
AT1G12070	NA	3	1	3	NA	2.43631	0.0839908	17.5895	14	11	10	7	29.077	26.6407	26.5567	8.96722	NA	0.486912	0.77196	0.00053446	0.601685	0.885149	0.0131392
AT1G12080	NA	3	1	3	NA	1.19092	3.97594	14.6914	14	11	10	7	34.8681	33.6772	29.7012	15.0098	NA	0.755184	0.0461548	0.00210027	0.821093	0.168188	0.0297657
AT1G12090	NA	3	1	3	NA	13.5196	5.56392	10.9129	14	11	10	7	44.9924	31.4728	25.9089	14.996	NA	0.00363767	0.0183343	0.0122064	0.0135493	0.09308	0.0839183
AT1G12110	NA	3	1	3	NA	9.89043	21.487	10.9971	14	11	10	7	56.8837	46.9932	25.5063	14.5092	NA	0.0195208	3.56e-06	0.0117417	0.0524046	0.000341436	0.0821335
AT1G12120	NA	3	1	3	NA	2.5827	0.525198	3.41579	14	11	10	7	17.9428	15.3601	14.8349	11.4191	NA	0.460531	0.468633	0.331849	0.578178	0.678809	0.537292
AT1G12130	NA	3	1	3	NA	1.81615	0.135027	9.29762	14	11	10	7	25.9265	24.1104	23.9753	14.6777	NA	0.611427	0.713275	0.0255847	0.708015	0.850975	0.128932
AT1G12140	NA	3	1	3	NA	7.27337	7.38407	4.20821	14	11	10	7	23.9983	16.7249	9.34084	5.13263	NA	0.0636765	0.00658042	0.239841	0.132026	0.0490894	0.448995
AT1G12160	NA	3	1	3	NA	3.05185	3.36793	2.33552	14	11	10	7	25.4633	22.4115	19.0436	16.708	NA	0.3837	0.0664774	0.50575	0.50698	0.211738	0.679114
AT1G12200	NA	3	1	3	NA	34.7865	4.51509	9.70898	14	11	10	7	64.1741	29.3876	24.8725	15.1635	NA	1.35e-07	0.0335971	0.021209	2.19e-06	0.137685	0.115584
AT1G12210	NA	3	1	3	NA	3.10352	0.229729	7.00297	14	11	10	7	20.9749	17.8713	17.6416	10.6387	NA	0.375938	0.631725	0.0718033	0.499102	0.798301	0.231235
AT1G12220	NA	3	1	3	NA	8.79552	4.56327	2.10896	14	11	10	7	30.7464	21.9509	17.3876	15.2787	NA	0.0321367	0.0326647	0.550101	0.0776553	0.135566	0.711282
AT1G12230	NA	3	1	3	NA	22.2878	16.2375	8.46102	14	11	10	7	61.5581	39.2703	23.0328	14.5717	NA	5.68e-05	5.59e-05	0.0373854	0.000419933	0.00220388	0.160055
AT1G12240	NA	3	1	3	NA	4.51985	8.58125	5.76982	14	11	10	7	33.9932	29.4734	20.8921	15.1223	NA	0.210527	0.00339642	0.123362	0.325099	0.0324441	0.30966
AT1G12244	NA	3	1	3	NA	3.44766	0.654284	1.46504	14	11	10	7	10.6598	7.21212	6.55784	5.0928	NA	0.327614	0.418585	0.690362	0.451605	0.639367	0.808411
AT1G12250	NA	3	1	3	NA	7.47996	12.2601	10.5244	14	11	10	7	36.3614	28.8815	16.6214	6.09697	NA	0.0580756	0.000462755	0.0145961	0.123103	0.00904034	0.0931342
AT1G12260	NA	3	1	3	NA	1.02914	0.817855	0.324958	14	11	10	7	10.4165	9.38731	8.56946	8.2445	NA	0.794201	0.365808	0.955268	0.850065	0.594244	0.975564
AT1G12270	NA	3	1	3	NA	1.06591	1.77713	4.89506	14	11	10	7	19.9474	18.8815	17.1044	12.2093	NA	0.78531	0.182502	0.179644	0.84373	0.394602	0.3814
AT1G12280	NA	3	1	3	NA	10.1093	9.0487	13.2461	14	11	10	7	48.3949	38.2856	29.2369	15.9908	NA	0.0176592	0.00262881	0.00413352	0.0485684	0.0274839	0.0443137
AT1G12290	NA	3	1	3	NA	13.4005	0.0487093	7.1585	14	11	10	7	35.7714	22.3709	22.3221	15.1637	NA	0.00384591	0.825325	0.0670139	0.0141584	0.913697	0.222882
AT1G12300	NA	3	1	3	NA	0.777387	0.17202	2.98536	14	11	10	7	13.0792	12.3018	12.1298	9.1444	NA	0.854868	0.678323	0.393889	0.894676	0.829709	0.590387
AT1G12320	NA	3	1	3	NA	6.12758	1.00384	16.4054	14	11	10	7	31.2309	25.1034	24.0995	7.6941	NA	0.105566	0.316382	0.00093634	0.194636	0.547968	0.0182251
AT1G12330	NA	3	1	3	NA	15.8782	3.6304	12.1833	14	11	10	7	42.4629	26.5846	22.9542	10.7709	NA	0.00120106	0.0567331	0.00678095	0.00544363	0.191878	0.0600437
AT1G12350	NA	3	1	3	NA	2.88029	0.337759	1.41845	14	11	10	7	9.87001	6.98973	6.65197	5.23352	NA	0.410453	0.561126	0.701216	0.531447	0.748265	0.815848
AT1G12360	NA	3	1	3	NA	10.814	3.7796	3.69378	14	11	10	7	33.6225	22.8085	19.0289	15.3351	NA	0.0127756	0.051881	0.296485	0.0375724	0.181162	0.504632
AT1G12370	NA	3	1	3	NA	0.289276	0.0733627	16.2688	14	11	10	7	22.6413	22.3521	22.2787	6.00991	NA	0.962033	0.786502	0.0009988	0.973504	0.8928	0.0188837
AT1G12380	NA	3	1	3	NA	6.24606	0.015213	0.663417	14	11	10	7	10.7366	4.49058	4.47537	3.81195	NA	0.100234	0.901837	0.881773	0.187081	0.952573	0.93028
AT1G12390	NA	3	1	3	NA	4.49628	0.360138	0.69275	14	11	10	7	10.5626	6.06632	5.70619	5.01344	NA	0.212622	0.548429	0.874908	0.327416	0.73996	0.926527
AT1G12400	NA	3	1	3	NA	6.72495	0.0603708	1.96844	14	11	10	7	23.1448	16.4198	16.3595	14.391	NA	0.0812009	0.805911	0.578982	0.159411	0.903997	0.733573
AT1G12410	NA	3	1	3	NA	39.0365	0.0293441	1.70038	14	11	10	7	50.7624	11.726	11.6966	9.99624	NA	1.71e-08	0.863987	0.63685	3.49e-07	0.932776	0.773435
AT1G12420	NA	3	1	3	NA	5.79148	9.42086	1.92198	14	11	10	7	26.2105	20.419	10.9982	9.0762	NA	0.122208	0.00214531	0.588757	0.216931	0.0239229	0.740168
AT1G12430	NA	3	1	3	NA	8.80004	1.13588	2.19804	14	11	10	7	16.8816	8.08154	6.94566	4.74762	NA	0.032071	0.286524	0.532335	0.0775317	0.517111	0.698499
AT1G12440	NA	3	1	3	NA	16.4291	8.40555	7.50286	14	11	10	7	47.445	31.0159	22.6104	15.1075	NA	0.000925907	0.00374078	0.0574851	0.00440746	0.0344836	0.20572
AT1G12450	NA	3	1	3	NA	14.7823	0.005644	1.08523	14	11	10	7	26.5082	11.7259	11.7202	10.635	NA	0.00201246	0.940114	0.780641	0.00832125	0.971527	0.867806
AT1G12460	NA	3	1	3	NA	21.3587	5.28044	3.80132	14	11	10	7	38.4348	17.0761	11.7957	7.99438	NA	8.87e-05	0.0215663	0.283733	0.000611439	0.103612	0.492367
AT1G12470	NA	3	1	3	NA	3.23895	2.62596	2.73327	14	11	10	7	20.2292	16.9902	14.3643	11.631	NA	0.35623	0.105129	0.434602	0.47986	0.2817	0.623219
AT1G12500	NA	3	1	3	NA	13.3424	2.17141	2.76395	14	11	10	7	32.9452	19.6028	17.4314	14.6675	NA	0.00395167	0.140597	0.42947	0.0144599	0.337326	0.619333
AT1G12520	NA	3	1	3	NA	63.8219	1.54021	0.213838	14	11	10	7	79.7976	15.9757	14.4355	14.2217	NA	8.96e-14	0.214587	0.975325	5.37e-12	0.434291	0.986578
AT1G12530	NA	3	1	3	NA	0.0650723	5.14046	4.57881	14	11	10	7	18.0846	18.0195	12.879	8.30022	NA	0.99567	0.0233744	0.205367	0.996657	0.109108	0.411109
AT1G12550	NA	3	1	3	NA	4.71184	4.32766	0.505347	14	11	10	7	22.6724	17.9606	13.6329	13.1276	NA	0.194155	0.0374977	0.917715	0.306123	0.147438	0.951272
AT1G12580	NA	3	1	3	NA	1.76536	1.57444	5.77632	14	11	10	7	24.4329	22.6675	21.0931	15.3168	NA	0.622502	0.209563	0.123015	0.716915	0.428003	0.309389
AT1G12600	NA	3	1	3	NA	2.60286	1.91036	13.2266	14	11	10	7	23.8684	21.2656	19.3552	6.12863	NA	0.456989	0.166923	0.00417139	0.57499	0.374241	0.0445251
AT1G12620	NA	3	1	3	NA	0.775371	2.80616	5.5203	14	11	10	7	20.016	19.2406	16.4344	10.9141	NA	0.855349	0.0939027	0.137429	0.894965	0.262229	0.329495
AT1G12630	NA	3	1	3	NA	1.55138	0.397132	2.45892	14	11	10	7	15.4917	13.9403	13.5432	11.0843	NA	0.670464	0.528574	0.482761	0.754699	0.723999	0.661859
AT1G12640	NA	3	1	3	NA	13.8985	0.148142	0.175444	14	11	10	7	29.2827	15.3842	15.236	15.0606	NA	0.00304658	0.700317	0.981453	0.0117371	0.843577	0.990274
AT1G12650	NA	3	1	3	NA	0.365944	5.84647	30.2207	14	11	10	7	40.742	40.3761	34.5296	4.30893	NA	0.947184	0.0156084	1.24e-06	0.962782	0.0840049	0.000226815
AT1G12680	NA	3	1	3	NA	6.64296	10.9194	1.35306	14	11	10	7	25.6605	19.0175	8.09811	6.74505	NA	0.0841917	0.000951632	0.716573	0.163722	0.014099	0.826464
AT1G12700	NA	3	1	3	NA	5.56362	6.23318	0.765213	14	11	10	7	22.3776	16.814	10.5808	9.81557	NA	0.134882	0.0125379	0.857768	0.234102	0.0728038	0.916289
AT1G12710	NA	3	1	3	NA	6.59739	3.71842	2.92672	14	11	10	7	23.8884	17.291	13.5726	10.6458	NA	0.0858999	0.0538152	0.403062	0.166313	0.185793	0.597663
AT1G12730	NA	3	1	3	NA	0.929721	1.05065	1.13753	14	11	10	7	19.5376	18.6078	17.5572	16.4197	NA	0.81825	0.305358	0.768024	0.867783	0.537499	0.859266
AT1G12740	NA	3	1	3	NA	1.23643	3.28328	3.81257	14	11	10	7	23.4091	22.1726	18.8894	15.0768	NA	0.744282	0.0699889	0.282428	0.812989	0.219157	0.491469
AT1G12750	NA	3	1	3	NA	29.7875	0.22361	0.745875	14	11	10	7	45.1547	15.3672	15.1436	14.3977	NA	1.53e-06	0.636303	0.862364	1.87e-05	0.801128	0.918885
AT1G12760	NA	3	1	3	NA	12.5431	2.42537	10.2113	14	11	10	7	40.2715	27.7284	25.303	15.0917	NA	0.00573645	0.119385	0.0168528	0.0195982	0.304014	0.101289
AT1G12770	NA	3	1	3	NA	18.2017	0.989514	6.82437	14	11	10	7	40.7412	22.5395	21.55	14.7256	NA	0.000399658	0.319861	0.0777115	0.0021961	0.55078	0.241048
AT1G12775	NA	3	1	3	NA	3.48193	1.00132	13.2703	14	11	10	7	26.6947	23.2128	22.2114	8.94109	NA	0.323113	0.316992	0.00408699	0.447028	0.548467	0.0440327
AT1G12780	NA	3	1	3	NA	2.8558	15.5933	7.56614	14	11	10	7	41.0779	38.2221	22.6289	15.0627	NA	0.414396	7.85e-05	0.0558832	0.535336	0.0027723	0.201876
AT1G12790	NA	3	1	3	NA	3.66748	1.14166	9.31808	14	11	10	7	29.9223	26.2548	25.1131	15.7951	NA	0.299682	0.285302	0.0253475	0.422771	0.515641	0.128286
AT1G12800	NA	3	1	3	NA	44.8387	4.87566	15.2506	14	11	10	7	80.0281	35.1894	30.3138	15.0632	NA	1e-09	0.0272381	0.00161453	2.74e-08	0.119897	0.0254807
AT1G12810	NA	3	1	3	NA	6.77264	0.46576	5.17024	14	11	10	7	27.8237	21.051	20.5853	15.415	NA	0.0795087	0.494944	0.159748	0.156727	0.69921	0.358116
AT1G04973	NA	3	1	3	NA	8.0224	0.0397772	2.83559	14	11	10	7	24.0239	16.0015	15.9617	13.1261	NA	0.045551	0.841917	0.417675	0.101977	0.921784	0.609426
AT1G12820	NA	3	1	3	NA	0.83957	5.17973	5.09897	14	11	10	7	19.8155	18.976	13.7962	8.69727	NA	0.839981	0.0228519	0.164692	0.884111	0.10775	0.363833
AT1G12840	NA	3	1	3	NA	3.51122	8.60743	7.95956	14	11	10	7	34.5157	31.0045	22.397	14.4375	NA	0.31931	0.00334794	0.046855	0.443067	0.0321621	0.183375
AT1G12845	NA	3	1	3	NA	11.6347	3.94793	7.02011	14	11	10	7	35.6504	24.0158	20.0678	13.0477	NA	0.00874546	0.046929	0.0712595	0.0276455	0.17004	0.230218
AT1G12850	NA	3	1	3	NA	5.76286	0.812963	3.8509	14	11	10	7	24.1533	18.3904	17.5775	13.7266	NA	0.123735	0.367246	0.278021	0.218983	0.595175	0.487278
AT1G12860	NA	3	1	3	NA	12.8851	2.57332	17.691	14	11	10	7	43.8111	30.926	28.3527	10.6617	NA	0.00489185	0.108679	0.000509341	0.0172115	0.287803	0.0127582
AT1G12880	NA	3	1	3	NA	9.96775	1.05203	4.36409	14	11	10	7	18.4129	8.44517	7.39314	3.02905	NA	0.0188422	0.305041	0.224738	0.0510024	0.53703	0.432236
AT1G12890	NA	3	1	3	NA	2.63704	1.61206	4.58187	14	11	10	7	20.0059	17.3688	15.7568	11.1749	NA	0.451034	0.204202	0.205103	0.569591	0.42164	0.410966
AT1G12900	NA	3	1	3	NA	128.114	2.07619	25.1311	14	11	10	7	170.456	42.3423	40.2661	15.135	NA	1.38e-27	0.149613	1.45e-05	4.3e-25	0.350314	0.00117836
AT1G12910	NA	3	1	3	NA	11.7191	9.16429	14.3822	14	11	10	7	49.0285	37.3094	28.1451	13.763	NA	0.00841016	0.00246783	0.00242852	0.0267712	0.0262312	0.0324046
AT1G12920	NA	3	1	3	NA	16.8699	0.12154	2.63004	14	11	10	7	34.4511	17.5813	17.4597	14.8297	NA	0.000751655	0.72737	0.452247	0.00370616	0.860053	0.637288
AT1G12930	NA	3	1	3	NA	8.10085	0.447993	9.65558	14	11	10	7	30.0019	21.9011	21.4531	11.7975	NA	0.0439727	0.503289	0.0217326	0.0992896	0.705829	0.117443
AT1G12950	NA	3	1	3	NA	3.71259	11.8047	2.84255	14	11	10	7	28.6676	24.955	13.1504	10.3078	NA	0.294218	0.00059082	0.416544	0.416976	0.0103937	0.608594
AT1G12970	NA	3	1	3	NA	10.3553	0.704957	11.0143	14	11	10	7	29.1382	18.7829	18.078	7.06371	NA	0.0157757	0.401123	0.0116489	0.0444279	0.624604	0.0818274
AT1G12980	NA	3	1	3	NA	3.29718	0.26985	1.15993	14	11	10	7	22.3941	19.0969	18.8271	17.6671	NA	0.348035	0.603433	0.76263	0.47162	0.778831	0.856263
AT1G12990	NA	3	1	3	NA	2.15548	0.30964	12.2392	14	11	10	7	26.8266	24.6711	24.3615	12.1223	NA	0.54077	0.577901	0.00660709	0.648924	0.761159	0.0590917
AT1G13000	NA	3	1	3	NA	4.2788	4.07508	4.31106	14	11	10	7	15.5793	11.3005	7.22544	2.91438	NA	0.23289	0.0435202	0.229775	0.351247	0.162243	0.437721
AT1G13020	NA	3	1	3	NA	6.01423	0.0552338	1.74409	14	11	10	7	20.0898	14.0756	14.0203	12.2762	NA	0.11092	0.814194	0.627176	0.201529	0.907769	0.767236
AT1G13030	NA	3	1	3	NA	1.58515	0.0126654	2.82252	14	11	10	7	9.48214	7.89698	7.88432	5.06179	NA	0.662761	0.910395	0.419806	0.748569	0.957322	0.610779
AT1G13040	NA	3	1	3	NA	1.95036	1.05855	3.08311	14	11	10	7	11.5787	9.6283	8.56974	5.48663	NA	0.582773	0.303545	0.378988	0.684016	0.53551	0.576888
AT1G13050	NA	3	1	3	NA	8.30988	3.58805	4.56366	14	11	10	7	23.2618	14.952	11.3639	6.80026	NA	0.0400234	0.0581965	0.206681	0.0921771	0.194876	0.412585
AT1G13060	NA	3	1	3	NA	20.5098	0.783955	1.45681	14	11	10	7	27.9809	7.47112	6.68716	5.23035	NA	0.00013307	0.375934	0.692274	0.00086416	0.602358	0.809856
AT1G13080	NA	3	1	3	NA	9.00852	0.073417	6.58983	14	11	10	7	30.9795	21.971	21.8976	15.3078	NA	0.0291778	0.786425	0.0861865	0.0721403	0.892787	0.254139
AT1G13090	NA	3	1	3	NA	8.89282	1.22714	2.59903	14	11	10	7	25.4336	16.5408	15.3136	12.7146	NA	0.0307503	0.267964	0.45766	0.0751179	0.497691	0.641604
AT1G13100	NA	3	1	3	NA	14.4738	0.64452	13.8426	14	11	10	7	37.4225	22.9487	22.3042	8.4616	NA	0.00232624	0.422079	0.00312748	0.00936143	0.642153	0.0375048
AT1G13110	NA	3	1	3	NA	116.378	0.328061	36.0499	14	11	10	7	158.524	42.1461	41.818	5.76811	NA	4.65e-25	0.566803	7.31e-08	1.15e-22	0.752851	2.67e-05
AT1G13120	NA	3	1	3	NA	2.69841	0.106986	3.77804	14	11	10	7	12.7857	10.0873	9.98027	6.20222	NA	0.440497	0.743602	0.28645	0.55975	0.869599	0.494945
AT1G13140	NA	3	1	3	NA	2.48538	0.0132803	2.84193	14	11	10	7	20.0947	17.6094	17.5961	14.7541	NA	0.477939	0.908255	0.416644	0.593898	0.955972	0.608601
AT1G13150	NA	3	1	3	NA	3.7718	2.6877	3.0389	14	11	10	7	20.9699	17.1981	14.5104	11.4715	NA	0.287183	0.101126	0.385667	0.409715	0.274815	0.583492
AT1G13160	NA	3	1	3	NA	2.40687	0.640914	14.8385	14	11	10	7	26.0577	23.6509	23.0099	8.17144	NA	0.492358	0.42338	0.00195999	0.606436	0.642855	0.0285188
AT1G13170	NA	3	1	3	NA	19.8523	13.2748	6.12067	14	11	10	7	52.779	32.9268	19.652	13.5313	NA	0.000182139	0.000269001	0.105885	0.0011299	0.00637667	0.285409
AT1G13180	NA	3	1	3	NA	3.72328	13.7835	5.18973	14	11	10	7	29.7698	26.0465	12.263	7.07329	NA	0.292937	0.000205129	0.15842	0.415607	0.00531381	0.356306
AT1G13190	NA	3	1	3	NA	23.0661	12.4353	24.0448	14	11	10	7	75.9048	52.8387	40.4034	16.3586	NA	3.91e-05	0.000421294	2.44e-05	0.000303472	0.00856147	0.00169987
AT1G13195	NA	3	1	3	NA	6.08752	0.435486	2.37141	14	11	10	7	20.2301	14.1426	13.7071	11.3357	NA	0.107429	0.509309	0.498978	0.196976	0.710515	0.673572
AT1G13210	NA	3	1	3	NA	19.5203	5.87372	1.10355	14	11	10	7	41.8626	22.3423	16.4686	15.365	NA	0.000213383	0.0153685	0.776218	0.00128934	0.0831874	0.864793
AT1G13220	NA	3	1	3	NA	16.5224	8.31436	4.54178	14	11	10	7	44.3956	27.8732	19.5589	15.0171	NA	0.000885968	0.00393329	0.208593	0.00424945	0.0356161	0.414617
AT1G13230	NA	3	1	3	NA	8.05934	2.2106	8.14429	14	11	10	7	22.8136	14.7542	12.5436	4.39932	NA	0.0448012	0.137065	0.0431219	0.100689	0.332142	0.174361
AT1G13245	NA	3	1	3	NA	6.24587	8.33018	11.4737	14	11	10	7	41.2546	35.0087	26.6786	15.2049	NA	0.100242	0.00389918	0.00942188	0.187081	0.0354179	0.0721381
AT1G13250	NA	3	1	3	NA	20.6814	22.0698	7.39604	14	11	10	7	64.1951	43.5136	21.4439	14.0478	NA	0.000122593	2.63e-06	0.0602906	0.00080599	0.000282027	0.21059
AT1G13260	NA	3	1	3	NA	19.4335	2.01067	3.41919	14	11	10	7	39.9396	20.5061	18.4955	15.0763	NA	0.000222396	0.156196	0.331395	0.00133513	0.359772	0.536913
AT1G13270	NA	3	1	3	NA	6.1817	3.06021	1.72202	14	11	10	7	18.5859	12.4042	9.34403	7.62201	NA	0.103097	0.0802314	0.63205	0.191065	0.238223	0.770178
AT1G13280	NA	3	1	3	NA	8.44666	1.177	3.05818	14	11	10	7	27.5335	19.0869	17.9099	14.8517	NA	0.0376286	0.277967	0.382741	0.0879349	0.508042	0.580525
AT1G13300	NA	3	1	3	NA	26.0517	1.71856	1.93084	14	11	10	7	30.9776	4.92587	3.20731	1.27647	NA	9.3e-06	0.189878	0.586885	8.86e-05	0.404098	0.739037
AT1G13320	NA	3	1	3	NA	8.842	1.37774	1.18726	14	11	10	7	17.2704	8.42842	7.05067	5.86341	NA	0.031467	0.240486	0.75606	0.0764637	0.465737	0.852262
AT1G13330	NA	3	1	3	NA	9.84282	1.33768	14.2205	14	11	10	7	33.3072	23.4644	22.1267	7.90625	NA	0.0199506	0.247444	0.00261993	0.0533289	0.474105	0.0337259
AT1G13340	NA	3	1	3	NA	1.95973	0.502274	7.96994	14	11	10	7	22.8434	20.8837	20.3814	12.4114	NA	0.580807	0.478503	0.0466372	0.682435	0.686126	0.182995
AT1G13350	NA	3	1	3	NA	22.386	7.77732	7.68153	14	11	10	7	53.3997	31.0137	23.2363	15.5548	NA	5.42e-05	0.00529064	0.0530731	0.000402876	0.042341	0.196384
AT1G13360	NA	3	1	3	NA	25.1328	5.49015	8.50424	14	11	10	7	54.2082	29.0754	23.5853	15.081	NA	1.45e-05	0.0191239	0.0366628	0.00012988	0.0955562	0.158194
AT1G13380	NA	3	1	3	NA	1.0547	0.503482	2.92801	14	11	10	7	16.3009	15.2462	14.7427	11.8147	NA	0.788019	0.477974	0.402859	0.845463	0.68572	0.597446
AT1G13390	NA	3	1	3	NA	27.1562	2.24526	6.08291	14	11	10	7	51.064	23.9078	21.6625	15.5796	NA	5.46e-06	0.134024	0.107645	5.63e-05	0.327501	0.287778
AT1G13400	NA	3	1	3	NA	2.99886	0.345545	9.17997	14	11	10	7	27.7657	24.7668	24.4213	15.2413	NA	0.391801	0.556646	0.0269913	0.514175	0.745192	0.132557
AT1G13410	NA	3	1	3	NA	3.94349	0.508245	1.05157	14	11	10	7	20.0966	16.1531	15.6449	14.5933	NA	0.267631	0.4759	0.788776	0.389041	0.684336	0.873554
AT1G13420	NA	3	1	3	NA	3.20344	7.83981	5.71081	14	11	10	7	31.0287	27.8252	19.9854	14.2746	NA	0.36131	0.0051108	0.126559	0.484732	0.0415022	0.314339
AT1G13430	NA	3	1	3	NA	18.7162	10.3999	6.56882	14	11	10	7	48.2583	29.5421	19.1422	12.5734	NA	0.000312936	0.00126025	0.0869875	0.00178634	0.0170513	0.255457
AT1G13440	NA	3	1	3	NA	24.4971	9.09192	22.4489	14	11	10	7	70.9801	46.4829	37.391	14.9421	NA	1.97e-05	0.00256741	5.26e-05	0.000168122	0.0270996	0.00292153
AT1G13448	NA	3	1	3	NA	6.11988	0.684635	1.04238	14	11	10	7	21.272	15.1522	14.4675	13.4251	NA	0.105921	0.407995	0.790999	0.195072	0.630079	0.874924
AT1G13450	NA	3	1	3	NA	6.01405	3.03738	1.83103	14	11	10	7	26.2148	20.2007	17.1633	15.3323	NA	0.110929	0.0813671	0.608205	0.201529	0.240129	0.754394
AT1G13460	NA	3	1	3	NA	2.66985	5.73894	0.112965	14	11	10	7	10.8855	8.21562	2.47668	2.36372	NA	0.445376	0.0165928	0.990237	0.56426	0.087352	0.99488
AT1G13480	NA	3	1	3	NA	6.87961	0.637895	1.52932	14	11	10	7	25.3476	18.468	17.8301	16.3008	NA	0.0758355	0.424474	0.675519	0.151049	0.643996	0.79892
AT1G13490	NA	3	1	3	NA	4.38847	3.51361	3.13382	14	11	10	7	20.0245	15.636	12.1224	8.98856	NA	0.222457	0.0608665	0.37145	0.338982	0.200592	0.571064
AT1G13500	NA	3	1	3	NA	5.64	0.0466189	4.10849	14	11	10	7	19.3784	13.7384	13.6917	9.58326	NA	0.130501	0.829055	0.249985	0.22814	0.915765	0.460707
AT1G13510	NA	3	1	3	NA	6.04478	0.525432	3.1604	14	11	10	7	23.0686	17.0238	16.4984	13.338	NA	0.109452	0.468534	0.36755	0.1997	0.678809	0.568239
AT1G13520	NA	3	1	3	NA	8.62886	5.88455	17.3677	14	11	10	7	47.4306	38.8017	32.9172	15.5495	NA	0.0346549	0.0152743	0.000593756	0.0822874	0.0828586	0.0140514
AT1G13530	NA	3	1	3	NA	26.3484	4.63191	21.7193	14	11	10	7	66.8916	40.5432	35.9113	14.192	NA	8.06e-06	0.0313826	7.46e-05	7.82e-05	0.131949	0.00362688
AT1G13540	NA	3	1	3	NA	14.9616	5.84766	2.42847	14	11	10	7	29.4002	14.4385	8.59089	6.16242	NA	0.00184972	0.0155978	0.488357	0.00776336	0.0839693	0.665544
AT1G13550	NA	3	1	3	NA	9.08844	1.33531	5.07855	14	11	10	7	21.1208	12.0324	10.6971	5.6185	NA	0.0281379	0.247863	0.166135	0.0701992	0.474565	0.365634
AT1G13560	NA	3	1	3	NA	1.97627	0.703771	1.27335	14	11	10	7	18.8935	16.9172	16.2135	14.9401	NA	0.577347	0.40152	0.735471	0.679556	0.624854	0.838821
AT1G13570	NA	3	1	3	NA	0.252734	1.09699	1.85634	14	11	10	7	6.01873	5.766	4.66901	2.81267	NA	0.968658	0.294928	0.602751	0.978063	0.525992	0.750688
AT1G13580	NA	3	1	3	NA	4.28091	5.9142	7.41993	14	11	10	7	28.3304	24.0495	18.1353	10.7153	NA	0.232685	0.0150194	0.0596518	0.351061	0.0819575	0.209603
AT1G13590	NA	3	1	3	NA	6.10297	2.50208	15.5738	14	11	10	7	41.5897	35.4868	32.9847	17.4109	NA	0.106706	0.113696	0.00138654	0.196041	0.295538	0.0231994
AT1G13600	NA	3	1	3	NA	11.1488	1.05742	2.64413	14	11	10	7	25.0897	13.9409	12.8835	10.2394	NA	0.0109477	0.303804	0.449806	0.0330865	0.535697	0.635787
AT1G13630	NA	3	1	3	NA	7.91843	2.12671	0.103613	14	11	10	7	12.6815	4.76311	2.63639	2.53278	NA	0.047728	0.144751	0.9914	0.105743	0.343304	0.995672
AT1G13635	NA	3	1	3	NA	3.88018	9.74786	6.40322	14	11	10	7	21.8126	17.9324	8.18459	1.78137	NA	0.274697	0.00179532	0.0935583	0.396379	0.0213746	0.265685
AT1G13640	NA	3	1	3	NA	37.0724	4.89103	5.28645	14	11	10	7	56.7226	19.6502	14.7591	9.47268	NA	4.44e-08	0.0269965	0.151984	8.27e-07	0.119151	0.348335
AT1G13670	NA	3	1	3	NA	3.48653	0.123001	2.66405	14	11	10	7	21.1091	17.6226	17.4996	14.8355	NA	0.322514	0.725802	0.446371	0.446422	0.858819	0.633512
AT1G13690	NA	3	1	3	NA	2.82484	0.181626	2.61059	14	11	10	7	9.76969	6.94486	6.76323	4.15264	NA	0.419427	0.669979	0.455637	0.540009	0.823958	0.640061
AT1G13700	NA	3	1	3	NA	14.8788	1.76965	3.8116	14	11	10	7	35.8979	21.0191	19.2494	15.4378	NA	0.0019232	0.183426	0.28254	0.00801308	0.396109	0.491543
AT1G05023	NA	3	1	3	NA	0.854792	0.17448	3.91653	14	11	10	7	11.4764	10.6217	10.4472	6.53065	NA	0.836321	0.676161	0.27062	0.881484	0.828018	0.481062
AT1G13710	NA	3	1	3	NA	5.63883	7.94766	2.18809	14	11	10	7	27.3713	21.7325	13.7848	11.5967	NA	0.130567	0.00481496	0.534297	0.228218	0.0400447	0.700205
AT1G13730	NA	3	1	3	NA	10.5685	0.619715	1.69808	14	11	10	7	21.2934	10.7248	10.1051	8.40704	NA	0.0143032	0.431153	0.637361	0.0411075	0.64967	0.773635
AT1G13740	NA	3	1	3	NA	3.41253	2.32607	2.86224	14	11	10	7	16.5995	13.187	10.8609	7.99868	NA	0.332285	0.127223	0.413357	0.456059	0.31667	0.606108
AT1G13750	NA	3	1	3	NA	5.90277	0.00775773	3.53596	14	11	10	7	20.1262	14.2235	14.2157	10.6798	NA	0.116437	0.929815	0.316128	0.209214	0.966426	0.523238
AT1G13770	NA	3	1	3	NA	6.12105	0.890693	2.74224	14	11	10	7	16.7762	10.6552	9.76449	7.02225	NA	0.105867	0.34529	0.433097	0.195012	0.575238	0.621938
AT1G13780	NA	3	1	3	NA	8.35246	4.97132	3.02129	14	11	10	7	20.8694	12.5169	7.54562	4.52433	NA	0.0392623	0.0257709	0.388354	0.0908582	0.115838	0.586019
AT1G13790	NA	3	1	3	NA	2.7324	0.2634	3.1751	14	11	10	7	18.7316	15.9992	15.7358	12.5607	NA	0.434749	0.607794	0.365408	0.554404	0.782034	0.566372
AT1G13800	NA	3	1	3	NA	2.43672	1.77199	1.1683	14	11	10	7	19.8084	17.3717	15.5997	14.4314	NA	0.486835	0.183136	0.760617	0.60166	0.395705	0.855224
AT1G13810	NA	3	1	3	NA	3.10344	6.75954	9.65797	14	11	10	7	23.1543	20.0509	13.2913	3.63337	NA	0.37595	0.00932477	0.0217089	0.499102	0.0610977	0.117404
AT1G13820	NA	3	1	3	NA	13.5174	0.189378	9.30994	14	11	10	7	27.9458	14.4284	14.239	4.92906	NA	0.00364142	0.663435	0.0254417	0.0135609	0.819603	0.128574
AT1G13830	NA	3	1	3	NA	2.4902	0.990326	12.2719	14	11	10	7	25.9516	23.4614	22.471	10.1991	NA	0.477065	0.319663	0.00650737	0.593136	0.550663	0.0585497
AT1G13860	NA	3	1	3	NA	1.60845	1.1594	3.73138	14	11	10	7	15.8767	14.2683	13.1089	9.37751	NA	0.657474	0.281589	0.29197	0.74449	0.511621	0.500277
AT1G13870	NA	3	1	3	NA	5.25376	1.85277	4.72279	14	11	10	7	17.5773	12.3235	10.4707	5.74794	NA	0.154131	0.173461	0.193259	0.257221	0.383349	0.396804
AT1G13880	NA	3	1	3	NA	1.53506	0.250414	5.3823	14	11	10	7	18.4354	16.9004	16.6499	11.2676	NA	0.674202	0.616784	0.14585	0.757682	0.787772	0.340681
AT1G13900	NA	3	1	3	NA	3.87913	1.67972	10.2164	14	11	10	7	30.7563	26.8772	25.1974	14.981	NA	0.274815	0.194961	0.0168131	0.396496	0.41094	0.101189
AT1G13910	NA	3	1	3	NA	8.98393	3.31649	0.522174	14	11	10	7	23.0376	14.0537	10.7372	10.215	NA	0.0295054	0.0685883	0.913994	0.0727636	0.215983	0.949529
AT1G13920	NA	3	1	3	NA	4.34671	1.03184	14.4205	14	11	10	7	22.9887	18.642	17.6101	3.18961	NA	0.226378	0.309726	0.00238521	0.343477	0.541209	0.0320339
AT1G13930	NA	3	1	3	NA	9.31008	3.79829	5.09899	14	11	10	7	33.2453	23.9352	20.1369	15.0379	NA	0.0254401	0.0513049	0.16469	0.0648644	0.180183	0.363833
AT1G13940	NA	3	1	3	NA	6.53479	0.0674808	4.03284	14	11	10	7	22.6649	16.1301	16.0627	12.0298	NA	0.0883006	0.795041	0.25794	0.169937	0.897881	0.469027
AT1G13950	NA	3	1	3	NA	17.9468	3.00902	1.73515	14	11	10	7	30.0991	12.1523	9.14325	7.4081	NA	0.000451099	0.0828024	0.629148	0.00242721	0.242802	0.768275
AT1G13960	NA	3	1	3	NA	21.5694	2.49756	9.05151	14	11	10	7	48.4514	26.882	24.3845	15.333	NA	8.02e-05	0.114023	0.0286138	0.000561916	0.296169	0.137067
AT1G13970	NA	3	1	3	NA	0.778604	0.0393037	2.63199	14	11	10	7	19.225	18.4464	18.4071	15.7752	NA	0.854577	0.842848	0.451909	0.894484	0.922186	0.637134
AT1G13980	NA	3	1	3	NA	14.0335	1.25045	1.45318	14	11	10	7	31.8476	17.8141	16.5636	15.1104	NA	0.00285985	0.263466	0.693118	0.011135	0.493005	0.810495
AT1G13990	NA	3	1	3	NA	5.61317	8.02296	9.31696	14	11	10	7	38.3636	32.7505	24.7275	15.4105	NA	0.132024	0.0046188	0.0253605	0.230196	0.039224	0.12832
AT1G14000	NA	3	1	3	NA	4.00236	0.212602	0.489676	14	11	10	7	10.401	6.39866	6.18606	5.69638	NA	0.26121	0.644735	0.921154	0.381926	0.806626	0.953327
AT1G14010	NA	3	1	3	NA	5.20425	6.11353	2.05328	14	11	10	7	23.7751	18.5709	12.4574	10.4041	NA	0.157438	0.0134151	0.561422	0.261178	0.0760326	0.720577
AT1G05043	NA	3	1	3	NA	5.80535	0.0305329	5.11969	14	11	10	7	25.4128	19.6075	19.577	14.4573	NA	0.121474	0.861287	0.16324	0.215882	0.931312	0.361853
AT1G14020	NA	3	1	3	NA	5.85266	6.61668	8.7462	14	11	10	7	27.9831	22.1305	15.5138	6.76758	NA	0.119003	0.0101028	0.0328627	0.21263	0.06383	0.14828
AT1G14030	NA	3	1	3	NA	8.99977	0.356406	10.5408	14	11	10	7	30.7184	21.7186	21.3622	10.8214	NA	0.029294	0.550509	0.0144865	0.0723432	0.740998	0.0926576
AT1G14040	NA	3	1	3	NA	12.2276	2.76604	0.258879	14	11	10	7	23.1535	10.926	8.15993	7.90106	NA	0.00664294	0.096284	0.967567	0.0220928	0.266331	0.98262
AT1G14060	NA	3	1	3	NA	1.16575	0.271678	4.91662	14	11	10	7	15.0045	13.8388	13.5671	8.65049	NA	0.76123	0.602208	0.178005	0.825684	0.778245	0.379852
AT1G14071	NA	3	1	3	NA	4.92299	0.457188	2.47802	14	11	10	7	10.8993	5.97634	5.51915	3.04113	NA	0.177524	0.498941	0.479277	0.285805	0.702402	0.658999
AT1G14080	NA	3	1	3	NA	1.49068	0.242069	0.142693	14	11	10	7	4.91092	3.42024	3.17817	3.03548	NA	0.684424	0.622716	0.986263	0.766023	0.791856	0.992783
AT1G14120	NA	3	1	3	NA	2.54239	10.7043	18.245	14	11	10	7	45.7256	43.1832	32.4789	14.2339	NA	0.467679	0.00106885	0.000391532	0.584626	0.0153014	0.0108302
AT1G14130	NA	3	1	3	NA	4.97659	0.688778	1.81091	14	11	10	7	13.2124	8.23577	7.54699	5.73608	NA	0.173519	0.40658	0.612564	0.281092	0.628725	0.757262
AT1G14140	NA	3	1	3	NA	2.95772	5.29606	0.25489	14	11	10	7	11.9644	9.00673	3.71066	3.45577	NA	0.39819	0.0213737	0.968276	0.519909	0.10303	0.982865
AT1G14150	NA	3	1	3	NA	46.4867	7.28444	5.0033	14	11	10	7	74.4378	27.9511	20.6666	15.6633	NA	4.47e-10	0.00695545	0.171555	1.32e-08	0.0508729	0.372731
AT1G14160	NA	3	1	3	NA	14.5001	0.0631993	2.1609	14	11	10	7	30.9276	16.4275	16.3643	14.2034	NA	0.00229777	0.801509	0.539692	0.00927531	0.901395	0.704275
AT1G05057	NA	3	1	3	NA	2.80462	2.85367	2.58665	14	11	10	7	20.4324	17.6278	14.7741	12.1874	NA	0.42274	0.0911654	0.459835	0.543501	0.257511	0.643487
AT1G14170	NA	3	1	3	NA	8.07574	8.52103	4.8983	14	11	10	7	24.2814	16.2057	7.68465	2.78635	NA	0.044472	0.00351067	0.179398	0.100129	0.0330298	0.381219
AT1G14180	NA	3	1	3	NA	4.22179	1.82064	10.5505	14	11	10	7	23.3263	19.1045	17.2838	6.73332	NA	0.238489	0.177237	0.0144223	0.357355	0.388237	0.0923582
AT1G14185	NA	3	1	3	NA	0.915948	0.120168	2.63035	14	11	10	7	17.4493	16.5333	16.4132	13.7828	NA	0.821578	0.728852	0.452193	0.870361	0.860862	0.637287
AT1G14190	NA	3	1	3	NA	2.93216	2.68491	4.49013	14	11	10	7	17.8951	14.9629	12.278	7.78789	NA	0.402203	0.101303	0.213172	0.523378	0.275136	0.419737
AT1G14200	NA	3	1	3	NA	5.79833	3.07531	6.24762	14	11	10	7	22.9338	17.1355	14.0602	7.81254	NA	0.121845	0.0794895	0.100165	0.216414	0.236927	0.276239
AT1G14205	NA	3	1	3	NA	4.0911	0.0409428	3.16685	14	11	10	7	22.3754	18.2843	18.2434	15.0765	NA	0.251793	0.839648	0.366608	0.371879	0.920286	0.567361
AT1G14210	NA	3	1	3	NA	25.7113	5.58223	7.46402	14	11	10	7	53.8647	28.1535	22.5712	15.1072	NA	1.1e-05	0.0181436	0.0584902	0.000102179	0.092414	0.207444
AT1G14230	NA	3	1	3	NA	20.6513	0.515096	3.01642	14	11	10	7	35.7974	15.1462	14.6311	11.6147	NA	0.000124374	0.472941	0.389101	0.000816686	0.682101	0.586349
AT1G14240	NA	3	1	3	NA	1.554	0.439938	4.78049	14	11	10	7	26.1863	24.6323	24.1924	19.4119	NA	0.669864	0.507152	0.188595	0.754224	0.709137	0.391127
AT1G14250	NA	3	1	3	NA	4.70125	0.653847	2.82325	14	11	10	7	18.9833	14.282	13.6282	10.8049	NA	0.195026	0.41874	0.419687	0.307075	0.639367	0.61069
AT1G14260	NA	3	1	3	NA	1.38703	3.31084	2.7685	14	11	10	7	11.1356	9.74856	6.43773	3.66923	NA	0.708578	0.0688244	0.428712	0.785058	0.216419	0.618661
AT1G14270	NA	3	1	3	NA	16.808	9.34981	3.49901	14	11	10	7	44.0632	27.2553	17.9055	14.4064	NA	0.000774002	0.00223009	0.32089	0.00379769	0.0245529	0.527793
AT1G14280	NA	3	1	3	NA	20.9977	7.94627	10.0379	14	11	10	7	53.7962	32.7986	24.8523	14.8144	NA	0.000105394	0.00481866	0.0182469	0.000709177	0.0400599	0.106033
AT1G14290	NA	3	1	3	NA	1.72265	10.0602	2.04755	14	11	10	7	27.4918	25.7691	15.7089	13.6614	NA	0.631909	0.00151506	0.562596	0.724485	0.0192668	0.721167
AT1G14300	NA	3	1	3	NA	14.2767	1.25484	30.2383	14	11	10	7	50.2413	35.9646	34.7097	4.47144	NA	0.00255167	0.26263	1.23e-06	0.0101189	0.492179	0.000226815
AT1G14310	NA	3	1	3	NA	14.4929	0.0512368	4.20762	14	11	10	7	24.9987	10.5058	10.4545	6.24692	NA	0.0023055	0.820925	0.2399	0.00929563	0.911112	0.448998
AT1G14320	NA	3	1	3	NA	7.21536	7.01547	12.71	14	11	10	7	41.618	34.4027	27.3872	14.6772	NA	0.0653412	0.00808084	0.00530767	0.134564	0.0558083	0.0517499
AT1G14330	NA	3	1	3	NA	12.6814	0.359187	1.31351	14	11	10	7	20.3999	7.71853	7.35934	6.04583	NA	0.00537879	0.548958	0.725928	0.0186068	0.740343	0.832502
AT1G14340	NA	3	1	3	NA	20.9126	0.945592	1.07229	14	11	10	7	39.4257	18.5131	17.5675	16.4952	NA	0.00010977	0.330844	0.783766	0.000733504	0.562401	0.869868
AT1G14345	NA	3	1	3	NA	3.21447	0.000462346	16.8073	14	11	10	7	34.5164	31.302	31.3015	14.4942	NA	0.359725	0.982845	0.000774238	0.483156	0.992624	0.0163912
AT1G14350	NA	3	1	3	NA	18.0657	43.0749	24.0204	14	11	10	7	98.8272	80.7615	37.6866	13.6662	NA	0.000426338	5.27e-11	2.47e-05	0.00232106	6.21e-08	0.00170943
AT1G14360	NA	3	1	3	NA	10.2079	2.08197	1.72494	14	11	10	7	20.6791	10.4713	8.3893	6.66436	NA	0.0168794	0.149047	0.631402	0.0469287	0.349452	0.769699
AT1G14370	NA	3	1	3	NA	16.9783	0.162514	0.469272	14	11	10	7	28.9787	12.0004	11.8379	11.3687	NA	0.000714056	0.686852	0.925588	0.00355286	0.835426	0.95633
AT1G14380	NA	3	1	3	NA	18.0464	0.00225032	4.38197	14	11	10	7	37.6168	19.5703	19.5681	15.1861	NA	0.000430256	0.962165	0.223063	0.00233777	0.982825	0.429916
AT1G14390	NA	3	1	3	NA	1.19369	0.0681392	6.08157	14	11	10	7	12.7351	11.5415	11.4733	5.39175	NA	0.754519	0.794066	0.107708	0.820622	0.897363	0.287824
AT1G14400	NA	3	1	3	NA	20.4494	8.5678	8.3258	14	11	10	7	52.3289	31.8795	23.3117	14.9859	NA	0.000136967	0.00342161	0.039737	0.00088621	0.0325821	0.165929
AT1G14410	NA	3	1	3	NA	8.45997	0.00206541	0.536316	14	11	10	7	20.4016	11.9417	11.9396	11.4033	NA	0.0374032	0.963751	0.910843	0.0874624	0.983594	0.947463
AT1G14430	NA	3	1	3	NA	6.80461	0.284282	1.92779	14	11	10	7	16.6384	9.83376	9.54948	7.62169	NA	0.0783932	0.593908	0.587528	0.154975	0.772223	0.739385
AT1G14440	NA	3	1	3	NA	7.11481	3.15813	1.87824	14	11	10	7	26.39	19.2752	16.1171	14.2388	NA	0.0683272	0.0755496	0.598059	0.13928	0.229735	0.747213
AT1G14450	NA	3	1	3	NA	0.568404	0.0314841	5.33286	14	11	10	7	12.3682	11.7998	11.7683	6.43546	NA	0.903626	0.859165	0.148984	0.930783	0.930521	0.344677
AT1G14453	NA	3	1	3	NA	4.18324	0.211702	3.94455	14	11	10	7	17.5676	13.3844	13.1727	9.22814	NA	0.242346	0.645436	0.267514	0.361347	0.807119	0.478105
AT1G14460	NA	3	1	3	NA	12.6631	11.1742	7.90546	14	11	10	7	45.826	33.1629	21.9887	14.0832	NA	0.00542488	0.000829408	0.0480065	0.0187389	0.0129198	0.186233
AT1G14470	NA	3	1	3	NA	3.24208	0.0374118	6.89667	14	11	10	7	27.8213	24.5792	24.5418	17.6451	NA	0.355785	0.846629	0.0752653	0.479534	0.924023	0.237349
AT1G14480	NA	3	1	3	NA	8.52651	4.28095	7.38356	14	11	10	7	30.3192	21.7927	17.5117	10.1282	NA	0.0362958	0.0385417	0.060627	0.0853591	0.149899	0.21114
AT1G14490	NA	3	1	3	NA	2.9274	2.28718	6.7994	14	11	10	7	27.258	24.3306	22.0434	15.244	NA	0.402955	0.130447	0.0785739	0.524034	0.321809	0.2429
AT1G14510	NA	3	1	3	NA	15.8377	6.83841	0.773903	14	11	10	7	34.3651	18.5274	11.689	10.9151	NA	0.00122424	0.0089218	0.855698	0.0055357	0.0595423	0.91539
AT1G14520	NA	3	1	3	NA	15.7637	0.0044224	0.314709	14	11	10	7	30.6125	14.8488	14.8444	14.5297	NA	0.00126776	0.946979	0.957239	0.00568254	0.974918	0.976665
AT1G14530	NA	3	1	3	NA	0.0736877	1.06187	10.0858	14	11	10	7	20.53	20.4563	19.3944	9.30855	NA	0.994796	0.302788	0.0178503	0.996017	0.535049	0.104588
AT1G14540	NA	3	1	3	NA	4.43609	1.74414	12.1281	14	11	10	7	33.1829	28.7468	27.0026	14.8745	NA	0.218063	0.186615	0.00695683	0.333772	0.399926	0.0606892
AT1G14550	NA	3	1	3	NA	3.80012	1.04175	6.63035	14	11	10	7	27.1071	23.307	22.2652	15.6349	NA	0.283872	0.307416	0.0846612	0.406276	0.539111	0.252271
AT1G14560	NA	3	1	3	NA	0.873189	3.55011	1.08029	14	11	10	7	19.954	19.0808	15.5307	14.4504	NA	0.831893	0.0595416	0.781834	0.878212	0.197868	0.86881
AT1G14570	NA	3	1	3	NA	13.5686	0.357314	0.511439	14	11	10	7	29.1338	15.5652	15.2079	14.6965	NA	0.00355529	0.550002	0.916371	0.0132985	0.740938	0.950603
AT1G14580	NA	3	1	3	NA	1.42726	0.0111643	0.933326	14	11	10	7	17.1044	15.6771	15.6659	14.7326	NA	0.699157	0.915851	0.817379	0.778087	0.95992	0.891235
AT1G14590	NA	3	1	3	NA	6.70086	5.20196	2.36701	14	11	10	7	25.3414	18.6405	13.4385	11.0715	NA	0.082069	0.0225614	0.499805	0.160744	0.106749	0.674215
AT1G14600	NA	3	1	3	NA	15.2525	5.76273	1.25974	14	11	10	7	36.5022	21.2497	15.487	14.2272	NA	0.00161311	0.0163696	0.738716	0.00694192	0.0866077	0.841165
AT1G14610	NA	3	1	3	NA	7.06827	6.15181	4.81219	14	11	10	7	23.4231	16.3549	10.2031	5.39087	NA	0.0697533	0.0131278	0.186078	0.141562	0.0750927	0.388307
AT1G14620	NA	3	1	3	NA	0.749097	0.23623	0.382494	14	11	10	7	6.15579	5.40669	5.17046	4.78797	NA	0.8616	0.626943	0.943835	0.90004	0.79491	0.96822
AT1G14630	NA	3	1	3	NA	1.08526	0.641946	3.65313	14	11	10	7	7.25789	6.17263	5.53068	1.87755	NA	0.780632	0.423007	0.301438	0.840023	0.642644	0.508533
AT1G14640	NA	3	1	3	NA	18.8007	1.93317	20.8372	14	11	10	7	47.9183	29.1176	27.1844	6.34728	NA	0.0003006	0.164412	0.0001138	0.00172841	0.370777	0.00482875
AT1G14642	NA	3	1	3	NA	1.34975	0.0438719	10.1037	14	11	10	7	26.5958	25.246	25.2022	15.0984	NA	0.717355	0.834092	0.0177047	0.792265	0.917827	0.104298
AT1G14650	NA	3	1	3	NA	35.3015	6.12047	16.3182	14	11	10	7	73.2709	37.9693	31.8489	15.5307	NA	1.05e-07	0.0133625	0.000975758	1.77e-06	0.0759096	0.0186838
AT1G14660	NA	3	1	3	NA	4.93604	0.448018	2.11046	14	11	10	7	12.1332	7.19716	6.74914	4.63869	NA	0.176541	0.503278	0.5498	0.284676	0.705829	0.711037
AT1G14670	NA	3	1	3	NA	27.199	27.3076	12.8175	14	11	10	7	81.1541	53.9551	26.6475	13.8301	NA	5.35e-06	1.74e-07	0.00504843	5.53e-05	4.01e-05	0.050191
AT1G14680	NA	3	1	3	NA	0.697572	0.669015	0.664009	14	11	10	7	10.1731	9.47549	8.80648	8.14247	NA	0.873775	0.413395	0.881635	0.909216	0.634826	0.930247
AT1G14685	NA	3	1	3	NA	50.2196	1.5212	19.6312	14	11	10	7	86.7736	36.554	35.0328	15.4016	NA	7.17e-11	0.217439	0.000202392	2.45e-09	0.437879	0.00709744
AT1G14687	NA	3	1	3	NA	1.29405	1.1322	0.568903	14	11	10	7	9.16407	7.87002	6.73782	6.16892	NA	0.730547	0.287307	0.903513	0.802614	0.517988	0.943214
AT1G14690	NA	3	1	3	NA	5.15202	5.8603	14.6141	14	11	10	7	40.965	35.8129	29.9526	15.3386	NA	0.160998	0.0154861	0.00217798	0.265542	0.0836014	0.0304201
AT1G14700	NA	3	1	3	NA	16.3038	5.12926	18.6037	14	11	10	7	55.1247	38.8209	33.6917	15.088	NA	0.000982429	0.0235258	0.000330136	0.00462669	0.109457	0.00990689
AT1G14710	NA	3	1	3	NA	31.0991	5.25137	5.25053	14	11	10	7	56.4436	25.3445	20.0932	14.8426	NA	8.1e-07	0.0219295	0.154345	1.06e-05	0.104764	0.351028
AT1G14720	NA	3	1	3	NA	2.9483	0.076622	5.53336	14	11	10	7	23.947	20.9987	20.9221	15.3887	NA	0.399666	0.781928	0.136657	0.521322	0.890658	0.328608
AT1G14730	NA	3	1	3	NA	34.7378	2.76499	0.128303	14	11	10	7	52.5501	17.8124	15.0474	14.9191	NA	1.38e-07	0.0963471	0.988237	2.23e-06	0.266436	0.993861
AT1G14740	NA	3	1	3	NA	12.9838	11.6358	21.6886	14	11	10	7	61.6718	48.688	37.0522	15.3636	NA	0.00467184	0.000646944	7.57e-05	0.0166054	0.0111138	0.00362688
AT1G14750	NA	3	1	3	NA	3.04266	0.508617	2.03625	14	11	10	7	7.16663	4.12397	3.61535	1.5791	NA	0.385095	0.475738	0.564917	0.508348	0.684321	0.722838
AT1G14760	NA	3	1	3	NA	10.2461	12.9499	1.36301	14	11	10	7	35.5601	25.314	12.3641	11.001	NA	0.0165859	0.000319936	0.714227	0.0462764	0.0071076	0.825015
AT1G14770	NA	3	1	3	NA	3.2265	0.751874	0.865105	14	11	10	7	8.28632	5.05982	4.30794	3.44284	NA	0.358004	0.385884	0.833839	0.481576	0.610932	0.901715
AT1G14780	NA	3	1	3	NA	20.5624	5.21143	5.77939	14	11	10	7	44.4119	23.8494	18.638	12.8586	NA	0.000129766	0.0224389	0.122851	0.000844775	0.106288	0.309109
AT1G14790	NA	3	1	3	NA	21.7604	0.191659	7.98641	14	11	10	7	45.6189	23.8585	23.6669	15.6805	NA	7.32e-05	0.66154	0.0462935	0.000519499	0.818333	0.182253
AT1G14810	NA	3	1	3	NA	22.7236	3.0588	5.15031	14	11	10	7	45.8498	23.1262	20.0674	14.9171	NA	4.61e-05	0.0803011	0.161116	0.000351137	0.238242	0.359776
AT1G14820	NA	3	1	3	NA	3.52457	0.00999191	7.11567	14	11	10	7	20.4449	16.9204	16.9104	9.79471	NA	0.317589	0.920376	0.0683011	0.441168	0.962089	0.225179
AT1G14830	NA	3	1	3	NA	6.50057	2.26099	12.9522	14	11	10	7	35.2	28.6994	26.4385	13.4863	NA	0.0896401	0.132669	0.0047412	0.17194	0.325501	0.0481058
AT1G14840	NA	3	1	3	NA	40.7919	0.524961	9.19453	14	11	10	7	57.7992	17.0072	16.4823	7.28774	NA	7.24e-09	0.468733	0.0268132	1.63e-07	0.678862	0.132047
AT1G14850	NA	3	1	3	NA	13.4414	0.812684	2.1787	14	11	10	7	26.8774	13.436	12.6233	10.4446	NA	0.00377314	0.367328	0.536157	0.0139607	0.595175	0.701517
AT1G14860	NA	3	1	3	NA	10.0531	2.92892	0.683823	14	11	10	7	22.375	12.3219	9.39301	8.70919	NA	0.0181201	0.0870059	0.877002	0.0494896	0.249651	0.927692
AT1G14870	NA	3	1	3	NA	3.12961	0.532609	3.18442	14	11	10	7	21.842	18.7124	18.1798	14.9954	NA	0.372071	0.465512	0.364055	0.495534	0.677062	0.565233
AT1G14890	NA	3	1	3	NA	1.53274	9.07893	3.58492	14	11	10	7	29.2885	27.7558	18.6769	15.0919	NA	0.674734	0.00258572	0.309914	0.757882	0.0272116	0.517282
AT1G14900	NA	3	1	3	NA	42.7613	3.10457	10.7421	14	11	10	7	71.3486	28.5873	25.4828	14.7407	NA	2.77e-09	0.0780728	0.0132056	6.89e-08	0.234616	0.0882428
AT1G14910	NA	3	1	3	NA	11.2569	0.0737969	17.0422	14	11	10	7	34.5755	23.3186	23.2448	6.20259	NA	0.0104147	0.785887	0.00069276	0.031841	0.892579	0.0152465
AT1G14920	NA	3	1	3	NA	16.6842	0.00167327	4.67062	14	11	10	7	36.4276	19.7434	19.7417	15.0711	NA	0.000820691	0.967371	0.197567	0.00398257	0.985071	0.402302
AT1G14930	NA	3	1	3	NA	3.42588	0.0685223	12.4827	14	11	10	7	26.7899	23.364	23.2955	10.8127	NA	0.330503	0.793501	0.00589986	0.454113	0.897049	0.0550688
AT1G14950	NA	3	1	3	NA	18.93	6.94172	7.55067	14	11	10	7	47.1053	28.1753	21.2336	13.6829	NA	0.000282665	0.00842081	0.0562707	0.00163918	0.0573098	0.202795
AT1G14970	NA	3	1	3	NA	2.84541	7.83062	3.66795	14	11	10	7	27.6776	24.8322	17.0016	13.3336	NA	0.416079	0.00513685	0.299623	0.536896	0.0416444	0.507084
AT1G14980	NA	3	1	3	NA	1.92624	1.51254	4.21692	14	11	10	7	18.7359	16.8096	15.2971	11.0802	NA	0.587856	0.218751	0.238973	0.68807	0.439325	0.448241
AT1G14990	NA	3	1	3	NA	0.0812183	9.98512	0.681571	14	11	10	7	16.781	16.6997	6.71462	6.03304	NA	0.993992	0.0015781	0.87753	0.995399	0.0197761	0.928007
AT1G15010	NA	3	1	3	NA	4.94307	25.8176	12.3651	14	11	10	7	60.4783	55.5353	29.7177	17.3525	NA	0.176014	3.75e-07	0.00623154	0.284021	6.53e-05	0.0570345
AT1G15020	NA	3	1	3	NA	3.99957	1.0804	4.79146	14	11	10	7	20.0925	16.0929	15.0125	10.2211	NA	0.261511	0.298607	0.18772	0.382161	0.53028	0.39019
AT1G15030	NA	3	1	3	NA	17.1021	0.153218	8.86335	14	11	10	7	31.1211	14.019	13.8658	5.0024	NA	0.000673374	0.695479	0.0311639	0.00337738	0.840518	0.143532
AT1G05143	NA	3	1	3	NA	0.863304	0.351978	1.38095	14	11	10	7	9.52505	8.66175	8.30977	6.92882	NA	0.834273	0.552996	0.710006	0.879719	0.742914	0.822063
AT1G15040	NA	3	1	3	NA	22.6018	0.426382	9.74191	14	11	10	7	47.5732	24.9714	24.545	14.8031	NA	4.89e-05	0.51377	0.0208923	0.000368565	0.713733	0.114803
AT1G15050	NA	3	1	3	NA	8.68883	0.212236	0.772105	14	11	10	7	10.9921	2.30331	2.09107	1.31897	NA	0.0337273	0.645021	0.856127	0.080599	0.806773	0.915513
AT1G15060	NA	3	1	3	NA	2.75127	0.0979535	3.48776	14	11	10	7	12.8344	10.0831	9.98518	6.49742	NA	0.431585	0.754299	0.322353	0.55143	0.876021	0.528884
AT1G15080	NA	3	1	3	NA	2.97112	1.98168	1.49556	14	11	10	7	9.09271	6.12158	4.13991	2.64434	NA	0.396099	0.159214	0.683294	0.517848	0.363643	0.803412
AT1G05153	NA	3	1	3	NA	4.6484	0.00116255	0.985147	14	11	10	7	13.6992	9.05078	9.04962	8.06447	NA	0.199429	0.9728	0.804846	0.312004	0.987643	0.883641
AT1G15085	NA	3	1	3	NA	14.3095	2.02422	1.238	14	11	10	7	22.5554	8.24587	6.22165	4.98365	NA	0.00251271	0.154808	0.743906	0.00999058	0.357778	0.844537
AT1G15100	NA	3	1	3	NA	22.0324	5.92308	8.36758	14	11	10	7	51.4625	29.4301	23.507	15.1394	NA	6.42e-05	0.0149438	0.0389955	0.000465371	0.0817608	0.164152
AT1G15110	NA	3	1	3	NA	32.2794	0.989533	13.7132	14	11	10	7	51.6792	19.3998	18.4103	4.69711	NA	4.57e-07	0.319857	0.00332274	6.4e-06	0.55078	0.0389907
AT1G15120	NA	3	1	3	NA	9.78934	5.2097	6.53427	14	11	10	7	35.427	25.6377	20.428	13.8937	NA	0.0204444	0.0224612	0.0883209	0.0543272	0.106342	0.257286
AT1G15125	NA	3	1	3	NA	2.2725	3.05159	8.26463	14	11	10	7	16.9443	14.6718	11.6202	3.35554	NA	0.51781	0.0806583	0.0408477	0.628123	0.238701	0.168747
AT1G15130	NA	3	1	3	NA	3.4964	0.0715616	7.26536	14	11	10	7	11.8583	8.36186	8.2903	1.02494	NA	0.321229	0.789076	0.0639041	0.445188	0.894439	0.217502
AT1G15140	NA	3	1	3	NA	22.8085	13.3497	8.00414	14	11	10	7	50.9624	28.1539	14.8042	6.80003	NA	4.43e-05	0.00025846	0.0459263	0.000338221	0.0062171	0.181481
AT1G15160	NA	3	1	3	NA	6.13111	0.112824	2.15195	14	11	10	7	12.7416	6.61045	6.49763	4.34568	NA	0.105403	0.736951	0.541475	0.194387	0.865974	0.705517
AT1G15165	NA	3	1	3	NA	3.68274	0.225049	0.254404	14	11	10	7	11.2672	7.58445	7.3594	7.10499	NA	0.297823	0.635219	0.968363	0.420765	0.800428	0.982865
AT1G15170	NA	3	1	3	NA	1.41473	0.453888	3.68688	14	11	10	7	14.8675	13.4527	12.9988	9.31195	NA	0.702085	0.500495	0.297321	0.780356	0.703724	0.505243
AT1G15175	NA	3	1	3	NA	2.32243	0.0232648	4.22713	14	11	10	7	14.8598	12.5374	12.5141	8.287	NA	0.508238	0.878771	0.23796	0.620127	0.940334	0.447106
AT1G15180	NA	3	1	3	NA	17.6357	0.399819	9.69878	14	11	10	7	37.4791	19.8434	19.4436	9.74482	NA	0.000522891	0.527183	0.021308	0.00273512	0.722947	0.115975
AT1G15190	NA	3	1	3	NA	5.32896	0.840372	2.84233	14	11	10	7	18.4744	13.1454	12.305	9.4627	NA	0.149234	0.35929	0.416579	0.251442	0.589107	0.608601
AT1G15200	NA	3	1	3	NA	50.9604	4.44055	10.978	14	11	10	7	82.1631	31.2027	26.7622	15.7842	NA	4.99e-11	0.035095	0.0118455	1.77e-09	0.141527	0.0826213
AT1G15210	NA	3	1	3	NA	6.00469	12.0457	9.23485	14	11	10	7	41.5182	35.5135	23.4679	14.233	NA	0.111382	0.000519126	0.026326	0.202025	0.00967819	0.130925
AT1G15215	NA	3	1	3	NA	0.998584	0.0268416	7.07726	14	11	10	7	18.1197	17.1211	17.0943	10.017	NA	0.801595	0.869862	0.0694755	0.855766	0.935994	0.227398
AT1G15220	NA	3	1	3	NA	5.5694	0.0608944	7.09362	14	11	10	7	22.8416	17.2722	17.2113	10.1177	NA	0.134546	0.805088	0.0689729	0.233614	0.903504	0.226443
AT1G15230	NA	3	1	3	NA	2.91577	2.56074	1.04939	14	11	10	7	21.4704	18.5546	15.9939	14.9445	NA	0.404795	0.109547	0.789303	0.525912	0.289186	0.873954
AT1G15240	NA	3	1	3	NA	21.5066	4.33248	3.39837	14	11	10	7	45.0429	23.5363	19.2038	15.8055	NA	8.26e-05	0.0373917	0.334185	0.000575819	0.147126	0.539373
AT1G15250	NA	3	1	3	NA	4.65687	0.0263602	1.85417	14	11	10	7	16.3888	11.7319	11.7056	9.85138	NA	0.198718	0.871024	0.603218	0.31112	0.936563	0.750794
AT1G15260	NA	3	1	3	NA	14.33	3.68499	7.53124	14	11	10	7	39.1049	24.7749	21.0899	13.5587	NA	0.00248875	0.0549045	0.0567613	0.00991389	0.188439	0.203937
AT1G15270	NA	3	1	3	NA	10.2024	0.0315804	9.34345	14	11	10	7	28.9962	18.7938	18.7622	9.41874	NA	0.0169218	0.858952	0.0250565	0.0469851	0.930452	0.12736
AT1G15280	NA	3	1	3	NA	19.2284	2.12768	0.819756	14	11	10	7	37.1591	17.9307	15.8031	14.9833	NA	0.000245222	0.144659	0.844736	0.00144759	0.343222	0.908774
AT1G15290	NA	3	1	3	NA	20.7644	9.92754	16.6377	14	11	10	7	62.5782	41.8138	31.8863	15.2486	NA	0.000117828	0.00162824	0.000838935	0.000780712	0.0201545	0.0171798
AT1G15310	NA	3	1	3	NA	19.0121	2.88311	4.79819	14	11	10	7	36.9111	17.899	15.0158	10.2177	NA	0.000271828	0.0895131	0.187185	0.0015848	0.254703	0.389631
AT1G15330	NA	3	1	3	NA	1.64898	0.47659	1.53762	14	11	10	7	19.0003	17.3513	16.8747	15.3371	NA	0.648336	0.489971	0.673615	0.737657	0.694821	0.797468
AT1G15340	NA	3	1	3	NA	10.8105	11.7363	4.72896	14	11	10	7	42.5647	31.7542	20.0179	15.2889	NA	0.0127961	0.00061292	0.192754	0.0376275	0.0106763	0.39596
AT1G15350	NA	3	1	3	NA	7.65518	3.07359	8.91102	14	11	10	7	34.494	26.8388	23.7652	14.8542	NA	0.0537024	0.0795735	0.0304977	0.115908	0.237044	0.141996
AT1G15370	NA	3	1	3	NA	9.74589	0.705462	1.81768	14	11	10	7	20.8043	11.0584	10.353	8.53528	NA	0.0208544	0.400954	0.611095	0.0552024	0.624555	0.756285
AT1G15380	NA	3	1	3	NA	33.8282	5.77796	8.36581	14	11	10	7	63.0658	29.2376	23.4597	15.0939	NA	2.15e-07	0.0162284	0.0390267	3.28e-06	0.0861574	0.164251
AT1G15385	NA	3	1	3	NA	0.661002	0.0965224	4.21033	14	11	10	7	20.7429	20.0819	19.9854	15.7751	NA	0.882336	0.756044	0.23963	0.915431	0.876754	0.448784
AT1G15390	NA	3	1	3	NA	5.30287	7.35751	0.995085	14	11	10	7	22.9452	17.6423	10.2848	9.28971	NA	0.150916	0.00667831	0.802441	0.253611	0.0495929	0.882606
AT1G15400	NA	3	1	3	NA	28.2273	4.45211	16.3051	14	11	10	7	63.4651	35.2378	30.7857	14.4805	NA	3.25e-06	0.0348581	0.00098179	3.59e-05	0.140974	0.0187317
AT1G15410	NA	3	1	3	NA	12.3163	0.422869	2.46344	14	11	10	7	21.3376	9.02125	8.59838	6.13495	NA	0.00637455	0.515509	0.481935	0.0213687	0.71496	0.66111
AT1G15415	NA	3	1	3	NA	3.71615	1.8115	1.88149	14	11	10	7	13.261	9.54489	7.73338	5.85189	NA	0.293792	0.178328	0.597364	0.416548	0.389567	0.746521
AT1G15420	NA	3	1	3	NA	7.34298	1.49612	11.258	14	11	10	7	29.4492	22.1063	20.6101	9.35217	NA	0.0617333	0.22127	0.0104097	0.128886	0.442832	0.0765499
AT1G15430	NA	3	1	3	NA	13.9436	0.172199	2.63375	14	11	10	7	24.2582	10.3145	10.1423	7.50856	NA	0.00298287	0.678165	0.451603	0.0115315	0.829563	0.636896
AT1G15440	NA	3	1	3	NA	16.05	6.90281	12.02	14	11	10	7	49.8241	33.7742	26.8714	14.8513	NA	0.00110754	0.00860605	0.00731484	0.00510593	0.0581484	0.0623259
AT1G15460	NA	3	1	3	NA	11.738	6.04594	3.7137	14	11	10	7	27.8716	16.1336	10.0877	6.37399	NA	0.00833669	0.0139383	0.294085	0.0266326	0.0779839	0.502285
AT1G15470	NA	3	1	3	NA	2.61779	0.176026	8.91729	14	11	10	7	16.3107	13.6929	13.5169	4.59962	NA	0.45438	0.674811	0.030411	0.57259	0.827225	0.141958
AT1G15480	NA	3	1	3	NA	2.13065	0.696879	0.99353	14	11	10	7	7.22195	5.0913	4.39442	3.40089	NA	0.545737	0.403834	0.802817	0.652928	0.626767	0.882708
AT1G15490	NA	3	1	3	NA	15.2916	3.13329	4.16267	14	11	10	7	31.3641	16.0725	12.9392	8.77649	NA	0.00158365	0.0767087	0.244426	0.00684154	0.232029	0.453963
AT1G15500	NA	3	1	3	NA	26.7895	6.17401	6.32064	14	11	10	7	54.0675	27.278	21.104	14.7834	NA	6.52e-06	0.012964	0.097011	6.54e-05	0.0744974	0.271019
AT1G15510	NA	3	1	3	NA	6.66962	0.141132	9.26492	14	11	10	7	23.5589	16.8893	16.7482	7.48327	NA	0.0832077	0.707158	0.0259683	0.16243	0.847484	0.12997
AT1G15520	NA	3	1	3	NA	6.26098	0.284283	1.59982	14	11	10	7	25.6721	19.4111	19.1268	17.527	NA	0.0995809	0.593908	0.65943	0.18631	0.772223	0.78904
AT1G15530	NA	3	1	3	NA	7.3148	1.61183	6.74916	14	11	10	7	24.396	17.0812	15.4694	8.7202	NA	0.062513	0.204235	0.0803377	0.130193	0.421667	0.245486
AT1G15550	NA	3	1	3	NA	4.71161	0.690046	5.45976	14	11	10	7	24.1537	19.4421	18.7521	13.2923	NA	0.194174	0.406149	0.141065	0.306131	0.628509	0.334284
AT1G15570	NA	3	1	3	NA	22.0718	13.7256	2.13553	14	11	10	7	51.452	29.3802	15.6547	13.5191	NA	6.3e-05	0.000211557	0.544758	0.000457764	0.00543863	0.707925
AT1G15580	NA	3	1	3	NA	4.2918	7.80038	12.7098	14	11	10	7	33.0204	28.7286	20.9283	8.2185	NA	0.23163	0.00522353	0.00530821	0.349819	0.0420419	0.0517499
AT1G15625	NA	3	1	3	NA	3.73884	1.3833	7.23957	14	11	10	7	25.7047	21.9658	20.5825	13.343	NA	0.291081	0.23954	0.0646414	0.413663	0.464547	0.218869
AT1G15640	NA	3	1	3	NA	8.33842	12.5244	6.94525	14	11	10	7	40.1186	31.7802	19.2558	12.3106	NA	0.0395117	0.000401673	0.0736636	0.0912761	0.00825764	0.234591
AT1G15660	NA	3	1	3	NA	5.06387	0.556522	8.21915	14	11	10	7	29.327	24.2631	23.7066	15.4874	NA	0.16718	0.455665	0.0416932	0.273489	0.669162	0.1706
AT1G15670	NA	3	1	3	NA	6.44521	2.03908	9.66793	14	11	10	7	33.1518	26.7066	24.6675	14.9995	NA	0.0918484	0.153302	0.0216103	0.175302	0.355538	0.117094
AT1G15690	NA	3	1	3	NA	33.4722	4.45618	4.83282	14	11	10	7	57.745	24.2728	19.8167	14.9838	NA	2.56e-07	0.0347752	0.184456	3.82e-06	0.140711	0.386365
AT1G15710	NA	3	1	3	NA	3.57789	1.98467	3.49742	14	11	10	7	23.2115	19.6336	17.649	14.1515	NA	0.3108	0.1589	0.321096	0.434441	0.363277	0.527887
AT1G15730	NA	3	1	3	NA	20.6795	0.918588	2.36156	14	11	10	7	27.2591	6.57961	5.66102	3.29946	NA	0.000122706	0.337846	0.500831	0.000806484	0.56844	0.675115
AT1G15740	NA	3	1	3	NA	15.271	4.32156	3.30716	14	11	10	7	38.0226	22.7516	18.43	15.1228	NA	0.00159912	0.0376324	0.346647	0.00689291	0.147826	0.55032
AT1G15750	NA	3	1	3	NA	10.4373	0.0154132	10.4587	14	11	10	7	35.9785	25.5412	25.5258	15.0671	NA	0.0151922	0.901197	0.0150439	0.0431136	0.952133	0.0945905
AT1G15760	NA	3	1	3	NA	4.05376	3.26351	21.9788	14	11	10	7	37.6983	33.6446	30.3811	8.40223	NA	0.255718	0.0708375	6.59e-05	0.375861	0.220786	0.00330506
AT1G15772	NA	3	1	3	NA	0.893825	1.96777	8.16546	14	11	10	7	16.4505	15.5567	13.5889	5.42349	NA	0.826918	0.160685	0.0427132	0.874571	0.365546	0.173403
AT1G15780	NA	3	1	3	NA	1.79087	1.75438	10.9991	14	11	10	7	20.2437	18.4529	16.6985	5.69942	NA	0.616924	0.185327	0.011731	0.712347	0.398415	0.0821184
AT1G15790	NA	3	1	3	NA	11.1178	3.18015	2.28168	14	11	10	7	32.1523	21.0345	17.8544	15.5727	NA	0.0111059	0.0745381	0.51604	0.0334737	0.22754	0.686672
AT1G15800	NA	3	1	3	NA	9.29694	3.02805	7.51882	14	11	10	7	35.3036	26.0067	22.9787	15.4598	NA	0.0255927	0.0818362	0.0570769	0.065148	0.241138	0.204724
AT1G15810	NA	3	1	3	NA	2.36144	3.3342	0.752015	14	11	10	7	12.3638	10.0024	6.66817	5.91616	NA	0.500853	0.0678534	0.860906	0.613959	0.214483	0.918069
AT1G15820	NA	3	1	3	NA	51.4891	6.51405	12.2362	14	11	10	7	85.2673	33.7782	27.2642	15.028	NA	3.85e-11	0.0107025	0.00661634	1.39e-09	0.0660265	0.059129
AT1G05207	NA	3	1	3	NA	3.38139	0.585515	0.970598	14	11	10	7	19.4627	16.0813	15.4958	14.5252	NA	0.336475	0.444159	0.808366	0.460291	0.65957	0.884994
AT1G15830	NA	3	1	3	NA	13.5887	3.91201	12.9971	14	11	10	7	38.8343	25.2456	21.3336	8.33649	NA	0.00352205	0.0479422	0.00464278	0.0131951	0.172009	0.0476542
AT1G15825	NA	3	1	3	NA	0.830288	2.14024	3.08121	14	11	10	7	9.61701	8.78672	6.64649	3.56527	NA	0.84221	0.14348	0.379272	0.885666	0.34164	0.577141
AT1G15840	NA	3	1	3	NA	26.1207	0.000255155	3.4493	14	11	10	7	44.7862	18.6655	18.6653	15.216	NA	9e-06	0.987255	0.327397	8.6e-05	0.994643	0.533284
AT1G15860	NA	3	1	3	NA	2.94237	0.626463	6.94033	14	11	10	7	17.5011	14.5587	13.9323	6.99194	NA	0.400596	0.428656	0.0738242	0.522214	0.647839	0.234809
AT1G15870	NA	3	1	3	NA	0.858057	0.120271	7.18749	14	11	10	7	19.1285	18.2704	18.1502	10.9627	NA	0.835536	0.728741	0.0661558	0.880787	0.860808	0.221433
AT1G15880	NA	3	1	3	NA	0.555796	17.9366	11.8723	14	11	10	7	45.1396	44.5838	26.6472	14.7749	NA	0.906473	2.28e-05	0.00783357	0.93299	0.00119054	0.0645927
AT1G15885	NA	3	1	3	NA	5.49113	0.0270632	3.98938	14	11	10	7	16.0872	10.5961	10.569	6.57962	NA	0.13917	0.86933	0.262613	0.239351	0.935652	0.473171
AT1G15890	NA	3	1	3	NA	6.13336	1.87065	8.63483	14	11	10	7	32.54	26.4067	24.536	15.9012	NA	0.105299	0.1714	0.0345615	0.194297	0.380566	0.152349
AT1G15900	NA	3	1	3	NA	12.7939	1.97487	5.69489	14	11	10	7	26.2077	13.4137	11.4389	5.74399	NA	0.00510407	0.159932	0.127436	0.0178369	0.364695	0.315408
AT1G15910	NA	3	1	3	NA	11.6544	6.72129	6.84181	14	11	10	7	30.976	19.3216	12.6003	5.75853	NA	0.00866597	0.00952688	0.0771144	0.0274414	0.0617545	0.240097
AT1G15920	NA	3	1	3	NA	10.9329	0.801211	0.904332	14	11	10	7	26.9151	15.9822	15.181	14.2767	NA	0.0120945	0.370731	0.824382	0.0359228	0.598132	0.895458
AT1G15930	NA	3	1	3	NA	12.1132	0.00453106	3.30468	14	11	10	7	30.5095	18.3962	18.3917	15.087	NA	0.00700514	0.946332	0.346991	0.0231029	0.974664	0.550618
AT1G15940	NA	3	1	3	NA	15.0906	16.74	20.0967	14	11	10	7	67.7455	52.6549	35.9149	15.8181	NA	0.00174084	4.29e-05	0.000162084	0.00739117	0.00181533	0.00608113
AT1G15950	NA	3	1	3	NA	8.63883	8.06793	5.55664	14	11	10	7	37.713	29.0742	21.0063	15.4497	NA	0.034499	0.00450555	0.13529	0.0819999	0.038616	0.326841
AT1G05213	NA	3	1	3	NA	9.11041	1.24489	2.38179	14	11	10	7	13.8302	4.71976	3.47487	1.09309	NA	0.0278584	0.26453	0.497034	0.0696247	0.494008	0.67196
AT1G15960	NA	3	1	3	NA	4.22665	0.205849	1.32166	14	11	10	7	12.5679	8.34125	8.1354	6.81373	NA	0.238007	0.65004	0.723995	0.356884	0.810583	0.831409
AT1G15970	NA	3	1	3	NA	11.1676	2.00588	2.91343	14	11	10	7	23.3987	12.231	10.2252	7.31173	NA	0.0108531	0.156691	0.405166	0.0328651	0.36048	0.599359
AT1G15980	NA	3	1	3	NA	22.0316	7.47999	6.19475	14	11	10	7	51.7271	29.6954	22.2154	16.0207	NA	6.42e-05	0.00623884	0.10251	0.00046539	0.0472553	0.279827
AT1G16000	NA	3	1	3	NA	2.66582	0.166978	6.16649	14	11	10	7	22.9837	20.3179	20.1509	13.9844	NA	0.446067	0.682812	0.103785	0.565001	0.832543	0.281862
AT1G16010	NA	3	1	3	NA	2.95873	0.153842	1.09099	14	11	10	7	15.116	12.1573	12.0034	10.9125	NA	0.398032	0.69489	0.77925	0.519742	0.840308	0.866676
AT1G16020	NA	3	1	3	NA	9.10207	13.8953	4.41228	14	11	10	7	40.4559	31.3538	17.4585	13.0462	NA	0.0279641	0.000193277	0.22025	0.069856	0.00508124	0.427242
AT1G16022	NA	3	1	3	NA	0.014672	0.721874	0.582713	14	11	10	7	7.78711	7.77244	7.05057	6.46786	NA	0.999529	0.39553	0.900378	0.999666	0.619532	0.941866
AT1G16030	NA	3	1	3	NA	28.5082	5.4953	9.69457	14	11	10	7	58.2757	29.7675	24.2722	14.5776	NA	2.84e-06	0.0190676	0.0213491	3.21e-05	0.0953425	0.116139
AT1G16040	NA	3	1	3	NA	0.808999	4.02013	1.33474	14	11	10	7	14.0591	13.2501	9.23001	7.89526	NA	0.847313	0.0449601	0.7209	0.889182	0.165397	0.829426
AT1G16060	NA	3	1	3	NA	1.15053	0.422846	0.99111	14	11	10	7	11.4886	10.3381	9.91526	8.92415	NA	0.764892	0.51552	0.803403	0.828353	0.71496	0.883122
AT1G16070	NA	3	1	3	NA	8.90041	0.27578	2.786	14	11	10	7	23.7172	14.8168	14.541	11.755	NA	0.0306448	0.599481	0.425809	0.074955	0.775996	0.615716
AT1G16080	NA	3	1	3	NA	11.3516	0.472964	3.34586	14	11	10	7	24.2862	12.9346	12.4616	9.11579	NA	0.00996883	0.491627	0.341311	0.0306698	0.6961	0.545723
AT1G16090	NA	3	1	3	NA	11.4716	0.337994	2.35998	14	11	10	7	25.4986	14.027	13.689	11.329	NA	0.0094308	0.560989	0.501127	0.0293034	0.748265	0.675428
AT1G16110	NA	3	1	3	NA	9.16588	7.40842	11.0137	14	11	10	7	39.0609	29.895	22.4866	11.4728	NA	0.0271648	0.00649194	0.0116518	0.0683097	0.0486345	0.0818274
AT1G16120	NA	3	1	3	NA	10.4753	0.0933909	3.61242	14	11	10	7	29.2787	18.8034	18.71	15.0975	NA	0.0149295	0.75991	0.306471	0.0425445	0.878836	0.513985
AT1G16130	NA	3	1	3	NA	8.64267	0.39481	1.57383	14	11	10	7	25.5199	16.8772	16.4824	14.9086	NA	0.0344391	0.529782	0.665339	0.0818941	0.725105	0.792401
AT1G16150	NA	3	1	3	NA	12.9723	0.0662047	5.35262	14	11	10	7	30.8529	17.8806	17.8144	12.4618	NA	0.00469686	0.796945	0.147724	0.0166776	0.898448	0.343143
AT1G16160	NA	3	1	3	NA	2.14629	5.57007	3.70105	14	11	10	7	24.3692	22.223	16.6529	12.9518	NA	0.542606	0.01827	0.295607	0.650354	0.0928867	0.503662
AT1G16170	NA	3	1	3	NA	5.39379	4.6585	13.021	14	11	10	7	34.8492	29.4554	24.7969	11.7759	NA	0.145131	0.0309002	0.00459135	0.24615	0.130835	0.0472857
AT1G16180	NA	3	1	3	NA	24.1867	1.28281	7.05402	14	11	10	7	48.1252	23.9385	22.6557	15.6016	NA	2.28e-05	0.257378	0.0701956	0.000190962	0.485869	0.228556
AT1G16190	NA	3	1	3	NA	4.59114	0.482661	4.86662	14	11	10	7	19.7861	15.195	14.7123	9.84569	NA	0.204303	0.487219	0.181829	0.318012	0.69305	0.383543
AT1G16210	NA	3	1	3	NA	0.92361	4.6966	1.27196	14	11	10	7	16.6373	15.7137	11.0171	9.74514	NA	0.819727	0.0302224	0.735802	0.868871	0.128752	0.838996
AT1G16220	NA	3	1	3	NA	1.73359	0.207884	1.73628	14	11	10	7	10.7709	9.03732	8.82944	7.09316	NA	0.629491	0.648431	0.628898	0.722493	0.809433	0.768184
AT1G16240	NA	3	1	3	NA	8.60973	8.94076	6.30045	14	11	10	7	39.0918	30.4821	21.5413	15.2409	NA	0.034956	0.00278877	0.0978734	0.0829004	0.0285552	0.272397
AT1G16250	NA	3	1	3	NA	8.82117	0.0396312	3.59859	14	11	10	7	27.5904	18.7692	18.7296	15.131	NA	0.0317654	0.842203	0.308198	0.0770187	0.921943	0.51554
AT1G16260	NA	3	1	3	NA	6.03175	5.29258	6.28741	14	11	10	7	23.7865	17.7547	12.4622	6.17475	NA	0.110076	0.0214165	0.0984342	0.200443	0.103173	0.273185
AT1G16270	NA	3	1	3	NA	4.29029	0.755864	3.5494	14	11	10	7	13.7698	9.47949	8.72363	5.17423	NA	0.231776	0.384626	0.314412	0.34994	0.609974	0.521709
AT1G16280	NA	3	1	3	NA	2.99426	0.0207889	5.15292	14	11	10	7	22.0983	19.1041	19.0833	13.9304	NA	0.392511	0.885356	0.160936	0.514807	0.944078	0.359628
AT1G16300	NA	3	1	3	NA	3.37728	10.2982	7.27568	14	11	10	7	31.0876	27.7104	17.4122	10.1365	NA	0.337031	0.00133161	0.0636112	0.460887	0.0177199	0.216939
AT1G16310	NA	3	1	3	NA	1.88749	0.000429231	2.60182	14	11	10	7	19.346	17.4585	17.4581	14.8563	NA	0.596084	0.983471	0.457171	0.695551	0.992877	0.641163
AT1G16320	NA	3	1	3	NA	2.81592	0.765532	5.92096	14	11	10	7	24.47	21.6541	20.8885	14.9676	NA	0.420886	0.381603	0.11552	0.541533	0.607651	0.299178
AT1G16330	NA	3	1	3	NA	6.09884	1.71796	3.85417	14	11	10	7	20.3763	14.2775	12.5595	8.70536	NA	0.106899	0.189956	0.277648	0.196311	0.404188	0.487107
AT1G16340	NA	3	1	3	NA	15.4543	0.0535358	5.07153	14	11	10	7	26.4965	11.0422	10.9887	5.91715	NA	0.00146684	0.817021	0.166634	0.00642055	0.909058	0.3662
AT1G16350	NA	3	1	3	NA	0.725326	0.589084	3.76773	14	11	10	7	11.2088	10.4835	9.89439	6.12666	NA	0.867231	0.442773	0.287662	0.904048	0.658617	0.496303
AT1G16360	NA	3	1	3	NA	2.46957	0.0107987	7.15773	14	11	10	7	24.9279	22.4584	22.4476	15.2898	NA	0.480816	0.917235	0.0670367	0.596166	0.960564	0.2229
AT1G16370	NA	3	1	3	NA	16.4795	16.6662	8.1005	14	11	10	7	53.3104	36.8309	20.1647	12.0642	NA	0.000904133	4.46e-05	0.0439796	0.00431349	0.00186354	0.176718
AT1G16390	NA	3	1	3	NA	18.4479	23.1054	7.14769	14	11	10	7	61.866	43.418	20.3127	13.165	NA	0.000355526	1.53e-06	0.0673364	0.00198914	0.000184084	0.223322
AT1G16430	NA	3	1	3	NA	1.1753	1.531	10.944	14	11	10	7	18.2227	17.0474	15.5164	4.57248	NA	0.758934	0.215963	0.0120328	0.824072	0.436161	0.083344
AT1G16445	NA	3	1	3	NA	4.09528	0.718569	10.2153	14	11	10	7	27.3341	23.2388	22.5203	12.305	NA	0.251357	0.396614	0.016822	0.371417	0.62036	0.101189
AT1G16460	NA	3	1	3	NA	16.313	0.0673003	1.59524	14	11	10	7	33.0614	16.7485	16.6812	15.0859	NA	0.000978153	0.795309	0.66047	0.00461167	0.898064	0.789509
AT1G16470	NA	3	1	3	NA	5.90089	1.12383	4.50926	14	11	10	7	17.0509	11.15	10.0261	5.51686	NA	0.116533	0.289094	0.211466	0.209291	0.52009	0.417895
AT1G16480	NA	3	1	3	NA	3.23904	1.768	1.25512	14	11	10	7	15.8722	12.6331	10.8651	9.61002	NA	0.356218	0.183629	0.739816	0.47986	0.396302	0.841873
AT1G16500	NA	3	1	3	NA	6.57555	0.0260055	3.02827	14	11	10	7	18.2681	11.6926	11.6666	8.6383	NA	0.08673	0.871887	0.387287	0.167461	0.936808	0.584942
AT1G16510	NA	3	1	3	NA	2.6925	0.258757	15.8876	14	11	10	7	34.3271	31.6346	31.3758	15.4883	NA	0.441503	0.610975	0.00119579	0.56076	0.783987	0.0209496
AT1G16515	NA	3	1	3	NA	14.3663	1.28531	4.32276	14	11	10	7	24.7851	10.4189	9.13354	4.81079	NA	0.0024467	0.256914	0.228656	0.00977575	0.485499	0.43653
AT1G16520	NA	3	1	3	NA	11.6458	1.92778	11.1127	14	11	10	7	30.9931	19.3473	17.4195	6.30682	NA	0.00870028	0.165001	0.0111318	0.0275213	0.371621	0.0797071
AT1G16530	NA	3	1	3	NA	3.69497	0.00669691	4.75754	14	11	10	7	15.4497	11.7547	11.748	6.99048	NA	0.296342	0.934778	0.190437	0.419453	0.968608	0.393026
AT1G16540	NA	3	1	3	NA	3.64884	0.497398	4.45273	14	11	10	7	23.4792	19.8303	19.3329	14.8802	NA	0.301965	0.480646	0.216546	0.425114	0.687356	0.423432
AT1G16560	NA	3	1	3	NA	8.71823	0.599699	2.43033	14	11	10	7	22.1376	13.4194	12.8197	10.3893	NA	0.0332815	0.438693	0.488013	0.0797582	0.655324	0.665247
AT1G16570	NA	3	1	3	NA	2.63772	2.65016	6.54948	14	11	10	7	17.4432	14.8054	12.1553	5.60579	NA	0.450914	0.10354	0.0877314	0.569474	0.279052	0.256237
AT1G16590	NA	3	1	3	NA	0.824186	0.110589	3.03794	14	11	10	7	15.0196	14.1954	14.0848	11.0469	NA	0.843674	0.739474	0.385812	0.886679	0.867545	0.583545
AT1G16610	NA	3	1	3	NA	0.970392	0.100277	16.1867	14	11	10	7	18.2606	17.2902	17.1899	1.00318	NA	0.808416	0.751497	0.00103827	0.860623	0.87438	0.0192898
AT1G16630	NA	3	1	3	NA	4.897	8.26825	21.6743	14	11	10	7	37.8733	32.9763	24.7081	3.0338	NA	0.179497	0.00403443	7.62e-05	0.288304	0.0362382	0.00362688
AT1G16650	NA	3	1	3	NA	2.96966	1.61452	0.788278	14	11	10	7	12.5578	9.58814	7.97362	7.18534	NA	0.396327	0.203857	0.852269	0.518082	0.421578	0.913089
AT1G16670	NA	3	1	3	NA	7.07316	0.912397	5.55085	14	11	10	7	17.3116	10.2384	9.32605	3.7752	NA	0.069602	0.339479	0.135629	0.141349	0.5699	0.327292
AT1G16680	NA	3	1	3	NA	1.23999	2.06837	2.54181	14	11	10	7	21.1058	19.8658	17.7975	15.2557	NA	0.74343	0.150382	0.467783	0.812183	0.351156	0.649891
AT1G16690	NA	3	1	3	NA	6.21762	0.000513515	0.348747	14	11	10	7	20.9641	14.7465	14.746	14.3972	NA	0.10149	0.981921	0.950614	0.188828	0.992162	0.972713
AT1G16700	NA	3	1	3	NA	6.76479	0.989849	1.1005	14	11	10	7	17.5204	10.7556	9.76572	8.66522	NA	0.0797847	0.319779	0.776953	0.157181	0.55073	0.865293
AT1G16710	NA	3	1	3	NA	1.63823	1.68286	1.89743	14	11	10	7	20.3594	18.7211	17.0383	15.1409	NA	0.650754	0.194545	0.593965	0.739417	0.410408	0.743856
AT1G16720	NA	3	1	3	NA	32.1865	5.28814	28.5974	14	11	10	7	82.1714	49.9849	44.6967	16.0994	NA	4.78e-07	0.0214711	2.72e-06	6.64e-06	0.103319	0.000374608
AT1G16730	NA	3	1	3	NA	1.709	0.610081	5.77594	14	11	10	7	19.5232	17.8142	17.2041	11.4282	NA	0.634935	0.434757	0.123035	0.726964	0.65232	0.309389
AT1G16740	NA	3	1	3	NA	8.33239	5.03153	6.99818	14	11	10	7	33.5714	25.2391	20.2075	13.2093	NA	0.0396192	0.0248899	0.0719557	0.091425	0.113452	0.231515
AT1G16750	NA	3	1	3	NA	9.05853	1.81846	8.90281	14	11	10	7	33.6705	24.612	22.7935	13.8907	NA	0.0285228	0.177497	0.0306113	0.0709176	0.388466	0.142112
AT1G16770	NA	3	1	3	NA	7.43046	0.13049	4.05846	14	11	10	7	18.2351	10.8046	10.6741	6.61568	NA	0.0593725	0.717924	0.255221	0.125112	0.854059	0.466409
AT1G16780	NA	3	1	3	NA	12.1562	5.78076	8.08989	14	11	10	7	34.9836	22.8274	17.0466	8.95674	NA	0.00686688	0.0162026	0.04419	0.0227176	0.0860675	0.177247
AT1G16800	NA	3	1	3	NA	12.3389	1.63283	3.58534	14	11	10	7	27.0958	14.7569	13.1241	9.53871	NA	0.00630804	0.201311	0.309861	0.021196	0.4184	0.517282
AT1G16810	NA	3	1	3	NA	59.6885	51.5999	35.0577	14	11	10	7	162.718	103.03	51.4299	16.3722	NA	6.85e-13	6.8e-13	1.18e-07	3.41e-11	1.6e-09	3.99e-05
AT1G16820	NA	3	1	3	NA	2.30725	0.252161	4.79848	14	11	10	7	13.1708	10.8636	10.6114	5.81294	NA	0.511133	0.615558	0.187163	0.622765	0.78707	0.389631
AT1G16825	NA	3	1	3	NA	2.10631	0.237049	7.96606	14	11	10	7	12.6606	10.5543	10.3172	2.35114	NA	0.550637	0.626345	0.0467183	0.657048	0.794484	0.183212
AT1G16830	NA	3	1	3	NA	8.79076	0.158125	5.84922	14	11	10	7	22.6218	13.831	13.6729	7.82366	NA	0.0322061	0.690889	0.119181	0.0777875	0.837786	0.304203
AT1G16840	NA	3	1	3	NA	1.90975	13.6691	2.6437	14	11	10	7	21.408	19.4982	5.82907	3.18537	NA	0.591348	0.000218008	0.44988	0.691453	0.00557259	0.635815
AT1G16850	NA	3	1	3	NA	1.9553	0.25745	11.5824	14	11	10	7	21.5766	19.6213	19.3639	7.7815	NA	0.581735	0.611877	0.0089597	0.683205	0.784256	0.0702732
AT1G16860	NA	3	1	3	NA	10.4135	5.52564	12.6709	14	11	10	7	42.6489	32.2354	26.7098	14.0389	NA	0.0153594	0.0187397	0.00540528	0.0434896	0.0943033	0.0523942
AT1G16870	NA	3	1	3	NA	12.2616	3.1054	1.2993	14	11	10	7	19.9296	7.66801	4.56261	3.26331	NA	0.00653879	0.0780332	0.729298	0.0218193	0.234564	0.834683
AT1G16880	NA	3	1	3	NA	63.358	1.6797	30.1038	14	11	10	7	110.207	46.8491	45.1694	15.0656	NA	1.13e-13	0.194964	1.31e-06	6.58e-12	0.41094	0.000235963
AT1G16890	NA	3	1	3	NA	13.8447	16.4512	9.21384	14	11	10	7	55.5615	41.7168	25.2657	16.0518	NA	0.00312435	4.99e-05	0.0265788	0.011978	0.00201731	0.131505
AT1G05277	NA	3	1	3	NA	2.9592	0.289748	3.48198	14	11	10	7	17.6969	14.7377	14.448	10.966	NA	0.397959	0.590382	0.323106	0.519703	0.769666	0.529544
AT1G16900	NA	3	1	3	NA	2.74767	0.57005	0.686162	14	11	10	7	19.1373	16.3896	15.8196	15.1334	NA	0.432187	0.450239	0.876454	0.551901	0.665061	0.927377
AT1G16910	NA	3	1	3	NA	1.93887	9.69229	5.73742	14	11	10	7	30.8605	28.9216	19.2294	13.4919	NA	0.585191	0.00185042	0.125108	0.68582	0.0217686	0.312453
AT1G16916	NA	3	1	3	NA	7.23416	0.587089	1.75952	14	11	10	7	25.0413	17.8072	17.2201	15.4606	NA	0.0647971	0.443547	0.623783	0.133703	0.659197	0.764761
AT1G16920	NA	3	1	3	NA	23.4745	9.34694	7.65536	14	11	10	7	54.6324	31.1579	21.811	14.1556	NA	3.22e-05	0.00223359	0.0536981	0.00025665	0.0245787	0.197651
AT1G16930	NA	3	1	3	NA	6.34249	2.48003	7.39824	14	11	10	7	28.488	22.1455	19.6655	12.2673	NA	0.0960855	0.1153	0.0602316	0.181495	0.298536	0.210549
AT1G16960	NA	3	1	3	NA	12.2559	4.52626	12.367	14	11	10	7	38.7056	26.4498	21.9235	9.55651	NA	0.00655615	0.0333784	0.00622609	0.0218642	0.136948	0.0570102
AT1G16970	NA	3	1	3	NA	8.35765	0.949273	0.635729	14	11	10	7	17.9472	9.58956	8.64028	8.00456	NA	0.0391706	0.329904	0.888206	0.0906955	0.561702	0.934507
AT1G17020	NA	3	1	3	NA	18.6772	6.43932	6.85368	14	11	10	7	47.0539	28.3767	21.9374	15.0837	NA	0.000318801	0.0111621	0.0767106	0.00181496	0.0678787	0.239267
AT1G17030	NA	3	1	3	NA	14.8808	3.65003	8.88866	14	11	10	7	39.2323	24.3515	20.7015	11.8128	NA	0.00192143	0.0560681	0.0308085	0.00800886	0.190479	0.142715
AT1G17040	NA	3	1	3	NA	0.95129	0.445255	4.2416	14	11	10	7	18.9659	18.0146	17.5694	13.3278	NA	0.813036	0.504597	0.23653	0.863764	0.707102	0.445628
AT1G17050	NA	3	1	3	NA	34.1023	0.00689132	2.27232	14	11	10	7	45.3027	11.2004	11.1935	8.92122	NA	1.89e-07	0.93384	0.517844	2.92e-06	0.968062	0.687819
AT1G17060	NA	3	1	3	NA	5.87471	11.2497	1.90843	14	11	10	7	26.1745	20.2998	9.05007	7.14164	NA	0.117867	0.000796338	0.591629	0.21109	0.0125796	0.742239
AT1G17065	NA	3	1	3	NA	6.31923	1.50924	1.42374	14	11	10	7	12.0661	5.74682	4.23759	2.81385	NA	0.097071	0.219256	0.69998	0.182803	0.440213	0.814902
AT1G17070	NA	3	1	3	NA	20.3596	2.20114	7.3858	14	11	10	7	31.3224	10.9628	8.76166	1.37586	NA	0.000142965	0.137909	0.0605664	0.000919124	0.333091	0.211036
AT1G17080	NA	3	1	3	NA	11.5594	0.90735	9.24911	14	11	10	7	35.9903	24.4309	23.5235	14.2744	NA	0.00905529	0.340818	0.0261558	0.0284239	0.570761	0.130539
AT1G17090	NA	3	1	3	NA	0.833314	1.07457	2.60089	14	11	10	7	19.4406	18.6073	17.5327	14.9318	NA	0.841483	0.299916	0.457333	0.885297	0.531891	0.641252
AT1G17100	NA	3	1	3	NA	12.5921	3.03704	4.50817	14	11	10	7	34.5198	21.9277	18.8907	14.3825	NA	0.00560706	0.0813844	0.211563	0.0192273	0.240146	0.417968
AT1G17110	NA	3	1	3	NA	4.99788	3.4368	2.78249	14	11	10	7	15.5827	10.5848	7.14803	4.36554	NA	0.171952	0.0637591	0.426391	0.279059	0.206099	0.616276
AT1G17120	NA	3	1	3	NA	18.4873	3.99888	2.28974	14	11	10	7	33.56	15.0727	11.0738	8.78409	NA	0.000348935	0.0455306	0.51449	0.0019621	0.166634	0.685814
AT1G17130	NA	3	1	3	NA	2.99432	2.20114	2.41306	14	11	10	7	15.9804	12.9861	10.7849	8.37188	NA	0.392501	0.137908	0.491209	0.514807	0.333091	0.66753
AT1G17140	NA	3	1	3	NA	4.89712	1.73711	3.5777	14	11	10	7	25.2172	20.3201	18.583	15.0053	NA	0.179487	0.187506	0.310823	0.288304	0.401158	0.518063
AT1G17145	NA	3	1	3	NA	5.49247	6.55888	5.83947	14	11	10	7	33.1755	27.6831	21.1242	15.2847	NA	0.13909	0.0104362	0.119687	0.239263	0.0649807	0.304969
AT1G17147	NA	3	1	3	NA	23.8643	1.7826	26.3279	14	11	10	7	62.1323	38.268	36.4854	10.1575	NA	2.67e-05	0.181831	8.14e-06	0.000217823	0.393822	0.000767774
AT1G17160	NA	3	1	3	NA	1.71655	0.0202415	2.23856	14	11	10	7	16.1761	14.4595	14.4393	12.2007	NA	0.63326	0.886865	0.524394	0.725858	0.94466	0.692344
AT1G17170	NA	3	1	3	NA	63.6127	0.154243	4.81941	14	11	10	7	83.8934	20.2807	20.1265	15.3071	NA	9.93e-14	0.694513	0.185509	5.9e-12	0.840171	0.387529
AT1G17180	NA	3	1	3	NA	3.44314	9.27356	6.28735	14	11	10	7	29.9979	26.5547	17.2812	10.9938	NA	0.328212	0.00232486	0.098437	0.452019	0.0251654	0.273185
AT1G17190	NA	3	1	3	NA	17.4332	2.73286	7.0055	14	11	10	7	43.1663	25.7331	23.0002	15.9947	NA	0.000575583	0.0983032	0.0717225	0.0029683	0.269772	0.231152
AT1G17200	NA	3	1	3	NA	36.9903	0.0058306	12.1084	14	11	10	7	63.2321	26.2418	26.236	14.1276	NA	4.62e-08	0.939134	0.00702106	8.54e-07	0.971087	0.0610428
AT1G17210	NA	3	1	3	NA	6.18126	0.860408	2.37627	14	11	10	7	24.6563	18.475	17.6146	15.2383	NA	0.103117	0.353624	0.498067	0.191085	0.583158	0.672683
AT1G17220	NA	3	1	3	NA	21.818	0.216244	8.87086	14	11	10	7	46.2606	24.4425	24.2263	15.3554	NA	7.12e-05	0.641917	0.0310581	0.000507899	0.804567	0.143263
AT1G17240	NA	3	1	3	NA	13.3993	0.18148	3.12089	14	11	10	7	20.6046	7.20531	7.02383	3.90294	NA	0.00384805	0.670104	0.373359	0.0141638	0.824027	0.572299
AT1G17255	NA	3	1	3	NA	5.76569	7.82121	0.997905	14	11	10	7	19.3946	13.629	5.80776	4.80985	NA	0.123584	0.00516367	0.801759	0.218787	0.0417605	0.882334
AT1G17260	NA	3	1	3	NA	7.02469	5.6067	0.445166	14	11	10	7	26.5007	19.476	13.8693	13.4242	NA	0.0711148	0.0178919	0.930762	0.143747	0.0916451	0.959751
AT1G17270	NA	3	1	3	NA	3.01549	6.53907	2.58013	14	11	10	7	16.7295	13.714	7.17494	4.59481	NA	0.389243	0.010553	0.460983	0.512008	0.0654743	0.644538
AT1G17280	NA	3	1	3	NA	13.1234	0.125289	3.10209	14	11	10	7	21.9198	8.79639	8.6711	5.56901	NA	0.00437711	0.723368	0.376151	0.0157158	0.857181	0.575054
AT1G17290	NA	3	1	3	NA	14.4871	6.99557	4.46081	14	11	10	7	37.1002	22.6131	15.6175	11.1567	NA	0.00231178	0.00817115	0.215813	0.00931206	0.0562151	0.422621
AT1G17310	NA	3	1	3	NA	0.230265	7.58964	1.67492	14	11	10	7	18.0625	17.8322	10.2426	8.56765	NA	0.972562	0.00587046	0.642524	0.980604	0.045295	0.777094
AT1G17330	NA	3	1	3	NA	4.15875	0.209566	4.86269	14	11	10	7	18.6382	14.4794	14.2699	9.40719	NA	0.244824	0.647108	0.182132	0.364147	0.808437	0.383878
AT1G17340	NA	3	1	3	NA	20.993	0.394373	7.76114	14	11	10	7	41.1751	20.1821	19.7878	12.0266	NA	0.00010563	0.53001	0.051215	0.000710313	0.725277	0.192519
AT1G17345	NA	3	1	3	NA	6.30783	0.127015	1.61987	14	11	10	7	22.4844	16.1766	16.0495	14.4297	NA	0.0975574	0.721548	0.654892	0.18352	0.856124	0.78559
AT1G17350	NA	3	1	3	NA	1.1875	3.68262	3.90474	14	11	10	7	12.6388	11.4513	7.76868	3.86394	NA	0.756004	0.0549824	0.271936	0.821689	0.188602	0.482068
AT1G17360	NA	3	1	3	NA	18.218	0.79322	7.0915	14	11	10	7	41.0771	22.8591	22.0659	14.9744	NA	0.00039658	0.373128	0.0690378	0.00218043	0.599991	0.226511
AT1G17370	NA	3	1	3	NA	4.90411	3.65649	2.63763	14	11	10	7	25.8915	20.9874	17.3309	14.6933	NA	0.178955	0.0558511	0.450931	0.287651	0.190107	0.63659
AT1G17380	NA	3	1	3	NA	2.0989	0.585642	0.144629	14	11	10	7	7.75309	5.65419	5.06854	4.92392	NA	0.552135	0.444109	0.98599	0.658433	0.659543	0.99271
AT1G17400	NA	3	1	3	NA	13.4896	0.00544168	1.66978	14	11	10	7	24.3489	10.8593	10.8538	9.18406	NA	0.00368904	0.941195	0.643673	0.0137022	0.972124	0.777863
AT1G17410	NA	3	1	3	NA	12.5794	3.98284	3.04945	14	11	10	7	27.9674	15.3881	11.4052	8.35577	NA	0.00564049	0.0459659	0.384063	0.0193263	0.167764	0.582081
AT1G17420	NA	3	1	3	NA	1.71156	0.646149	4.30261	14	11	10	7	22.2265	20.515	19.8688	15.5662	NA	0.634366	0.421493	0.230588	0.726557	0.641543	0.438794
AT1G17430	NA	3	1	3	NA	2.57962	0.676317	2.63439	14	11	10	7	9.47897	6.89935	6.22303	3.58864	NA	0.461073	0.410858	0.451492	0.578619	0.632245	0.636807
AT1G17440	NA	3	1	3	NA	11.6766	3.30701	12.7494	14	11	10	7	42.5016	30.825	27.518	14.7686	NA	0.00857724	0.0689848	0.00521115	0.027201	0.216795	0.0511799
AT1G17450	NA	3	1	3	NA	2.43472	2.0873	2.83731	14	11	10	7	22.1997	19.765	17.6777	14.8404	NA	0.487205	0.148528	0.417396	0.601942	0.348542	0.609251
AT1G17455	NA	3	1	3	NA	2.49652	1.10655	2.01714	14	11	10	7	17.5586	15.0621	13.9555	11.9384	NA	0.47592	0.292833	0.568857	0.592068	0.523744	0.725921
AT1G17460	NA	3	1	3	NA	6.55879	0.939466	3.80105	14	11	10	7	26.4285	19.8697	18.9302	15.1292	NA	0.0873724	0.332415	0.283765	0.168502	0.563706	0.492381
AT1G17470	NA	3	1	3	NA	15.5717	0.698834	3.89292	14	11	10	7	25.5347	9.963	9.26416	5.37124	NA	0.00138788	0.403176	0.273261	0.00613573	0.626333	0.483222
AT1G17480	NA	3	1	3	NA	2.52043	3.77493	1.48028	14	11	10	7	19.7818	17.2614	13.4864	12.0062	NA	0.47161	0.0520259	0.68683	0.58823	0.181513	0.805739
AT1G17490	NA	3	1	3	NA	5.80557	0.627342	0.565316	14	11	10	7	9.92662	4.12105	3.49371	2.92839	NA	0.121463	0.428332	0.904324	0.215882	0.647672	0.943829
AT1G17500	NA	3	1	3	NA	24.079	20.0394	8.01177	14	11	10	7	66.7917	42.7127	22.6733	14.6615	NA	2.4e-05	7.59e-06	0.045769	0.000199541	0.000568726	0.18115
AT1G17510	NA	3	1	3	NA	0.509022	1.03611	0.765698	14	11	10	7	10.3205	9.81151	8.7754	8.0097	NA	0.916905	0.308727	0.857653	0.940624	0.54038	0.916258
AT1G17520	NA	3	1	3	NA	11.4738	5.74655	14.3958	14	11	10	7	46.5253	35.0515	29.3049	14.9091	NA	0.0094213	0.0165211	0.00241302	0.0292825	0.0871413	0.0322897
AT1G17530	NA	3	1	3	NA	21.9884	19.0325	22.4596	14	11	10	7	75.3359	53.3475	34.315	11.8554	NA	6.56e-05	1.29e-05	5.23e-05	0.000474149	0.000806648	0.00291424
AT1G17550	NA	3	1	3	NA	50.5713	0.0289164	3.40723	14	11	10	7	61.7524	11.181	11.1521	7.7449	NA	6.04e-11	0.864972	0.332995	2.08e-09	0.933383	0.538247
AT1G17560	NA	3	1	3	NA	6.34752	0.204311	2.53008	14	11	10	7	13.2469	6.89941	6.6951	4.16502	NA	0.095874	0.651264	0.46988	0.181224	0.811536	0.651652
AT1G17580	NA	3	1	3	NA	1.79371	0.393088	2.55879	14	11	10	7	19.9179	18.1242	17.7311	15.1723	NA	0.616305	0.530681	0.46476	0.712098	0.725773	0.647691
AT1G17590	NA	3	1	3	NA	2.93958	2.17475	2.68297	14	11	10	7	16.1196	13.18	11.0053	8.32231	NA	0.401036	0.140292	0.443128	0.522499	0.336929	0.630713
AT1G17600	NA	3	1	3	NA	10.501	0.356438	1.5054	14	11	10	7	22.2697	11.7687	11.4123	9.90687	NA	0.0147543	0.550491	0.681024	0.0421358	0.740998	0.801987
AT1G17620	NA	3	1	3	NA	10.3452	9.82364	14.1285	14	11	10	7	48.401	38.0557	28.2321	14.1036	NA	0.0158483	0.00172283	0.00273535	0.0445938	0.0208679	0.034523
AT1G17630	NA	3	1	3	NA	1.84882	2.80446	0.844305	14	11	10	7	8.26544	6.41662	3.61216	2.76785	NA	0.604369	0.0940023	0.838843	0.702091	0.262415	0.90485
AT1G17640	NA	3	1	3	NA	50.6089	0.000930321	8.37646	14	11	10	7	74.0384	23.4295	23.4286	15.0521	NA	5.93e-11	0.975667	0.0388397	2.05e-09	0.988858	0.163594
AT1G17650	NA	3	1	3	NA	26.3945	20.1924	12.4927	14	11	10	7	71.3732	44.9786	24.7862	12.2935	NA	7.89e-06	7e-06	0.00587264	7.69e-05	0.000542246	0.0549841
AT1G17665	NA	3	1	3	NA	10.7698	2.94111	1.19362	14	11	10	7	26.4487	15.6789	12.7378	11.5441	NA	0.0130378	0.0863512	0.754534	0.0381852	0.24864	0.851409
AT1G17680	NA	3	1	3	NA	8.62595	0.130702	5.09711	14	11	10	7	29.3427	20.7168	20.5861	15.489	NA	0.0347005	0.717705	0.164823	0.0823682	0.853905	0.363921
AT1G17690	NA	3	1	3	NA	4.27849	2.07089	6.35393	14	11	10	7	25.0269	20.7484	18.6775	12.3236	NA	0.23292	0.150133	0.0956047	0.351268	0.350927	0.268972
AT1G17700	NA	3	1	3	NA	1.76939	2.70048	3.48766	14	11	10	7	23.4537	21.6843	18.9838	15.4962	NA	0.621618	0.100318	0.322366	0.716189	0.27318	0.528884
AT1G17720	NA	3	1	3	NA	5.90723	2.45723	1.28058	14	11	10	7	21.6969	15.7897	13.3325	12.0519	NA	0.116212	0.116985	0.733749	0.208909	0.300734	0.837438
AT1G17730	NA	3	1	3	NA	3.60923	2.32303	10.1434	14	11	10	7	19.8728	16.2636	13.9405	3.79714	NA	0.306869	0.127471	0.0173857	0.430221	0.317012	0.103304
AT1G17745	NA	3	1	3	NA	14.9351	0.0322844	0.382084	14	11	10	7	29.0603	14.1252	14.0929	13.7108	NA	0.00187296	0.857405	0.943918	0.00783917	0.929852	0.96822
AT1G17750	NA	3	1	3	NA	3.02424	2.11406	10.6396	14	11	10	7	31.1172	28.093	25.9789	15.3393	NA	0.387904	0.145952	0.0138433	0.510911	0.3449	0.0901088
AT1G17760	NA	3	1	3	NA	11.7698	0.0437305	1.63753	14	11	10	7	21.4298	9.66005	9.61632	7.97879	NA	0.00821493	0.834356	0.650911	0.0263155	0.917842	0.78336
AT1G17780	NA	3	1	3	NA	12.9711	3.6038	3.77388	14	11	10	7	36.1324	23.1613	19.5575	15.7836	NA	0.00469961	0.0576478	0.286939	0.0166818	0.193933	0.495452
AT1G17790	NA	3	1	3	NA	9.00522	1.23129	2.9322	14	11	10	7	15.3151	6.30992	5.07863	2.14642	NA	0.0292215	0.267156	0.402196	0.072231	0.49693	0.596933
AT1G17810	NA	3	1	3	NA	25.8965	3.445	2.00487	14	11	10	7	45.1166	19.22	15.775	13.7701	NA	1e-05	0.0634436	0.571397	9.46e-05	0.205405	0.727756
AT1G17830	NA	3	1	3	NA	2.00542	0.265156	3.18738	14	11	10	7	10.3432	8.33779	8.07263	4.88525	NA	0.571282	0.6066	0.363628	0.674212	0.781226	0.565032
AT1G17840	NA	3	1	3	NA	12.9743	3.28919	12.3342	14	11	10	7	43.4687	30.4944	27.2052	14.871	NA	0.00469254	0.0697372	0.00632184	0.0166678	0.218562	0.0574407
AT1G17850	NA	3	1	3	NA	7.85263	5.27884	0.338822	14	11	10	7	26.8572	19.0046	13.7257	13.3869	NA	0.0491577	0.0215861	0.952569	0.10813	0.10366	0.973962
AT1G17860	NA	3	1	3	NA	1.86736	0.182442	4.35833	14	11	10	7	21.1077	19.2404	19.0579	14.6996	NA	0.600388	0.669283	0.225281	0.698921	0.823564	0.432852
AT1G17870	NA	3	1	3	NA	4.83896	0.371543	2.32269	14	11	10	7	15.9583	11.1193	10.7478	8.42507	NA	0.183977	0.542164	0.508187	0.293588	0.735129	0.680855
AT1G17880	NA	3	1	3	NA	19.3165	1.92261	3.13679	14	11	10	7	39.1175	19.8011	17.8785	14.7417	NA	0.000235147	0.165569	0.371013	0.00139627	0.372425	0.570571
AT1G17890	NA	3	1	3	NA	11.7534	18.259	16.4475	14	11	10	7	59.9695	48.2162	29.9571	13.5097	NA	0.00827754	1.93e-05	0.000917914	0.0264841	0.00105975	0.0180654
AT1G17920	NA	3	1	3	NA	17.7336	6.46155	3.29108	14	11	10	7	41.1137	23.3801	16.9186	13.6275	NA	0.000499136	0.0110233	0.348886	0.00263425	0.0673398	0.552669
AT1G17930	NA	3	1	3	NA	2.96294	0.257791	7.22341	14	11	10	7	25.3763	22.4134	22.1556	14.9322	NA	0.397374	0.611642	0.0651076	0.5191	0.784131	0.219746
AT1G17940	NA	3	1	3	NA	32.3002	7.59341	8.70067	14	11	10	7	63.4953	31.1951	23.6017	14.901	NA	4.52e-07	0.00585819	0.033547	6.34e-06	0.0452448	0.149902
AT1G17950	NA	3	1	3	NA	19.4378	0.185848	0.760398	14	11	10	7	32.2374	12.7996	12.6138	11.8534	NA	0.000221934	0.666395	0.858914	0.00133273	0.821704	0.916936
AT1G17960	NA	3	1	3	NA	91.9434	0.921138	9.64308	14	11	10	7	117.866	25.9229	25.0017	15.3587	NA	8.38e-20	0.337176	0.0218569	1.03e-17	0.568023	0.117904
AT1G17970	NA	3	1	3	NA	7.68069	0.752831	3.20321	14	11	10	7	23.7841	16.1034	15.3506	12.1474	NA	0.0530931	0.385581	0.361343	0.114965	0.610756	0.563487
AT1G17980	NA	3	1	3	NA	3.408	2.14727	7.05551	14	11	10	7	17.5801	14.1721	12.0248	4.96931	NA	0.332892	0.142824	0.0701492	0.456572	0.340835	0.228475
AT1G18030	NA	3	1	3	NA	5.84778	0.0516429	1.80328	14	11	10	7	16.6415	10.7937	10.7421	8.93878	NA	0.119255	0.820229	0.61422	0.212969	0.910907	0.757877
AT1G18040	NA	3	1	3	NA	3.62098	0.206017	6.36823	14	11	10	7	25.9286	22.3076	22.1016	15.7334	NA	0.305408	0.649907	0.0950065	0.428852	0.810465	0.268146
AT1G18060	NA	3	1	3	NA	16.1822	4.13143	1.52717	14	11	10	7	37.0561	20.8738	16.7424	15.2152	NA	0.00104048	0.0420939	0.676015	0.00485375	0.158767	0.799287
AT1G18070	NA	3	1	3	NA	7.94915	7.96265	10.6442	14	11	10	7	41.8394	33.8902	25.9276	15.2833	NA	0.0470743	0.00477524	0.0138138	0.104546	0.0398393	0.0900378
AT1G18075	NA	3	1	3	NA	9.22249	1.3832	2.98026	14	11	10	7	25.1233	15.9008	14.5176	11.5373	NA	0.0264744	0.239557	0.394678	0.0669226	0.464547	0.591241
AT1G18080	NA	3	1	3	NA	13.2889	1.6766	3.00079	14	11	10	7	32.8552	19.5663	17.8897	14.8889	NA	0.0040518	0.195377	0.391504	0.0147525	0.411425	0.588296
AT1G18090	NA	3	1	3	NA	20.9099	0.916848	2.85118	14	11	10	7	35.9882	15.0782	14.1614	11.3102	NA	0.000109908	0.338304	0.415144	0.000733967	0.568881	0.607679
AT1G18100	NA	3	1	3	NA	7.68687	1.55638	7.15761	14	11	10	7	24.7738	17.0869	15.5305	8.37293	NA	0.0529466	0.212196	0.0670403	0.114729	0.431221	0.2229
AT1G18140	NA	3	1	3	NA	4.11947	2.10874	0.975491	14	11	10	7	25.2688	21.1493	19.0406	18.0651	NA	0.248849	0.14646	0.807182	0.368712	0.345714	0.884662
AT1G18150	NA	3	1	3	NA	2.26824	9.30825	12.6467	14	11	10	7	35.3022	33.034	23.7257	11.079	NA	0.518632	0.00228124	0.0054664	0.628868	0.0248965	0.0528361
AT1G18160	NA	3	1	3	NA	4.07897	0.166341	2.76287	14	11	10	7	22.1313	18.0523	17.886	15.1231	NA	0.253062	0.683384	0.429648	0.373233	0.832855	0.619464
AT1G18170	NA	3	1	3	NA	12.2897	4.05384	0.691542	14	11	10	7	26.3524	14.0627	10.0088	9.31729	NA	0.00645374	0.0440709	0.875191	0.0215762	0.163511	0.926642
AT1G18180	NA	3	1	3	NA	5.0759	1.4177	24.7368	14	11	10	7	39.7956	34.7197	33.302	8.56514	NA	0.166323	0.233783	1.75e-05	0.272404	0.457743	0.00134233
AT1G18190	NA	3	1	3	NA	0.335746	1.99917	3.1453	14	11	10	7	13.1899	12.8541	10.8549	7.70964	NA	0.953171	0.157385	0.36976	0.967305	0.361099	0.569857
AT1G18197	NA	3	1	3	NA	6.09694	0.508923	0.762392	14	11	10	7	21.5593	15.4624	14.9535	14.1911	NA	0.106988	0.475606	0.858439	0.196406	0.684284	0.916643
AT1G18200	NA	3	1	3	NA	31.3812	0.355534	3.81519	14	11	10	7	45.1323	13.7511	13.3956	9.58042	NA	7.07e-07	0.550997	0.282125	9.4e-06	0.741231	0.491223
AT1G18210	NA	3	1	3	NA	5.87058	3.06172	6.21309	14	11	10	7	28.9602	23.0896	20.0279	13.8148	NA	0.118079	0.0801569	0.101691	0.211353	0.238114	0.278779
AT1G05397	NA	3	1	3	NA	1.41829	0.0610659	0.537749	14	11	10	7	14.9976	13.5793	13.5182	12.9805	NA	0.701253	0.804819	0.910523	0.779718	0.903346	0.947401
AT1G18250	NA	3	1	3	NA	1.99601	0.300611	17.8391	14	11	10	7	25.0918	23.0958	22.7952	4.95607	NA	0.573235	0.5835	0.000474766	0.675878	0.765019	0.0121357
AT1G18260	NA	3	1	3	NA	3.78895	0.228258	6.12983	14	11	10	7	25.4181	21.6291	21.4009	15.2711	NA	0.285174	0.632819	0.105462	0.407754	0.798952	0.284603
AT1G18265	NA	3	1	3	NA	4.23042	6.29637	1.64246	14	11	10	7	28.9933	24.7629	18.4665	16.824	NA	0.237634	0.0120986	0.649801	0.356502	0.0713207	0.782283
AT1G18270	NA	3	1	3	NA	2.27714	0.0104308	1.64299	14	11	10	7	18.9535	16.6763	16.6659	15.0229	NA	0.516914	0.918652	0.649682	0.627494	0.961394	0.782229
AT1G18280	NA	3	1	3	NA	9.35343	1.58241	5.41281	14	11	10	7	27.2262	17.8728	16.2904	10.8775	NA	0.0249429	0.208414	0.143947	0.0637807	0.426508	0.338167
AT1G18290	NA	3	1	3	NA	0.575832	1.72288	8.72667	14	11	10	7	17.6581	17.0823	15.3594	6.63276	NA	0.901942	0.189323	0.0331546	0.929469	0.403474	0.148838
AT1G18300	NA	3	1	3	NA	25.3054	4.20418	2.4337	14	11	10	7	43.2914	17.986	13.7818	11.3481	NA	1.33e-05	0.0403245	0.487393	0.000120748	0.154316	0.665001
AT1G18320	NA	3	1	3	NA	2.53539	3.41837	4.88217	14	11	10	7	15.2029	12.6675	9.24917	4.367	NA	0.46893	0.0644745	0.180632	0.585809	0.207665	0.382519
AT1G18330	NA	3	1	3	NA	3.73629	7.60069	9.75265	14	11	10	7	36.3181	32.5818	24.9811	15.2284	NA	0.291385	0.0058346	0.0207901	0.414011	0.0451447	0.114597
AT1G18335	NA	3	1	3	NA	0.773524	3.24347	2.68869	14	11	10	7	15.4448	14.6713	11.4278	8.73911	NA	0.855789	0.0717088	0.442152	0.895198	0.222365	0.629789
AT1G18340	NA	3	1	3	NA	25.1928	3.13692	3.59132	14	11	10	7	47.0727	21.8799	18.7429	15.1516	NA	1.41e-05	0.0765382	0.30911	0.000126662	0.231692	0.516587
AT1G18360	NA	3	1	3	NA	0.778019	8.09696	6.48936	14	11	10	7	25.9047	25.1267	17.0297	10.5403	NA	0.854717	0.00443396	0.0900832	0.894562	0.0382871	0.26017
AT1G18370	NA	3	1	3	NA	8.84716	1.06908	2.89336	14	11	10	7	27.0097	18.1626	17.0935	14.2001	NA	0.0313936	0.301153	0.408361	0.0763114	0.533284	0.601652
AT1G18390	NA	3	1	3	NA	11.14	1.20919	17.2206	14	11	10	7	43.5627	32.4227	31.2136	13.993	NA	0.0109925	0.271492	0.00063663	0.0331792	0.501135	0.0145704
AT1G18400	NA	3	1	3	NA	12.9604	2.53079	12.4265	14	11	10	7	42.3722	29.4118	26.881	14.4545	NA	0.00472301	0.111644	0.00605621	0.0167368	0.292132	0.0560107
AT1G18415	NA	3	1	3	NA	1.44756	0.645587	0.879398	14	11	10	7	15.979	14.5314	13.8859	13.0065	NA	0.694426	0.421695	0.830396	0.774236	0.641753	0.899367
AT1G18440	NA	3	1	3	NA	8.65631	6.02882	8.97229	14	11	10	7	25.924	17.2677	11.2388	2.26654	NA	0.0342272	0.0140741	0.0296616	0.0814726	0.0784335	0.139782
AT1G18450	NA	3	1	3	NA	19.0161	13.0893	20.2208	14	11	10	7	68.7036	49.6875	36.5982	16.3774	NA	0.000271312	0.000296995	0.000152764	0.00158223	0.00675352	0.00589282
AT1G18460	NA	3	1	3	NA	2.01579	1.43724	0.95592	14	11	10	7	19.3141	17.2983	15.8611	14.9052	NA	0.569137	0.230586	0.811916	0.672575	0.453941	0.888014
AT1G18470	NA	3	1	3	NA	26.9141	2.20208	4.28618	14	11	10	7	48.5316	21.6175	19.4154	15.1293	NA	6.14e-06	0.137824	0.232174	6.21e-05	0.333077	0.440748
AT1G18480	NA	3	1	3	NA	4.16035	3.37662	8.08263	14	11	10	7	19.516	15.3556	11.979	3.89637	NA	0.244661	0.0661273	0.0443345	0.364032	0.211162	0.177505
AT1G18485	NA	3	1	3	NA	15.7471	8.73299	6.7273	14	11	10	7	46.3004	30.5533	21.8203	15.093	NA	0.00127772	0.00312503	0.0811166	0.00572143	0.0307063	0.246579
AT1G18490	NA	3	1	3	NA	5.26002	0.037182	2.39409	14	11	10	7	17.5394	12.2794	12.2422	9.84811	NA	0.153718	0.847095	0.494735	0.256753	0.924361	0.670347
AT1G18500	NA	3	1	3	NA	4.70621	0.367951	3.54796	14	11	10	7	23.8053	19.0991	18.7312	15.1832	NA	0.194618	0.544123	0.314595	0.306557	0.736629	0.52189
AT1G18540	NA	3	1	3	NA	7.71416	2.0366	8.00328	14	11	10	7	32.3822	24.668	22.6314	14.6282	NA	0.0523036	0.153553	0.0459439	0.113603	0.355924	0.181492
AT1G18550	NA	3	1	3	NA	1.94566	7.96597	6.45398	14	11	10	7	30.7233	28.7777	20.8117	14.3577	NA	0.583762	0.0047665	0.0914951	0.684827	0.0397993	0.262496
AT1G18560	NA	3	1	3	NA	3.02565	1.87e-05	3.69962	14	11	10	7	11.4193	8.39362	8.3936	4.69398	NA	0.387687	0.99655	0.29578	0.510722	0.998385	0.503795
AT1G18570	NA	3	1	3	NA	23.0328	0.0265045	1.70796	14	11	10	7	39.382	16.3491	16.3226	14.6147	NA	3.98e-05	0.870674	0.635166	0.000308024	0.936346	0.772201
AT1G18580	NA	3	1	3	NA	8.43797	6.00951	7.55604	14	11	10	7	36.1467	27.7087	21.6992	14.1432	NA	0.0377764	0.0142289	0.056136	0.0882183	0.0790058	0.202617
AT1G18590	NA	3	1	3	NA	0.484726	1.33546	3.05145	14	11	10	7	18.0915	17.6068	16.2713	13.2199	NA	0.922234	0.247837	0.38376	0.944518	0.474565	0.581727
AT1G18600	NA	3	1	3	NA	5.57436	2.17394	9.50608	14	11	10	7	28.5501	22.9757	20.8018	11.2957	NA	0.134258	0.140366	0.0232668	0.233209	0.337069	0.12198
AT1G18610	NA	3	1	3	NA	0.912341	0.026403	2.5635	14	11	10	7	7.93454	7.0222	6.9958	4.4323	NA	0.822449	0.87092	0.463925	0.87106	0.936562	0.647116
AT1G18620	NA	3	1	3	NA	12.0715	7.26129	15.6203	14	11	10	7	49.6174	37.5459	30.2846	14.6643	NA	0.00714205	0.00704566	0.00135642	0.0234851	0.0513837	0.0229123
AT1G18630	NA	3	1	3	NA	1.04882	0.027181	2.48281	14	11	10	7	18.1793	17.1305	17.1033	14.6205	NA	0.789442	0.869049	0.478406	0.846583	0.935499	0.658355
AT1G18640	NA	3	1	3	NA	1.53219	0.0216173	0.691778	14	11	10	7	13.4954	11.9632	11.9416	11.2498	NA	0.67486	0.88311	0.875136	0.757958	0.942979	0.92663
AT1G18650	NA	3	1	3	NA	19.7541	0.535343	6.87413	14	11	10	7	41.8456	22.0915	21.5562	14.682	NA	0.000190871	0.464369	0.0760196	0.00117582	0.676082	0.238545
AT1G18660	NA	3	1	3	NA	19.1208	0.000456357	8.19418	14	11	10	7	36.0802	16.9594	16.9589	8.76475	NA	0.00025812	0.982956	0.0421645	0.00151446	0.992641	0.171998
AT1G18670	NA	3	1	3	NA	7.3261	0.109708	2.2782	14	11	10	7	17.5402	10.2141	10.1044	7.82622	NA	0.062199	0.740477	0.516711	0.129725	0.867994	0.687177
AT1G18680	NA	3	1	3	NA	4.98333	3.21193	5.70459	14	11	10	7	16.5332	11.5499	8.33798	2.63339	NA	0.173022	0.0731033	0.126901	0.280409	0.224647	0.314747
AT1G18690	NA	3	1	3	NA	3.08471	1.73132	5.05227	14	11	10	7	23.8393	20.7546	19.0233	13.971	NA	0.378748	0.188243	0.168009	0.501938	0.401918	0.368004
AT1G18700	NA	3	1	3	NA	17.7539	3.31175	6.1362	14	11	10	7	42.8378	25.0839	21.7722	15.636	NA	0.000494362	0.0687864	0.105168	0.00261491	0.216331	0.2842
AT1G18710	NA	3	1	3	NA	2.20657	0.289458	0.226761	14	11	10	7	11.5511	9.34452	9.05506	8.8283	NA	0.530656	0.590568	0.973158	0.639957	0.769669	0.985375
AT1G18720	NA	3	1	3	NA	21.4778	1.00743	5.41721	14	11	10	7	42.2102	20.7324	19.7249	14.3077	NA	8.38e-05	0.315519	0.143675	0.000582736	0.547101	0.337914
AT1G18730	NA	3	1	3	NA	1.28654	0.604601	8.57327	14	11	10	7	23.2548	21.9683	21.3637	12.7904	NA	0.732332	0.436828	0.035537	0.803868	0.654253	0.155078
AT1G18740	NA	3	1	3	NA	3.80588	3.2193	4.97607	14	11	10	7	26.2696	22.4637	19.2444	14.2684	NA	0.283203	0.0727747	0.173557	0.405537	0.224156	0.374626
AT1G18745	NA	3	1	3	NA	0.828006	1.46271	0.336157	14	11	10	7	16.9837	16.1556	14.6929	14.3568	NA	0.842757	0.226499	0.953091	0.886023	0.449146	0.974213
AT1G18750	NA	3	1	3	NA	17.1779	8.90985	4.68865	14	11	10	7	38.6068	21.4289	12.5191	7.83043	NA	0.000649624	0.00283637	0.196068	0.00328153	0.0288125	0.400819
AT1G18773	NA	3	1	3	NA	4.36137	8.49278	8.07135	14	11	10	7	36.6601	32.2988	23.806	15.7346	NA	0.224994	0.00356558	0.04456	0.341743	0.0333785	0.178106
AT1G18790	NA	3	1	3	NA	1.46866	0.00839829	9.55606	14	11	10	7	24.3381	22.8694	22.861	13.305	NA	0.689522	0.926982	0.0227424	0.770229	0.964986	0.120358
AT1G18800	NA	3	1	3	NA	16.159	1.03244	12.2666	14	11	10	7	38.4238	22.2647	21.2323	8.96572	NA	0.00105196	0.309587	0.00652358	0.00488901	0.541081	0.0586053
AT1G18810	NA	3	1	3	NA	8.51887	1.71901	5.28949	14	11	10	7	32.0189	23.5001	21.7811	16.4916	NA	0.0364214	0.18982	0.151786	0.0855437	0.404098	0.348139
AT1G18830	NA	3	1	3	NA	5.87134	5.81166	2.33358	14	11	10	7	19.4435	13.5722	7.7605	5.42692	NA	0.118041	0.0159203	0.506119	0.211302	0.0850569	0.679394
AT1G18835	NA	3	1	3	NA	10.9894	6.4675	1.53846	14	11	10	7	31.7875	20.7981	14.3306	12.7922	NA	0.0117833	0.0109865	0.673423	0.0351611	0.0672492	0.797377
AT1G18840	NA	3	1	3	NA	25.2697	19.5254	8.39914	14	11	10	7	66.5204	41.2507	21.7253	13.3262	NA	1.36e-05	9.93e-06	0.0384443	0.000122472	0.000685995	0.162704
AT1G18850	NA	3	1	3	NA	0.634918	0.341916	5.49865	14	11	10	7	20.8106	20.1756	19.8337	14.3351	NA	0.888394	0.558725	0.138719	0.919423	0.746704	0.331075
AT1G18860	NA	3	1	3	NA	3.6786	1.14393	1.02806	14	11	10	7	20.9716	17.293	16.1491	15.121	NA	0.298326	0.284824	0.794464	0.421334	0.515204	0.877197
AT1G18870	NA	3	1	3	NA	7.91552	1.24193	8.33694	14	11	10	7	31.2154	23.2998	22.0579	13.721	NA	0.0477903	0.2651	0.039538	0.105822	0.494623	0.165484
AT1G18880	NA	3	1	3	NA	27.0181	5.24565	3.39035	14	11	10	7	51.0008	23.9827	18.7371	15.3467	NA	5.84e-06	0.0220018	0.335265	5.95e-05	0.104944	0.540171
AT1G18890	NA	3	1	3	NA	3.5262	2.93162	11.1923	14	11	10	7	31.3509	27.8247	24.8931	13.7008	NA	0.31738	0.0868602	0.0107302	0.440964	0.249334	0.0779899
AT1G18900	NA	3	1	3	NA	1.08667	0.99257	6.32873	14	11	10	7	22.6874	21.6008	20.6082	14.2795	NA	0.780293	0.319115	0.0966672	0.839913	0.550211	0.270531
AT1G18910	NA	3	1	3	NA	24.7154	4.15978	13.169	14	11	10	7	56.732	32.0166	27.8569	14.6879	NA	1.77e-05	0.0413948	0.00428506	0.000153529	0.15702	0.0452287
AT1G18940	NA	3	1	3	NA	2.21451	1.06438	4.35115	14	11	10	7	15.0298	12.8152	11.7509	7.39971	NA	0.529096	0.302218	0.225958	0.638582	0.534499	0.433537
AT1G18950	NA	3	1	3	NA	3.28284	0.0585203	6.38956	14	11	10	7	11.8135	8.53069	8.47217	2.08261	NA	0.350039	0.80885	0.0941212	0.473714	0.905618	0.266534
AT1G18960	NA	3	1	3	NA	4.42719	0.140547	3.32601	14	11	10	7	16.9235	12.4963	12.3557	9.02971	NA	0.218878	0.707737	0.344039	0.334639	0.847894	0.547901
AT1G18970	NA	3	1	3	NA	18.8121	5.09722	1.04727	14	11	10	7	34.7592	15.9471	10.8499	9.80263	NA	0.00029898	0.0239642	0.789816	0.00172041	0.110792	0.874258
AT1G18980	NA	3	1	3	NA	4.09596	0.179964	14.259	14	11	10	7	22.2699	18.1739	17.994	3.73495	NA	0.251287	0.671404	0.00257295	0.371339	0.82486	0.0333666
AT1G18990	NA	3	1	3	NA	2.18145	0.00110053	1.92698	14	11	10	7	14.9134	12.7319	12.7308	10.8038	NA	0.535611	0.973536	0.587699	0.643898	0.987702	0.739539
AT1G19000	NA	3	1	3	NA	7.83736	3.82242	4.43783	14	11	10	7	31.2294	23.392	19.5696	15.1318	NA	0.0494953	0.0505712	0.217903	0.10875	0.178255	0.425106
AT1G19010	NA	3	1	3	NA	2.58992	4.49538	3.4374	14	11	10	7	16.5333	13.9434	9.448	6.0106	NA	0.45926	0.0339866	0.328973	0.576991	0.138665	0.534581
AT1G19020	NA	3	1	3	NA	1.56017	0.139889	3.18225	14	11	10	7	19.6612	18.101	17.9611	14.7789	NA	0.668454	0.708391	0.36437	0.753476	0.848055	0.565466
AT1G19025	NA	3	1	3	NA	1.28024	2.9239	0.291979	14	11	10	7	11.93	10.6497	7.72581	7.43383	NA	0.733829	0.0872767	0.96153	0.80504	0.250258	0.978486
AT1G19050	NA	3	1	3	NA	11.4617	0.691864	12.5995	14	11	10	7	32.3299	20.8682	20.1763	7.57684	NA	0.00947431	0.405531	0.00558786	0.0293913	0.628146	0.0534552
AT1G19080	NA	3	1	3	NA	0.812837	2.24473	2.35839	14	11	10	7	17.8439	17.0311	14.7864	12.428	NA	0.846394	0.13407	0.501427	0.888539	0.327511	0.675516
AT1G19070	NA	3	1	3	NA	13.7194	1.99437	2.41045	14	11	10	7	31.7638	18.0444	16.05	13.6396	NA	0.00331304	0.157885	0.491693	0.0125494	0.361737	0.667846
AT1G19100	NA	3	1	3	NA	1.27711	0.0359938	2.88521	14	11	10	7	15.6834	14.4063	14.3703	11.4851	NA	0.734576	0.849528	0.409665	0.805456	0.925236	0.603009
AT1G19110	NA	3	1	3	NA	18.664	0.372697	3.77526	14	11	10	7	38.2218	19.5578	19.1851	15.4098	NA	0.000320804	0.541538	0.286777	0.00182471	0.734559	0.495299
AT1G19115	NA	3	1	3	NA	2.99105	1.16306	6.75734	14	11	10	7	17.7388	14.7478	13.5847	6.82735	NA	0.393007	0.280832	0.0800478	0.515235	0.510857	0.245321
AT1G19120	NA	3	1	3	NA	0.249168	2.45202	0.597439	14	11	10	7	8.11389	7.86472	5.4127	4.81526	NA	0.969287	0.117374	0.897019	0.978401	0.301258	0.940277
AT1G19130	NA	3	1	3	NA	12.8607	0.833946	3.26015	14	11	10	7	21.8614	9.00075	8.1668	4.90665	NA	0.0049478	0.361134	0.353228	0.0173738	0.590551	0.556196
AT1G05467	NA	3	1	3	NA	3.78762	1.72829	2.58512	14	11	10	7	19.2742	15.4866	13.7583	11.1732	NA	0.285329	0.18863	0.460105	0.407948	0.40253	0.643671
AT1G19140	NA	3	1	3	NA	9.70004	2.02221	3.98724	14	11	10	7	25.4393	15.7393	13.7171	9.72985	NA	0.0212958	0.155014	0.262846	0.0561465	0.358	0.473335
AT1G19150	NA	3	1	3	NA	39.7406	11.8528	4.58313	14	11	10	7	70.3082	30.5676	18.7148	14.1317	NA	1.21e-08	0.000575747	0.204994	2.57e-07	0.010206	0.410917
AT1G19160	NA	3	1	3	NA	2.58416	0.151726	0.676192	14	11	10	7	17.6416	15.0574	14.9057	14.2295	NA	0.460274	0.696892	0.878789	0.577957	0.841458	0.928552
AT1G19170	NA	3	1	3	NA	9.42409	0.624155	1.25758	14	11	10	7	18.1605	8.73639	8.11224	6.85466	NA	0.0241527	0.429507	0.73923	0.0620745	0.648664	0.84157
AT1G19180	NA	3	1	3	NA	12.1946	0.551199	2.27724	14	11	10	7	29.5585	17.3639	16.8127	14.5355	NA	0.00674546	0.457828	0.516896	0.0223662	0.670938	0.687251
AT1G19190	NA	3	1	3	NA	9.01499	0.312357	4.33815	14	11	10	7	21.3925	12.3775	12.0652	7.72701	NA	0.0290922	0.576238	0.22719	0.0719791	0.75977	0.434809
AT1G19200	NA	3	1	3	NA	0.829234	0.260036	0.236766	14	11	10	7	8.38747	7.55824	7.2982	7.06143	NA	0.842463	0.610096	0.971447	0.885845	0.78334	0.984721
AT1G19220	NA	3	1	3	NA	22.6707	0.0636968	1.33332	14	11	10	7	29.8409	7.17028	7.10658	5.77326	NA	4.73e-05	0.800746	0.721237	0.000359271	0.900871	0.829588
AT1G19230	NA	3	1	3	NA	34.3861	0.539076	11.5646	14	11	10	7	68.4175	34.0313	33.4922	21.9276	NA	1.64e-07	0.462816	0.00903364	2.6e-06	0.67472	0.0705162
AT1G19240	NA	3	1	3	NA	2.51302	0.62667	1.53342	14	11	10	7	17.3451	14.8321	14.2054	12.672	NA	0.472942	0.428579	0.674578	0.589355	0.647808	0.798118
AT1G19250	NA	3	1	3	NA	0.681726	0.268241	6.42366	14	11	10	7	21.5499	20.8682	20.6	14.1763	NA	0.877493	0.604514	0.0927223	0.911833	0.77933	0.264621
AT1G19270	NA	3	1	3	NA	11.5548	0.0242671	0.625937	14	11	10	7	17.2218	5.66692	5.64265	5.01672	NA	0.00907463	0.876207	0.89047	0.0284635	0.939201	0.935721
AT1G19290	NA	3	1	3	NA	1.1316	1.20146	2.29928	14	11	10	7	9.24078	8.10918	6.90772	4.60844	NA	0.769452	0.27303	0.512658	0.832043	0.502708	0.684319
AT1G19300	NA	3	1	3	NA	15.0017	6.45543	29.7105	14	11	10	7	66.0246	51.0229	44.5675	14.857	NA	0.00181521	0.0110614	1.59e-06	0.00764677	0.0674409	0.000267288
AT1G19310	NA	3	1	3	NA	0.505213	1.95365	12.135	14	11	10	7	29.6055	29.1003	27.1467	15.0117	NA	0.917745	0.162194	0.00693478	0.941157	0.367686	0.0606422
AT1G19330	NA	3	1	3	NA	17.4257	0.139653	2.48018	14	11	10	7	32.26	14.8343	14.6947	12.2145	NA	0.000577645	0.708626	0.478884	0.00297748	0.848145	0.658714
AT1G19340	NA	3	1	3	NA	7.78228	0.55269	2.99065	14	11	10	7	20.4004	12.6181	12.0655	9.0748	NA	0.0507323	0.457221	0.393068	0.110917	0.670611	0.589593
AT1G19350	NA	3	1	3	NA	20.5776	4.73563	17.1308	14	11	10	7	56.718	36.1404	31.4048	14.274	NA	0.00012883	0.029544	0.000664274	0.000840488	0.126474	0.0148229
AT1G19360	NA	3	1	3	NA	12.4642	0.331717	3.30337	14	11	10	7	23.0318	10.5675	10.2358	6.93245	NA	0.00595086	0.56465	0.347174	0.0201941	0.751097	0.550744
AT1G19370	NA	3	1	3	NA	11.8458	4.44716	0.438679	14	11	10	7	20.6664	8.82054	4.37339	3.93471	NA	0.00793033	0.0349594	0.932141	0.0255466	0.141222	0.960344
AT1G19373	NA	3	1	3	NA	1.98995	0.0106759	4.774	14	11	10	7	14.13	12.14	12.1293	7.35533	NA	0.574495	0.917706	0.189114	0.677013	0.960772	0.39182
AT1G19380	NA	3	1	3	NA	3.2177	0.133054	8.0184	14	11	10	7	16.7654	13.5477	13.4147	5.39625	NA	0.359263	0.715287	0.0456329	0.482749	0.852086	0.180827
AT1G19390	NA	3	1	3	NA	2.99392	0.00309893	3.94283	14	11	10	7	14.5734	11.5794	11.5763	7.63351	NA	0.392564	0.955606	0.267704	0.514844	0.979096	0.478233
AT1G19394	NA	3	1	3	NA	9.67007	2.51528	6.49806	14	11	10	7	27.8468	18.1767	15.6614	9.16337	NA	0.0215892	0.112748	0.089739	0.0567439	0.293865	0.259741
AT1G19396	NA	3	1	3	NA	1.83872	0.00241693	1.85231	14	11	10	7	19.367	17.5283	17.5259	15.6736	NA	0.606546	0.96079	0.603618	0.703926	0.981941	0.751062
AT1G19397	NA	3	1	3	NA	9.11989	2.09	8.57546	14	11	10	7	28.3167	19.1968	17.1068	8.53138	NA	0.0277387	0.148266	0.0355018	0.0693908	0.348197	0.155013
AT1G19400	NA	3	1	3	NA	7.19451	4.01977	5.34012	14	11	10	7	31.6736	24.4791	20.4593	15.1192	NA	0.0659499	0.0449699	0.14852	0.135544	0.165397	0.344081
AT1G19430	NA	3	1	3	NA	2.47369	0.388373	7.90292	14	11	10	7	22.3055	19.8318	19.4434	11.5405	NA	0.480065	0.533156	0.0480612	0.595521	0.727815	0.186321
AT1G19440	NA	3	1	3	NA	2.67792	5.60044	3.2882	14	11	10	7	25.9594	23.2814	17.681	14.3928	NA	0.443992	0.017956	0.349288	0.562876	0.091796	0.552774
AT1G19450	NA	3	1	3	NA	15.4716	15.0086	4.53066	14	11	10	7	47.6476	32.176	17.1674	12.6367	NA	0.00145493	0.000107022	0.209572	0.00637766	0.00343506	0.415579
AT1G19480	NA	3	1	3	NA	1.38078	0.189534	0.605272	14	11	10	7	7.77892	6.39814	6.2086	5.60333	NA	0.710045	0.663305	0.895224	0.786124	0.81956	0.93895
AT1G19485	NA	3	1	3	NA	41.7294	0.0612016	5.84223	14	11	10	7	57.4393	15.7099	15.6487	9.8065	NA	4.58e-09	0.804607	0.119543	1.08e-07	0.903346	0.30484
AT1G19490	NA	3	1	3	NA	15.4741	1.52721	8.14666	14	11	10	7	34.0991	18.625	17.0978	8.95113	NA	0.00145324	0.216532	0.0430759	0.00637286	0.436788	0.174309
AT1G19510	NA	3	1	3	NA	19.2565	1.59028	0.862713	14	11	10	7	32.0958	12.8393	11.249	10.3863	NA	0.000241958	0.207287	0.834415	0.00143071	0.425195	0.902199
AT1G19520	NA	3	1	3	NA	10.4135	0.0280763	1.29629	14	11	10	7	26.7407	16.3272	16.2991	15.0028	NA	0.0153595	0.86693	0.730015	0.0434896	0.934308	0.835068
AT1G19530	NA	3	1	3	NA	4.64698	6.71409	10.686	14	11	10	7	37.0776	32.4306	25.7165	15.0305	NA	0.199548	0.00956543	0.0135506	0.312112	0.0618155	0.0893658
AT1G19540	NA	3	1	3	NA	25.5439	7.48225	5.53232	14	11	10	7	53.8782	28.3344	20.8521	15.3198	NA	1.19e-05	0.00623103	0.136718	0.000108991	0.0472426	0.328644
AT1G19570	NA	3	1	3	NA	40.4799	4.31151	1.11673	14	11	10	7	61.1657	20.6858	16.3743	15.2575	NA	8.43e-09	0.0378554	0.773036	1.85e-07	0.148236	0.862725
AT1G19580	NA	3	1	3	NA	3.13711	0.499396	1.04063	14	11	10	7	18.9648	15.8277	15.3283	14.2877	NA	0.370965	0.479766	0.791421	0.49462	0.687184	0.875296
AT1G19600	NA	3	1	3	NA	11.0402	6.2388	7.55183	14	11	10	7	39.6294	28.5893	22.3505	14.7986	NA	0.0115107	0.0124981	0.0562416	0.0344687	0.0726664	0.202768
AT1G19610	NA	3	1	3	NA	4.48923	16.7225	13.661	14	11	10	7	52.7981	48.3089	31.5864	17.9254	NA	0.213253	4.33e-05	0.00340492	0.328067	0.00182124	0.0395829
AT1G19650	NA	3	1	3	NA	1.94755	4.90209	2.47481	14	11	10	7	17.3182	15.3707	10.4686	7.99378	NA	0.583364	0.0268242	0.479861	0.684436	0.118786	0.659587
AT1G19660	NA	3	1	3	NA	12.9674	3.65381	3.34265	14	11	10	7	35.0762	22.1088	18.455	15.1124	NA	0.00470766	0.0559413	0.34175	0.0167047	0.190261	0.545979
AT1G19670	NA	3	1	3	NA	20.104	1.9199	8.36376	14	11	10	7	43.5655	23.4614	21.5415	13.1778	NA	0.000161519	0.165868	0.0390626	0.00102018	0.372702	0.164337
AT1G19680	NA	3	1	3	NA	15.2053	2.96561	9.97389	14	11	10	7	38.7374	23.5321	20.5665	10.5926	NA	0.00164938	0.0850521	0.0187894	0.00708078	0.246512	0.107827
AT1G19690	NA	3	1	3	NA	13.1157	0.407274	11.8312	14	11	10	7	35.3967	22.281	21.8738	10.0425	NA	0.00439303	0.523356	0.00798416	0.015765	0.720307	0.0654529
AT1G19700	NA	3	1	3	NA	21.9526	0.596694	8.91062	14	11	10	7	45.892	23.9394	23.3427	14.4321	NA	6.67e-05	0.439842	0.0305032	0.000480407	0.656051	0.141996
AT1G19710	NA	3	1	3	NA	5.65683	4.98421	15.4566	14	11	10	7	37.2529	31.5961	26.6119	11.1552	NA	0.129553	0.0255796	0.00146522	0.227007	0.115157	0.0240038
AT1G19715	NA	3	1	3	NA	132.201	1.68874	23.1065	14	11	10	7	167.828	35.6275	33.9388	10.8323	NA	1.81e-28	0.193767	3.84e-05	6.31e-26	0.409519	0.00237341
AT1G19720	NA	3	1	3	NA	16.7163	0.558928	2.56099	14	11	10	7	34.9452	18.2289	17.67	15.109	NA	0.000808329	0.454692	0.46437	0.00393161	0.668393	0.647362
AT1G19730	NA	3	1	3	NA	3.11262	0.323326	1.71661	14	11	10	7	16.2976	13.185	12.8617	11.1451	NA	0.374586	0.569616	0.633246	0.498008	0.754698	0.77106
AT1G19740	NA	3	1	3	NA	6.0405	12.0721	11.2892	14	11	10	7	41.0291	34.9886	22.9165	11.6273	NA	0.109656	0.000511823	0.0102604	0.199937	0.0095982	0.0758744
AT1G19750	NA	3	1	3	NA	9.52925	3.04817	6.52303	14	11	10	7	30.7598	21.2306	18.1824	11.6594	NA	0.0230222	0.0808282	0.0887586	0.0597405	0.239005	0.257783
AT1G19770	NA	3	1	3	NA	37.2254	2.05936	17.9342	14	11	10	7	67.2002	29.9748	27.9155	9.98127	NA	4.12e-08	0.151273	0.000453813	7.74e-07	0.352296	0.0117847
AT1G19780	NA	3	1	3	NA	0.870432	1.30237	8.63686	14	11	10	7	18.739	17.8686	16.5662	7.92935	NA	0.832557	0.25378	0.0345298	0.878739	0.481723	0.152346
AT1G19790	NA	3	1	3	NA	3.43872	1.40356	0.0517033	14	11	10	7	10.1824	6.74364	5.34008	5.28837	NA	0.328797	0.236129	0.996921	0.452414	0.4606	0.998757
AT1G19800	NA	3	1	3	NA	16.1515	1.15649	4.51449	14	11	10	7	36.3585	20.2069	19.0504	14.5359	NA	0.00105568	0.282195	0.211002	0.00490306	0.512296	0.417439
AT1G19830	NA	3	1	3	NA	2.53316	2.28741	4.79901	14	11	10	7	19.4449	16.9118	14.6244	9.82535	NA	0.469328	0.130427	0.18712	0.586138	0.321809	0.389631
AT1G19835	NA	3	1	3	NA	3.68416	4.45135	22.6137	14	11	10	7	45.4059	41.7218	37.2704	14.6567	NA	0.297651	0.0348736	4.86e-05	0.42066	0.140983	0.00280219
AT1G19840	NA	3	1	3	NA	29.1093	24.0843	18.364	14	11	10	7	81.2092	52.0998	28.0155	9.65148	NA	2.12e-06	9.22e-07	0.000369992	2.48e-05	0.00012881	0.0104561
AT1G19850	NA	3	1	3	NA	4.52884	1.08173	7.25357	14	11	10	7	28.0583	23.5295	22.4477	15.1942	NA	0.209732	0.298311	0.06424	0.324131	0.529975	0.21811
AT1G19860	NA	3	1	3	NA	10.842	0.079676	0.94642	14	11	10	7	21.0416	10.1996	10.1199	9.17352	NA	0.0126118	0.777737	0.814214	0.0371526	0.887742	0.88933
AT1G19870	NA	3	1	3	NA	4.4628	0.0026324	10.2565	14	11	10	7	29.666	25.2032	25.2006	14.944	NA	0.215632	0.959081	0.0165068	0.330983	0.981377	0.100031
AT1G19880	NA	3	1	3	NA	19.5799	5.91583	0.550369	14	11	10	7	41.8025	22.2226	16.3067	15.7564	NA	0.000207398	0.0150055	0.907694	0.00125963	0.0819252	0.945857
AT1G19910	NA	3	1	3	NA	2.02852	6.31096	9.74149	14	11	10	7	33.0808	31.0523	24.7414	14.9999	NA	0.566507	0.0119994	0.0208963	0.67066	0.0710321	0.114803
AT1G19920	NA	3	1	3	NA	20.7104	0.402987	1.22773	14	11	10	7	32.3581	11.6477	11.2447	10.017	NA	0.000120907	0.525551	0.746362	0.000797133	0.721855	0.845968
AT1G19940	NA	3	1	3	NA	4.19051	11.7232	12.7343	14	11	10	7	41.5094	37.3189	25.5958	12.8615	NA	0.241613	0.000617272	0.005248	0.360608	0.0107257	0.0513332
AT1G19950	NA	3	1	3	NA	10.8765	13.9975	25.2859	14	11	10	7	55.4834	44.6069	30.6094	5.32351	NA	0.0124126	0.000183058	1.35e-05	0.036688	0.00492237	0.0011358
AT1G19960	NA	3	1	3	NA	3.52978	0.474081	6.67713	14	11	10	7	26.6431	23.1133	22.6392	15.9621	NA	0.31692	0.491116	0.0829325	0.440701	0.695655	0.249362
AT1G19970	NA	3	1	3	NA	1.62622	1.3749	3.21514	14	11	10	7	15.8881	14.2618	12.8869	9.6718	NA	0.653459	0.240972	0.359629	0.741538	0.466211	0.562027
AT1G19980	NA	3	1	3	NA	0.68689	0.755609	3.24363	14	11	10	7	8.04724	7.36035	6.60474	3.36112	NA	0.876283	0.384706	0.355566	0.911022	0.609976	0.558461
AT1G19990	NA	3	1	3	NA	5.28456	4.64027	1.06881	14	11	10	7	25.8614	20.5768	15.9366	14.8677	NA	0.152108	0.0312301	0.784609	0.254866	0.131516	0.870575
AT1G20010	NA	3	1	3	NA	10.2021	10.2802	13.5115	14	11	10	7	48.7844	38.5823	28.3022	14.7907	NA	0.0169241	0.00134468	0.00365153	0.0469854	0.0178639	0.0412079
AT1G20020	NA	3	1	3	NA	43.5301	17.2117	7.92065	14	11	10	7	83.39	39.86	22.6483	14.7276	NA	1.9e-09	3.34e-05	0.0476803	4.93e-08	0.00154221	0.18551
AT1G20030	NA	3	1	3	NA	9.13853	0.883904	2.30777	14	11	10	7	27.7886	18.6501	17.7662	15.4584	NA	0.0275046	0.347135	0.511034	0.0689679	0.577043	0.682923
AT1G20050	NA	3	1	3	NA	3.1068	1.64132	8.6937	14	11	10	7	21.8052	18.6984	17.0571	8.36341	NA	0.375451	0.200144	0.0336531	0.498595	0.416913	0.150186
AT1G20060	NA	3	1	3	NA	6.545	0.68362	2.60467	14	11	10	7	18.514	11.969	11.2854	8.68072	NA	0.0879045	0.408343	0.456671	0.169338	0.630318	0.64079
AT1G20090	NA	3	1	3	NA	49.2125	5.9088	5.14902	14	11	10	7	67.4471	18.2346	12.3258	7.17679	NA	1.18e-10	0.0150655	0.161205	3.85e-09	0.0821246	0.359899
AT1G20100	NA	3	1	3	NA	7.88451	2.6259	7.03399	14	11	10	7	26.2494	18.3649	15.739	8.70504	NA	0.0484599	0.105133	0.0708223	0.106963	0.2817	0.229488
AT1G20110	NA	3	1	3	NA	6.25977	0.43252	2.92873	14	11	10	7	13.6293	7.36957	6.93705	4.00831	NA	0.0996337	0.510755	0.402744	0.186348	0.711624	0.597317
AT1G20120	NA	3	1	3	NA	2.21268	0.306792	0.531159	14	11	10	7	13.1014	10.8887	10.5819	10.0508	NA	0.529456	0.579655	0.911994	0.638888	0.762403	0.948255
AT1G20140	NA	3	1	3	NA	2.5149	2.33558	2.43247	14	11	10	7	9.06876	6.55386	4.21828	1.78581	NA	0.472604	0.126448	0.487619	0.589209	0.315375	0.665001
AT1G20160	NA	3	1	3	NA	19.8765	1.54509	2.11248	14	11	10	7	38.4545	18.578	17.0329	14.9205	NA	0.000180045	0.213862	0.549392	0.00111724	0.433402	0.710639
AT1G20180	NA	3	1	3	NA	6.51755	2.05723	3.35325	14	11	10	7	22.8721	16.3546	14.2974	10.9441	NA	0.0889731	0.151486	0.340299	0.170968	0.352635	0.544795
AT1G20190	NA	3	1	3	NA	21.6166	9.52973	14.977	14	11	10	7	60.8419	39.2253	29.6955	14.7185	NA	7.84e-05	0.0020217	0.00183639	0.000550446	0.0230604	0.0271883
AT1G20200	NA	3	1	3	NA	2.09921	2.11129	2.37547	14	11	10	7	16.3932	14.294	12.1827	9.80728	NA	0.552073	0.146216	0.498218	0.658428	0.345371	0.672789
AT1G20220	NA	3	1	3	NA	7.0433	0.0887734	20.7769	14	11	10	7	39.2698	32.2265	32.1377	11.3608	NA	0.0705305	0.765742	0.000117126	0.142797	0.881652	0.00489163
AT1G20225	NA	3	1	3	NA	13.3789	0.74023	4.457	14	11	10	7	25.3565	11.9776	11.2374	6.78038	NA	0.00388485	0.389587	0.216158	0.0142764	0.614374	0.42306
AT1G20230	NA	3	1	3	NA	2.4425	0.120785	1.55834	14	11	10	7	16.332	13.8895	13.7687	12.2104	NA	0.485773	0.728184	0.668872	0.600544	0.860445	0.794666
AT1G20260	NA	3	1	3	NA	14.3439	24.2122	33.1111	14	11	10	7	81.4141	67.0703	42.8581	9.74696	NA	0.00247257	8.63e-07	3.05e-07	0.00986089	0.000122859	8.19e-05
AT1G20270	NA	3	1	3	NA	3.33726	0.947946	0.781857	14	11	10	7	10.1168	6.77951	5.83156	5.04971	NA	0.342491	0.330243	0.853802	0.466176	0.561953	0.914123
AT1G20300	NA	3	1	3	NA	8.3459	0.558909	1.09	14	11	10	7	14.2003	5.85437	5.29546	4.20546	NA	0.0393786	0.4547	0.779489	0.0910857	0.668393	0.866843
AT1G20330	NA	3	1	3	NA	11.8211	1.48628	9.11001	14	11	10	7	30.7827	18.9615	17.4752	8.36524	NA	0.00802165	0.222795	0.0278635	0.0258053	0.444709	0.134917
AT1G20340	NA	3	1	3	NA	64.8509	3.71249	14.1005	14	11	10	7	97.7939	32.943	29.2305	15.13	NA	5.4e-14	0.0540068	0.00277144	3.37e-12	0.18622	0.0348542
AT1G20350	NA	3	1	3	NA	7.01922	0.19141	8.04674	14	11	10	7	19.9347	12.9155	12.7241	4.67734	NA	0.0712876	0.661745	0.0450556	0.144014	0.818393	0.179407
AT1G20370	NA	3	1	3	NA	9.33747	0.47734	1.79755	14	11	10	7	22.1614	12.8239	12.3466	10.549	NA	0.0251248	0.48963	0.615467	0.0641839	0.694742	0.758659
AT1G20380	NA	3	1	3	NA	4.8315	1.85926	0.545781	14	11	10	7	10.6536	5.82213	3.96287	3.41709	NA	0.18456	0.17271	0.908724	0.294408	0.382356	0.946512
AT1G20400	NA	3	1	3	NA	15.1824	0.33821	16.7508	14	11	10	7	45.2505	30.0681	29.7299	12.9792	NA	0.00166723	0.560864	0.000795237	0.00714522	0.748212	0.0166224
AT1G20410	NA	3	1	3	NA	1.89108	0.599344	4.62808	14	11	10	7	14.9622	13.0711	12.4718	7.84369	NA	0.595318	0.438828	0.201146	0.694849	0.655324	0.406803
AT1G20430	NA	3	1	3	NA	8.52053	0.0364773	4.96347	14	11	10	7	15.5284	7.00783	6.97135	2.00788	NA	0.036394	0.848533	0.174492	0.0855029	0.925102	0.375343
AT1G20440	NA	3	1	3	NA	49.421	0.0423588	7.66676	14	11	10	7	72.1632	22.7422	22.6998	15.033	NA	1.06e-10	0.836937	0.0534251	3.51e-09	0.918713	0.197208
AT1G20450	NA	3	1	3	NA	21.7234	0.45481	4.61092	14	11	10	7	41.919	20.1956	19.7408	15.1299	NA	7.45e-05	0.50006	0.202608	0.000527535	0.703439	0.408411
AT1G20460	NA	3	1	3	NA	2.6384	2.00327	2.16433	14	11	10	7	11.6104	8.97204	6.96876	4.80443	NA	0.450797	0.15696	0.539008	0.569394	0.360709	0.703816
AT1G20480	NA	3	1	3	NA	1.8628	0.109352	6.85922	14	11	10	7	23.6754	21.8126	21.7032	14.844	NA	0.601366	0.740883	0.0765229	0.699867	0.868094	0.239022
AT1G20490	NA	3	1	3	NA	3.01831	0.45985	10.5091	14	11	10	7	23.4158	20.3975	19.9377	9.42857	NA	0.388811	0.497694	0.0146994	0.511631	0.701367	0.093403
AT1G20510	NA	3	1	3	NA	0.60696	0.643451	3.38733	14	11	10	7	14.406	13.799	13.1556	9.76825	NA	0.894837	0.422464	0.335672	0.924063	0.64237	0.540429
AT1G20515	NA	3	1	3	NA	0.762605	0.175816	1.794	14	11	10	7	15.1643	14.4017	14.2259	12.4319	NA	0.858389	0.674994	0.616242	0.89721	0.827354	0.759113
AT1G20530	NA	3	1	3	NA	0.687464	0.0124798	9.97966	14	11	10	7	21.1261	20.4386	20.4261	10.4465	NA	0.876149	0.911051	0.0187398	0.910971	0.957633	0.107752
AT1G20540	NA	3	1	3	NA	21.1956	11.97	1.48372	14	11	10	7	49.8143	28.6187	16.6488	15.165	NA	9.59e-05	0.000540654	0.686034	0.000653633	0.00987892	0.805255
AT1G20550	NA	3	1	3	NA	2.48085	0.110441	3.69144	14	11	10	7	22.8379	20.357	20.2466	16.5551	NA	0.478761	0.739643	0.296768	0.594415	0.867551	0.504772
AT1G20560	NA	3	1	3	NA	6.79117	2.17844	3.70303	14	11	10	7	16.0833	9.2921	7.11366	3.41063	NA	0.0788604	0.139956	0.295368	0.155724	0.336276	0.503377
AT1G20570	NA	3	1	3	NA	7.46911	8.64667	1.71084	14	11	10	7	24.2861	16.817	8.17036	6.45952	NA	0.0583575	0.0032766	0.634527	0.123564	0.0316847	0.771877
AT1G20575	NA	3	1	3	NA	1.96974	1.5456	1.8544	14	11	10	7	16.0708	14.1011	12.5555	10.7011	NA	0.578712	0.213786	0.60317	0.680596	0.433332	0.750794
AT1G20580	NA	3	1	3	NA	5.22777	1.32881	1.69194	14	11	10	7	17.6927	12.465	11.1362	9.44421	NA	0.155859	0.249017	0.638727	0.259492	0.476217	0.774666
AT1G20610	NA	3	1	3	NA	15.1856	0.0268009	2.01727	14	11	10	7	24.1788	8.99322	8.96641	6.94915	NA	0.00166472	0.86996	0.568831	0.00713797	0.936052	0.725921
AT1G20620	NA	3	1	3	NA	98.3095	6.70575	18.0357	14	11	10	7	138.079	39.7692	33.0634	15.0278	NA	3.59e-21	0.00961023	0.000432463	5.29e-19	0.0619917	0.0113694
AT1G20630	NA	3	1	3	NA	19.1835	1.08838	2.53091	14	11	10	7	37.8008	18.6173	17.529	14.9981	NA	0.000250527	0.29683	0.469732	0.00147398	0.528274	0.651531
AT1G20640	NA	3	1	3	NA	3.25544	11.7614	5.5455	14	11	10	7	29.9289	26.6735	14.9121	9.36658	NA	0.353893	0.000604716	0.135943	0.477651	0.0105778	0.327671
AT1G20650	NA	3	1	3	NA	31.8826	4.62404	13.2476	14	11	10	7	65.1814	33.2988	28.6747	15.4271	NA	5.54e-07	0.031527	0.00413064	7.59e-06	0.132383	0.0443137
AT1G20670	NA	3	1	3	NA	4.74841	1.6665	3.73522	14	11	10	7	17.4102	12.6618	10.9953	7.26008	NA	0.191174	0.196727	0.291512	0.302329	0.412999	0.499994
AT1G20693	NA	3	1	3	NA	21.5786	6.3721	4.85899	14	11	10	7	47.7794	26.2008	19.8287	14.9697	NA	7.98e-05	0.0115928	0.182418	0.000559807	0.0695962	0.384038
AT1G20696	NA	3	1	3	NA	3.02749	4.99991	6.29434	14	11	10	7	29.1421	26.1146	21.1147	14.8204	NA	0.387406	0.0253486	0.0981358	0.510555	0.114611	0.272868
AT1G20700	NA	3	1	3	NA	17.8299	0.0182697	0.955393	14	11	10	7	31.3604	13.5305	13.5122	12.5568	NA	0.000476856	0.892481	0.812044	0.00253749	0.947249	0.888058
AT1G20720	NA	3	1	3	NA	3.66217	2.22396	3.32684	14	11	10	7	21.9888	18.3266	16.1027	12.7758	NA	0.30033	0.135884	0.343924	0.423432	0.330383	0.5478
AT1G20760	NA	3	1	3	NA	9.06648	1.32149	0.105436	14	11	10	7	16.8336	7.76709	6.4456	6.34016	NA	0.0284199	0.250325	0.991177	0.0707722	0.477685	0.995541
AT1G20770	NA	3	1	3	NA	0.971887	0.0533802	8.90543	14	11	10	7	17.3064	16.3345	16.2812	7.37574	NA	0.808054	0.817283	0.030575	0.860367	0.909158	0.142067
AT1G20780	NA	3	1	3	NA	8.9106	4.63312	4.58636	14	11	10	7	26.2135	17.3029	12.6697	8.08338	NA	0.0305035	0.0313604	0.204715	0.0746869	0.131882	0.410708
AT1G20790	NA	3	1	3	NA	5.54367	9.17727	9.60157	14	11	10	7	40.877	35.3333	26.156	16.5544	NA	0.13605	0.0024504	0.022275	0.235569	0.0260982	0.119129
AT1G20810	NA	3	1	3	NA	3.34094	0.690448	0.32457	14	11	10	7	13.9564	10.6154	9.92499	9.60042	NA	0.341985	0.406012	0.955343	0.465719	0.628481	0.975564
AT1G20816	NA	3	1	3	NA	3.31065	1.19262	2.94861	14	11	10	7	15.4099	12.0992	10.9066	7.95798	NA	0.346163	0.274802	0.399616	0.469938	0.504866	0.595216
AT1G20823	NA	3	1	3	NA	15.5661	1.80568	0.172325	14	11	10	7	29.7122	14.1461	12.3404	12.1681	NA	0.00139156	0.179027	0.981928	0.00614558	0.39046	0.990611
AT1G20830	NA	3	1	3	NA	5.40186	2.10833	2.56102	14	11	10	7	16.7435	11.3416	9.23326	6.67224	NA	0.144628	0.1465	0.464363	0.245572	0.345732	0.647362
AT1G20840	NA	3	1	3	NA	16.6103	9.86593	6.11882	14	11	10	7	47.6275	31.0173	21.1513	15.0325	NA	0.000849892	0.00168368	0.10597	0.00410295	0.0205991	0.285603
AT1G20850	NA	3	1	3	NA	39.9838	1.01673	28.8359	14	11	10	7	84.2222	44.2384	43.2217	14.3857	NA	1.07e-08	0.313295	2.42e-06	2.32e-07	0.544864	0.000354737
AT1G20860	NA	3	1	3	NA	14.3608	1.08722	2.19618	14	11	10	7	33.703	19.3422	18.255	16.0588	NA	0.00245299	0.297088	0.532701	0.00979718	0.528673	0.698935
AT1G20870	NA	3	1	3	NA	5.95838	5.74782	6.36339	14	11	10	7	29.1553	23.1969	17.4491	11.0857	NA	0.113653	0.0165091	0.0952087	0.205213	0.0871413	0.26836
AT1G20880	NA	3	1	3	NA	17.4855	1.58688	2.95608	14	11	10	7	37.1022	19.6168	18.0299	15.0738	NA	0.000561496	0.207772	0.398447	0.00290298	0.425738	0.594267
AT1G20890	NA	3	1	3	NA	6.70412	0.833129	4.39401	14	11	10	7	26.359	19.6549	18.8218	14.4278	NA	0.0819508	0.361369	0.221941	0.160527	0.590696	0.428766
AT1G20900	NA	3	1	3	NA	22.6066	0.0384487	3.32363	14	11	10	7	40.7551	18.1485	18.1101	14.7864	NA	4.88e-05	0.844545	0.344367	0.000368107	0.923125	0.548159
AT1G20910	NA	3	1	3	NA	3.57315	0.026967	1.17068	14	11	10	7	12.7556	9.18246	9.15549	7.98481	NA	0.311398	0.869561	0.760044	0.435067	0.935765	0.854989
AT1G20920	NA	3	1	3	NA	77.9007	4.37437	14.1307	14	11	10	7	111.598	33.6972	29.3228	15.1921	NA	8.66e-17	0.0364833	0.00273254	7.62e-15	0.14476	0.034523
AT1G20930	NA	3	1	3	NA	3.01331	0.907518	8.82534	14	11	10	7	28.0963	25.083	24.1755	15.3501	NA	0.389577	0.340774	0.0317055	0.512293	0.570761	0.145272
AT1G20950	NA	3	1	3	NA	14.2347	11.0701	5.54268	14	11	10	7	44.8323	30.5976	19.5276	13.9849	NA	0.00260254	0.000877322	0.136108	0.0102861	0.0133859	0.327883
AT1G20960	NA	3	1	3	NA	36.6667	4.09954	24.0627	14	11	10	7	79.6814	43.0147	38.9151	14.8525	NA	5.41e-08	0.0428948	2.42e-05	9.82e-07	0.160589	0.0016916
AT1G20970	NA	3	1	3	NA	34.2534	3.15334	10.5779	14	11	10	7	63.2851	29.0317	25.8784	15.3005	NA	1.75e-07	0.0757719	0.0142419	2.74e-06	0.230164	0.0916137
AT1G20980	NA	3	1	3	NA	5.33414	0.000381869	0.756621	14	11	10	7	21.0255	15.6913	15.691	14.9343	NA	0.148903	0.984409	0.859812	0.250963	0.993061	0.917544
AT1G21000	NA	3	1	3	NA	26.1331	4.1688	9.16511	14	11	10	7	54.7119	28.5788	24.41	15.2449	NA	8.94e-06	0.0411749	0.0271743	8.56e-05	0.156402	0.133086
AT1G21010	NA	3	1	3	NA	11.5412	4.17173	3.94302	14	11	10	7	33.9798	22.4386	18.2668	14.3238	NA	0.00913204	0.0411037	0.267683	0.0286055	0.156226	0.478233
AT1G21050	NA	3	1	3	NA	0.235049	15.8379	14.7347	14	11	10	7	37.7966	37.5616	21.7237	6.98902	NA	0.971742	6.9e-05	0.00205799	0.979964	0.00254177	0.0294238
AT1G21060	NA	3	1	3	NA	55.5835	27.2133	1.96176	14	11	10	7	99.4969	43.9134	16.7001	14.7383	NA	5.15e-12	1.82e-07	0.580382	2.21e-10	4.16e-05	0.734455
AT1G21065	NA	3	1	3	NA	7.00942	47.0129	6.35592	14	11	10	7	70.2772	63.2678	16.2549	9.89897	NA	0.0715983	7.05e-12	0.095521	0.144379	1.25e-08	0.268879
AT1G21070	NA	3	1	3	NA	7.14271	7.6728	4.80066	14	11	10	7	34.1421	26.9994	19.3266	14.5259	NA	0.0674855	0.00560595	0.186989	0.137882	0.0439526	0.389587
AT1G21080	NA	3	1	3	NA	17.9879	1.41631	4.60595	14	11	10	7	38.6174	20.6296	19.2133	14.6073	NA	0.000442391	0.234012	0.203033	0.00239067	0.457965	0.408879
AT1G21090	NA	3	1	3	NA	7.99015	0.0581027	6.3374	14	11	10	7	26.7081	18.7179	18.6598	12.3224	NA	0.0462157	0.80952	0.0963005	0.103082	0.905891	0.269975
AT1G21100	NA	3	1	3	NA	21.7189	6.59085	14.5958	14	11	10	7	58.1386	36.4197	29.8288	15.2331	NA	7.46e-05	0.0102504	0.00219678	0.000528322	0.0643219	0.0305148
AT1G21110	NA	3	1	3	NA	10.3202	4.31215	6.42485	14	11	10	7	33.3408	23.0205	18.7084	12.2836	NA	0.0160313	0.0378411	0.0926739	0.0450073	0.148234	0.264519
AT1G21120	NA	3	1	3	NA	10.6145	1.41876	12.928	14	11	10	7	40.8405	30.226	28.8072	15.8793	NA	0.0140039	0.233608	0.00479498	0.0403843	0.457554	0.0485002
AT1G21130	NA	3	1	3	NA	6.02394	10.5833	14.0045	14	11	10	7	45.6965	39.6725	29.0892	15.0847	NA	0.110451	0.00114112	0.002899	0.200886	0.016033	0.0358631
AT1G21140	NA	3	1	3	NA	5.94182	0.127751	1.59271	14	11	10	7	21.4921	15.5503	15.4226	13.8299	NA	0.114475	0.720775	0.661045	0.206411	0.855686	0.78977
AT1G21150	NA	3	1	3	NA	3.28835	0.206157	4.42629	14	11	10	7	17.3121	14.0237	13.8176	9.39129	NA	0.349268	0.649797	0.21896	0.472849	0.810422	0.425876
AT1G21160	NA	3	1	3	NA	2.47012	4.31682	9.92261	14	11	10	7	32.1064	29.6363	25.3195	15.3968	NA	0.480715	0.0377375	0.0192356	0.596076	0.148029	0.109381
AT1G21170	NA	3	1	3	NA	0.334244	4.02844	3.11809	14	11	10	7	12.9486	12.6143	8.58591	5.46782	NA	0.953464	0.0447394	0.373775	0.967325	0.16499	0.572757
AT1G21190	NA	3	1	3	NA	2.78708	0.620972	3.69925	14	11	10	7	22.8937	20.1067	19.4857	15.7864	NA	0.425631	0.430686	0.295825	0.54606	0.649465	0.50383
AT1G21200	NA	3	1	3	NA	8.90748	0.85813	7.56899	14	11	10	7	32.7414	23.8339	22.9758	15.4068	NA	0.0305466	0.354263	0.055812	0.0747751	0.583997	0.201859
AT1G21210	NA	3	1	3	NA	1.70799	0.106427	3.43404	14	11	10	7	18.7884	17.0804	16.9739	13.5399	NA	0.635159	0.744249	0.329418	0.727097	0.869824	0.535018
AT1G21250	NA	3	1	3	NA	4.71666	1.21284	5.25474	14	11	10	7	30.1243	25.4076	24.1948	18.94	NA	0.19376	0.27077	0.154066	0.305666	0.5006	0.350754
AT1G21270	NA	3	1	3	NA	0.110931	3.47901	7.39743	14	11	10	7	15.0442	14.9333	11.4543	4.05686	NA	0.990494	0.0621519	0.0602534	0.993115	0.203176	0.210549
AT1G21310	NA	3	1	3	NA	36.951	0.413339	12.7841	14	11	10	7	65.3959	28.445	28.0316	15.2475	NA	4.71e-08	0.520279	0.00512757	8.68e-07	0.718112	0.0506455
AT1G21326	NA	3	1	3	NA	9.00638	6.76285	1.59552	14	11	10	7	25.1387	16.1323	9.36943	7.77392	NA	0.0292062	0.00930748	0.660406	0.072202	0.0610598	0.789509
AT1G21350	NA	3	1	3	NA	47.3787	14.5898	1.08249	14	11	10	7	73.8327	26.4539	11.8642	10.7817	NA	2.89e-10	0.000133639	0.781302	8.81e-09	0.00401597	0.868359
AT1G21360	NA	3	1	3	NA	39.9154	1.22195	6.61125	14	11	10	7	62.6476	22.7321	21.5102	14.8989	NA	1.11e-08	0.268978	0.0853767	2.39e-07	0.499087	0.253224
AT1G21370	NA	3	1	3	NA	2.7106	4.98749	6.47401	14	11	10	7	23.8391	21.1285	16.141	9.66695	NA	0.438429	0.0255312	0.0906932	0.557857	0.115151	0.2612
AT1G21380	NA	3	1	3	NA	1.38515	0.000325088	1.54585	14	11	10	7	6.75249	5.36733	5.36701	3.82116	NA	0.709019	0.985615	0.671729	0.785388	0.99387	0.79648
AT1G21390	NA	3	1	3	NA	2.8401	1.64877	2.82412	14	11	10	7	16.9449	14.1048	12.4561	9.63196	NA	0.416942	0.199127	0.419546	0.537514	0.415824	0.61069
AT1G21400	NA	3	1	3	NA	0.89318	6.81754	4.22453	14	11	10	7	26.9872	26.094	19.2765	15.052	NA	0.827073	0.0090267	0.238217	0.874692	0.0598845	0.447298
AT1G21410	NA	3	1	3	NA	17.0838	6.51492	3.89305	14	11	10	7	42.9132	25.8294	19.3145	15.4215	NA	0.000679243	0.0106973	0.273247	0.0034044	0.0660265	0.483222
AT1G21440	NA	3	1	3	NA	9.80669	1.03516	1.36934	14	11	10	7	18.8842	9.07747	8.04231	6.67296	NA	0.0202829	0.308949	0.712736	0.0540402	0.540591	0.823831
AT1G21450	NA	3	1	3	NA	18.3316	8.36133	6.23193	14	11	10	7	48.2387	29.9071	21.5458	15.3139	NA	0.000375745	0.00383289	0.100856	0.00207957	0.03508	0.27753
AT1G21460	NA	3	1	3	NA	1.61143	0.246296	5.64602	14	11	10	7	11.2635	9.65208	9.40578	3.75976	NA	0.656801	0.619695	0.130161	0.744079	0.789542	0.319359
AT1G21480	NA	3	1	3	NA	6.31451	0.178393	2.41081	14	11	10	7	12.1618	5.8473	5.6689	3.2581	NA	0.0972721	0.672758	0.491626	0.183147	0.825901	0.667821
AT1G21500	NA	3	1	3	NA	53.7325	0.0499613	33.8603	14	11	10	7	99.3632	45.6307	45.5808	11.7205	NA	1.28e-11	0.823131	2.12e-07	5.08e-10	0.912111	6.25e-05
AT1G21510	NA	3	1	3	NA	7.54193	0.502458	0.356009	14	11	10	7	21.4086	13.8666	13.3642	13.0082	NA	0.0564908	0.478422	0.949172	0.1205	0.686103	0.971706
AT1G21520	NA	3	1	3	NA	14.1646	0.202573	10.9506	14	11	10	7	45.2546	31.09	30.8875	19.9369	NA	0.00268951	0.652652	0.0119961	0.0105687	0.812761	0.0832219
AT1G21528	NA	3	1	3	NA	0.779877	0.247838	1.95178	14	11	10	7	7.60398	6.8241	6.57626	4.62448	NA	0.854274	0.618602	0.582475	0.894363	0.789002	0.735801
AT1G21540	NA	3	1	3	NA	4.32555	3.17385	0.226154	14	11	10	7	15.9091	11.5836	8.40974	8.18358	NA	0.228389	0.0748257	0.973261	0.345959	0.228155	0.985383
AT1G21550	NA	3	1	3	NA	1.09527	0.0748979	6.08879	14	11	10	7	16.3948	15.2996	15.2247	9.13587	NA	0.778217	0.784334	0.10737	0.838572	0.891792	0.287432
AT1G21560	NA	3	1	3	NA	6.15082	4.31579	2.20039	14	11	10	7	26.7784	20.6276	16.3118	14.1114	NA	0.104499	0.0377601	0.531872	0.193038	0.148029	0.698107
AT1G21580	NA	3	1	3	NA	2.68014	1.64747	3.40889	14	11	10	7	22.8486	20.1685	18.521	15.1121	NA	0.443612	0.199303	0.332773	0.562655	0.415954	0.5382
AT1G21590	NA	3	1	3	NA	7.23825	1.20415	1.70446	14	11	10	7	25.3971	18.1589	16.9548	15.2503	NA	0.0646795	0.272495	0.635942	0.133538	0.502149	0.772785
AT1G21600	NA	3	1	3	NA	3.83745	2.41492	6.53634	14	11	10	7	28.0427	24.2052	21.7903	15.254	NA	0.27956	0.120184	0.0882402	0.401649	0.305331	0.257122
AT1G21610	NA	3	1	3	NA	1.43412	1.20352	8.94903	14	11	10	7	26.783	25.3489	24.1453	15.1963	NA	0.697557	0.272619	0.0299763	0.776848	0.502275	0.140672
AT1G21630	NA	3	1	3	NA	20.6137	0.0523188	3.89252	14	11	10	7	31.9323	11.3186	11.2662	7.37373	NA	0.000126626	0.819076	0.273306	0.0008284	0.910348	0.483245
AT1G21640	NA	3	1	3	NA	0.961458	4.33361	0.931219	14	11	10	7	20.8213	19.8599	15.5263	14.595	NA	0.810577	0.0373669	0.817888	0.862117	0.147061	0.891737
AT1G21650	NA	3	1	3	NA	12.1332	2.16736	7.19243	14	11	10	7	29.318	17.1849	15.0175	7.82506	NA	0.00694059	0.140968	0.0660107	0.0229305	0.337789	0.22135
AT1G21651	NA	3	1	3	NA	2.32371	0.0628671	0.788245	14	11	10	7	21.6593	19.3355	19.2727	18.4844	NA	0.507994	0.80202	0.852277	0.619991	0.90172	0.913089
AT1G21660	NA	3	1	3	NA	5.24824	0.13845	4.38398	14	11	10	7	11.0592	5.81093	5.67248	1.2885	NA	0.154497	0.709827	0.222875	0.257689	0.849055	0.42973
AT1G21670	NA	3	1	3	NA	15.1628	3.4398	10.3865	14	11	10	7	44.1566	28.9938	25.554	15.1675	NA	0.0016827	0.0636433	0.015551	0.00719906	0.205863	0.0965556
AT1G21680	NA	3	1	3	NA	10.3485	4.0499	8.94781	14	11	10	7	38.3999	28.0514	24.0015	15.0537	NA	0.0158244	0.044174	0.0299929	0.0445383	0.163788	0.140719
AT1G21690	NA	3	1	3	NA	2.29359	0.798454	0.903421	14	11	10	7	6.74225	4.44866	3.65021	2.74679	NA	0.51375	0.371556	0.824602	0.624948	0.598718	0.89556
AT1G21695	NA	3	1	3	NA	3.14602	0.0110569	2.02478	14	11	10	7	20.4144	17.2684	17.2573	15.2326	NA	0.369655	0.916255	0.56728	0.493431	0.960201	0.724621
AT1G21700	NA	3	1	3	NA	1.21934	1.0999	0.85207	14	11	10	7	10.4138	9.1945	8.0946	7.24253	NA	0.748369	0.294289	0.836976	0.816172	0.525293	0.903839
AT1G21710	NA	3	1	3	NA	11.7079	0.75249	1.49838	14	11	10	7	17.2242	5.51631	4.76382	3.26544	NA	0.00845394	0.385689	0.682644	0.0268742	0.610756	0.803073
AT1G21720	NA	3	1	3	NA	0.900597	8.36976	0.730797	14	11	10	7	25.4596	24.559	16.1892	15.4584	NA	0.825284	0.00381516	0.865937	0.873365	0.0349945	0.920981
AT1G21730	NA	3	1	3	NA	20.1182	0.00167227	1.98	14	11	10	7	37.1525	17.0343	17.0326	15.0526	NA	0.000160431	0.967381	0.576567	0.00101512	0.985071	0.731777
AT1G21740	NA	3	1	3	NA	19.2322	4.75726	3.26235	14	11	10	7	35.7668	16.5346	11.7774	8.51502	NA	0.000244779	0.029175	0.352917	0.00144578	0.125401	0.556137
AT1G21750	NA	3	1	3	NA	10.2389	6.2001	3.3084	14	11	10	7	34.4086	24.1697	17.9696	14.6612	NA	0.0166408	0.0127743	0.346475	0.0464114	0.0737416	0.550228
AT1G21760	NA	3	1	3	NA	39.0084	0.997635	9.47649	14	11	10	7	64.5793	25.571	24.5733	15.0968	NA	1.73e-08	0.317884	0.0235828	3.53e-07	0.549248	0.122981
AT1G21770	NA	3	1	3	NA	2.53104	0.167022	0.882615	14	11	10	7	18.8573	16.3262	16.1592	15.2766	NA	0.469707	0.682772	0.829621	0.58647	0.832543	0.898894
AT1G21780	NA	3	1	3	NA	26.7186	5.10473	10.7613	14	11	10	7	58.1981	31.4795	26.3748	15.6135	NA	6.74e-06	0.0238607	0.0130892	6.73e-05	0.110482	0.0877689
AT1G21790	NA	3	1	3	NA	3.95061	0.354624	3.43851	14	11	10	7	20.1473	16.1966	15.842	12.4035	NA	0.266847	0.551507	0.328825	0.388248	0.741635	0.534422
AT1G21810	NA	3	1	3	NA	10.0398	0.201307	4.26046	14	11	10	7	22.1186	12.0788	11.8775	7.61701	NA	0.0182305	0.653668	0.234678	0.0497105	0.81329	0.443407
AT1G21830	NA	3	1	3	NA	5.31205	16.3528	0.71122	14	11	10	7	37.4487	32.1367	15.7839	15.0727	NA	0.150322	5.26e-05	0.870562	0.252793	0.00209777	0.924049
AT1G21840	NA	3	1	3	NA	1.3642	0.0913266	4.4558	14	11	10	7	13.3472	11.983	11.8917	7.43589	NA	0.713948	0.762497	0.216267	0.789242	0.87991	0.42316
AT1G21880	NA	3	1	3	NA	23.8571	0.0198385	35.3028	14	11	10	7	71.9268	48.0697	48.0499	12.7471	NA	2.68e-05	0.887989	1.05e-07	0.000218418	0.944956	3.66e-05
AT1G21890	NA	3	1	3	NA	3.5734	10.2551	1.18764	14	11	10	7	26.3907	22.8173	12.5622	11.3746	NA	0.311366	0.00136309	0.755969	0.435067	0.0180183	0.852213
AT1G21900	NA	3	1	3	NA	8.9006	1.59135	13.0973	14	11	10	7	28.3608	19.4602	17.8688	4.77158	NA	0.0306421	0.207133	0.00443095	0.074955	0.425004	0.0461951
AT1G21910	NA	3	1	3	NA	2.01987	0.741813	3.25024	14	11	10	7	21.5398	19.52	18.7782	15.5279	NA	0.568292	0.389081	0.354629	0.671993	0.613765	0.557525
AT1G21920	NA	3	1	3	NA	15.7799	4.82617	4.17622	14	11	10	7	39.8293	24.0494	19.2232	15.047	NA	0.00125809	0.0280309	0.243053	0.00565023	0.122097	0.452692
AT1G21930	NA	3	1	3	NA	4.19788	6.15707	6.90863	14	11	10	7	21.6927	17.4948	11.3377	4.4291	NA	0.240874	0.0130888	0.0748677	0.359911	0.0750176	0.23672
AT1G21980	NA	3	1	3	NA	34.1181	20.7819	19.9263	14	11	10	7	89.163	55.0449	34.263	14.3366	NA	1.87e-07	5.15e-06	0.000175814	2.9e-06	0.000438515	0.00643941
AT1G21990	NA	3	1	3	NA	7.40687	0.2077	0.999977	14	11	10	7	19.1326	11.7257	11.518	10.518	NA	0.0600003	0.648576	0.801257	0.126115	0.809518	0.882127
AT1G22020	NA	3	1	3	NA	15.8544	0.145221	17.1887	14	11	10	7	43.1762	27.3218	27.1766	9.98782	NA	0.00121463	0.703145	0.0006463	0.00549459	0.845016	0.0146429
AT1G22030	NA	3	1	3	NA	1.31666	0.46144	3.57024	14	11	10	7	11.7367	10.42	9.9586	6.38836	NA	0.725181	0.496952	0.311766	0.79829	0.700786	0.519054
AT1G22040	NA	3	1	3	NA	4.82331	0.604527	1.35323	14	11	10	7	12.408	7.58469	6.98016	5.62693	NA	0.185202	0.436856	0.716533	0.294989	0.654253	0.826463
AT1G22050	NA	3	1	3	NA	2.36	2.17288	0.101061	14	11	10	7	8.76085	6.40085	4.22797	4.1269	NA	0.501123	0.140463	0.99171	0.614115	0.337182	0.995935
AT1G22060	NA	3	1	3	NA	11.6126	3.78171	14.2062	14	11	10	7	44.1248	32.5122	28.7304	14.5243	NA	0.0088351	0.0518156	0.00263751	0.0278688	0.181132	0.0338111
AT1G22065	NA	3	1	3	NA	14.2319	0.979291	11.3065	14	11	10	7	43.9852	29.7534	28.7741	17.4676	NA	0.00260592	0.322374	0.0101789	0.0102917	0.553651	0.075641
AT1G22070	NA	3	1	3	NA	12.059	0.325047	10.4652	14	11	10	7	37.2606	25.2016	24.8766	14.4114	NA	0.00718392	0.56859	0.014999	0.0235789	0.754007	0.0944267
AT1G22110	NA	3	1	3	NA	10.6518	0.141095	6.63698	14	11	10	7	33.3487	22.6969	22.5559	15.9189	NA	0.0137659	0.707195	0.084414	0.0398006	0.847484	0.251782
AT1G22140	NA	3	1	3	NA	3.06655	0.323775	1.73416	14	11	10	7	19.7179	16.6514	16.3276	14.5935	NA	0.381477	0.569348	0.629367	0.504703	0.754578	0.768398
AT1G22160	NA	3	1	3	NA	57.6207	6.74663	10.8543	14	11	10	7	83.3853	25.7647	19.018	8.16377	NA	1.89e-12	0.00939248	0.0125406	8.78e-11	0.0612932	0.0854249
AT1G22170	NA	3	1	3	NA	4.99848	0.525678	6.32948	14	11	10	7	16.9269	11.9284	11.4028	5.07327	NA	0.171909	0.46843	0.0966353	0.279009	0.678792	0.270531
AT1G22180	NA	3	1	3	NA	4.19153	1.51499	4.27768	14	11	10	7	16.1299	11.9383	10.4234	6.14567	NA	0.241511	0.21838	0.232999	0.360543	0.438869	0.441469
AT1G22190	NA	3	1	3	NA	32.7082	3.92139	6.60112	14	11	10	7	58.2995	25.5913	21.6699	15.0688	NA	3.71e-07	0.0476754	0.0857589	5.32e-06	0.171443	0.253583
AT1G22200	NA	3	1	3	NA	3.02218	0.000396876	1.29136	14	11	10	7	9.95269	6.93051	6.93011	5.63875	NA	0.388218	0.984106	0.731185	0.511167	0.993055	0.835865
AT1G22220	NA	3	1	3	NA	0.395175	5.9324	1.40349	14	11	10	7	17.6272	17.232	11.2996	9.8961	NA	0.941237	0.014865	0.704716	0.958359	0.0815139	0.818439
AT1G22230	NA	3	1	3	NA	5.21158	0.516222	2.06103	14	11	10	7	17.1882	11.9766	11.4604	9.39939	NA	0.156944	0.472458	0.559837	0.260718	0.681848	0.719326
AT1G22250	NA	3	1	3	NA	1.87269	6.59641	1.27303	14	11	10	7	16.0248	14.1521	7.55567	6.28264	NA	0.599246	0.0102185	0.735548	0.697767	0.0642166	0.838864
AT1G22260	NA	3	1	3	NA	2.14193	4.18533	6.13568	14	11	10	7	18.3013	16.1594	11.9741	5.83838	NA	0.543476	0.0407752	0.105193	0.650978	0.155417	0.284229
AT1G22270	NA	3	1	3	NA	16.4771	5.54877	0.190563	14	11	10	7	25.6991	9.22198	3.67321	3.48265	NA	0.000905132	0.0184937	0.979098	0.00431728	0.0936425	0.988651
AT1G22275	NA	3	1	3	NA	4.56927	1.65494	6.03669	14	11	10	7	21.8431	17.2738	15.6189	9.58222	NA	0.206194	0.198288	0.109839	0.320203	0.414758	0.291001
AT1G22280	NA	3	1	3	NA	22.2455	1.24505	13.3979	14	11	10	7	52.0075	29.762	28.517	15.1191	NA	5.8e-05	0.264499	0.00385062	0.000426913	0.494008	0.0423289
AT1G22290	NA	3	1	3	NA	8.73514	0.121366	4.8715	14	11	10	7	25.5591	16.8239	16.7026	11.8311	NA	0.0330277	0.727557	0.181452	0.0792755	0.860053	0.383232
AT1G22300	NA	3	1	3	NA	14.5683	4.91616	5.72173	14	11	10	7	39.9997	25.4314	20.5153	14.7936	NA	0.00222533	0.0266065	0.125962	0.00903847	0.118233	0.313406
AT1G22310	NA	3	1	3	NA	2.21443	3.45983	13.5436	14	11	10	7	28.4385	26.2241	22.7642	9.22059	NA	0.529112	0.0628767	0.00359698	0.638582	0.20458	0.0409477
AT1G22330	NA	3	1	3	NA	19.2614	9.16682	13.5437	14	11	10	7	57.4416	38.1802	29.0134	15.4697	NA	0.000241395	0.00246442	0.00359691	0.00142818	0.0262312	0.0409477
AT1G22360	NA	3	1	3	NA	12.7359	0.0807987	16.5029	14	11	10	7	35.5873	22.8514	22.7706	6.26761	NA	0.00524391	0.776218	0.000894148	0.0182385	0.887058	0.0177957
AT1G22370	NA	3	1	3	NA	8.23251	4.5762	7.54363	14	11	10	7	35.5951	27.3625	22.7863	15.2427	NA	0.041443	0.032419	0.0564479	0.0946656	0.134839	0.203182
AT1G22380	NA	3	1	3	NA	3.81206	0.0499615	0.902434	14	11	10	7	13.5184	9.70635	9.65639	8.75396	NA	0.282486	0.82313	0.82484	0.404921	0.912111	0.895727
AT1G22400	NA	3	1	3	NA	25.5682	0.0141798	20.8504	14	11	10	7	57.7504	32.1822	32.1681	11.3176	NA	1.17e-05	0.905213	0.00011308	0.000108097	0.954148	0.00481749
AT1G22403	NA	3	1	3	NA	4.26803	1.04494	1.47527	14	11	10	7	22.6545	18.3865	17.3416	15.8663	NA	0.233939	0.306675	0.68799	0.352378	0.538611	0.806743
AT1G22410	NA	3	1	3	NA	16.3582	2.47856	5.68672	14	11	10	7	38.5989	22.2407	19.7622	14.0755	NA	0.000957478	0.115408	0.127888	0.00452828	0.298632	0.316084
AT1G22430	NA	3	1	3	NA	34.9713	5.00801	9.89098	14	11	10	7	65.3933	30.422	25.414	15.523	NA	1.24e-07	0.0252303	0.0195159	2.03e-06	0.114223	0.110091
AT1G22440	NA	3	1	3	NA	9.92965	13.9529	5.27506	14	11	10	7	42.6278	32.6982	18.7453	13.4702	NA	0.0191737	0.000187451	0.152729	0.0516755	0.00498993	0.349434
AT1G22450	NA	3	1	3	NA	6.09386	5.02015	1.51546	14	11	10	7	27.2391	21.1452	16.125	14.6096	NA	0.107132	0.025054	0.678706	0.19655	0.113796	0.800597
AT1G22460	NA	3	1	3	NA	9.97809	1.80179	1.96668	14	11	10	7	18.6347	8.65657	6.85477	4.8881	NA	0.0187533	0.179496	0.579351	0.0508265	0.391016	0.733654
AT1G05747	NA	3	1	3	NA	3.73087	0.290548	1.03693	14	11	10	7	10.0978	6.36696	6.07641	5.03948	NA	0.29203	0.58987	0.792316	0.414651	0.769565	0.875874
AT1G22470	NA	3	1	3	NA	5.66328	0.110872	1.74292	14	11	10	7	12.9941	7.33084	7.21997	5.47705	NA	0.129192	0.739154	0.627434	0.226561	0.867313	0.767418
AT1G22480	NA	3	1	3	NA	3.89519	0.0187835	1.87323	14	11	10	7	14.234	10.3388	10.32	8.44677	NA	0.273007	0.890989	0.599131	0.394671	0.946777	0.748028
AT1G22490	NA	3	1	3	NA	12.4189	14.983	3.07526	14	11	10	7	43.0423	30.6234	15.6404	12.5651	NA	0.00607764	0.000108484	0.380166	0.0205553	0.00345585	0.577931
AT1G22500	NA	3	1	3	NA	8.60511	1.40499	1.51678	14	11	10	7	14.9803	6.37514	4.97015	3.45337	NA	0.035029	0.23589	0.678404	0.0830364	0.460366	0.800471
AT1G22510	NA	3	1	3	NA	1.51582	1.18655	9.59372	14	11	10	7	18.3203	16.8045	15.6179	6.0242	NA	0.678623	0.276026	0.022355	0.760896	0.506107	0.119292
AT1G22520	NA	3	1	3	NA	3.7708	9.95244	7.41555	14	11	10	7	35.6897	31.9189	21.9664	14.5509	NA	0.2873	0.00160636	0.0597686	0.4098	0.0200356	0.209734
AT1G22530	NA	3	1	3	NA	1.69664	12.2458	20.8382	14	11	10	7	49.664	47.9674	35.7215	14.8834	NA	0.637681	0.000466305	0.000113746	0.729249	0.00905964	0.00482875
AT1G22540	NA	3	1	3	NA	3.98983	0.00393929	10.1407	14	11	10	7	17.5146	13.5247	13.5208	3.3801	NA	0.262564	0.949955	0.0174072	0.383383	0.97656	0.103362
AT1G22550	NA	3	1	3	NA	9.18098	14.4151	8.81663	14	11	10	7	46.498	37.3171	22.902	14.0854	NA	0.026979	0.000146624	0.031831	0.0679229	0.0042439	0.14567
AT1G22570	NA	3	1	3	NA	5.32269	0.663499	2.21721	14	11	10	7	13.627	8.30431	7.64081	5.4236	NA	0.149637	0.415327	0.528567	0.25192	0.636824	0.695528
AT1G22590	NA	3	1	3	NA	16.7439	1.52975	2.12854	14	11	10	7	38.5615	21.8176	20.2878	18.1593	NA	0.000797833	0.21615	0.546161	0.00389298	0.436343	0.708663
AT1G22600	NA	3	1	3	NA	9.26965	0.327872	1.09401	14	11	10	7	26.2253	16.9556	16.6277	15.5337	NA	0.0259125	0.566915	0.77852	0.0657686	0.752905	0.866368
AT1G22620	NA	3	1	3	NA	4.00063	0.493581	8.84264	14	11	10	7	27.8035	23.8029	23.3093	14.4667	NA	0.261396	0.482334	0.0314579	0.382049	0.689011	0.144586
AT1G22630	NA	3	1	3	NA	22.5549	1.61708	3.96286	14	11	10	7	34.5154	11.9605	10.3435	6.38061	NA	5e-05	0.2035	0.265503	0.000376014	0.421199	0.476074
AT1G22640	NA	3	1	3	NA	18.1098	4.21605	8.65171	14	11	10	7	45.818	27.7081	23.4921	14.8404	NA	0.000417493	0.0400432	0.0342985	0.00228111	0.153599	0.151816
AT1G22650	NA	3	1	3	NA	15.4583	0.898185	6.69344	14	11	10	7	37.9675	22.5092	21.611	14.9175	NA	0.00146407	0.343269	0.0823381	0.00640974	0.573222	0.248208
AT1G22660	NA	3	1	3	NA	0.821879	3.24553	3.21222	14	11	10	7	18.6876	17.8657	14.6202	11.4079	NA	0.844227	0.0716185	0.360047	0.887068	0.222239	0.56246
AT1G22690	NA	3	1	3	NA	16.7333	1.66706	2.7376	14	11	10	7	23.3101	6.57678	4.90972	2.17212	NA	0.000801848	0.196653	0.433875	0.00390721	0.412999	0.622597
AT1G22700	NA	3	1	3	NA	27.6722	1.21694	1.71487	14	11	10	7	45.6903	18.0181	16.8012	15.0863	NA	4.26e-06	0.269963	0.633633	4.55e-05	0.50009	0.771399
AT1G22710	NA	3	1	3	NA	31.1587	0.0795221	3.04643	14	11	10	7	49.16	18.0013	17.9218	14.8753	NA	7.87e-07	0.777946	0.384521	1.03e-05	0.88779	0.58244
AT1G22730	NA	3	1	3	NA	9.30038	0.558331	2.33613	14	11	10	7	24.8058	15.5054	14.9471	12.611	NA	0.0255526	0.454934	0.505634	0.0650936	0.668551	0.679087
AT1G22740	NA	3	1	3	NA	32.1215	7.00356	5.80569	14	11	10	7	60.5136	28.3922	21.3886	15.5829	NA	4.93e-07	0.00813476	0.121456	6.82e-06	0.0560348	0.306978
AT1G22750	NA	3	1	3	NA	9.81726	1.04285	24.9712	14	11	10	7	46.3585	36.5412	35.4984	10.5272	NA	0.0201851	0.30716	1.57e-05	0.0538203	0.538838	0.00123482
AT1G22770	NA	3	1	3	NA	18.008	2.26614	3.25348	14	11	10	7	38.3245	20.3164	18.0503	14.7968	NA	0.000438177	0.132229	0.35417	0.00237092	0.324845	0.55701
AT1G22780	NA	3	1	3	NA	19.3283	6.37005	3.36838	14	11	10	7	43.8372	24.5089	18.1389	14.7705	NA	0.000233827	0.0116062	0.338239	0.00138921	0.0695981	0.542655
AT1G22790	NA	3	1	3	NA	3.12634	1.02419	1.19005	14	11	10	7	13.1993	10.0729	9.04876	7.85871	NA	0.372554	0.311528	0.755392	0.495959	0.543268	0.851925
AT1G22830	NA	3	1	3	NA	10.3095	11.4019	1.1146	14	11	10	7	32.2283	21.9188	10.5169	9.40234	NA	0.0161106	0.000733692	0.773552	0.045182	0.0120108	0.863027
AT1G22840	NA	3	1	3	NA	23.932	4.54588	9.97643	14	11	10	7	52.3787	28.4467	23.9008	13.9244	NA	2.58e-05	0.0329981	0.0187676	0.000212073	0.136298	0.107778
AT1G05773	NA	3	1	3	NA	6.12883	0.00240886	3.0988	14	11	10	7	13.7876	7.65882	7.65641	4.55761	NA	0.105508	0.960855	0.376642	0.194547	0.981961	0.575418
AT1G22850	NA	3	1	3	NA	16.4644	2.56614	1.99714	14	11	10	7	23.3686	6.90415	4.33801	2.34087	NA	0.000910584	0.109174	0.573001	0.00434134	0.288551	0.729025
AT1G22860	NA	3	1	3	NA	4.41397	5.33931	2.70446	14	11	10	7	20.1436	15.7297	10.3903	7.68588	NA	0.220093	0.0208498	0.439469	0.33608	0.101456	0.627613
AT1G22870	NA	3	1	3	NA	10.2598	2.16213	0.0617013	14	11	10	7	27.3942	17.1344	14.9723	14.9106	NA	0.0164824	0.141449	0.995998	0.0460584	0.338519	0.998116
AT1G22880	NA	3	1	3	NA	12.9656	8.94284	15.4685	14	11	10	7	53.4239	40.4583	31.5154	16.0469	NA	0.0047115	0.00278559	0.00145703	0.0167148	0.0285365	0.023926
AT1G22882	NA	3	1	3	NA	5.50526	3.40304	5.45634	14	11	10	7	28.9094	23.4042	20.0011	14.5448	NA	0.138324	0.0650762	0.141274	0.238391	0.208922	0.33455
AT1G22885	NA	3	1	3	NA	4.15922	2.26791	5.62267	14	11	10	7	27.0248	22.8655	20.5976	14.975	NA	0.244777	0.132078	0.131483	0.364108	0.324588	0.321228
AT1G22890	NA	3	1	3	NA	2.71922	10.5651	11.0436	14	11	10	7	39.9119	37.1927	26.6276	15.584	NA	0.436971	0.00115245	0.0114924	0.556436	0.0161175	0.0812751
AT1G22900	NA	3	1	3	NA	8.05387	0.26858	3.41434	14	11	10	7	25.1841	17.1302	16.8616	13.4473	NA	0.0449114	0.604286	0.332043	0.100883	0.779312	0.537328
AT1G22910	NA	3	1	3	NA	3.572	2.33146	12.6281	14	11	10	7	33.8049	30.2329	27.9015	15.2733	NA	0.311543	0.126783	0.00551386	0.435135	0.31607	0.0531236
AT1G22920	NA	3	1	3	NA	0.943107	0.0627911	1.90367	14	11	10	7	8.22718	7.28407	7.22128	5.31761	NA	0.815015	0.802138	0.592638	0.865299	0.90172	0.743056
AT1G22930	NA	3	1	3	NA	16.7727	3.26458	4.17376	14	11	10	7	39.2492	22.4765	19.2119	15.0381	NA	0.000787032	0.0707913	0.243303	0.00384841	0.220707	0.452998
AT1G22940	NA	3	1	3	NA	5.78639	0.380564	1.48072	14	11	10	7	17.683	11.8966	11.516	10.0353	NA	0.122478	0.537301	0.686728	0.21732	0.731292	0.805708
AT1G22950	NA	3	1	3	NA	1.09216	0.876509	1.74017	14	11	10	7	14.6391	13.5469	12.6704	10.9302	NA	0.778968	0.34916	0.62804	0.838998	0.579049	0.767894
AT1G22960	NA	3	1	3	NA	7.34821	2.19551	2.06195	14	11	10	7	12.4822	5.134	2.93849	0.876541	NA	0.0615896	0.138414	0.559648	0.128699	0.333829	0.719214
AT1G22970	NA	3	1	3	NA	0.033711	0.0216257	2.69491	14	11	10	7	17.4684	17.4347	17.413	14.7181	NA	0.99837	0.883087	0.441094	0.998747	0.942979	0.628999
AT1G22985	NA	3	1	3	NA	3.8637	2.04093	3.53178	14	11	10	7	18.3242	14.4605	12.4195	8.88774	NA	0.276563	0.153116	0.316664	0.398232	0.355144	0.523724
AT1G22990	NA	3	1	3	NA	6.38796	1.98772	4.95507	14	11	10	7	28.249	21.861	19.8733	14.9182	NA	0.0941873	0.15858	0.175117	0.178705	0.362819	0.376269
AT1G23000	NA	3	1	3	NA	10.4708	3.9938	10.3221	14	11	10	7	35.1702	24.6995	20.7057	10.3836	NA	0.0149604	0.0456679	0.0160179	0.0425927	0.166906	0.0982184
AT1G23010	NA	3	1	3	NA	24.3426	0.0657956	1.35181	14	11	10	7	30.2078	5.86515	5.79935	4.44754	NA	2.12e-05	0.79756	0.716868	0.000179075	0.898644	0.826647
AT1G23020	NA	3	1	3	NA	73.3761	5.06136	4.51298	14	11	10	7	98.0559	24.6798	19.6184	15.1055	NA	8.07e-16	0.0244651	0.211135	6.32e-14	0.112216	0.417544
AT1G23030	NA	3	1	3	NA	35.1	61.6567	49.5042	14	11	10	7	158.743	123.643	61.9859	12.4817	NA	1.16e-07	4.09e-15	1.02e-10	1.92e-06	1.46e-11	9.01e-08
AT1G23040	NA	3	1	3	NA	10.7588	1.72783	19.4326	14	11	10	7	39.6668	28.908	27.1802	7.74755	NA	0.0131042	0.188688	0.000222487	0.038321	0.402552	0.00756456
AT1G23060	NA	3	1	3	NA	11.226	0.724189	8.88949	14	11	10	7	34.4961	23.2701	22.5459	13.6564	NA	0.0105646	0.394773	0.0307969	0.0322269	0.619078	0.142709
AT1G23070	NA	3	1	3	NA	1.33189	0.866585	1.1688	14	11	10	7	16.9837	15.6518	14.7853	13.6165	NA	0.721576	0.351903	0.760498	0.795624	0.581666	0.855224
AT1G23080	NA	3	1	3	NA	28.296	33.0616	13.6917	14	11	10	7	87.7615	59.4655	26.4039	12.7122	NA	3.15e-06	8.93e-09	0.00335624	3.5e-05	4.03e-06	0.0392536
AT1G23090	NA	3	1	3	NA	36.7018	0.0339194	1.55772	14	11	10	7	53.0001	16.2983	16.2644	14.7067	NA	5.32e-08	0.853878	0.669013	9.68e-07	0.927878	0.79468
AT1G23100	NA	3	1	3	NA	14.0508	1.96878	2.65878	14	11	10	7	27.1776	13.1268	11.158	8.49925	NA	0.00283683	0.160577	0.447277	0.0110575	0.365475	0.634151
AT1G23120	NA	3	1	3	NA	23.204	2.71891	8.64155	14	11	10	7	49.4723	26.2683	23.5494	14.9079	NA	3.66e-05	0.0991658	0.0344566	0.00028719	0.27106	0.152171
AT1G23130	NA	3	1	3	NA	64.6797	3.04937	3.56992	14	11	10	7	84.8686	20.189	17.1396	13.5697	NA	5.87e-14	0.0807684	0.311806	3.64e-12	0.23896	0.519054
AT1G23140	NA	3	1	3	NA	5.72514	4.85919	4.8442	14	11	10	7	28.5323	22.8071	17.948	13.1038	NA	0.125776	0.0274993	0.183567	0.221872	0.120542	0.385434
AT1G23150	NA	3	1	3	NA	9.36356	3.28401	3.15833	14	11	10	7	31.7871	22.4235	19.1395	15.9812	NA	0.024828	0.0699576	0.367852	0.0635267	0.219138	0.568457
AT1G23170	NA	3	1	3	NA	9.98268	10.2269	6.13745	14	11	10	7	29.4209	19.4382	9.21126	3.07381	NA	0.0187139	0.00138406	0.105111	0.0507587	0.0182274	0.284154
AT1G23180	NA	3	1	3	NA	2.59212	1.42199	8.14147	14	11	10	7	23.472	20.8799	19.4579	11.3165	NA	0.458872	0.233076	0.0431766	0.576607	0.457118	0.174549
AT1G23190	NA	3	1	3	NA	8.52041	6.19081	3.70166	14	11	10	7	32.9712	24.4508	18.26	14.5583	NA	0.0363959	0.0128415	0.295534	0.0855029	0.0739857	0.503577
AT1G23200	NA	3	1	3	NA	0.294507	0.0640094	4.40876	14	11	10	7	14.0128	13.7183	13.6543	9.24557	NA	0.961058	0.800268	0.220575	0.972772	0.900476	0.427254
AT1G23201	NA	3	1	3	NA	6.48685	0.155148	0.544095	14	11	10	7	16.7175	10.2307	10.0755	9.53143	NA	0.0901825	0.693664	0.909102	0.172765	0.839594	0.946766
AT1G23205	NA	3	1	3	NA	1.13647	0.315898	6.91532	14	11	10	7	17.1927	16.0563	15.7404	8.82504	NA	0.768279	0.574083	0.0746464	0.831066	0.758012	0.236302
AT1G23210	NA	3	1	3	NA	3.18984	14.9859	1.98171	14	11	10	7	38.1743	34.9845	19.9986	18.0169	NA	0.363271	0.000108318	0.576211	0.486902	0.00345576	0.73146
AT1G23220	NA	3	1	3	NA	1.08597	0.0361233	0.729602	14	11	10	7	9.80439	8.71842	8.6823	7.95269	NA	0.780461	0.849261	0.86622	0.839958	0.925219	0.921051
AT1G23230	NA	3	1	3	NA	8.88095	0.0870107	1.23066	14	11	10	7	21.3448	12.4638	12.3768	11.1461	NA	0.0309164	0.768012	0.74566	0.075454	0.882721	0.845533
AT1G23260	NA	3	1	3	NA	1.14377	0.593521	3.16636	14	11	10	7	19.494	18.3502	17.7567	14.5903	NA	0.766521	0.441061	0.366681	0.829677	0.656992	0.567432
AT1G23280	NA	3	1	3	NA	6.14262	0.177969	4.05546	14	11	10	7	22.8685	16.7259	16.5479	12.4925	NA	0.104874	0.673125	0.255537	0.193588	0.826077	0.466605
AT1G23310	NA	3	1	3	NA	17.2981	11.4321	16.7641	14	11	10	7	60.5997	43.3016	31.8695	15.1054	NA	0.000613644	0.000721869	0.000790253	0.00313184	0.0119277	0.0165509
AT1G23330	NA	3	1	3	NA	19.3892	1.57522	2.60211	14	11	10	7	32.8287	13.4395	11.8643	9.26218	NA	0.000227138	0.209451	0.457119	0.00135462	0.427856	0.641163
AT1G23340	NA	3	1	3	NA	5.8114	3.55744	2.5212	14	11	10	7	21.1605	15.3491	11.7917	9.27045	NA	0.121155	0.059279	0.471471	0.215622	0.197188	0.653176
AT1G23360	NA	3	1	3	NA	9.7074	1.13212	0.520597	14	11	10	7	18.2855	8.5781	7.44598	6.92538	NA	0.0212243	0.287324	0.914344	0.0559758	0.517988	0.949686
AT1G23380	NA	3	1	3	NA	24.208	0.127812	2.33906	14	11	10	7	34.5494	10.3414	10.2136	7.87449	NA	2.26e-05	0.720712	0.505079	0.000189311	0.855659	0.678556
AT1G23390	NA	3	1	3	NA	14.613	4.85933	7.79084	14	11	10	7	42.3765	27.7635	22.9042	15.1133	NA	0.00217912	0.0274969	0.050538	0.00889117	0.120542	0.190887
AT1G23400	NA	3	1	3	NA	27.2638	0.458381	10.0995	14	11	10	7	42.3462	15.0825	14.6241	4.52456	NA	5.18e-06	0.498382	0.0177388	5.38e-05	0.701963	0.104338
AT1G23440	NA	3	1	3	NA	96.8205	0.00355205	7.4161	14	11	10	7	119.126	22.3054	22.3018	14.8857	NA	7.5e-21	0.952475	0.0597539	1.05e-18	0.977919	0.209734
AT1G23450	NA	3	1	3	NA	3.51126	3.27711	0.312031	14	11	10	7	18.6794	15.1681	11.891	11.579	NA	0.319304	0.0702523	0.95775	0.443067	0.219639	0.977046
AT1G23460	NA	3	1	3	NA	11.256	0.468317	6.20442	14	11	10	7	23.9331	12.6771	12.2088	6.00434	NA	0.0104192	0.493762	0.102077	0.0318476	0.698098	0.279303
AT1G23465	NA	3	1	3	NA	1.33737	0.000710098	0.177231	14	11	10	7	5.35787	4.0205	4.01979	3.84256	NA	0.72028	0.978741	0.981178	0.794585	0.990313	0.990092
AT1G23480	NA	3	1	3	NA	19.8311	2.00021	14.17	14	11	10	7	51.0531	31.222	29.2217	15.0518	NA	0.000183988	0.157277	0.00268266	0.00113804	0.361066	0.0342071
AT1G23490	NA	3	1	3	NA	7.83193	9.07002	5.13642	14	11	10	7	36.8267	28.9948	19.9247	14.7883	NA	0.049616	0.00259835	0.162076	0.108959	0.0272825	0.360819
AT1G23510	NA	3	1	3	NA	6.0135	0.879473	5.42365	14	11	10	7	25.8379	19.8244	18.9449	13.5213	NA	0.110955	0.348346	0.143277	0.201552	0.578279	0.337377
AT1G23530	NA	3	1	3	NA	2.78139	0.32369	4.44376	14	11	10	7	16.1225	13.3411	13.0174	8.57366	NA	0.426573	0.569399	0.217362	0.546706	0.754585	0.424441
AT1G23540	NA	3	1	3	NA	3.34332	2.37161	2.02467	14	11	10	7	22.7749	19.4316	17.06	15.0353	NA	0.341659	0.123559	0.567302	0.465431	0.310844	0.724621
AT1G23550	NA	3	1	3	NA	2.56071	0.649505	10.5767	14	11	10	7	20.2724	17.7117	17.0622	6.48543	NA	0.464419	0.42029	0.0142493	0.581647	0.640671	0.0916137
AT1G23560	NA	3	1	3	NA	3.75535	0.610109	0.683773	14	11	10	7	12.163	8.40767	7.79756	7.11379	NA	0.289123	0.434747	0.877014	0.411597	0.65232	0.927692
AT1G23710	NA	3	1	3	NA	20.5625	5.37746	4.67286	14	11	10	7	47.2436	26.6811	21.3037	16.6308	NA	0.000129764	0.0203985	0.19738	0.000844775	0.0999942	0.402105
AT1G23720	NA	3	1	3	NA	2.1937	7.45998	3.54032	14	11	10	7	26.1971	24.0034	16.5434	13.0031	NA	0.53319	0.00630856	0.315571	0.641971	0.0476647	0.522691
AT1G23730	NA	3	1	3	NA	10.6815	3.35547	3.7179	14	11	10	7	31.2731	20.5916	17.2361	13.5182	NA	0.0135788	0.066982	0.293582	0.0394048	0.212611	0.501904
[truncated: 19,217 more rows]

## Sheet: (B) GR-CHA19_lsm
CHA19_Allele_Treatment	CHA19_L5_CONTROL	CHA19_L7_CONTROL	CHA19_L8_CONTROL	CHA19_L9_CONTROL	CHA19_L5_DEX	CHA19_L7_DEX	CHA19_L8_DEX	CHA19_L9_DEX
AT1G01010	4.42458	4.25275	4.47819	4.41222	4.41406	4.60982	4.45787	4.38514
AT1G01020	4.45944	4.53364	4.42833	4.65207	4.54412	4.43034	4.62835	4.61587
AT1G03987	-19.3026	-0.385905	-0.0974601	0.286774	-0.600271	0.27165	-0.854102	-0.86937
AT1G01030	2.4158	2.2784	2.28695	2.8718	2.56998	2.16473	1.76801	2.5438
AT1G01040	6.44832	6.50045	6.29425	6.41632	6.52712	6.45324	6.18238	6.29869
AT1G01046	2.32643	2.50979	2.57225	1.94422	2.43939	2.00438	2.38393	2.54402
AT1G01050	5.53877	5.62123	5.62691	5.68474	5.56438	5.57736	5.63362	5.70336
AT1G01060	6.67903	6.84965	6.637	6.68957	6.78095	6.68871	6.36813	6.68872
AT1G01070	4.58983	4.66334	4.53265	4.39588	4.68306	4.62865	4.59691	4.13525
AT1G01080	4.2786	4.50811	4.46854	4.64119	4.37665	4.52447	4.75862	5.12719
AT1G01090	6.9736	6.96435	6.91961	7.02629	6.9212	6.83882	6.91324	7.07615
AT1G01100	6.16028	6.1851	6.09108	6.21931	6.16857	6.06427	6.18173	6.31998
AT1G01110	2.91875	2.69166	3.14356	3.30456	2.9586	3.39783	3.25909	3.50913
AT1G01120	6.62976	6.42186	6.35652	6.31134	6.44864	6.43713	6.87292	6.55042
AT1G01130	2.37799	2.63314	2.44545	2.59407	2.97332	2.45233	2.8023	3.19232
AT1G01140	6.17534	6.18859	6.33857	6.04001	6.20206	6.05398	6.08336	5.87515
AT1G01150	-0.80039	0.140418	-19.3026	0.961512	0.470388	-2.61442	-0.0847747	-0.163486
AT1G01160	5.36052	5.38058	5.40014	5.37906	5.42684	5.47365	5.27986	5.19547
AT1G04007	1.82957	2.05095	2.04106	1.96782	2.16509	1.76509	2.50865	1.51714
AT1G01170	4.63339	4.64947	4.70116	4.94044	4.70993	4.62451	4.55662	4.83147
AT1G04013	2.08921	1.84614	1.84608	2.19096	1.88485	2.23871	1.30135	2.06102
AT1G01180	5.26813	5.20202	5.26491	5.2432	5.17788	5.40613	5.33336	5.15692
AT1G01190	3.50822	3.21621	3.42572	3.0152	3.41821	3.66039	3.34943	2.24519
AT1G01200	2.39157	2.00546	2.41403	2.12502	2.29344	1.6019	2.79712	2.97263
AT1G01210	3.75917	3.67334	3.72626	3.85528	3.76515	3.72998	3.57468	3.63399
AT1G01220	4.46416	4.36317	4.48127	4.49501	4.44719	4.1981	4.5865	4.72053
AT1G01225	2.18623	2.34361	2.75999	2.3018	2.39796	2.98739	2.74683	2.57089
AT1G01230	5.11748	5.1403	5.22908	4.89647	5.00673	5.13977	5.19908	4.95576
AT1G01240	5.92674	6.0209	6.0604	5.95954	5.95174	5.757	5.74686	5.71679
AT1G01250	0.185581	1.40274	-0.141575	0.358987	0.112946	0.966574	0.302961	-0.180606
AT1G01260	4.64924	4.79959	4.79265	4.77506	4.71015	4.79297	4.68468	4.73655
AT1G01290	4.45793	4.48014	4.41034	4.62936	4.47108	4.25176	4.24714	4.23891
AT1G01300	5.45172	5.36086	5.42426	5.58596	5.42299	5.42497	5.6118	5.63361
AT1G01320	7.30561	7.33667	7.30689	7.47024	7.36585	7.26019	7.30596	7.53321
AT1G01340	4.46982	4.37746	4.36235	4.62078	4.79171	4.77213	4.3636	4.55839
AT1G01350	5.01723	4.95603	4.98315	5.00083	5.01652	4.79125	4.94336	4.97211
AT1G01355	1.41368	1.72574	1.40712	1.82598	1.1941	1.08515	0.927059	0.932556
AT1G01360	4.65437	4.64327	4.70433	4.44658	4.85372	4.68371	4.57468	4.47921
AT1G01370	2.05433	2.19207	2.38905	1.34354	1.8919	1.54511	2.55643	2.25992
AT1G01380	1.51228	1.92605	0.963002	0.925076	1.47672	1.45608	1.49963	2.14483
AT1G01390	3.89377	3.73758	3.73652	3.88419	3.85331	3.58369	4.05999	4.5392
AT1G01420	2.84382	2.98625	2.9804	3.14115	3.13216	3.46659	2.80925	3.17632
AT1G01430	6.10377	6.01473	5.99952	6.02059	5.99925	5.93293	6.09703	6.01062
AT1G01440	5.38927	5.33203	5.32833	5.25865	5.48001	5.40247	5.24478	5.22193
AT1G01448	4.65328	4.68885	4.48149	4.69222	4.4418	4.49257	4.46205	4.56582
AT1G01470	5.86929	5.77165	5.82067	5.77655	5.8163	5.51634	5.75944	5.58111
AT1G01480	3.4694	3.50551	3.43471	3.6442	3.44017	3.61109	3.61021	2.84745
AT1G01490	7.4248	7.38411	7.44435	7.39167	7.41218	7.37417	7.4143	7.26159
AT1G01500	4.60286	4.75396	4.70317	4.68377	4.59004	4.71951	4.67111	4.28349
AT1G01510	5.35171	5.32557	5.16216	5.32619	5.28287	5.339	5.23075	5.42193
AT1G01520	0.253039	-0.329873	0.833653	-3.76368	-3.80011	-2.55457	0.350405	0.573248
AT1G01540	6.37947	6.50059	6.32776	6.41263	6.46027	6.42023	6.21568	6.41316
AT1G01550	7.1513	7.15801	7.17629	7.02813	7.09462	7.20492	7.11953	6.94117
AT1G01560	2.01044	1.46512	2.30322	2.27577	2.28134	2.37695	2.31806	1.70983
AT1G01570	1.86309	1.93162	1.60801	1.78481	1.78688	1.11602	0.234753	1.0891
AT1G01580	-21.3026	-3.10903	-0.104418	-0.878756	-0.592609	0.910142	-0.0774702	0.58539
AT1G01600	2.77954	2.84046	2.934	2.98667	2.63657	2.61644	4.03465	3.72214
AT1G01610	5.66892	5.55903	5.71601	5.61304	5.60356	5.50359	5.92256	5.63351
AT1G01620	9.34872	9.25865	9.423	9.20268	9.20074	9.25375	9.66653	9.17682
AT1G01630	4.95684	4.95175	5.1035	4.79345	4.73241	4.77115	5.44591	5.22623
AT1G01640	4.98158	4.99109	5.22814	4.87128	4.93018	4.79022	5.04071	4.50884
AT1G01650	5.86431	5.92647	6.08639	5.76929	5.92875	5.91253	5.97856	5.68565
AT1G04027	0.907637	1.61839	1.53213	1.10155	1.47094	1.67086	1.55984	0.145919
AT1G01660	1.41069	1.53467	1.50283	1.42807	1.69659	1.12235	2.07405	1.45317
AT1G01670	1.28889	1.21022	1.93345	2.15108	0.824248	0.590222	1.85701	1.46896
AT1G01680	1.54203	0.781605	1.87131	1.40726	1.34599	1.43384	1.62102	0.933658
AT1G01690	2.55184	2.25872	2.94204	2.74157	2.91923	2.73581	3.21763	2.57954
AT1G01695	-0.828328	0.18272	1.1789	0.68557	0.775952	-2.11989	0.266915	0.559764
AT1G04037	1.05079	1.32815	0.980309	0.207191	1.46875	0.518144	2.01179	1.23441
AT1G01700	3.22522	3.25638	3.36913	2.8957	3.38163	2.78526	3.4042	3.071
AT1G01710	5.27292	5.31402	5.6149	5.31719	5.40791	5.21768	5.61297	5.34818
AT1G01715	2.59332	2.54788	2.6618	2.19269	2.61161	0.840351	2.71286	2.32568
AT1G01720	6.64702	6.66062	6.85054	6.52333	6.66892	6.62823	6.74018	6.26232
AT1G01725	4.30049	4.06662	4.32187	4.1405	4.00387	3.78977	4.20987	3.79948
AT1G04047	2.55398	2.40908	2.83444	2.33158	2.34704	2.62335	2.69039	2.41267
AT1G01730	5.33325	5.23682	5.37923	5.18595	5.26853	5.3042	5.28871	4.90979
AT1G01740	3.24582	3.31009	3.45236	2.87815	3.56477	3.00487	3.46208	3.16673
AT1G01750	1.79212	1.35309	-0.209971	0.211697	1.19147	2.02641	0.623634	1.48531
AT1G01760	3.06541	2.94754	3.58209	3.15903	3.2854	2.92519	2.93866	3.10938
AT1G01770	6.32718	6.30093	6.63253	6.29288	6.43608	6.42241	6.53523	6.06876
AT1G01780	6.18954	5.99858	6.21128	5.97828	6.06512	5.97379	6.35335	6.27607
AT1G01790	5.29396	5.56582	5.83362	5.44291	5.38919	5.40861	5.73499	5.71528
AT1G01800	5.30356	5.21034	5.67897	5.3429	5.2353	5.12436	5.51603	5.32715
AT1G01810	1.71243	1.77586	1.77198	1.76541	1.36244	2.34252	2.13579	1.54839
AT1G01820	6.44469	6.3441	6.67392	6.34007	6.47979	6.4426	6.46531	6.02902
AT1G01830	4.97061	4.85104	5.15906	4.98721	4.86586	4.79161	5.20852	4.85
AT1G01860	3.68721	3.84332	4.07585	3.86444	3.73055	3.91071	4.02338	3.83155
AT1G04073	-0.784486	-0.523665	-20.3026	0.369329	-0.599346	-3.01554	-0.117654	-0.138705
AT1G01880	2.37869	2.68996	3.10024	2.55109	2.58289	2.88653	3.12695	2.92998
AT1G01900	1.15437	0.496862	1.69475	1.48387	1.03369	1.11683	2.2139	1.89743
AT1G01910	5.04569	5.10273	5.24615	5.04223	5.0358	5.08461	5.31631	5.11983
AT1G01920	3.8905	3.85162	4.03643	4.04785	3.84139	3.86258	4.06623	3.86006
AT1G01930	4.58264	4.54286	4.88581	4.66198	4.63884	4.59612	4.75423	4.64973
AT1G01940	3.86727	3.64153	4.09625	3.5372	3.62176	4.15902	4.14295	3.85505
AT1G01950	4.95296	4.89961	5.08808	5.01123	4.87473	4.95766	5.34268	5.10158
AT1G01960	6.06307	6.17553	6.37697	6.18219	6.07292	6.21285	6.48208	6.23011
AT1G01970	4.44242	4.52299	4.56429	4.57465	4.31236	4.36418	4.66747	4.6262
AT1G01990	4.77039	4.7269	5.0692	4.92646	4.83058	4.74144	4.91276	4.80458
AT1G02000	4.42929	4.20072	4.5161	3.98446	4.23426	4.30104	4.5551	4.17957
AT1G02010	5.28879	5.23329	5.06872	5.22337	5.19866	5.07011	5.1712	5.29803
AT1G02020	4.68014	4.71436	4.85125	4.7294	4.68024	4.73535	4.8442	4.46612
AT1G02030	1.69279	0.443596	1.37023	1.13241	1.69157	1.68736	1.71494	1.37144
AT1G02050	3.90446	4.06684	3.89408	4.05185	3.78151	3.86065	3.80792	3.89776
AT1G02060	3.59574	3.80716	4.10288	3.77802	3.61874	3.84762	3.57913	3.57577
AT1G02065	0.795932	-0.434727	0.822957	-0.171319	0.108607	0.356342	0.273926	0.257617
AT1G02080	6.84199	6.83409	7.08574	6.81443	6.82085	6.94642	7.1047	6.86109
AT1G02090	4.81185	4.8683	5.12643	4.86612	4.91463	4.91688	5.26111	4.95475
AT1G02100	6.3591	6.33534	6.5398	6.24579	6.3368	6.30355	6.43141	6.15686
AT1G02110	4.51147	4.48392	4.84572	4.62368	4.49887	4.63613	4.83809	4.92276
AT1G02120	6.78093	6.76897	6.96948	6.78149	6.80512	6.73346	6.96466	6.6868
AT1G02130	5.83977	5.89762	6.02947	5.7715	5.80873	5.81109	6.03796	5.72971
AT1G02140	6.17994	6.26972	6.40569	6.23533	6.20239	6.13281	6.37633	6.02516
AT1G02145	4.728	4.94808	5.09368	4.9992	4.78678	4.75427	4.9428	4.76833
AT1G02150	5.79077	5.90149	6.05007	6.0888	5.72549	5.69072	6.08309	6.09737
AT1G02160	4.27269	4.05252	4.38977	4.29067	3.98674	4.18606	4.4959	4.40013
AT1G02170	5.42793	5.37933	5.62911	5.3223	5.3374	5.39305	5.59934	5.31764
AT1G02180	2.47357	2.55239	2.86227	2.99812	2.45283	2.0614	3.26352	2.65541
AT1G02190	0.579244	0.583142	-20.3026	-0.882826	-0.587887	0.295213	-0.128838	-0.888902
AT1G02205	5.76033	5.56065	5.61681	5.41653	5.74554	5.38018	6.16615	5.54933
AT1G02220	4.36096	4.75289	4.85195	4.53946	4.51002	4.79871	4.7004	4.50506
AT1G02230	2.49035	2.04259	1.91338	2.16906	2.51889	1.77898	2.07206	1.52402
AT1G02260	4.86331	4.77525	5.19705	4.92829	5.02388	5.01965	5.17061	4.88156
AT1G02270	4.40888	4.44449	4.60365	4.26656	4.38194	4.65233	4.72044	4.51658
AT1G02280	6.04938	6.12265	6.22169	6.2613	6.05239	5.83183	6.31433	6.36867
AT1G02290	3.26567	3.18997	3.51439	3.37147	3.72179	3.54209	3.5965	3.49144
AT1G02300	5.52157	5.54515	5.59572	5.59213	5.68719	5.37002	5.34783	5.33266
AT1G02305	7.57501	7.46462	7.7167	7.46119	7.61361	7.43198	7.54372	7.09017
AT1G02310	0.610154	2.08564	2.14762	1.70853	1.87731	2.62968	1.16199	1.32544
AT1G02330	4.88791	4.86028	5.14602	4.95645	4.82696	4.77838	4.9899	4.84943
AT1G02335	2.32205	2.09526	2.79237	2.3666	1.26642	2.19209	3.36014	2.98701
AT1G02340	7.30264	7.27324	7.46938	7.23602	7.32884	7.39348	7.36985	6.91451
AT1G02350	2.1433	2.11217	2.66771	2.60528	2.39316	2.16149	2.61708	2.15805
AT1G02360	4.11722	4.33717	4.53725	4.31514	4.18573	4.44686	4.30242	4.02177
AT1G02370	2.90063	3.11035	3.1	2.8221	3.00398	2.74563	2.70873	2.38997
AT1G02380	2.8771	2.41441	2.82433	2.53108	2.44273	2.4204	1.86834	2.01813
AT1G02390	2.50374	2.14731	2.64953	2.17777	2.60643	2.50432	2.41155	0.598442
AT1G02400	4.62621	4.55214	4.57572	4.37968	4.36373	4.6365	4.9917	5.12951
AT1G02405	-20.3026	-0.312315	0.624788	0.68619	0.982553	0.330963	-6.38896	0.269925
AT1G02410	4.2599	4.32231	4.59992	4.34402	4.34614	4.19263	4.56591	4.35891
AT1G02420	0.919252	1.27499	1.16388	1.16723	-0.5086	-1.69481	1.56716	-0.262544
AT1G02430	0.486347	1.31647	0.60189	0.973352	0.114664	1.3625	1.0632	0.526716
AT1G02440	0.771509	-0.469725	0.831799	-3.70509	0.0976317	-2.49583	-0.0892335	-0.155786
AT1G02460	0.703594	1.89396	0.949464	0.989794	1.03283	1.89498	2.05456	2.0231
AT1G02470	3.78085	3.98623	4.54277	3.84904	3.79484	3.71892	3.8364	3.90952
AT1G02475	4.45826	4.5735	5.10898	4.58386	4.47428	4.54061	4.72079	4.63673
AT1G02500	7.48069	7.52406	7.8199	7.59845	7.46605	7.46379	7.80572	7.52352
AT1G02520	4.91212	5.21501	5.36264	4.98581	5.05014	5.45666	5.49388	4.86525
AT1G02560	6.17694	6.36681	6.66693	6.41402	6.25028	6.19234	6.52727	6.29661
AT1G02575	1.50505	0.70215	0.375774	0.354428	1.32533	1.00169	0.873231	-19.3026
AT1G02580	2.5992	2.81671	3.38809	2.73456	2.54607	2.75303	3.4766	2.5396
AT1G04127	-0.962482	0.217436	-0.724909	0.283838	-4.16547	0.279695	-0.0749496	-0.875987
AT1G02610	5.78258	5.76429	6.13661	5.76406	5.92837	5.85407	5.73659	5.49115
AT1G02620	3.45124	3.49478	3.70283	3.52947	3.37028	3.54431	3.65129	3.15384
AT1G02630	1.54449	1.16988	0.769491	0.350151	0.99692	1.38921	1.14482	0.744869
AT1G02640	6.81481	6.95618	7.07776	7.07409	6.81865	6.91622	7.16999	7.3861
AT1G02650	2.54168	2.41496	2.7106	2.3278	2.53725	2.72264	3.25626	2.52385
AT1G02660	6.21067	6.21005	6.56601	6.22578	6.25846	6.23576	6.56559	6.24411
AT1G02670	2.79952	2.91717	3.27208	2.69638	2.98159	2.58868	3.27074	3.175
AT1G02680	4.45949	4.26748	4.48226	4.54154	4.42707	4.4554	4.48976	4.31102
AT1G02690	4.0096	4.09896	4.2421	4.07798	3.95364	3.97831	4.2883	4.22879
AT1G02700	1.58205	1.95882	2.32115	1.86863	1.22122	2.10078	1.86747	2.16446
AT1G02705	-20.3026	-2.5634	0.824643	0.92779	-0.561334	0.350148	-0.913181	1.2821
AT1G02720	2.73994	2.77618	3.04749	2.84066	2.31252	2.58283	3.33314	3.41662
AT1G02730	3.80924	3.76393	4.29428	3.64119	3.7214	3.8177	4.71011	4.30595
AT1G02740	3.5925	3.80456	3.98424	3.57788	3.76623	3.97726	3.92173	3.57761
AT1G02750	4.83596	4.84728	5.17026	4.77727	4.93744	4.86315	4.97064	4.61631
AT1G02770	2.22315	2.0126	2.43645	1.88544	1.50177	2.25034	2.18743	1.53869
AT1G02780	6.97204	6.99669	7.15567	7.06499	6.94956	6.9841	7.39556	7.23034
AT1G02800	1.47683	1.64466	1.52975	2.28528	1.75111	2.07138	3.92118	3.67473
AT1G02810	3.15953	2.53706	3.02416	3.00334	2.67845	2.87875	4.24665	3.85348
AT1G02816	5.6389	5.6221	5.82089	5.44875	5.60124	5.43388	5.89743	5.36958
AT1G02820	1.18392	1.30484	2.14557	1.57724	2.03006	1.74426	1.76295	2.4814
AT1G02840	7.72107	7.6779	7.77738	7.75109	7.75629	7.66941	7.5922	7.46043
AT1G02850	7.17263	7.24604	7.51918	7.17188	7.24082	7.23295	7.30308	6.88753
AT1G02860	6.55316	6.51619	6.64713	6.35581	6.5424	6.53933	6.59762	6.0956
AT1G04147	2.67788	2.57684	2.75545	2.46412	2.34458	2.01713	2.32315	2.13118
AT1G02870	3.86159	3.89668	4.23557	4.03933	3.92038	3.81242	4.25392	3.95167
AT1G02880	4.75805	4.6517	4.97376	4.65289	4.82128	4.69075	5.03093	4.5982
AT1G02890	6.48425	6.62463	6.78933	6.55595	6.54666	6.70016	6.76457	6.52182
AT1G02900	4.64991	4.75445	4.94329	4.53197	4.69074	4.96509	4.97199	4.56642
AT1G02910	5.16392	5.32643	5.3499	5.29864	5.19626	5.16886	5.32267	5.27658
AT1G02920	6.73236	7.01522	7.27574	7.17185	6.96812	7.28047	7.05316	6.64394
AT1G02930	5.15701	5.46584	6.03997	5.8563	5.43543	5.74204	5.68207	5.02764
AT1G02950	3.86721	3.67782	4.09378	3.4363	3.53067	3.5351	4.28282	3.72256
AT1G02960	5.00045	5.20023	5.20129	5.21509	5.25104	5.04341	5.27358	5.12086
AT1G02970	1.26542	0.810078	1.69931	0.601504	1.70496	1.73536	2.39393	2.56203
AT1G02980	-0.791048	-0.507352	-0.104456	0.130541	-0.592566	0.287636	-0.681549	0.290717
AT1G02990	5.28647	5.29782	5.61064	5.22577	5.32107	5.33402	5.49623	5.22825
AT1G03000	5.0992	5.20955	5.47505	5.21774	5.12762	5.07977	5.43985	5.16275
AT1G03010	1.59601	1.21069	0.931419	0.880597	1.95002	2.32378	1.89184	1.6516
AT1G03030	4.15586	4.07865	4.616	4.18563	4.35248	4.10699	4.57871	4.43912
AT1G03040	5.36363	5.39418	5.66632	5.251	5.42974	5.41158	5.67183	5.25204
AT1G03055	0.246138	-0.515426	-0.023324	-0.874557	-0.596386	0.904766	-6.87083	-0.876023
AT1G03060	6.17944	6.24983	6.4799	6.19299	6.18586	6.30051	6.51998	6.24375
AT1G03070	1.28368	1.71884	1.91058	1.57953	1.5884	-1.12637	1.50094	1.45609
AT1G03080	7.45163	7.49858	7.72164	7.43595	7.52451	7.30916	7.63539	7.35114
AT1G03090	8.99084	8.86653	9.22061	9.00728	8.96524	8.84489	8.9927	8.83619
AT1G04157	1.49103	1.83855	2.26012	1.70843	1.87573	1.14716	1.10973	1.65241
AT1G03100	2.39438	2.12613	2.54682	2.24664	1.89254	2.6806	1.91496	2.38976
AT1G03106	3.29429	3.38359	3.28754	2.97173	3.28732	3.62608	3.33661	2.82536
AT1G03110	3.26338	3.30278	3.45019	3.3202	3.09416	3.41858	3.79781	3.32426
AT1G03120	1.32683	1.1891	1.76997	1.48441	0.176713	1.43354	1.70819	1.47946
AT1G03130	6.64793	6.79696	7.12166	6.95198	6.78318	6.49776	6.87192	7.12338
AT1G03140	6.48056	6.47594	6.69109	6.5563	6.5081	6.36395	6.54972	6.43879
AT1G03150	4.83858	4.74045	5.19657	4.79692	4.8734	4.65803	4.94683	4.99405
AT1G03160	5.67337	5.5508	5.80037	5.77675	5.62145	5.53681	5.79006	5.68995
AT1G03165	-0.0751865	-0.491924	0.302675	-0.508629	-0.585266	-2.68452	-0.0823222	0.579182
AT1G04173	-19.3026	-0.469502	-0.149537	0.85492	1.15841	-2.49407	-0.892909	-0.0908782
AT1G03170	1.89973	1.9721	2.08249	2.01281	2.27739	1.75705	1.93354	1.63126
AT1G03180	2.39706	2.69004	2.58961	2.99843	2.66015	2.88663	3.13511	2.95567
AT1G03190	4.16496	4.04411	4.22432	4.08821	4.15824	4.09299	4.19656	3.95633
AT1G03200	3.47443	3.39238	3.39355	3.1884	3.60901	3.12449	3.14632	2.94669
AT1G03210	5.02535	5.11099	5.33356	5.20267	5.1432	5.09467	5.36949	5.12611
AT1G03220	7.59131	7.63448	7.78991	7.48382	7.61018	7.77285	7.67451	7.20249
AT1G03230	4.46767	4.51544	4.8661	4.65782	4.24693	4.45278	5.07224	4.85893
AT1G03250	4.48995	4.44643	4.79207	4.49796	4.38264	4.43097	4.78539	4.49468
AT1G03260	3.77156	3.84387	4.0549	3.92544	3.88848	4.15142	4.52162	4.09303
AT1G03270	1.79585	1.98317	2.25613	2.18535	2.28657	1.79905	2.30383	2.777
AT1G03280	5.96678	5.95417	6.2172	5.97677	5.97046	5.96494	6.11398	5.93764
AT1G03290	6.47293	6.3918	6.65164	6.41491	6.48731	6.405	6.42197	6.24939
AT1G03310	2.82215	2.86472	3.44581	3.0499	2.8093	3.2639	3.41371	3.37859
AT1G03330	4.77322	4.5708	4.98499	4.70007	4.5856	4.39018	4.77042	4.75608
AT1G03340	3.1645	2.91378	3.52619	2.98707	2.89975	2.84864	3.38337	2.69421
AT1G03350	5.6016	5.52303	5.72326	5.5514	5.48626	5.36545	5.79054	5.53658
AT1G03360	2.74354	2.89829	3.20806	2.49406	2.80244	2.57835	3.34827	2.92405
AT1G03365	5.00716	4.86446	5.18898	4.97519	4.87859	4.95669	5.12458	5.05944
AT1G03370	5.78471	5.84319	6.03382	5.86375	5.85187	5.87453	6.02555	5.7133
AT1G03380	6.57965	6.59319	6.85515	6.44022	6.62782	6.62614	6.76226	6.25687
AT1G03400	4.89385	4.6416	4.89514	4.85002	4.86373	4.63997	4.70342	4.60421
AT1G03410	2.98994	2.92166	2.79994	3.18888	3.11041	3.10374	3.42605	3.17773
AT1G04183	-0.214193	-0.469799	0.831818	0.268271	-3.74221	-2.49642	-0.0892105	0.583054
AT1G03430	4.94402	4.91336	5.23769	4.93914	4.91926	4.87915	5.34089	5.00138
AT1G03440	4.36016	4.2838	4.22036	4.24972	4.3163	4.40066	4.42204	4.12346
AT1G03445	1.86811	1.70882	2.6507	2.00072	2.10652	1.54403	2.38441	2.04311
AT1G03457	5.78711	5.80954	5.83284	5.74632	5.87299	5.76705	5.73628	5.40898
AT1G03470	5.5917	5.52929	5.84888	5.62059	5.68034	5.551	5.5426	5.42332
AT1G03475	5.65395	5.67484	5.86249	5.80232	5.69433	5.56055	6.04427	6.08609
AT1G03495	2.8346	2.52125	3.18765	2.97723	2.83261	2.66383	2.90293	2.9073
AT1G04187	1.63212	0.305678	1.27762	1.50788	1.34655	1.8798	1.3196	1.46579
AT1G04193	0.185938	-0.421346	-0.942356	0.63197	0.096133	0.96622	0.823647	0.999229
AT1G03506	0.492657	1.12252	-0.0353505	0.626282	0.11088	0.413664	0.831156	1.39163
AT1G04197	2.2482	1.30238	2.19709	2.04287	1.8888	2.11998	2.38546	2.10663
AT1G03510	1.28125	1.8909	1.69019	1.4835	1.87181	-1.01775	1.93647	1.73392
AT1G03520	5.03841	5.05105	5.20708	5.14653	5.0939	5.10905	5.27272	5.04938
AT1G03530	4.40912	4.3665	4.4609	4.37486	4.31022	3.96854	4.55399	4.23754
AT1G03540	1.40641	1.35467	1.24976	1.70759	1.03273	2.05769	1.94665	1.45679
AT1G03550	3.67813	3.33647	3.6752	3.46986	3.68489	3.47594	3.70113	3.50853
AT1G03545	1.53015	1.20222	1.71618	1.19355	1.1967	1.4252	1.21336	1.24959
AT1G03560	3.77907	4.10872	4.20075	4.14697	3.86628	3.97433	4.23456	4.09899
AT1G03590	6.0635	6.13919	6.25245	6.07006	6.04573	5.96597	6.14803	5.95029
AT1G03600	6.10998	6.38935	6.61816	6.63337	6.23429	6.08581	6.34365	6.57401
AT1G03610	6.74211	6.77695	6.95355	6.66228	6.7256	6.70936	6.65099	6.39971
AT1G03620	3.79485	4.03385	4.19126	3.58826	3.88432	3.88128	3.65518	3.49869
AT1G03630	3.66699	3.9103	3.88784	3.95221	3.79675	3.81694	4.55112	4.52787
AT1G03650	2.3971	2.27285	2.73473	2.34658	2.34249	2.60422	2.0653	2.15044
AT1G03660	2.24983	1.5681	2.35605	1.92239	1.70837	1.51713	2.28603	1.44171
AT1G03680	5.37723	5.52491	5.88363	5.59523	5.4066	5.33996	5.68731	5.78594
AT1G03687	3.35482	3.60824	3.91286	3.59501	3.49568	3.26494	3.75366	4.05714
AT1G03700	3.11721	2.6277	3.02045	2.54258	2.85845	2.94482	2.54287	1.8374
AT1G03730	4.08673	4.0672	4.20629	4.04937	3.9851	4.4999	4.50961	4.07038
AT1G03740	5.71043	5.78318	5.97979	5.56794	5.7545	5.81321	5.95244	5.5257
AT1G03750	4.1454	4.20413	4.44422	4.25835	4.07237	4.14305	4.37169	4.18624
AT1G03760	3.8713	3.74895	4.07684	3.89503	3.9384	3.82867	3.88689	3.48646
AT1G03770	3.9895	4.1475	4.28735	3.95001	4.05053	3.89744	4.23031	3.70973
AT1G03780	3.51676	3.50812	3.65879	3.28567	3.44576	3.56155	4.0805	4.09569
AT1G03790	5.95037	5.93897	6.351	5.93569	5.90417	5.93257	6.19077	5.6475
AT1G03800	3.0561	3.21762	3.54406	3.21164	2.9874	2.6149	3.58953	3.08735
AT1G03820	3.8361	3.41237	3.89838	2.95111	3.47568	3.65119	3.72672	2.87617
AT1G03830	3.33548	3.54281	3.67972	3.6023	3.46058	2.74543	3.87965	3.83162
AT1G03840	1.20132	1.85591	1.50657	0.980757	0.531702	1.05424	0.83714	0.745882
AT1G03850	6.40433	6.24057	6.4412	6.23914	6.34518	6.30506	6.30094	5.67598
AT1G03860	5.09849	5.12927	5.37664	5.26278	5.23424	5.0535	5.36438	5.11628
AT1G03870	7.14908	6.92577	7.38906	7.04674	6.83795	7.12601	8.07547	7.56051
AT1G03880	-0.463705	0.45313	3.3636	-2.39035	-0.439541	-1.17423	-0.179841	-0.17122
AT1G03900	6.79145	6.7923	7.02181	6.78616	6.77069	6.78013	7.02231	6.67948
AT1G03905	3.16612	3.30491	3.66427	3.19415	3.28869	3.06551	3.27199	3.18328
AT1G03910	6.07807	6.09934	6.29203	6.25217	6.15926	6.06712	6.21184	6.03326
AT1G03920	3.63345	3.31409	3.50352	3.27924	3.61505	3.58609	3.75793	3.70285
AT1G03930	5.09814	5.23118	5.45678	5.08996	5.17487	5.27762	5.43692	5.26867
AT1G04217	0.94157	1.56515	2.61491	1.96726	2.38263	1.96133	1.9379	2.30474
AT1G03935	2.28743	2.58291	2.35499	2.42114	2.04843	1.81417	2.55728	2.29827
AT1G04223	1.08951	1.16286	1.28648	0.955473	0.795033	0.458084	1.18803	0.205152
AT1G03940	3.0775	3.13176	3.10264	2.99374	2.95657	3.1038	3.3927	3.03095
AT1G03950	4.63709	4.59995	4.95076	4.58449	4.49216	4.49558	4.83459	4.23215
AT1G03960	4.52945	4.49484	4.807	4.59678	4.6688	4.53779	4.66927	4.46343
AT1G03970	4.55112	4.44485	4.78157	4.54653	4.56076	4.32902	4.53174	4.1102
AT1G03980	0.523712	0.301064	0.597136	-0.913776	0.976636	-2.24324	-0.918234	0.809394
AT1G03990	4.10042	3.97519	4.05224	4.21909	4.13162	4.11023	3.95813	3.91799
AT1G04000	4.46014	4.41202	4.47933	4.49589	4.26713	4.50187	4.60048	4.48362
AT1G04010	4.67152	4.65377	4.77503	4.8292	4.78493	4.66285	4.68628	4.63586
AT1G04020	2.27179	1.82046	2.84448	1.808	2.4493	2.04679	3.43835	2.9894
AT1G04030	4.03604	3.71744	4.45405	3.68196	3.93207	4.25014	4.29727	4.09054
AT1G04040	4.59889	4.60314	4.89303	4.71194	4.6154	4.62177	5.63227	5.36315
AT1G04237	-20.3026	0.651358	-0.166498	-0.91375	0.494157	-2.24363	0.826648	1.29064
AT1G04050	2.84233	2.99506	3.38965	3.40462	3.36515	2.86849	3.62396	3.34125
AT1G04070	2.81741	2.92997	2.96484	2.88173	2.73353	2.56993	3.00299	2.80086
AT1G04080	6.6891	6.68078	6.95501	6.7502	6.76051	6.78445	6.97511	6.67495
AT1G04090	0.832625	0.322375	1.49922	0.881348	1.94684	1.10515	2.00044	1.82354
AT1G04100	3.15442	2.97772	3.09016	2.89641	2.98097	2.48539	3.16842	2.82119
AT1G04120	6.29337	6.36375	6.53869	6.27248	6.33792	6.43587	6.65554	6.25799
AT1G04130	3.64107	3.5094	3.65093	3.48447	3.44242	3.14752	3.75215	3.43894
AT1G04140	6.90672	7.00371	7.09361	6.92377	6.92976	7.01479	7.10185	6.78244
AT1G04150	0.231045	0.135616	0.612806	-0.886658	-0.584289	-2.685	-0.0823058	-0.810097
AT1G04160	3.14286	3.06395	2.95621	3.01063	3.16331	3.28344	3.87785	3.83732
AT1G04170	5.75616	5.79632	5.96	5.73204	5.8054	5.81921	6.1643	5.85485
AT1G04190	4.61197	4.65357	4.95449	4.65965	4.68566	4.57238	5.06646	4.60048
AT1G04200	4.60617	4.54859	4.82366	4.68729	4.73511	4.78536	5.19691	4.99152
AT1G04210	5.55179	5.63145	5.79246	5.56692	5.6953	5.56257	5.79293	5.59635
AT1G04220	3.90844	3.5489	3.82368	3.59392	3.79268	3.45954	4.50043	3.65498
AT1G04247	3.38486	2.74669	3.11802	3.08304	3.30568	3.0547	3.51119	3.02725
AT1G04230	4.14881	4.31756	4.47722	4.34518	4.09112	4.4466	4.38848	4.00238
AT1G04240	5.6052	5.64188	5.72768	5.50371	5.55862	5.6677	6.19689	5.56194
AT1G04250	6.28484	6.14428	6.39834	6.06642	6.0285	6.22082	7.14023	6.71075
AT1G04260	4.61328	4.52601	4.727	4.47902	4.37529	4.38019	4.64474	4.18909
AT1G04270	6.38199	6.41072	6.58202	6.56253	6.41706	6.48873	6.74642	6.57894
AT1G04280	6.48187	6.38165	6.71985	6.52403	6.3217	6.40366	6.70604	6.63663
AT1G04290	2.19157	2.73412	2.61009	2.02031	2.29817	2.86463	2.84051	2.98999
AT1G04300	7.71581	7.61317	7.75768	7.6715	7.72031	7.57646	7.564	7.34734
AT1G04310	5.39963	5.47827	5.78058	5.48537	5.41132	5.48491	5.86116	5.59023
AT1G04330	-21.3026	-0.455262	1.31235	0.686083	0.102183	-2.38623	0.604275	-21.3026
AT1G04340	4.10879	4.19213	4.30266	4.10083	4.0901	4.05436	4.49802	4.18979
AT1G04350	4.11516	4.11549	4.43611	3.99092	4.3273	3.95112	4.07285	3.3283
AT1G04360	3.34881	3.03527	3.46512	2.97302	2.83826	2.91513	2.99553	2.66892
AT1G04390	4.58105	4.65179	4.91146	4.7052	4.55152	4.71066	4.91404	4.42549
AT1G04400	7.42836	7.39132	7.66223	7.33508	7.46899	7.40516	7.55051	7.23133
AT1G04410	8.12824	8.21768	8.50103	8.23042	8.09017	8.23069	8.5974	8.29888
AT1G04420	5.12793	5.09794	5.44191	5.38829	5.24384	4.95753	5.55003	5.67351
AT1G04425	0.949324	0.701857	1.16993	-0.00834536	0.497172	0.419072	0.637615	1.14867
AT1G04430	6.47287	6.58827	6.57194	6.56906	6.54258	6.50974	6.67597	6.52435
AT1G04440	6.65637	6.63416	6.91635	6.57388	6.67736	6.78374	6.91326	6.39872
AT1G04445	1.07566	0.996696	0.972438	-0.00840527	1.7743	1.40211	1.51643	0.938043
AT1G04450	-0.803296	-0.476809	0.628059	-0.155866	0.761359	-2.55309	-0.680178	0.331073
AT1G04263	1.43115	1.21575	2.11445	1.84108	1.58976	1.44022	0.29461	0.719516
AT1G04480	5.19708	5.18501	5.4753	5.4602	5.36576	5.36175	5.72231	5.55606
AT1G04267	0.747623	0.689464	0.993737	0.929556	-0.527902	-1.8833	1.30459	0.531821
AT1G04273	1.54085	0.398562	1.00028	0.830067	1.33925	1.40651	1.62797	0.935319
AT1G04277	1.32082	0.399373	1.14779	1.37898	0.525283	-1.58356	0.985945	1.38019
AT1G04490	0.434099	0.987824	1.13775	1.22892	1.86206	-1.38778	1.72046	1.23553
AT1G04500	1.1059	1.11817	1.70002	1.01384	1.00784	1.02888	0.416949	-0.889981
AT1G04510	5.43291	5.39559	5.67056	5.55991	5.44432	5.33123	5.65337	5.4448
AT1G04520	2.40027	2.50132	2.86668	2.14845	2.07491	2.48484	3.935	3.48582
AT1G04530	5.33648	5.34061	5.66816	5.38044	5.39334	5.28934	5.53135	5.45231
AT1G04540	1.66102	1.44323	1.75906	1.26152	1.06045	1.21623	2.98306	2.71396
AT1G04550	4.39869	4.41829	4.65256	4.34922	4.40824	4.29191	4.62867	4.5185
AT1G04555	3.34865	3.30566	3.65801	3.30435	3.6543	3.38033	3.49549	3.17767
AT1G04560	1.79944	1.10588	3.04891	2.37155	1.80567	1.95954	1.33635	1.62508
AT1G04570	1.95123	2.22668	2.66111	1.83648	2.03653	1.76621	2.00193	1.01941
AT1G04580	1.78526	1.19618	1.93724	1.43074	1.02958	-1.19244	1.75833	1.07113
AT1G04590	3.99955	3.9701	4.30005	4.23942	3.98434	3.92949	4.30359	4.23176
AT1G04600	1.08242	1.12657	0.560715	1.32574	1.67616	1.04177	0.984649	0.174519
AT1G04610	1.85429	0.886012	1.65534	2.15616	1.89568	1.98132	2.95704	2.74591
AT1G04620	4.87226	4.69057	4.71467	4.8164	4.83474	4.5341	5.15914	4.89962
AT1G04630	4.21176	4.16929	4.29238	4.38954	4.06409	4.10406	4.45359	4.51429
AT1G04635	0.442038	1.11809	0.833673	0.351224	0.521683	1.02875	1.41576	1.49231
AT1G04640	2.39978	2.51518	2.88467	2.44563	2.36203	2.82633	3.44706	3.47425
AT1G04650	1.41932	1.29059	1.61775	1.57811	1.36183	1.48174	2.24893	2.23392
AT1G04660	4.23461	4.19515	4.24117	3.92692	4.13428	4.12049	4.75083	3.77548
AT1G04680	5.92826	5.82092	6.03273	5.8814	5.81577	5.83349	6.40208	6.11798
AT1G04690	5.75648	5.74038	6.02019	5.76579	5.71087	5.73003	6.13932	5.91038
AT1G04700	1.99393	1.19026	2.04979	1.57861	1.2123	1.71599	1.76412	1.44382
AT1G04710	3.28439	3.35751	3.84315	3.7114	3.511	3.21083	3.98337	3.79378
AT1G04730	2.60344	2.79138	3.1167	2.97201	3.01046	2.84753	3.6337	3.28295
AT1G04750	6.18064	6.0946	6.40589	6.16565	6.14796	6.1563	6.45973	6.17255
AT1G04760	1.45673	2.06461	2.59427	1.34337	1.96904	1.78499	2.81183	2.16233
AT1G04770	3.94774	3.94048	3.86389	3.67726	4.31729	3.98914	4.06522	3.49727
AT1G04778	1.29479	1.96112	1.90268	1.77523	2.27625	2.23976	1.99788	2.05812
AT1G04780	6.50455	6.52953	6.86489	6.53173	6.54812	6.52829	6.73769	6.36346
AT1G04790	4.8917	5.05261	5.24283	4.92405	4.98808	5.02178	5.17135	5.04667
AT1G04800	3.72872	4.17908	4.40758	4.48975	4.03014	4.33313	4.89734	5.44035
AT1G04810	6.16476	6.16702	6.32458	6.18556	6.29313	6.33703	6.38301	6.20165
AT1G04820	7.14424	7.09439	7.26751	7.15286	6.94196	7.14365	7.90793	7.67475
AT1G04830	5.55821	5.45195	5.70257	5.42814	5.35082	5.43107	5.68045	5.32935
AT1G04840	1.70953	1.7563	1.66937	1.90764	1.48448	1.7182	1.72459	1.55478
AT1G04850	6.63903	6.63482	6.83912	6.706	6.68966	6.62159	6.87248	6.65212
AT1G04860	5.09228	5.24091	5.38589	5.16151	5.19048	5.41974	5.58905	5.30717
AT1G04870	4.49989	4.69233	4.82753	4.74306	4.70934	4.7097	4.73233	4.42782
AT1G04880	1.20845	-0.131463	1.8029	1.05299	1.33478	0.476121	0.595406	0.743086
AT1G04900	2.63743	2.9998	3.18703	2.88004	2.31184	3.37935	3.29749	2.94371
AT1G04910	4.95172	4.87642	5.12178	5.02288	5.03861	4.98587	5.24336	5.10458
AT1G04303	-1.07473	0.174686	0.577964	-0.173744	0.986792	0.362691	0.620445	0.546841
AT1G04920	1.43205	0.421557	1.49934	1.35062	1.47194	1.07905	1.70357	0.918485
AT1G04930	2.69536	2.76484	3.21295	2.68658	2.54558	3.24022	3.12439	2.99496
AT1G04945	3.44289	3.30432	3.52199	3.22934	3.41941	3.12438	3.44596	2.72115
AT1G04940	1.97421	1.53343	2.1496	1.95147	2.27751	1.75807	2.17237	1.63078
AT1G04950	5.00487	4.91669	5.32917	5.13225	5.11053	5.01577	5.26667	5.18379
AT1G04960	5.1885	5.19251	5.37564	5.09999	5.27389	5.07913	5.39866	5.06235
AT1G04970	5.94058	5.81615	6.18112	5.87896	5.96479	5.95039	6.2066	5.93059
AT1G04980	2.84448	2.9677	3.15857	2.7249	2.36723	2.97881	3.50509	3.34271
AT1G04985	5.41045	5.33639	5.55463	5.46385	5.34783	5.52559	5.55086	5.3322
AT1G04990	4.25011	3.98013	4.52879	4.12609	4.06536	4.13084	4.95896	4.53738
AT1G05000	3.22513	3.05691	3.3395	3.25125	3.29385	3.38606	3.92719	3.96721
AT1G05010	7.6529	7.69532	7.9566	7.68809	7.63008	7.61968	7.65096	7.46542
AT1G05020	3.53916	3.39952	3.93202	3.49577	3.29465	3.54706	3.35156	3.49967
AT1G05030	3.85252	4.13851	4.45891	3.97685	4.14175	4.00436	4.31796	4.15774
AT1G05055	3.56407	3.69001	4.03167	3.79555	3.8508	3.82725	4.05454	3.77801
AT1G05060	4.59462	4.56352	4.77246	4.62805	4.57888	4.76504	4.74355	4.29915
AT1G05065	1.04269	1.33664	1.27917	1.36125	1.58655	1.08455	1.61435	1.22517
AT1G05070	4.36951	4.41204	4.80665	4.53238	4.17234	4.42815	4.67049	4.45887
AT1G05087	1.76535	1.35116	1.90638	1.65027	1.70259	1.72588	2.14229	1.54022
AT1G05090	1.67355	1.65774	2.21506	1.68684	1.96164	1.94283	2.21459	1.93139
AT1G05100	2.11221	2.21308	2.18755	1.68673	2.52175	1.55769	2.53321	2.22106
AT1G05120	5.4185	5.47405	5.55841	5.3382	5.50544	5.5205	5.48978	5.31801
AT1G05140	4.66933	4.6477	4.89398	4.68679	4.68536	4.52932	4.80935	4.79715
AT1G05150	5.53232	5.50895	5.73918	5.56119	5.48867	5.50811	5.86641	5.64426
AT1G05160	4.38425	4.42403	4.6483	4.48649	4.6678	4.34693	4.5332	4.54858
AT1G05170	4.12973	4.13409	4.49272	4.12683	4.30987	4.48061	4.73034	4.24663
AT1G05180	5.23519	5.1945	5.38536	5.24701	5.09816	5.15227	5.3877	5.07892
AT1G05190	6.56955	6.6099	6.904	6.84529	6.62664	6.48029	6.8981	7.0683
AT1G05200	4.15324	4.2018	4.46253	3.92867	4.32939	4.22121	4.40143	3.89732
AT1G05205	2.35692	2.63717	2.44167	2.93404	2.89156	2.95517	3.28647	2.90489
AT1G04347	0.245146	0.604881	0.3186	-0.161277	-3.68568	-2.43962	0.833052	-0.159481
AT1G05210	1.86514	1.25277	1.77375	1.68717	1.21578	0.62976	2.35337	1.80954
AT1G05220	-0.0790508	-0.476903	-0.898428	0.364239	0.0798449	0.31692	-0.887592	0.801389
AT1G05230	4.41552	4.28648	4.59574	4.31773	4.50829	4.41129	4.67512	4.56049
AT1G05240	-0.791057	0.508386	-0.0240198	-0.00673524	-4.07869	0.287659	0.327127	-19.3026
AT1G05260	5.65737	5.42327	5.69335	5.37017	5.49786	5.49245	6.20071	5.67825
AT1G05270	5.97419	5.96825	6.1426	6.02707	5.94356	5.99233	6.08784	5.82565
AT1G05300	3.00371	3.10954	3.57479	2.92769	3.06236	3.10657	3.19393	2.9408
AT1G05310	1.11255	0.915472	1.29063	-0.419247	0.120425	0.439015	1.6443	0.225833
AT1G05320	5.67836	5.70396	5.78481	5.37349	5.75077	5.64401	5.96648	5.69331
AT1G05330	1.61306	1.57236	2.21398	1.76729	0.550095	1.43989	0.825377	0.146538
AT1G05340	7.03326	6.78386	7.19188	6.79361	6.95083	6.91111	6.87186	6.48052
AT1G05350	4.60675	4.5584	4.75963	4.75376	4.59137	4.68866	5.0295	4.81947
AT1G05360	4.92387	4.93437	4.87303	4.86048	4.90631	4.77898	5.07379	5.08218
AT1G05370	2.8382	2.6455	2.63333	2.35209	2.53452	2.53855	2.63697	2.5975
AT1G05380	6.38289	6.47362	6.68209	6.46066	6.46481	6.38479	6.58415	6.41384
AT1G05385	4.12303	4.25894	4.39456	4.20856	4.0431	4.17955	4.22218	3.90047
AT1G05400	2.46216	2.40658	2.84736	2.30131	2.75879	3.2083	2.56277	2.1855
AT1G05410	4.33391	4.37049	4.72096	4.46618	4.31156	4.30925	4.60993	4.45467
AT1G05420	2.71844	2.5217	2.33646	2.14369	2.29549	0.846207	2.84016	2.79073
AT1G05430	4.68785	4.51833	4.91605	4.64198	4.61265	4.3892	4.92966	4.65505
AT1G05440	0.746124	-0.441351	-20.3026	-0.00782052	0.984401	0.350229	0.308625	0.559206
AT1G05450	0.184611	1.42623	1.15718	-0.00838235	0.514006	1.62442	1.45844	-20.3026
AT1G05460	3.14805	3.42611	3.54462	3.62101	3.35223	3.47112	3.81679	3.63857
AT1G05470	4.49652	4.57565	4.71374	4.3941	4.44089	4.37941	4.59939	4.25602
AT1G05490	2.71528	2.61667	2.8715	2.54276	2.92838	2.68907	3.89781	3.41001
AT1G05500	5.21864	5.18788	5.36168	5.20789	5.2407	5.17775	5.59677	5.38316
AT1G05520	5.27645	5.29872	5.57699	5.39509	5.33465	5.27489	5.64467	5.36657
AT1G05570	6.96148	6.88807	7.09433	6.69369	7.02631	7.05085	7.0157	6.37867
AT1G05575	3.44992	3.28701	3.39366	3.15295	3.38382	3.45148	3.52866	2.71961
AT1G05577	0.763398	0.945288	1.29906	1.23108	1.45657	1.01585	0.323818	-20.3026
AT1G05590	3.42915	3.9233	3.79242	3.58511	3.71671	3.64289	4.2278	4.02457
AT1G05600	3.43147	3.48256	3.57407	3.62476	3.6007	3.30244	3.59457	3.73458
AT1G05610	2.2878	1.91336	2.40605	1.74339	1.79997	2.23846	1.61174	1.04481
AT1G05620	3.64746	3.82574	4.06825	3.83822	3.6654	3.74844	4.42045	4.0584
AT1G05630	4.00947	3.94831	4.28365	3.95001	4.03266	4.15487	4.36081	4.02986
AT1G05640	2.4811	2.32215	2.32099	2.53105	2.23947	2.78044	2.70897	2.53039
AT1G05670	3.27254	3.6592	3.68681	3.26304	3.47556	3.47129	3.67079	3.59598
AT1G05675	0.0927981	0.98376	1.28533	2.36708	1.01806	-1.41843	1.13682	0.730218
AT1G05680	4.52925	4.65861	4.9026	4.68824	4.53525	4.72587	5.18581	4.72728
AT1G05690	2.38719	2.20875	3.12887	2.09337	2.94191	2.18819	2.80627	2.18478
AT1G05700	2.59185	3.39193	3.26155	2.16061	3.01034	3.57924	3.48631	2.91094
AT1G05710	4.05799	3.91104	4.05722	3.767	4.14856	4.02081	4.36386	3.92957
AT1G05720	4.06212	3.99058	4.2355	3.89698	3.85491	4.08915	4.33673	3.94267
AT1G05730	0.47838	1.15315	0.233195	0.623215	1.00394	-1.7438	1.64429	0.757944
AT1G05750	2.76921	3.16201	3.13074	3.51826	2.74232	3.35342	3.1716	3.21035
AT1G05770	2.12532	1.8784	2.38823	2.33295	2.28661	2.4976	2.45724	2.09423
AT1G05780	3.65956	3.71663	3.8532	3.81592	3.66026	3.5986	3.66072	3.65574
AT1G04423	0.507955	-0.441783	0.312628	0.560846	-0.560412	-2.29171	0.308745	0.788809
AT1G05783	1.43471	1.40105	1.84547	1.60225	1.02678	1.68399	1.3514	0.712581
AT1G04427	-0.231736	0.866428	0.27257	0.537079	0.769124	0.344264	0.310405	-19.3026
AT1G05785	4.39529	4.39697	4.68877	4.44806	4.48997	4.37729	4.59116	4.13873
AT1G05790	5.95042	5.97549	6.21674	5.97294	5.98957	5.96083	6.02879	5.69048
AT1G05805	5.87418	5.74838	6.04166	5.89874	5.90085	5.86334	6.00683	5.83381
AT1G05810	5.32253	5.36893	5.3091	5.37737	5.37065	5.37387	5.67335	5.45215
AT1G05820	3.30544	3.49444	3.42021	3.30937	3.34955	3.53649	3.55668	3.31925
AT1G05830	6.06347	6.10515	6.29935	6.15332	6.16739	6.15553	6.23845	6.2009
AT1G05835	-0.80326	0.596473	0.83363	-0.894093	-3.79937	-2.55383	0.60974	-0.0887426
AT1G05840	6.30225	6.33291	6.0495	6.3016	6.3198	6.22858	5.94031	5.95086
AT1G05850	7.76483	7.74997	7.93261	7.65722	7.69197	7.83367	8.31707	7.82576
AT1G05860	4.45284	4.26135	4.38458	4.3354	4.38654	4.21016	4.4531	4.26313
AT1G05870	4.77802	4.80391	4.80758	4.59166	4.6565	4.61771	5.25448	5.11726
AT1G05880	-0.797266	-2.95757	0.302648	0.731258	-0.584229	-2.68383	0.353324	-0.158607
AT1G05890	7.55071	7.49771	7.70766	7.5634	7.57823	7.52366	7.52378	7.25597
AT1G05894	2.07963	2.19501	2.51474	2.00073	2.38552	2.13069	1.43903	2.30614
AT1G05900	4.35348	4.53636	4.8107	4.5459	4.56748	4.36745	4.83608	4.50694
AT1G05910	4.81558	4.97336	5.03407	4.80101	4.81398	4.88528	5.19781	4.86102
AT1G05940	5.6388	5.55121	5.84469	5.67808	5.70455	5.70424	5.79424	5.56699
AT1G05950	3.38608	3.3772	3.33011	3.37524	3.21042	3.64612	3.79335	3.58724
AT1G05960	6.7565	6.8208	7.01189	6.86256	6.85194	6.80685	7.09523	6.91029
AT1G05970	3.51805	2.94572	3.56758	3.53793	3.16408	2.8037	3.38953	3.56315
AT1G06010	2.94983	3.27322	3.61818	2.95701	3.2487	2.94117	3.56246	3.50425
AT1G06020	0.0988112	0.38518	1.00376	1.26054	1.46496	1.04811	1.55366	1.38915
AT1G06040	6.69953	6.51474	6.87242	6.74076	6.82279	6.35099	6.84648	6.325
AT1G06050	4.15575	4.11326	4.351	4.05093	4.28553	4.03015	4.43137	3.94271
AT1G06060	5.43837	5.48946	5.64811	5.43531	5.45586	5.42464	5.57998	5.35129
AT1G06070	5.06746	4.94336	5.32834	5.06555	5.14277	5.08475	5.3149	5.05088
AT1G06080	3.77484	3.65033	3.96416	3.61017	3.47481	3.45058	5.1727	5.12479
AT1G06090	-19.3026	-0.515387	-0.72492	-0.874577	-0.595411	0.279777	0.658926	-0.0775123
AT1G06110	5.99918	5.93537	6.15093	5.99527	6.01124	6.03259	6.05737	5.84235
AT1G06130	4.89118	4.99435	5.09161	4.97983	4.83596	4.82388	5.10184	4.90614
AT1G06140	1.45514	1.19323	2.11124	1.09101	1.69056	1.68778	1.17336	0.738542
AT1G06143	1.65835	1.74864	2.16346	0.8185	1.03687	1.46179	1.70107	1.64197
AT1G06150	5.76127	5.72337	6.02724	5.72138	5.69779	5.69241	5.87673	5.67232
AT1G06148	2.8783	2.90537	3.24373	2.35585	2.65685	2.80425	2.54334	1.7494
AT1G06160	0.566569	-2.76846	-0.149504	-0.00745103	0.0819945	0.323864	0.628747	-0.172575
AT1G06180	2.71549	2.9733	3.53048	2.905	3.03484	2.91399	3.17375	2.9194
AT1G06190	5.04962	5.31385	5.4185	5.46831	5.03004	4.91747	5.51942	5.44038
AT1G06200	5.71402	5.59063	5.87502	5.68811	5.63319	5.64319	5.78142	5.38851
AT1G06210	4.58933	4.76027	5.01286	4.60137	4.67035	4.65073	4.88893	4.52212
AT1G06220	5.29533	5.28538	5.49881	5.28247	5.30239	5.28762	5.57847	5.36597
AT1G06225	1.50566	2.50314	1.91138	1.71017	1.88779	2.24746	2.17128	2.10854
AT1G06230	6.93965	6.90949	7.11222	6.91315	6.97871	6.95321	7.00338	6.71288
AT1G06240	3.045	3.08315	3.06393	3.17132	3.03796	3.05215	3.38176	3.34084
AT1G06250	2.34617	2.61266	2.8346	2.78399	2.57677	2.43815	2.62861	2.59659
AT1G06265	5.01325	4.8895	5.17399	5.47747	5.12671	4.42137	4.85214	5.45263
AT1G06270	2.22921	2.50606	2.87704	2.48535	2.48759	1.83362	2.6403	2.02882
AT1G06290	5.53482	5.65646	5.90602	5.62991	5.50043	5.61519	6.06647	5.83016
AT1G06350	0.747049	2.31975	1.84295	2.03422	1.71806	1.78885	3.16933	2.11819
AT1G06360	5.1171	4.97611	4.91805	4.86454	4.83296	4.83957	5.3908	5.54387
AT1G06380	3.21675	3.25537	3.64865	3.35635	3.1161	3.23016	3.45695	3.04759
AT1G06390	6.0775	6.14598	6.29206	6.17362	6.08154	6.20124	6.33117	6.212
AT1G06400	6.57814	6.49893	6.82533	6.37387	6.59012	6.40131	6.59052	6.23449
AT1G06410	6.89616	6.92864	7.13411	6.84429	6.89224	6.89505	7.18578	6.99327
AT1G06420	0.394676	1.78074	1.5063	1.87251	0.541496	-1.32171	1.40246	1.37022
AT1G06430	6.00056	6.11767	6.34953	6.07245	6.12624	5.99714	6.09356	5.87989
AT1G06440	1.30327	0.441225	1.2471	1.68804	2.01613	1.4362	1.84199	0.466374
AT1G06450	1.40486	1.75949	1.15119	1.31621	1.78671	2.05946	1.79846	1.21985
AT1G06460	3.96248	3.94737	4.54999	4.2823	3.99461	3.87755	4.49582	3.69114
AT1G06470	4.36845	4.38468	4.74086	4.5984	4.39627	4.64368	4.85672	4.55643
AT1G06490	3.97805	4.12596	4.23085	3.67952	3.95161	4.1283	4.16268	3.82478
AT1G06500	3.65095	3.71193	3.93585	3.9177	3.80373	3.76864	3.99099	3.72384
AT1G04473	0.328026	-0.420974	0.306613	1.15373	0.112888	0.368949	1.00986	-0.180511
AT1G06515	3.71752	3.68983	3.77406	3.66418	3.60317	3.59613	3.67574	3.69193
AT1G04477	1.14568	1.37908	1.83614	1.92331	1.95515	1.72581	1.87285	1.86978
AT1G06510	3.99489	4.06872	4.36445	4.26976	4.09892	4.14057	4.24671	4.33391
AT1G06520	5.26178	4.99271	5.04463	4.75316	5.12134	4.83167	4.71159	3.80311
AT1G06540	0.784495	-2.31944	0.814748	1.09152	0.778587	0.386312	0.335713	0.24272
AT1G06550	4.61697	4.58088	4.83239	4.52044	4.71029	4.92688	4.94422	4.84986
AT1G06560	3.90356	4.04646	4.28824	3.95255	3.9622	4.18964	4.03881	3.86032
AT1G04483	0.619459	0.335772	1.52085	-0.932987	0.779024	-1.97756	1.17272	-0.856985
AT1G06570	8.6151	8.42393	8.77114	8.55595	8.54689	8.46401	8.49807	8.08442
AT1G06580	3.33841	3.40314	3.57512	3.13335	3.14019	3.00979	3.55503	3.30301
AT1G06590	4.23396	4.5052	4.55534	4.63701	4.42817	4.48939	4.68363	4.45327
AT1G06620	3.18269	3.31588	3.50003	3.12099	3.29148	3.49869	3.78453	3.3922
AT1G06630	5.30976	5.41568	5.59978	5.37284	5.47612	5.31562	5.46394	5.25422
AT1G06640	5.98231	5.91713	6.15981	5.98867	6.08485	6.0562	6.35371	5.87371
AT1G06645	4.15767	4.22867	4.26485	4.2216	4.15037	4.11658	4.04269	4.02626
AT1G06650	4.62524	4.64674	4.8711	4.54306	4.70413	4.6593	4.6491	4.37323
AT1G06660	1.32334	1.36439	1.40936	0.827005	1.34332	1.07662	1.40324	1.46801
AT1G06670	5.60694	5.76208	5.95795	5.75898	5.65099	5.69675	5.86145	5.78766
AT1G06680	8.2979	8.46894	8.70319	8.59737	8.36319	8.27123	8.55038	8.77044
AT1G06690	4.39595	4.30452	4.63543	4.41066	4.34028	4.48783	4.61726	4.55867
AT1G06700	7.16704	7.16345	7.42759	7.17935	7.1588	7.234	7.40733	7.16717
AT1G06710	2.81754	3.11837	3.41051	2.98697	3.32375	2.77596	3.26648	3.04968
AT1G06720	4.9803	5.21772	5.32914	5.24636	5.21648	5.21141	5.3084	4.93997
AT1G06730	4.16644	4.14912	4.29833	4.24967	4.04371	4.11909	4.31382	4.14302
AT1G06740	2.58084	2.41495	2.91871	2.98818	3.00286	2.88952	2.96099	2.80093
AT1G06750	1.0987	0.342399	0.553582	1.12225	0.51503	1.01165	0.635234	1.12607
AT1G06760	5.86956	5.81502	6.01909	5.87402	5.83786	5.85576	6.06915	5.91737
AT1G06770	3.83991	3.98503	4.17339	4.10148	4.04049	3.656	3.98848	4.04941
AT1G06780	4.77039	4.80556	5.06318	4.67314	4.94135	4.84296	5.19632	4.82807
AT1G06790	2.61895	1.9754	2.72697	2.83311	2.6142	2.53491	2.6508	2.33665
AT1G06800	2.86174	3.15149	3.28147	2.98665	3.13318	3.10331	3.44597	2.70382
AT1G06820	4.68246	4.70141	4.73937	4.59964	4.61864	4.62621	5.10347	4.8153
AT1G06830	2.07403	2.17904	2.45965	2.20412	1.96707	1.96201	0.948017	2.26932
AT1G06840	5.64651	5.72271	5.96639	5.76735	5.67566	5.86893	6.03376	5.54102
AT1G06850	4.59365	4.84603	4.8385	4.68128	4.73066	4.95974	5.17965	4.92133
AT1G06870	4.61642	4.52436	4.73306	4.56809	4.486	4.56679	4.78053	4.67608
AT1G06890	6.09568	6.06308	6.28367	6.1254	6.13717	6.09237	6.3653	6.10892
AT1G06900	5.75806	5.99496	6.08221	6.05648	5.8771	5.92136	6.13286	6.00356
AT1G06910	3.1179	3.21722	3.57906	2.83112	3.22434	2.7814	3.18801	3.15285
AT1G06930	0.0678325	1.00347	1.2896	1.7641	1.01051	1.42963	1.84537	1.7439
AT1G06950	6.36501	6.48828	6.71713	6.55175	6.39637	6.45484	6.75768	6.542
AT1G06960	4.02924	4.03798	4.51009	4.24009	4.02589	4.18552	4.51951	4.41258
AT1G06980	4.89139	4.85542	4.86106	4.80782	4.7497	4.47543	5.12236	4.8766
AT1G07000	4.70982	4.88522	4.94882	4.66082	4.77245	4.98608	5.0679	4.51857
AT1G07010	3.80705	4.10893	4.32515	4.25584	4.16011	3.70469	4.4369	4.59315
AT1G07020	2.81464	2.75182	3.26303	2.79897	2.69996	2.66705	3.27705	2.64772
AT1G07030	4.70066	4.58723	4.99592	4.78577	4.73502	4.67925	5.11005	4.69702
AT1G07040	7.39963	7.2466	7.73306	7.45065	7.31449	7.107	7.41599	7.10595
AT1G07050	1.2793	1.22266	0.476918	0.685987	2.0914	-1.00032	1.98819	2.60082
AT1G07070	3.20299	3.27777	3.7206	3.31535	3.11759	2.94765	3.50584	3.49329
AT1G07080	6.27647	6.22244	6.46811	6.20852	6.25214	6.28534	6.54056	6.1255
AT1G07090	4.0701	4.29892	4.47703	4.00819	3.82425	4.38583	4.86885	4.23874
AT1G07110	7.36199	7.36927	7.60482	7.45358	7.36452	7.26036	7.43333	7.35459
AT1G07119	0.253039	-0.476988	0.628098	-0.89405	0.0798198	-2.55457	-0.88753	0.567
AT1G07135	4.37392	4.24532	4.60921	4.30325	4.31957	4.54782	4.95951	4.62016
AT1G07140	6.75833	6.88011	7.05819	6.80119	6.77269	6.78067	7.25391	6.8786
AT1G07150	4.84004	4.81716	5.12784	4.75311	4.92924	4.64306	4.9968	4.46925
AT1G07160	0.450618	1.27335	0.596901	0.975427	1.32944	-1.71562	1.06118	0.949676
AT1G07170	4.79662	4.58093	4.89899	4.6739	4.61773	4.69821	4.72779	4.39166
AT1G07180	1.41722	2.74484	3.07852	1.60369	1.89227	1.78065	1.84288	0.844262
AT1G07200	5.6179	5.56031	5.83574	5.52602	5.55384	5.69796	5.77054	5.24428
AT1G07210	4.07069	4.15725	4.50125	4.07122	4.17664	4.2218	4.41918	4.09095
AT1G07220	3.91535	3.80784	4.31076	3.78377	4.0867	4.01873	4.21052	3.88411
AT1G04567	0.758781	0.654922	-0.926361	0.259218	-0.56022	0.350203	0.600802	0.323085
AT1G07230	5.81793	5.8181	6.0204	5.77766	5.8625	5.69742	5.90092	5.39647
AT1G07240	5.62204	5.57299	5.84162	5.5771	5.63126	5.72202	5.90482	5.52114
AT1G07250	5.17615	5.20923	5.50533	5.14518	5.15607	5.11211	5.29866	5.05102
AT1G07260	3.66113	3.7627	3.88184	3.57354	3.77803	3.4496	4.11467	3.3841
AT1G07270	1.05185	-0.311171	0.810185	1.05366	0.14675	-1.60776	1.85228	1.2503
AT1G07280	3.51442	4.05067	4.35309	3.9866	3.86498	4.10548	4.31821	3.39948
AT1G07290	2.22177	2.16029	2.77263	2.91004	2.49195	2.79433	2.84317	2.56007
AT1G07300	3.54967	3.80466	4.00823	3.48902	3.64581	3.94528	3.45955	3.48839
AT1G07310	6.31264	6.30048	6.40149	6.24523	6.35959	6.39189	6.39028	5.95433
AT1G07320	6.33496	6.4067	6.50134	6.58766	6.3079	6.2879	6.74957	6.96139
AT1G07340	1.86661	1.47223	1.62173	0.824579	1.58831	1.09054	1.79953	-1.14458
AT1G07350	5.80448	5.86558	5.98182	5.89785	5.78383	5.85474	5.91241	5.72402
AT1G07360	5.28289	5.16836	5.50209	5.17926	5.24068	5.27252	5.5426	5.30781
AT1G07370	2.82111	2.8089	2.74626	2.78668	2.41104	2.66608	3.2634	3.27184
AT1G07380	4.23778	4.25336	4.50508	4.22071	4.17866	4.42042	4.6482	4.34718
AT1G07390	2.8122	3.23455	3.23121	3.33692	2.54867	2.90826	2.60923	3.05454
AT1G07400	3.15594	4.04189	3.78188	3.83056	3.31698	3.26422	3.70385	3.78855
AT1G07410	2.26904	2.60193	3.04073	2.77126	2.45503	1.89476	3.22469	3.282
AT1G07420	4.96483	4.72156	5.00559	4.70776	4.88231	4.82407	5.36271	5.05697
AT1G07430	3.84307	3.68584	3.66426	3.34647	3.83365	3.1505	3.69667	2.82263
AT1G07440	3.19221	2.79933	3.13175	2.87588	2.96475	2.72237	4.03436	3.99782
AT1G07470	5.20235	5.28821	5.3631	5.15183	5.32542	5.05361	5.30032	4.97383
AT1G07480	5.56269	5.44557	5.39161	5.3946	5.55051	5.22482	5.34767	5.15501
AT1G04587	1.08734	1.73631	0.201867	1.46118	0.805356	1.06598	1.54098	1.36937
AT1G07510	4.72286	4.71453	4.99195	4.77379	4.79502	4.67942	4.99769	4.71265
AT1G07530	6.07922	6.1099	6.34145	6.10486	6.17294	6.15787	6.18288	5.88966
AT1G07550	0.527178	-0.330039	0.833689	0.27068	-3.80126	-2.55573	-0.0869311	-0.816827
AT1G07560	2.35752	2.79144	3.27693	2.41982	2.3544	2.88082	3.1076	2.48304
AT1G07570	5.62989	5.71547	5.956	5.81382	5.71589	5.60119	5.94314	5.8505
AT1G07590	8.33413	8.18141	8.35867	7.90764	8.31529	8.34192	8.245	7.81404
AT1G07610	6.01228	5.68033	5.91898	5.59137	6.04233	6.06959	6.10013	5.81336
AT1G07615	3.08437	3.24053	3.34397	3.41469	3.1599	3.06092	3.4337	3.08874
AT1G07620	2.77423	3.00128	3.14261	2.7962	2.92233	2.7477	3.19841	2.22072
AT1G07630	5.06941	5.04098	5.43409	5.18332	5.13999	5.2114	5.23036	5.14856
AT1G07640	4.974	4.9769	5.22199	4.87872	4.86161	4.72241	5.1075	4.91596
AT1G07650	6.95332	7.01935	7.12217	6.9878	6.98193	7.19624	7.21361	6.83134
AT1G07645	-0.105896	0.350012	2.09529	-0.192675	0.783084	0.41397	0.638436	-19.3026
AT1G07660	4.93535	4.69595	5.05156	4.93658	4.97228	4.8756	5.17394	4.81633
AT1G07670	5.57135	5.63865	5.83243	5.50997	5.59745	5.60377	5.82923	5.69983
AT1G07690	3.67734	2.90768	3.55692	2.69069	3.61009	3.12824	3.52316	3.10034
AT1G07700	3.70556	3.81826	3.95472	4.0199	4.04799	3.77608	4.18969	3.6748
AT1G07705	4.13106	4.35942	4.44109	4.35281	4.24258	4.08523	4.64763	4.32943
AT1G07710	1.85665	1.40321	1.40546	1.59433	1.20732	2.06981	1.60314	1.94788
AT1G07720	6.00964	5.98289	6.10432	5.84103	5.96899	5.89934	6.38237	5.62244
AT1G07728	0.764969	-0.455194	0.289477	-3.59529	0.489137	0.944545	0.312459	-0.0949937
AT1G07740	1.61879	1.521	2.09803	1.85646	2.01947	1.47501	1.51529	1.05282
AT1G07745	4.07402	4.12493	4.31121	4.03347	4.08051	4.07473	4.34246	4.27706
AT1G07750	5.16993	5.09878	5.2526	4.99135	5.06754	5.16641	5.56427	5.07148
AT1G07770	6.64265	6.61252	6.81299	6.74216	6.53272	6.68241	6.99023	6.88329
AT1G07780	2.84753	2.39473	2.89235	2.83431	2.30707	2.95447	3.19201	2.88179
AT1G07790	4.04991	4.13688	4.20226	3.99092	3.7215	3.72664	4.16106	4.35621
AT1G07810	6.23346	6.14121	6.46549	6.20456	6.28613	6.34689	6.35573	6.1217
AT1G07820	5.42496	5.3396	5.57085	5.43205	5.41579	5.33118	5.76975	5.60401
AT1G07830	4.22008	4.2754	4.31633	4.29506	4.11676	4.07667	4.25347	4.00937
AT1G07840	4.13032	4.19324	4.45467	3.95326	4.19277	4.36331	4.3697	4.03299
AT1G07870	4.41736	4.58461	4.76538	4.35891	4.47861	4.726	4.68271	4.13762
AT1G07880	3.29004	2.96132	3.56772	2.23588	3.15766	2.989	3.11008	3.28348
AT1G07890	7.41233	7.39192	7.58926	7.41155	7.36919	7.38845	7.82167	7.59216
AT1G07900	1.61527	1.70217	1.77769	1.22844	1.3324	1.08228	0.80504	0.495773
AT1G07902	2.36919	2.90694	2.59818	2.38154	2.6895	2.79155	2.7618	2.24125
AT1G07901	1.58898	1.67465	2.21026	2.15415	2.02882	1.49711	1.41842	1.7192
AT1G07910	4.31141	4.23698	4.80617	4.42193	4.22068	4.3096	4.70437	4.51008
AT1G07920	6.70789	6.64882	6.87656	6.65679	6.71849	6.65976	6.99139	6.72908
AT1G07930	6.55109	6.55436	6.76467	6.57458	6.53337	6.59881	6.95193	6.60059
AT1G07940	6.39462	6.33452	6.5725	6.41335	6.38894	6.43465	6.79513	6.52211
AT1G07950	4.36922	4.27073	4.66846	4.42744	4.25094	4.3058	4.60249	4.16802
AT1G07960	5.15158	5.10211	5.41873	5.06846	5.13691	5.27562	5.31034	5.08971
AT1G07970	3.77606	4.13898	4.27875	4.06795	3.93205	4.02295	4.4012	3.86172
AT1G07980	4.13719	4.43383	4.47854	4.57837	4.30393	4.27158	4.63729	4.49498
AT1G07985	5.16718	4.8955	5.38376	5.19651	5.07869	5.03025	5.72135	5.67016
AT1G07990	6.3356	6.27664	6.48928	6.25232	6.3319	6.18317	6.3916	6.21271
AT1G08000	3.7292	3.50581	3.59159	3.67759	3.47639	3.39332	3.68226	3.40618
AT1G08010	4.77194	4.56225	4.87023	4.77986	4.79551	4.69375	5.15857	5.05143
AT1G08030	5.05259	4.91143	5.15507	4.9725	4.99906	4.81563	5.28463	4.93904
AT1G08040	4.52895	4.51273	4.692	4.3131	4.42828	4.25688	4.67434	4.4926
AT1G08050	3.9636	4.18524	4.58347	4.06128	4.24906	4.41519	4.58524	3.97769
AT1G08060	5.09685	5.16983	5.47222	5.13416	5.288	5.07158	5.41167	5.23499
AT1G08070	1.90924	2.14913	2.22364	1.82577	2.0332	1.9431	1.94202	1.18801
AT1G08090	2.90829	2.8832	2.3065	2.89805	2.32279	3.86174	3.7089	4.05453
AT1G08110	5.98611	6.005	6.15697	6.12454	6.11283	5.986	6.03817	5.79607
AT1G08115	2.89491	2.78148	3.16129	3.22944	3.06018	2.68305	2.88221	3.32009
AT1G08125	4.48664	4.46797	4.6097	4.62066	4.46021	4.4295	4.72917	4.33079
AT1G08130	4.13803	4.25763	4.31685	4.12401	4.11763	4.12359	4.59652	4.29348
AT1G08160	5.01117	4.84796	5.34341	4.61322	4.69265	4.92545	5.09901	4.84396
AT1G08165	0.520362	0.2845	0.809078	0.685711	0.986464	0.362828	-6.15373	-0.199104
AT1G08180	3.46593	3.48302	3.82767	3.55049	3.44279	3.62175	3.81316	3.31191
AT1G08190	6.89466	6.89991	7.10748	6.89067	6.89722	6.92256	7.22105	6.84575
AT1G08200	6.42971	6.4138	6.59678	6.43905	6.42335	6.36198	6.93455	6.69185
AT1G08210	5.37864	5.36046	5.60666	5.31296	5.33704	5.31482	5.39513	5.27407
AT1G08220	2.43067	2.86952	3.08188	2.96811	2.73341	3.13361	2.91568	2.76238
AT1G08230	5.74964	5.71028	6.01952	5.77905	5.73366	5.75918	5.87111	5.61261
AT1G08260	3.9957	4.095	4.17158	3.9452	4.09	4.1197	4.49432	4.50072
AT1G08270	1.90366	2.19984	1.76969	2.07326	2.22314	1.9533	1.95536	2.05207
AT1G08280	2.69247	2.32957	2.84038	3.10659	2.62912	2.83863	3.62122	3.32055
AT1G08290	2.10523	1.64065	1.77031	1.22977	1.47974	1.11257	1.55448	0.135751
AT1G08300	2.7948	3.1742	2.89018	3.41233	2.86565	2.58131	2.92812	2.62341
AT1G08310	3.92382	3.79175	4.02522	3.85206	3.94944	4.03259	4.01095	3.51967
AT1G08320	5.94268	5.91553	6.03141	5.61269	5.94891	6.02759	6.09142	5.59923
AT1G08340	2.79851	2.86449	2.8722	2.68658	2.62398	2.89663	3.2626	3.04912
AT1G08350	3.82137	3.69477	4.1077	3.65593	3.81718	3.91234	4.1709	3.88254
AT1G08360	6.19114	6.19837	6.39378	6.24904	6.19373	6.20827	6.56796	6.37912
AT1G08370	5.7017	5.58837	5.89322	5.65644	5.65835	5.71828	5.85535	5.59991
AT1G08380	6.96306	7.31661	7.58141	7.29139	7.12254	7.15536	7.28331	7.46798
AT1G08390	1.6911	1.85859	1.83849	1.95433	1.21982	1.73585	1.84826	2.11933
AT1G08400	3.43343	3.64628	3.65663	3.2545	3.47532	3.58231	3.52561	3.54634
AT1G08410	3.59775	3.60284	4.19533	3.92322	3.88594	4.01133	4.07159	3.91723
AT1G08420	6.26089	6.2546	6.45536	6.2221	6.24161	6.23544	6.53722	6.12137
AT1G08430	0.504086	-0.434642	-0.735397	-0.473661	-0.557006	0.957756	1.63672	-0.942249
AT1G08450	5.74679	5.64567	6.00568	5.64797	5.83892	5.70183	5.99086	5.67945
AT1G08460	5.44354	5.44857	5.65444	5.42502	5.50769	5.41792	5.51294	5.15596
AT1G08465	4.44365	4.51149	4.57607	4.49416	4.34726	4.44231	4.39513	4.55729
AT1G08470	3.38402	3.50989	3.6697	3.25129	3.52466	3.25295	3.7754	3.76871
AT1G08480	5.56705	5.33549	5.75523	5.4257	5.33563	5.40854	5.90397	5.60352
AT1G08490	4.92775	4.98087	5.20377	4.9353	4.97725	4.96819	5.41409	5.05396
AT1G08500	5.25027	5.05381	5.23361	4.99363	5.01893	4.99235	5.80592	5.30999
AT1G08510	7.3376	7.2505	7.45938	7.24503	7.29724	7.36085	7.54988	7.20564
AT1G08520	7.02174	7.1033	7.35375	7.28663	7.07871	7.00737	7.34961	7.2834
AT1G08530	3.09803	2.80865	3.6466	3.12651	3.0672	3.17809	3.66894	3.39881
AT1G08540	5.2629	5.33249	5.66747	5.52232	5.28972	5.41953	5.76213	5.72783
AT1G08550	5.11529	5.186	5.42812	5.46803	5.22026	5.09828	5.42826	5.3717
AT1G08560	3.58846	3.77237	3.96518	3.69178	3.70419	3.64498	4.19647	4.04434
AT1G08570	6.5013	6.39256	6.68632	6.38734	6.5202	6.31514	6.704	6.31465
AT1G08580	4.24098	4.01003	4.50249	4.18325	3.95474	3.95752	4.42413	3.91901
AT1G08590	1.50468	1.52827	1.5754	1.04363	1.79485	1.7284	2.20637	2.17891
AT1G08600	5.67212	5.79471	6.10952	5.72758	5.84388	5.68893	5.98314	5.79679
AT1G08610	2.8324	3.17623	3.21754	2.90395	2.92518	2.83503	3.22356	2.53691
AT1G08620	5.54768	5.57592	5.8297	5.50552	5.5726	5.5718	5.69359	5.47871
AT1G08630	8.41846	8.37338	8.7312	8.62796	8.39516	8.34535	8.41886	8.26347
AT1G08640	4.92082	5.1322	5.21425	5.20315	4.98513	4.82939	5.29881	5.21489
AT1G08650	4.82835	4.84652	5.08938	4.59929	4.9598	4.89093	4.90957	4.3128
AT1G08660	4.87571	4.77917	5.07341	4.87209	4.96563	4.88909	5.35357	5.26474
AT1G08670	4.10566	4.01504	4.34739	3.86948	4.09791	4.19708	4.40567	4.00137
AT1G08680	6.10173	5.91627	6.29304	6.04068	6.00625	6.06296	6.24235	5.96378
AT1G08700	5.0162	4.94117	5.2967	4.98445	5.0321	4.97877	5.37158	5.14812
AT1G08710	4.61628	4.59418	4.70981	4.45796	4.60562	4.60433	4.58122	4.36298
AT1G08720	5.19903	5.18295	5.53444	5.1104	5.30183	5.34497	5.39569	5.20332
AT1G08730	0.878979	1.4445	1.31326	1.37896	0.150433	0.476469	1.00123	1.10663
AT1G08750	4.20974	4.19595	4.32828	4.15728	4.14373	4.39969	4.50764	4.27618
AT1G08760	5.19898	5.05407	5.20124	5.09569	5.06706	4.87196	5.42146	4.99181
AT1G08770	4.82224	4.76607	4.94602	4.87994	4.76814	4.75242	5.10808	4.59505
AT1G08780	4.25595	4.10147	4.27109	4.17796	4.15983	3.88141	4.38146	4.28903
AT1G08800	6.14618	6.24364	6.35079	6.0108	6.21214	6.27625	6.3758	5.92794
AT1G08810	3.61489	3.65686	3.86543	3.80968	3.90787	3.46405	3.96183	4.49602
AT1G08820	6.07454	5.99737	6.22376	5.98318	6.02335	5.99634	6.11412	5.82933
AT1G08830	6.8466	6.89461	7.25843	6.87092	6.77165	6.92696	7.39981	6.98943
AT1G08840	3.29446	3.3414	3.70504	3.55038	3.49138	3.34372	3.70366	3.51314
AT1G08845	3.052	3.25767	3.14105	3.21352	3.28432	2.98741	3.24484	2.70062
AT1G08880	5.07143	5.02012	5.26619	4.98791	4.93976	5.14193	5.51409	5.14501
AT1G08890	5.98512	5.86924	6.00947	5.5666	5.97261	5.93028	6.03811	5.44926
AT1G08900	6.06297	5.88315	6.07432	5.95961	6.02447	5.84516	5.90189	6.07367
AT1G08910	5.25848	5.31999	5.4751	5.39737	5.28318	5.25227	5.44136	5.31788
AT1G04683	-1.01087	-0.476949	0.593261	0.570989	0.0798315	0.316876	0.350398	-19.3026
AT1G08920	5.95805	5.91903	6.1017	5.65591	6.05918	6.03118	5.99913	5.57041
AT1G08930	7.37687	7.3748	7.71555	7.33917	7.36566	7.43427	7.76711	7.16132
AT1G08940	4.8155	4.77758	5.13491	4.84678	4.85252	4.94322	5.14395	4.68907
AT1G08960	3.736	3.92435	4.13228	3.70491	3.86417	3.91543	4.21517	3.92111
AT1G08970	5.59573	5.50001	5.74439	5.48118	5.57036	5.66957	5.7138	5.33987
AT1G08980	6.06128	6.1109	6.21225	6.20082	6.13346	5.85485	6.09107	6.10898
AT1G08990	3.95718	3.86059	4.09757	3.42388	3.99112	4.41095	4.32862	3.50698
AT1G09000	3.6854	3.77261	4.00149	3.35201	3.75288	4.02026	3.72147	3.51284
AT1G09010	6.24409	6.27676	6.50093	6.40566	6.35692	6.31633	6.48813	6.33096
AT1G09020	5.45376	5.4855	5.67511	5.4029	5.44213	5.3381	5.74879	5.48216
AT1G09040	2.28153	2.76141	2.5617	2.57028	2.8277	2.7305	3.18194	2.80302
AT1G09050	2.42452	2.2715	2.77789	2.38558	2.53266	2.02663	2.79131	2.56308
AT1G09060	5.71662	5.76019	5.99188	5.76754	5.70332	5.69717	5.91112	5.70594
AT1G09070	6.49908	6.45719	6.76856	6.4712	6.47933	6.45048	6.73428	6.40186
AT1G09080	1.03441	1.22862	2.06189	1.34949	0.534071	2.18876	1.42014	1.34523
AT1G09090	3.9291	3.62024	4.15535	3.74317	3.87593	3.8916	4.50737	3.67853
AT1G09100	4.68537	4.68639	4.96451	4.75211	4.72551	4.65445	5.08213	4.81479
AT1G09130	5.89743	5.87522	6.27686	5.97999	5.9662	5.85328	6.11628	5.9299
AT1G09140	7.11147	7.09216	7.20343	7.13373	7.11523	7.07228	7.11327	6.99446
AT1G09150	4.72858	4.87349	4.9839	4.84145	4.57571	4.64214	4.94293	4.88103
AT1G09155	1.25892	1.29334	0.817024	0.838387	-2.99638	-1.74558	1.41928	0.512016
AT1G09160	4.77894	4.84939	5.13511	4.80949	4.92255	4.89681	5.17114	5.09508
AT1G09176	1.11242	0.269159	-0.129787	-0.48182	0.491062	0.343905	0.344771	-0.930988
AT1G09180	-0.0965194	0.298996	1.02561	-0.00812111	0.500768	0.380658	0.838115	0.788726
AT1G09190	1.4293	0.428162	1.25951	1.35028	1.47179	1.08466	1.75039	1.46778
AT1G09195	4.81738	4.85141	5.00051	4.8592	4.83521	4.86303	4.98955	4.85504
AT1G09200	3.79492	3.48535	4.11049	3.57555	3.72175	3.75867	4.68859	4.64655
AT1G09210	5.53022	5.60826	5.74595	5.6464	5.59375	5.55338	6.02081	5.90008
AT1G09220	0.830186	1.48798	0.779392	1.22902	1.58311	-1.40355	1.541	1.47862
AT1G09230	5.14054	5.08435	5.4211	5.14653	5.11727	4.84138	5.24375	5.12686
AT1G09240	0.89345	0.369885	2.44	-0.400477	0.130115	-1.60306	1.03811	-0.237226
AT1G09250	5.41244	5.51201	5.77935	5.49778	5.38905	5.50089	5.79482	5.3569
AT1G09270	5.93427	5.90339	6.08468	5.93671	5.85559	6.02321	6.36616	6.09156
AT1G09280	5.4835	5.49629	5.81321	5.67261	5.58699	5.51327	5.69907	5.48549
AT1G09290	3.72552	3.54548	3.87524	3.81466	3.7144	3.66724	3.72618	3.63815
AT1G09300	3.67034	3.80091	4.15339	3.69073	3.76639	3.56811	3.79828	3.52331
AT1G09310	7.49359	7.37909	7.71788	7.39387	7.32845	7.24719	8.05701	7.51982
AT1G09320	4.49716	4.83733	4.85005	4.61134	4.65884	4.69521	4.43235	4.3064
AT1G09330	5.12503	4.91183	5.26591	5.02133	4.97761	4.96014	5.43568	5.0549
AT1G09340	4.83698	5.38682	5.62606	5.41606	5.24147	5.13413	5.56261	5.85203
AT1G09350	-0.380443	-0.275008	0.767302	-0.976255	-0.479789	1.65775	2.32877	1.8312
AT1G09380	3.54831	3.84203	3.68517	3.97399	3.12396	3.20869	3.27465	3.86053
AT1G09390	3.59647	3.73108	4.23877	3.88499	3.86351	3.33148	4.01314	4.07006
AT1G04697	0.185196	0.666494	1.00178	1.4443	0.786145	-1.79712	1.20648	0.220691
AT1G09400	1.67724	1.78596	2.04257	1.57885	1.79026	1.46565	1.78808	-0.401191
AT1G09410	1.42995	1.16711	1.60371	1.50931	1.47595	1.44232	1.80809	1.23238
AT1G09415	4.76796	4.67168	5.06099	4.96175	4.67683	4.6437	4.88338	5.06366
AT1G09420	5.28536	5.30689	5.72376	5.43936	5.29731	5.45845	5.51707	5.34113
AT1G09430	6.92672	6.99952	7.23043	7.11269	6.94991	6.95512	7.12526	6.93057
AT1G09440	1.99405	2.17515	2.36006	2.75531	2.18165	2.17473	2.72513	2.99069
AT1G09450	1.81864	1.99587	2.57347	2.56834	1.97379	1.25709	2.44371	2.5117
AT1G09460	6.59425	6.47342	6.8641	6.36979	6.50742	6.52203	6.74954	6.32812
AT1G09470	1.07377	0.781185	1.60644	1.64837	1.47515	-1.24803	1.87569	1.36536
AT1G09480	4.26751	4.29628	4.06549	4.14151	3.99477	4.11685	4.38931	3.89266
AT1G09490	4.01197	3.93123	4.38026	4.10072	4.22556	4.34942	4.68927	4.2121
AT1G09520	4.26441	3.99918	4.18454	4.40377	4.11664	4.14062	4.31705	4.10012
AT1G09530	5.49945	5.53693	5.79797	5.81172	5.54435	5.80193	6.13477	6.18513
AT1G09540	2.80099	2.90206	2.33818	2.23997	1.91106	2.03288	3.19308	2.17612
AT1G09560	6.89915	6.81019	7.08204	6.61932	6.81541	6.96189	7.0746	6.63971
AT1G09570	8.61507	8.57935	8.85465	8.64831	8.56502	8.54515	8.77112	8.68181
AT1G09575	4.3347	4.55122	4.74753	4.54618	4.32683	4.60278	4.74161	4.3898
AT1G09580	1.50449	2.00817	2.49984	2.42077	2.12306	2.31845	3.38498	3.0129
AT1G09590	5.20934	5.13043	5.40515	5.22925	5.10562	5.22353	5.76012	5.50274
AT1G09600	-0.234519	0.634269	0.843048	-3.64731	-0.571203	0.330772	-0.0915624	0.567418
AT1G09620	6.41601	6.49476	6.59323	6.46267	6.3999	6.51137	6.70276	6.5274
AT1G09630	3.93425	4.02805	4.35017	4.38222	4.01643	4.14581	4.66757	4.46527
AT1G09640	7.35511	7.34851	7.55308	7.39697	7.3663	7.34866	7.50553	7.16944
AT1G09645	4.93667	4.90772	5.0793	4.89385	5.03062	4.83381	5.1694	4.5428
AT1G09660	4.65666	4.57906	5.00317	4.75668	4.80821	4.58818	5.04299	4.7747
AT1G09680	0.821655	1.9083	1.85329	1.64747	0.817039	1.44045	1.62823	1.08597
AT1G09690	5.91797	5.89666	6.09486	5.98032	5.82719	5.88101	6.36014	6.19979
AT1G09700	3.4363	3.47332	3.68933	3.45476	3.47648	2.82276	3.8793	3.66324
AT1G09710	4.58559	4.68501	4.85919	4.78384	4.70515	4.84614	4.83325	4.57684
AT1G09730	5.83193	5.8731	6.04348	5.86848	5.93597	5.89399	6.02828	5.72892
AT1G09740	6.238	6.24504	6.55195	6.12405	6.31037	6.37135	6.56552	6.13302
AT1G09750	5.23675	5.32244	5.56152	5.57582	5.11026	5.29995	6.14975	5.95863
AT1G09760	4.89448	4.90266	5.09292	4.935	4.97249	4.80202	5.18449	4.78339
AT1G09770	7.8772	7.90229	8.10767	8.01262	7.93156	7.73821	7.92556	7.72954
AT1G09780	4.92452	5.23102	5.51067	5.29432	5.07221	5.30815	5.82607	5.553
AT1G09794	2.25023	2.43984	2.56488	2.4696	2.18194	2.85355	2.94903	2.18634
AT1G09795	4.60764	4.41547	4.76146	4.43487	4.47947	4.43226	4.7008	4.70075
AT1G09800	1.6297	2.22437	2.61971	2.63373	2.17498	1.99529	2.48523	2.29993
AT1G09810	4.04256	3.93772	4.11665	3.9159	3.81842	3.77885	4.1472	3.73359
AT1G09812	2.47852	1.87268	2.52608	2.55472	1.638	2.53579	3.29939	2.72488
AT1G09815	4.20395	4.06008	4.33029	4.25796	4.18461	3.95894	4.39042	4.10123
AT1G09820	2.3529	2.40492	2.66946	2.51638	2.72607	1.637	2.99939	2.89135
AT1G09830	4.01275	3.95132	4.23323	3.98061	3.82037	3.84383	4.39656	4.02722
AT1G09840	5.52311	5.45174	5.77331	5.34039	5.49061	5.54997	5.79474	5.48529
AT1G09850	4.43375	4.50283	4.54873	4.35896	4.428	4.2744	4.71601	4.50791
AT1G09870	5.09918	5.12979	5.34581	5.07737	5.12719	5.14312	5.40813	5.11169
AT1G09880	2.42431	1.43727	2.09355	1.30542	1.70889	1.74851	2.1099	1.87438
AT1G09890	0.419285	0.955446	1.6266	0.598425	0.145647	1.06822	2.07259	1.5804
AT1G09900	3.18344	3.03762	3.57673	3.45118	3.20776	3.1295	3.70041	3.28364
AT1G09910	5.26997	5.22499	5.57338	5.24973	5.29116	5.37751	5.35018	5.19194
AT1G09920	5.37166	5.34481	5.61042	5.33408	5.36561	5.40468	5.53055	5.27918
AT1G09930	1.56033	1.17875	1.30426	0.931216	1.0088	-1.62296	0.842645	0.202448
AT1G09932	3.61305	3.25815	3.78925	2.62907	3.52241	3.33858	3.85952	3.0369
AT1G09940	5.11027	5.24686	5.48014	5.31891	5.15693	5.4389	5.48966	5.52368
AT1G09950	0.874752	0.970884	0.827958	1.26052	-0.488103	1.04757	1.93092	1.11882
AT1G09960	3.97849	4.12441	4.23303	4.029	4.15781	4.0915	4.21174	3.93721
AT1G09970	7.3667	7.37714	7.616	7.235	7.38548	7.46139	7.58669	6.99517
AT1G09980	5.21793	5.1861	5.54457	5.19018	5.20246	5.13846	5.49532	5.26488
AT1G09995	3.27539	3.50676	3.74183	3.27639	3.42514	3.5491	3.94289	3.47783
AT1G10000	1.52781	1.93652	1.59799	1.76641	1.78909	1.90288	1.40214	0.893215
AT1G10020	6.33946	6.38697	6.48589	6.2393	6.38111	6.26212	6.42076	5.85661
AT1G10030	4.06653	3.95864	4.21773	3.98185	3.98313	3.87188	4.37776	3.92453
AT1G10040	3.38969	3.11536	3.50559	3.24093	3.34861	3.41726	3.67942	3.20831
AT1G10050	4.77824	4.82678	4.98993	4.57127	4.88521	4.95018	5.05988	4.68315
AT1G10060	4.66396	4.64427	5.66946	5.22066	4.58276	4.75852	5.19689	4.6007
AT1G10070	9.31818	9.20784	9.57548	9.37647	9.26898	9.13899	9.22866	9.04319
AT1G10090	6.43888	6.29288	6.45238	6.44801	6.43582	6.24622	6.1886	5.79016
AT1G10095	4.18959	4.1145	4.36156	4.31537	4.35749	4.07765	4.24679	4.01042
AT1G10120	5.03502	4.85712	5.04981	4.96568	4.90313	4.85788	5.2055	5.19102
AT1G10130	5.73415	5.7908	5.89265	5.73663	5.75463	5.77644	5.96965	5.69341
AT1G10140	6.82312	6.62925	7.06603	6.71337	6.80631	6.70829	6.93595	6.49892
AT1G10155	0.481252	0.942071	1.70025	0.232175	0.787268	0.434031	0.871399	0.218067
AT1G10170	6.13581	6.22728	6.3897	6.14782	6.20574	6.3418	6.45223	6.08234
AT1G10180	4.85132	4.72119	5.00842	4.74084	4.69644	4.74052	5.06257	4.76382
AT1G10200	6.64655	6.65164	6.86548	6.59616	6.58672	6.5648	6.98261	6.53845
AT1G10210	5.29806	5.29333	5.37667	5.31021	5.32058	5.27824	5.3812	4.94131
AT1G10220	3.02298	3.13377	3.31994	2.91243	3.24086	3.09439	2.88633	2.30149
AT1G10225	-0.184498	0.223741	-0.104422	-0.87876	0.085625	-2.83528	-0.681553	-0.148861
AT1G10230	2.53009	2.47118	2.71343	2.7527	1.98355	2.52505	2.68825	1.98447
AT1G10240	3.85861	4.06964	4.0971	4.06596	3.80673	3.83709	4.15118	3.72195
AT1G10270	3.08979	3.29556	3.24036	3.55515	3.34779	3.41355	3.45272	3.25938
AT1G10280	2.50443	2.74015	2.42921	2.41874	2.69244	3.00147	2.89874	2.83392
AT1G10290	6.03353	6.10635	6.30337	6.09739	6.09521	6.2865	6.43863	6.19538
AT1G10300	0.560522	-0.455215	0.316507	0.734369	0.102198	-2.38589	0.281153	-0.16316
AT1G10310	3.8613	3.73258	4.03587	4.03936	3.86437	3.83582	4.21501	3.88047
AT1G10320	5.8575	5.87867	6.09426	5.95116	5.97702	5.68089	5.99649	5.76625
AT1G10330	1.57751	1.86284	2.34906	1.95656	2.16299	1.75732	2.17795	1.62649
AT1G10340	3.57052	3.52513	3.86204	3.51896	3.58562	3.34693	3.6121	3.16914
AT1G10350	3.79527	3.60037	4.12077	3.61943	3.57797	3.83133	4.32229	3.93836
AT1G10360	3.85741	4.43124	4.20191	4.1186	4.11671	4.16138	4.27194	4.37538
AT1G10370	2.56482	2.61472	3.05362	3.05766	2.58606	2.75005	3.02913	3.26043
AT1G10380	4.66763	4.47265	4.80096	4.31061	4.52812	4.75583	4.95784	4.69494
AT1G10390	6.34493	6.30024	6.54638	6.30978	6.25858	6.28086	6.53534	6.24933
AT1G10400	0.0807614	-1.62253	-0.222234	0.613677	-0.464024	-1.34717	2.26403	2.47209
AT1G10410	5.9206	5.89582	6.20938	5.95588	5.95214	5.89546	6.22498	5.78099
AT1G10417	3.27264	3.25255	3.39485	3.11603	3.51909	3.36991	3.54893	3.03029
AT1G10430	5.0296	5.00591	5.1876	4.95039	5.16156	5.14131	5.36467	5.17056
AT1G10450	5.66115	5.71344	5.92837	5.67766	5.72454	5.84846	5.75343	5.57454
AT1G10460	-1.02977	-0.46217	0.859244	-3.64685	-0.571174	1.30945	0.848506	-0.159628
AT1G10470	5.13745	5.18184	5.57933	5.45897	4.99323	5.17522	5.29671	4.73583
AT1G10480	4.44414	4.2893	4.4097	4.29059	4.50607	4.41843	4.4068	3.70388
AT1G10490	4.26028	4.37448	4.37183	4.22085	4.30859	4.27967	4.35854	3.83093
AT1G10500	4.81116	4.75992	5.16713	4.88394	4.87721	4.76497	5.00249	4.551
AT1G10510	5.04466	4.97118	5.24631	4.91389	5.14528	5.08226	5.19583	4.83912
AT1G10520	2.16641	1.68375	2.39519	1.96626	2.43264	1.54922	2.40691	1.99565
AT1G10522	3.80362	3.99109	3.81238	3.59259	3.77853	3.70369	3.97148	3.41281
AT1G04797	-0.220312	0.153761	0.291946	-0.00756077	0.475335	0.94007	0.347491	-0.91949
AT1G10530	0.177293	1.28377	0.571808	0.84649	0.500826	0.974751	-0.677115	-0.211835
AT1G10540	1.70044	1.49074	1.51051	1.09097	1.58879	0.548837	1.53594	1.08973
AT1G10550	3.51763	3.52315	3.72193	3.60429	3.19769	3.82868	4.5727	4.12943
AT1G10560	0.865503	1.55743	0.973533	1.04441	0.204113	1.14407	2.55685	2.53436
AT1G10570	5.34902	5.45446	5.73216	5.67787	5.44914	5.54952	5.5936	5.49196
AT1G10580	5.27916	5.34671	5.55104	5.36474	5.34219	5.12431	5.47182	5.30659
AT1G10585	-0.0949148	0.294302	0.799617	0.685567	1.31715	-2.11833	0.338183	-0.207579
AT1G10590	6.42748	6.44064	6.56124	6.47104	6.40966	6.27393	6.54586	6.29685
AT1G10600	4.88192	4.76536	5.1901	4.96561	4.83978	4.80003	5.01026	4.69193
AT1G10610	4.67301	4.87342	5.02026	4.60259	4.84264	4.65274	4.89634	4.4801
AT1G10630	5.3123	5.26244	5.45744	5.33367	5.1287	5.45228	5.76964	5.48069
AT1G10640	0.806792	1.88089	2.11115	0.989159	0.213319	1.48991	2.86483	1.45497
AT1G10650	4.63702	4.65494	4.75823	4.42318	4.41779	4.49959	5.23293	4.76293
AT1G10657	-0.0809197	0.252936	-0.904132	-3.70413	0.0828298	-2.49487	-0.142517	1.29521
AT1G10660	5.78866	5.83498	6.07022	5.85078	5.7289	5.89415	6.16044	5.90617
AT1G10670	6.38477	6.44013	6.60926	6.43301	6.28379	6.30814	6.91061	6.76536
AT1G10682	7.43664	7.48054	7.68487	7.30179	7.45011	7.44388	7.49741	6.96408
AT1G10690	3.25176	2.7176	3.36627	2.59279	3.13247	2.59343	3.20867	3.0139
AT1G10700	4.08246	4.35686	4.62055	4.38413	4.3255	4.39306	4.62362	4.62546
AT1G10720	5.96401	5.94701	6.21525	5.81705	5.97865	5.87631	6.19807	5.75264
AT1G10730	4.47267	4.50077	4.74014	4.24184	4.33281	4.5987	4.54988	4.19413
AT1G10740	5.91385	5.86207	6.04225	6.01467	5.89092	5.89984	6.38186	6.11624
AT1G10750	2.92923	3.20695	3.32464	2.87248	2.83791	3.30234	3.20829	2.93762
AT1G10760	5.1858	5.35017	5.6914	5.27062	5.3455	5.35695	5.85681	5.66148
AT1G10780	1.77722	2.35023	2.15608	1.78596	2.29338	2.69925	3.06024	2.87016
AT1G10790	-0.260944	0.624722	1.02927	-0.916661	-0.553822	0.36255	0.574768	0.783889
AT1G10800	-20.3026	-2.76733	1.02612	0.146488	0.0977261	0.323999	0.316422	0.329398
AT1G10810	1.40137	1.64726	1.59543	1.13333	1.35004	1.69485	1.40632	1.8226
AT1G10820	4.64069	4.57991	4.98888	4.73813	4.70587	4.64062	5.0643	4.79082
AT1G10830	4.02437	4.05003	4.35539	4.20559	4.14345	4.01088	4.50737	4.50984
AT1G10840	6.63292	6.6593	6.82817	6.74061	6.67177	6.64324	6.79814	6.56712
AT1G10850	3.66426	3.67449	3.94363	3.94326	3.87796	3.72642	4.7706	4.3039
AT1G10865	4.67854	4.65714	4.97491	4.73937	4.64456	4.80312	4.82862	4.3977
AT1G04827	-1.25598	1.57588	1.54887	1.50784	0.796139	1.03914	1.18586	0.210569
AT1G10870	5.09595	5.26431	5.3628	5.12966	5.10818	5.19139	5.53911	5.28873
AT1G10890	7.06973	6.98972	7.18729	7.0363	7.15813	6.9038	7.09118	6.84527
AT1G10900	4.94914	5.09205	5.26415	5.11111	5.06321	4.959	5.21248	4.91298
AT1G10910	6.13078	6.10314	6.34669	6.31408	6.21649	5.9094	6.14569	6.18329
AT1G10920	4.10137	3.97358	4.23476	3.59657	3.98	4.05575	3.92871	2.97893
AT1G10930	3.19396	3.31064	3.80712	3.25743	3.35501	3.44011	4.19197	3.88184
AT1G10940	6.61674	6.55181	6.77973	6.60504	6.55835	6.52865	6.80295	6.52318
AT1G10950	6.72127	6.72975	6.92628	6.74783	6.60698	6.71821	6.90401	6.7634
AT1G10960	4.65978	4.7731	5.06614	4.98019	4.6729	4.64832	5.2479	5.41327
AT1G10970	2.99396	3.02787	3.42139	3.01505	2.89993	2.6919	3.50606	2.96075
AT1G10990	2.3431	2.08699	2.58507	2.13121	2.23857	2.30069	2.90408	2.61573
AT1G11000	4.02822	4.06114	4.49735	4.28209	4.26666	4.42461	4.97013	4.59434
AT1G11020	4.67475	4.51631	4.80027	4.43105	4.58432	4.80895	4.71352	4.42303
AT1G11040	-0.225838	-2.65945	1.02306	0.686081	-0.56785	0.337392	0.700675	-0.925205
AT1G11060	5.03011	5.10666	5.24857	5.01456	5.03179	5.08283	5.15438	4.93612
AT1G11070	1.8422	2.03246	2.23327	0.938437	1.70315	1.1542	1.67589	1.80494
AT1G11080	1.24005	2.22731	1.88696	1.41372	1.71021	2.35922	2.42508	2.0604
AT1G11100	3.09719	3.36404	3.35597	3.11689	3.30896	3.78525	3.57154	3.10057
AT1G11120	4.00576	3.74271	3.94818	3.78958	3.99399	3.78956	4.73457	4.29743
AT1G11125	0.903467	0.939641	0.787024	1.35264	0.529006	0.484656	1.61515	1.36864
AT1G11130	3.11982	2.79046	3.20824	2.83263	3.05766	2.23988	2.92808	2.90128
AT1G11160	0.773774	1.15296	0.787664	0.354924	0.128305	0.413769	0.609342	1.13216
AT1G11170	2.66192	3.06427	3.20793	2.78788	2.73371	3.08008	3.04064	2.31463
AT1G11175	6.05993	6.01743	6.35851	5.88524	6.10065	5.94709	6.10743	5.31517
AT1G11180	5.16976	5.1094	5.33789	5.13128	5.17417	5.14999	5.20932	4.95534
AT1G11185	2.39703	2.53478	3.46551	2.77112	2.58517	3.18693	3.18737	2.48293
AT1G11190	4.79565	4.52276	4.91939	4.31553	4.66903	4.8304	4.66182	4.09978
AT1G11200	3.95348	3.99019	4.23354	4.06966	4.00412	4.1963	4.41614	4.10872
AT1G11210	3.7507	3.45754	3.94095	3.28126	3.78944	3.81812	4.18379	3.1723
AT1G11220	1.90534	1.23933	2.16866	1.64124	1.60318	0.647045	2.18254	1.80968
AT1G11240	4.88462	4.8708	5.12637	5.1227	4.90272	4.74614	5.12025	4.92769
AT1G11260	9.06196	9.00431	9.24527	8.9599	9.03083	8.99534	9.05759	8.82402
AT1G11270	2.82579	2.84886	3.08882	2.82393	3.12727	2.35659	2.65775	2.85986
AT1G11280	4.56405	4.56904	4.62787	4.66958	4.411	4.62398	4.95341	5.02548
AT1G11290	1.61702	1.87244	1.6739	1.88834	1.79849	1.5001	1.97523	2.22437
AT1G11300	3.18675	3.50464	3.39592	3.21006	3.25093	3.45967	3.57406	3.54296
AT1G11303	2.67456	2.66779	2.93164	2.88064	2.63088	2.59727	3.56957	3.7189
AT1G11310	6.31439	6.36021	6.5608	6.32998	6.33993	6.45784	6.61913	6.33063
AT1G11320	2.84941	2.59276	2.22583	2.64416	2.40204	2.19667	2.90805	2.9109
AT1G11330	3.39694	3.87763	4.01828	3.79573	3.74028	3.84633	3.60781	3.47161
AT1G11340	2.34501	2.76317	2.77469	2.76485	2.79353	1.8621	2.43707	2.80653
AT1G11350	4.81653	4.91459	4.9668	4.92733	4.77319	4.9037	4.99303	4.83777
AT1G11360	5.84665	5.92103	5.99012	5.87142	5.85808	5.68007	6.01877	5.63899
AT1G11362	0.0886672	-0.103847	1.78884	1.64206	0.518016	1.40449	1.5623	1.09514
AT1G11380	5.55282	5.41605	5.65532	5.45159	5.51908	5.49473	5.68502	5.32357
AT1G11390	4.18179	4.41481	4.62181	4.45351	4.47786	4.30933	4.70399	4.42261
AT1G11400	6.01781	5.98116	6.22314	5.99509	5.98271	5.92495	5.96896	5.67066
AT1G11410	4.27189	3.8277	4.26574	3.89538	4.15141	4.31281	4.65556	4.18109
AT1G11420	2.51666	2.2031	2.79544	2.12726	2.17527	1.81185	2.53808	1.84367
AT1G11430	5.19785	5.24774	5.53727	5.38582	5.19377	5.32042	5.47258	5.31911
AT1G11440	3.79321	3.66889	4.04516	3.60589	3.65179	3.77883	4.52669	4.10358
AT1G11450	1.65308	2.41364	2.527	2.48705	2.04552	1.98931	2.36639	2.30939
AT1G11460	-0.225811	0.284837	-0.0284216	-3.5953	-0.566801	-2.38575	1.19459	0.81564
AT1G11475	4.36713	4.42391	4.74917	4.5252	4.52056	4.48997	4.75632	4.16721
AT1G11480	6.65598	6.61464	6.87292	6.717	6.69966	6.58209	6.75703	6.55449
AT1G11490	-20.3026	0.869219	-0.728022	-0.00706942	0.468688	-2.6815	0.353274	-0.81027
AT1G11500	1.76323	1.93741	1.86471	1.13504	1.03685	1.70856	1.85597	1.33965
AT1G11530	5.42553	5.46837	5.69852	5.381	5.50985	5.21875	5.60201	5.07772
AT1G04853	1.60788	0.786521	1.60505	1.55746	1.47623	1.88502	1.81647	0.124765
AT1G11540	0.616307	1.28279	-0.984019	-0.435629	0.128494	1.61673	1.19438	1.12653
AT1G11545	5.16341	4.93265	5.25921	5.18955	4.90217	4.98811	6.29823	5.75112
AT1G11570	2.55492	1.58159	2.42411	2.05104	1.72148	2.13529	2.21597	2.43249
AT1G11580	4.97969	5.06732	5.44295	5.01259	5.02901	5.36039	5.46962	4.9187
AT1G11592	4.03105	3.88229	4.21032	4.06958	4.02204	4.02044	4.21426	3.81939
AT1G11600	1.98053	2.37475	2.13992	2.57443	2.39919	1.62443	3.1067	3.09906
AT1G11630	3.53689	3.5139	3.71807	3.35064	3.27575	3.77833	3.85669	3.55409
AT1G11650	7.7586	7.7309	7.81016	7.77775	7.76149	7.6894	7.74364	7.47086
AT1G11660	5.21544	5.15448	5.45901	5.14237	5.09863	5.0209	5.63696	5.44693
AT1G11670	4.40561	4.27532	4.34099	3.92241	4.25055	4.37259	4.73701	4.47184
AT1G11680	6.01882	6.02619	6.27516	6.05603	6.05739	6.05399	6.3735	6.10091
AT1G11700	3.33758	3.21834	3.35846	3.07518	3.32817	2.79614	3.65841	3.30035
AT1G11710	2.48165	2.72278	2.9518	3.08996	2.89119	2.35046	2.88953	2.87674
AT1G11720	4.51611	4.79399	5.0619	4.75868	4.74488	4.76454	5.02631	5.05527
AT1G11730	1.30543	1.82101	1.39355	1.34743	1.48382	1.90974	1.98307	1.94703
AT1G04877	2.83709	2.92591	2.99642	2.95235	3.0036	2.89219	2.54152	2.68274
AT1G11735	2.91768	3.01621	3.38029	2.92963	3.00647	2.75779	2.6768	2.87455
AT1G11740	4.058	3.97596	4.24329	4.05952	4.11855	4.266	4.88615	4.64084
AT1G11750	5.1388	4.95236	5.3547	5.21595	5.1077	4.95279	5.37643	5.19628
AT1G11755	3.36395	3.6282	3.99503	3.50889	3.42759	3.48196	3.87654	3.66768
AT1G11760	3.98642	4.03962	4.35722	4.00085	4.15755	3.89954	4.14582	3.93652
AT1G11780	3.70333	3.47188	3.73195	3.73601	3.5745	3.44764	4.02229	3.78774
AT1G11785	0.257058	-0.338626	-0.0259714	0.273096	-0.580683	0.309792	-0.882223	0.26655
AT1G11790	3.35096	3.04378	3.42697	3.21698	3.09396	3.23672	3.75811	3.5944
AT1G11800	3.65337	3.4856	3.76884	3.60888	3.55809	3.40088	3.85519	3.74354
AT1G11820	6.11998	6.20072	6.4071	6.22062	6.14908	6.05852	6.27996	6.31778
AT1G04893	0.949271	0.330476	0.257371	1.23177	0.497207	1.61913	0.608145	0.545403
AT1G11840	5.23215	5.2985	5.64716	5.0416	5.23525	5.14804	5.73077	5.25298
AT1G11850	2.52525	2.17614	3.16787	2.88045	2.55259	2.26474	3.60811	3.94582
AT1G11860	7.22819	7.25637	7.42051	7.3921	7.21592	7.18133	7.53048	7.67834
AT1G11870	4.48979	4.56205	4.80707	4.59226	4.66931	4.5252	4.74827	4.64176
AT1G04907	0.157774	0.899283	0.78943	0.626971	-0.529661	0.40806	1.3056	0.778685
AT1G11880	3.42483	3.43687	3.53967	3.40954	3.42383	3.50693	3.65976	3.52101
AT1G11890	4.81373	4.67698	4.95292	4.71836	4.72067	4.62845	5.0179	4.79719
AT1G11900	1.46252	0.9445	0.784388	1.35222	1.01509	1.40187	1.16795	1.10098
AT1G11905	4.37521	4.27351	4.51961	4.24604	4.3599	4.42208	4.52153	4.37606
AT1G11910	8.55798	8.54461	8.78153	8.51256	8.53403	8.58813	8.76311	8.47647
AT1G11915	2.00568	2.09268	2.2521	1.26322	1.8051	2.11385	2.3775	1.99955
AT1G11930	5.78471	5.75573	5.9374	5.7838	5.82625	5.65088	5.96984	5.77478
AT1G11940	2.77575	2.66116	3.36325	2.59524	2.83575	2.48405	3.32792	3.16423
AT1G11950	4.23435	4.36466	4.65333	4.42352	4.50681	4.17198	4.4029	4.13267
AT1G11960	4.201	4.18124	4.39531	4.07252	3.98576	3.95939	4.52813	4.14716
AT1G12000	5.02598	4.97213	5.2158	4.89048	4.84214	4.95299	5.71936	5.44847
AT1G12010	4.81373	4.91686	5.59154	5.01772	4.93966	4.97038	5.6117	4.80353
AT1G12013	-0.217369	0.241567	-0.114259	0.36501	-3.86312	-2.61784	-0.0846518	0.583003
AT1G12020	3.12437	3.55075	3.38625	3.26257	2.90252	2.92943	2.91138	3.243
AT1G12030	0.76808	0.605079	-0.0278434	-0.49029	0.487444	-2.43704	0.413755	-0.823641
AT1G12040	-0.223258	0.522205	0.297231	-0.4993	0.0953861	-2.55326	0.318495	-0.0887626
AT1G12050	5.13905	5.0665	5.09309	5.09037	5.24812	5.08543	5.18433	5.29376
AT1G12060	2.29294	2.91249	2.48647	2.49904	2.68933	2.53495	2.69284	2.40881
AT1G12070	3.62571	3.31481	3.39466	3.42784	2.96681	3.70909	3.54148	3.65019
AT1G12080	9.01892	8.91162	8.79919	8.84557	8.85364	8.88507	9.12088	9.09583
AT1G12090	8.1349	8.07314	8.12491	8.06501	8.00132	8.07446	8.61823	8.36396
AT1G12110	5.60194	5.67947	5.54133	5.5141	5.59004	5.97159	6.24445	6.0624
AT1G12120	5.90899	5.92354	5.9256	5.94896	5.89653	6.04122	5.94245	5.93331
AT1G12130	-0.271254	-2.39364	1.36825	0.847379	0.773999	0.970466	-0.167293	-0.207457
AT1G12140	4.64012	4.59776	4.56674	4.44703	4.70897	4.58075	4.83805	4.62493
AT1G12160	2.36166	2.50558	2.65842	2.39663	2.39829	2.9974	2.73039	2.98347
AT1G12200	5.26338	5.18508	5.39943	4.96518	5.36628	5.21038	5.05999	4.63077
AT1G12210	-0.809055	-2.71349	0.829951	0.798917	-0.570256	0.939837	-0.0914932	-0.17705
AT1G12220	4.90999	5.10436	4.94263	5.11077	5.06306	5.06563	5.09182	5.21903
AT1G12230	6.64667	6.69368	6.68676	6.8294	6.65143	6.5289	6.44761	6.70557
AT1G12240	7.81002	7.81336	7.93196	7.79916	7.83848	7.66893	7.54839	7.30855
AT1G12244	2.58405	2.68885	2.58964	2.86913	2.53905	3.06526	2.75136	2.85975
AT1G12250	4.16774	4.31668	4.35201	4.37728	4.1426	3.85337	3.8714	4.31042
AT1G12260	1.83392	1.76395	2.08294	2.07301	1.70657	1.74322	1.92269	1.71412
AT1G12270	5.71904	5.68137	5.67684	5.76154	5.71182	5.64837	5.7025	5.61608
AT1G12280	4.30119	4.49438	4.25263	4.48569	4.47532	4.14576	3.94285	3.98982
AT1G12290	4.73043	4.75536	4.51979	4.70591	4.88316	4.73323	4.5828	4.42752
AT1G12300	2.47076	2.51767	2.58305	2.39332	2.61274	2.70534	2.19932	2.67091
AT1G12320	3.49407	3.65163	4.06407	3.7014	3.84825	3.78918	3.59789	3.46983
AT1G12330	5.0179	4.91405	4.64442	4.73086	4.93729	4.86264	4.81476	5.02485
AT1G12350	5.08352	5.10044	5.04098	5.01159	5.08011	5.08249	5.14375	5.01021
AT1G12360	6.85824	6.82189	6.82689	6.74298	6.83126	6.85656	6.65334	6.63442
AT1G12370	1.60961	1.99465	2.10602	0.686043	1.69986	0.61903	1.32654	2.12931
AT1G12380	2.0142	2.24398	2.42963	1.90312	1.89075	2.4854	2.31715	1.85311
AT1G12390	4.63924	4.51406	4.48603	4.48921	4.62677	4.62941	4.5275	4.50322
AT1G12400	3.54919	3.27018	3.29884	3.23457	3.47101	3.23492	3.53589	3.17417
AT1G12410	6.04364	6.03065	5.95357	6.16737	6.04814	5.96898	5.99378	6.17918
AT1G12420	3.92783	4.08051	4.09985	3.80496	3.78082	3.67966	3.80243	3.68118
AT1G12430	4.74402	4.74857	4.82593	4.84931	4.77244	4.7964	4.79058	4.99481
AT1G12440	7.92113	7.86869	7.76425	7.83994	7.90017	7.82683	7.63307	7.47323
AT1G12450	4.73166	4.68374	4.5497	4.59529	4.79296	4.70803	4.50788	4.52702
AT1G12460	4.03091	4.14685	3.8886	4.20917	3.954	4.32514	4.11169	4.45412
AT1G12470	5.24986	5.18521	5.28856	5.20223	5.32829	5.22105	5.26685	5.34352
AT1G12500	5.27921	5.20043	5.35961	5.4022	5.203	5.28077	5.55343	5.583
AT1G12520	5.92242	6.12006	6.09695	6.19417	5.88649	6.11245	6.06148	6.15412
AT1G12530	3.76315	3.63087	3.59587	3.57043	3.66095	3.92502	3.85926	3.87518
AT1G12550	0.860163	0.738097	1.25032	1.0489	1.19505	1.08687	1.92224	1.90269
AT1G12580	6.11696	6.15507	6.10182	6.18047	6.16948	6.0979	6.08622	6.0412
AT1G12600	1.91574	1.0554	1.84756	1.31206	0.834185	2.44577	2.09386	1.94465
AT1G12620	3.27096	3.14794	3.50066	3.21701	3.42104	3.56973	3.33526	3.55429
AT1G12630	-0.184483	-0.366233	-0.874689	-0.518328	0.0716626	-2.83547	0.61759	-0.882488
AT1G12640	5.848	5.77391	5.77509	5.63343	5.84499	5.73676	5.74122	5.63633
AT1G12650	4.85467	5.09763	5.00886	5.02211	5.06203	4.55227	4.91781	4.83652
AT1G12680	5.40497	5.41527	5.31119	5.33629	5.30743	5.24399	5.24099	5.16986
AT1G12700	3.38113	3.29418	3.28844	3.54508	3.24775	3.0022	2.90886	3.28808
AT1G12710	4.30391	4.00162	4.20244	4.14202	4.0703	4.02546	4.18151	3.91057
AT1G12730	3.81645	3.73169	3.76835	3.81057	3.80196	3.76156	3.61799	3.55361
AT1G12740	0.1859	0.178687	-0.942404	0.253068	0.0970676	0.966257	1.32216	0.318601
AT1G12750	4.44529	4.58537	4.4915	4.8478	4.53352	4.60673	4.53539	4.8158
AT1G12760	6.57823	6.55301	6.58562	6.54598	6.63412	6.60338	6.50548	6.32254
AT1G12770	3.89288	4.21172	3.97391	4.32386	3.95452	3.76354	4.25411	4.57834
AT1G12775	1.59616	2.4554	2.30662	2.27325	2.16757	0.734018	1.69047	2.43096
AT1G12780	8.59352	8.53274	8.66477	8.62198	8.52782	8.4817	8.36521	8.21056
AT1G12790	5.24306	5.26245	5.25145	5.37071	5.36187	5.44168	5.06155	5.02879
AT1G12800	5.35039	5.61971	5.57254	5.68343	5.43082	5.33439	5.69174	6.15822
AT1G12810	5.31338	5.25208	5.38429	5.19582	5.33103	5.43061	5.20166	5.08854
AT1G04973	2.54669	2.29135	1.97065	1.65768	2.10447	2.37954	2.28174	1.69941
AT1G12820	5.01918	5.0696	4.99847	4.95719	5.05946	5.00417	5.16866	5.13507
AT1G12840	6.13952	6.17284	6.09263	6.13164	6.11818	6.20652	6.27571	6.24852
AT1G12845	2.81057	2.56476	2.89853	2.55148	2.76949	2.08732	3.46061	3.28601
AT1G12850	5.61672	5.5361	5.53989	5.53278	5.60098	5.52884	5.66966	5.52588
AT1G12860	4.45331	4.49828	4.40865	4.435	4.57733	4.15744	4.39125	4.79481
AT1G12880	3.66184	3.41626	3.49274	3.70162	3.54203	3.30847	3.80085	3.85482
AT1G12890	-0.211654	0.255693	0.302643	0.430853	-3.92872	0.302654	0.294246	-19.3026
AT1G12900	6.97382	7.21231	7.15879	7.3715	7.1082	7.0062	7.08438	7.60818
AT1G12910	5.3882	5.40406	5.34098	5.52011	5.43156	5.40341	5.17552	5.23266
AT1G12920	5.85255	5.99131	5.87534	6.0109	5.85836	5.94229	5.95571	5.9974
AT1G12930	5.18836	5.22378	5.1719	5.16362	5.07072	5.15817	5.0529	5.32446
AT1G12950	-0.114729	-0.335919	0.596855	0.440337	1.45868	1.63169	1.7431	0.534842
AT1G12970	4.6176	4.30645	4.51877	4.52072	4.6099	4.59983	4.40377	4.25812
AT1G12980	0.241133	0.158035	0.896836	-0.486007	0.0862412	-2.38489	0.65034	-0.16323
AT1G12990	4.85632	5.00558	4.71415	4.89901	4.88135	4.80982	4.97584	4.8478
AT1G13000	4.94113	4.92379	4.90823	4.93112	5.08589	5.01881	5.07005	4.86909
AT1G13020	5.2722	5.2485	5.20344	5.34382	5.30447	5.16898	5.2684	5.33129
AT1G13030	3.17936	3.381	3.05732	3.18308	3.06452	3.16795	3.3224	3.22294
AT1G13040	2.21889	2.07915	2.67907	2.37034	2.38945	2.14766	2.12904	2.14739
AT1G13050	2.5604	2.90335	2.73118	2.77124	2.89186	3.27993	2.45434	3.18273
AT1G13060	5.75774	5.74062	5.83947	5.86373	5.67749	5.70631	5.84823	5.85706
AT1G13080	5.94227	5.99194	6.00389	5.76861	6.09663	6.09805	5.76039	5.84333
AT1G13090	4.85918	4.68697	4.7604	4.69222	4.79855	4.79243	4.66669	4.56993
AT1G13100	4.962	5.03895	5.0794	5.06231	4.99545	5.27055	5.18218	4.85248
AT1G13110	6.47297	6.49416	6.52989	6.36038	6.53131	6.6763	6.52723	6.17606
AT1G13120	5.0474	5.03928	5.07008	5.12972	5.14539	4.92979	5.07271	5.04532
AT1G13140	1.60562	1.66632	2.18506	2.40174	2.03447	1.95277	2.14904	1.85439
AT1G13150	2.82915	2.55181	2.92659	2.65374	2.85684	2.44312	2.33602	2.40555
AT1G13160	4.39645	4.47646	4.40208	4.70573	4.44064	4.5315	4.5544	4.32754
AT1G13170	4.19203	4.35416	4.26895	4.42763	4.28211	4.36075	4.69291	4.85224
AT1G13180	3.60048	3.67932	3.78331	3.34477	3.76606	3.97623	3.93792	3.94893
AT1G13190	6.12457	6.01815	6.02234	6.16398	6.13436	6.12092	5.80289	5.86097
AT1G13195	4.35058	4.16621	4.31636	4.28264	4.37176	4.22433	4.29072	4.08459
AT1G13210	5.51872	5.55676	5.69526	5.41085	5.55811	5.67949	5.82048	5.58561
AT1G13220	5.65954	5.72982	5.63274	5.84008	5.66565	5.59384	5.55699	5.68046
AT1G13230	1.78755	1.51409	2.27315	1.14531	2.09027	0.603296	1.01804	1.20745
AT1G13245	6.43554	6.49934	6.47528	6.49673	6.47561	6.44265	6.35102	6.14088
AT1G13250	3.76175	3.75095	3.9438	3.78589	3.75837	4.0849	4.35403	4.34231
AT1G13260	7.34361	7.309	7.33426	7.23316	7.35014	7.33475	7.26611	7.1188
AT1G13270	4.40505	4.35329	4.51958	4.55831	4.28904	4.32452	4.49314	4.35279
AT1G13280	4.92044	4.72264	5.00277	4.81065	4.79542	4.81949	4.88822	4.8101
AT1G13300	2.95058	3.46783	2.68384	3.02227	3.22187	3.67655	2.88881	2.89534
AT1G13320	6.06515	6.02213	5.96339	6.03353	6.06599	6.03308	5.99372	6.10436
AT1G13330	1.41307	0.00213365	1.50408	1.87304	0.172411	2.06034	2.18898	1.66205
AT1G13340	3.73738	3.71621	3.82067	3.83055	3.87143	3.92625	3.64776	3.46792
AT1G13350	6.75673	6.67251	6.66273	6.67614	6.77901	6.64999	6.47423	6.50003
AT1G13360	6.20977	6.15984	6.29731	6.0728	6.22828	6.2089	6.10021	5.86003
AT1G13380	4.74705	4.79515	4.79739	4.82128	4.85567	4.92929	4.74446	4.7923
AT1G13390	5.72339	5.7148	5.61595	5.6222	5.77604	5.68034	5.55082	5.45028
AT1G13400	-0.825799	0.311604	0.262487	0.889683	1.44587	-2.15753	-0.104408	0.256414
AT1G13410	1.43266	1.01136	1.97702	1.31851	1.02529	1.09743	1.53507	1.49493
AT1G13420	0.110103	0.738112	0.23591	-2.79599	0.796142	0.47132	2.05119	1.76842
AT1G13430	2.79875	3.14619	3.26517	2.80569	3.01732	2.94511	4.10717	3.66203
AT1G13440	7.60946	7.68237	7.58249	7.81109	7.59082	7.55426	7.64457	7.62938
AT1G13448	2.0679	1.93684	1.69625	1.37921	1.87468	1.47382	1.82811	0.884368
AT1G13450	5.69367	5.7138	5.6443	5.60584	5.67301	5.60789	5.49226	5.57897
AT1G13460	4.55658	4.63817	4.61565	4.54031	4.65911	4.78853	4.74576	4.65384
AT1G13480	0.621278	1.80887	1.75516	1.3336	1.20511	2.0565	1.52208	1.73608
AT1G13490	-0.843945	1.30897	0.26151	-0.190856	0.99787	1.35338	0.61041	1.12327
AT1G13500	0.501485	0.921668	0.265992	0.970478	-3.22444	0.986447	0.563322	1.13703
AT1G13510	0.710103	0.354383	0.969563	0.9307	0.790513	0.448329	0.23814	1.76557
AT1G13520	4.21856	4.32688	4.2059	4.34968	4.28522	4.42487	4.00739	3.47335
AT1G13530	4.40447	4.4019	4.32805	4.46471	4.62914	4.30225	3.81757	4.18485
AT1G13540	3.72985	3.83418	3.53078	3.79338	3.65851	3.72241	3.10478	3.52996
AT1G13550	1.50835	1.71036	1.27867	1.68747	1.48197	2.70002	1.14937	1.55511
AT1G13560	5.5288	5.54297	5.43013	5.48836	5.51465	5.57476	5.52905	5.50199
AT1G13570	5.26056	5.22951	5.30401	5.25181	5.22571	5.22773	5.18452	5.26152
AT1G13580	3.55338	3.50258	3.51825	3.81674	3.92509	3.59892	3.92266	3.70315
AT1G13590	3.79178	4.14456	4.18468	4.09093	4.05885	4.20693	3.73298	3.79597
AT1G13600	2.67902	2.32036	2.29243	2.06392	2.6439	2.14671	1.58539	2.11673
AT1G13630	2.80736	3.13921	2.81289	3.12648	2.62496	2.89553	2.62135	2.99416
AT1G13635	1.40284	1.39074	1.27596	0.880008	1.4856	1.47094	2.01228	2.45881
AT1G13640	6.25675	6.38212	6.31942	6.4744	6.33593	6.37901	6.4269	6.47184
AT1G13670	3.92399	3.74125	3.89433	4.02438	4.11194	3.71568	4.08392	3.79172
AT1G13690	3.94125	4.1326	3.93301	4.12896	3.931	3.9952	4.0703	3.99588
AT1G13700	5.17091	5.31169	5.0622	5.07556	5.24195	5.17913	5.01291	4.80174
AT1G05023	2.19186	2.4764	2.73612	2.50586	2.61117	2.41821	2.38214	2.2918
AT1G13710	4.45781	4.4636	4.30157	4.35289	4.34504	4.10519	4.12385	4.24408
AT1G13730	3.78854	3.95339	3.96687	4.05045	3.84202	3.80919	4.06713	4.17595
AT1G13740	3.70073	3.3575	3.52922	3.64374	3.47527	3.5459	3.28334	3.49625
AT1G13750	2.34217	2.45591	2.53033	2.31583	2.48387	2.77153	2.56354	1.75843
AT1G13770	4.48539	4.27056	4.24228	4.27795	4.30184	4.29986	4.14619	4.33629
AT1G13780	3.75672	3.59664	3.39977	3.60619	3.35201	3.4694	3.13072	3.59675
AT1G13790	1.95815	2.24065	1.56547	1.74329	1.95991	1.75297	1.75187	2.27611
AT1G13800	0.134844	0.584218	0.779792	0.886206	1.00128	1.01537	0.603749	1.50597
AT1G13810	2.50563	2.60675	2.39279	2.55744	2.39118	1.81236	2.4016	1.15842
AT1G13820	3.99186	4.19485	4.24671	4.21958	4.09865	3.79454	4.24357	4.42467
AT1G13830	2.49165	2.14714	2.24615	2.40444	2.05016	3.08858	2.64958	2.08752
AT1G13860	3.70189	3.57368	3.68665	3.50432	3.57311	3.6295	3.79035	3.81433
AT1G13870	4.33194	4.24594	4.35895	4.25676	4.36489	4.33242	4.14309	4.04463
AT1G13880	5.20615	5.2132	5.29945	5.17987	5.21679	5.36237	5.19701	5.2397
AT1G13900	4.80372	4.8548	4.63532	4.51787	4.74373	4.67629	4.8313	4.78002
AT1G13910	3.73486	3.79573	3.63078	3.50421	3.64399	3.6563	3.37235	3.34706
AT1G13920	4.03208	4.01228	4.28181	3.81617	3.89873	4.20799	3.84877	4.01632
AT1G13930	6.16579	6.01455	6.10598	6.03173	6.2459	5.73678	5.99045	5.51257
AT1G13940	5.092	5.18184	5.0715	5.07109	5.20676	5.08342	5.01567	5.03033
AT1G13950	3.73327	3.50397	3.76602	3.3652	3.73944	3.56085	4.02195	3.57763
AT1G13960	6.47114	6.43448	6.47356	6.34475	6.53589	6.51015	6.30505	6.13731
AT1G13970	2.86701	2.49375	2.65807	2.79864	2.79599	2.94451	2.81084	2.51732
AT1G13980	6.13729	6.21629	6.17296	6.30961	6.12656	6.1985	6.16866	6.22511
AT1G13990	5.86489	5.77666	6.05336	5.83965	5.87017	5.8381	5.65048	5.50259
AT1G14000	5.92799	5.89905	5.87051	5.83687	5.92877	5.88235	5.89212	5.87347
AT1G14010	3.75978	3.66999	3.76691	3.79445	4.02806	3.70951	4.06078	3.87026
AT1G05043	0.482968	0.674993	-0.152507	1.12319	-3.25909	0.391912	0.799711	1.1558
AT1G14020	4.27508	4.1922	4.17337	4.17158	4.21002	4.3674	4.25483	4.57811
AT1G14030	3.59052	3.73136	3.92266	3.66313	3.61954	3.53018	3.7372	4.07843
AT1G14040	4.03461	4.16873	4.04633	3.77253	4.11418	4.26676	4.15832	3.94771
AT1G14060	3.06494	3.10419	2.86166	3.27583	3.15529	2.76779	3.11079	2.95052
AT1G14071	1.32426	0.978087	1.78392	0.348193	1.01587	0.497514	1.30055	1.11504
AT1G14080	2.0636	2.24288	2.19547	2.25203	2.04347	2.38957	2.26359	2.38929
AT1G14120	4.42911	4.05986	4.04667	3.91254	4.18571	4.31635	4.43452	4.64105
AT1G14130	4.50919	4.40615	4.47901	4.45188	4.53705	4.35992	4.46414	4.28119
AT1G14140	3.76471	3.80965	3.82901	3.87743	3.88569	3.98714	3.98576	4.09749
AT1G14150	3.21033	3.44763	3.52862	3.78434	3.41002	3.3998	3.62196	4.26157
AT1G14160	3.6014	3.48965	3.63616	3.30725	3.62802	3.64899	3.5975	3.05462
AT1G05057	1.20244	1.47868	0.785415	1.58586	1.94625	2.05101	1.41937	1.35016
AT1G14170	4.5808	4.64296	4.64872	4.48425	4.55122	4.90325	4.788	4.72399
AT1G14180	2.18954	2.49857	2.23958	2.75721	2.57462	2.03057	3.02909	2.53325
AT1G14185	1.54668	1.36808	1.3756	0.74524	1.47262	1.42497	0.989248	1.58009
AT1G14190	1.12275	1.94108	2.09667	1.18484	1.95746	1.93045	2.01436	2.05894
AT1G14200	5.23698	5.23357	5.24943	5.16524	5.13992	5.33533	5.06697	5.11227
AT1G14205	1.99437	2.04873	2.25695	1.63768	1.88586	1.20122	2.30035	1.99803
AT1G14210	4.87431	5.01961	5.10743	5.12729	4.99946	5.13963	5.32123	5.05246
AT1G14230	4.89055	5.06782	5.14136	5.05	4.88301	5.15412	5.08123	5.16271
AT1G14240	1.47856	1.0833	0.979447	0.685178	0.79519	0.521641	1.38262	2.03424
AT1G14250	1.6234	1.40199	2.03465	1.6663	1.95143	1.13169	1.71713	0.925482
AT1G14260	1.8629	1.47781	1.91847	1.09102	1.20221	1.1003	1.02469	1.35592
AT1G14270	4.55804	4.60995	4.587	4.74259	4.69525	4.58495	4.81334	5.04634
AT1G14280	6.0483	6.1394	6.01894	6.01373	6.03892	6.05529	5.98442	5.70921
AT1G14290	5.51457	5.50096	5.51426	5.51624	5.34801	5.36247	5.47414	5.4138
AT1G14300	3.44396	4.02873	3.74915	3.87254	3.97678	3.89958	3.59398	3.12811
AT1G14310	3.0856	3.40405	3.21858	3.33092	2.8124	3.27458	3.25464	3.60918
AT1G14320	6.80716	6.77341	6.73947	6.76942	6.74981	6.73841	6.97867	6.97456
AT1G14330	5.36825	5.38056	5.33128	5.25103	5.39267	5.47877	5.33085	5.23198
AT1G14340	4.45181	4.51595	4.43898	4.18563	4.41329	4.55324	4.30268	4.10664
AT1G14345	3.38018	3.73665	3.7257	3.65565	3.82367	3.09957	3.39234	3.87393
AT1G14350	5.92003	5.85558	5.8896	5.64772	5.92743	5.97045	6.13227	6.03233
AT1G14360	3.43154	3.30497	3.57836	3.62128	3.45964	3.55053	3.58254	3.8658
AT1G14370	5.12369	5.23353	5.09555	4.98134	5.10046	5.24491	5.14552	5.00837
AT1G14380	6.01521	6.10252	6.02196	5.9575	6.03244	6.0964	6.10648	5.84461
AT1G14390	2.77103	2.34436	2.33792	2.34533	2.18097	2.17058	2.6542	2.57259
AT1G14400	7.64732	7.50892	7.51518	7.53853	7.581	7.57248	7.4024	7.33066
AT1G14410	3.3741	3.28979	3.54795	3.69527	3.40657	3.4288	3.50359	3.65413
AT1G14430	1.86196	0.785249	1.60277	1.72881	1.4842	1.13792	1.99438	1.94867
AT1G14440	3.59038	3.49193	3.60947	3.70516	3.58933	3.69891	3.76335	4.11067
AT1G14450	3.133	3.39951	3.46348	3.17034	3.36526	3.12254	3.20224	3.34027
AT1G14453	-0.199499	-3.10947	0.308329	-0.878733	0.464405	0.287506	-0.0774568	-20.3026
AT1G14460	4.49074	4.40857	4.52827	4.43522	4.51547	4.40015	4.81563	4.85712
AT1G14470	1.13796	2.07432	2.16795	1.27157	1.70077	1.72024	1.42341	1.8723
AT1G14480	3.1865	3.25274	3.42733	3.12202	3.48823	2.8019	3.64762	3.53286
AT1G14490	0.157059	1.16984	1.40361	1.63534	0.996907	-1.58139	1.15816	0.496312
AT1G14510	6.08606	6.00827	5.94573	6.06999	6.0324	5.93609	5.90118	5.96795
AT1G14520	3.69116	3.51568	3.62712	3.01278	3.79641	3.50649	3.56974	2.90495
AT1G14530	3.86444	3.90531	3.69646	3.62533	3.72921	3.64143	3.93481	3.98356
AT1G14540	3.73361	4.27385	4.12968	4.68276	3.99431	4.30763	4.15623	3.56764
AT1G14550	2.54481	2.89956	2.61376	3.26033	2.66159	3.86736	3.64106	2.4404
AT1G14560	4.47993	4.44849	4.41605	4.4975	4.49663	4.6145	4.56244	4.59908
AT1G14570	5.96398	5.91003	5.9187	5.82052	5.93169	5.91245	5.92494	5.77193
AT1G14580	4.37434	4.41107	4.33859	4.23406	4.31705	4.33725	4.39263	4.31756
AT1G14590	3.20594	3.04045	3.40118	3.43294	3.3305	3.57193	3.5289	3.63134
AT1G14600	2.68638	2.87666	3.09091	3.08183	2.89912	2.91745	3.34876	3.49603
AT1G14610	6.39887	6.3903	6.33676	6.39507	6.38408	6.42706	6.41411	6.49869
AT1G14620	3.42232	3.57648	3.49536	3.48672	3.45742	3.46616	3.46717	3.39165
AT1G14630	1.59767	1.74137	1.6038	1.18815	1.4844	1.13363	2.00693	1.88301
AT1G14640	3.21061	3.58329	3.27831	3.26253	3.70394	3.17363	2.59914	2.88223
AT1G14642	0.719591	1.10517	0.28683	1.20223	0.774074	1.00879	1.51102	-19.3026
AT1G14650	6.88428	6.92561	6.77469	6.8655	6.99617	6.86127	6.6354	6.61111
AT1G14660	3.75854	3.84832	3.55135	3.84887	3.68798	3.87283	3.63944	3.62799
AT1G14670	6.02457	5.98456	5.98237	6.08853	6.00218	6.15715	6.17789	6.26238
AT1G14680	1.72986	1.9929	1.68263	1.68731	1.59883	1.47168	1.70714	1.46298
AT1G14685	5.81006	5.80327	5.74164	5.88375	5.77014	5.64137	5.77849	6.08407
AT1G14687	2.95603	2.89514	2.98487	3.13035	2.89488	2.67116	2.9527	2.90056
AT1G14690	5.97633	6.10621	6.03231	6.06137	6.09571	5.94341	5.90737	5.87465
AT1G14700	4.79547	4.52899	4.50025	4.60825	4.6071	4.48335	4.74338	5.02439
AT1G14710	5.36369	5.38839	5.40906	5.58403	5.32207	5.45488	5.56625	5.89571
AT1G14720	4.73533	4.79147	4.9007	4.76536	4.7302	4.9389	4.74546	4.87348
AT1G14730	5.44387	5.28608	5.31253	4.97603	5.3643	5.14409	5.22064	4.86865
AT1G14740	6.96071	7.03282	7.00003	7.12873	7.04283	6.94959	6.87769	6.95432
AT1G14750	0.517267	-2.43425	0.593596	0.359037	0.497568	0.368597	0.619173	0.793097
AT1G14760	3.12337	2.63853	2.64379	2.86908	2.69169	1.63881	2.12736	2.43973
AT1G14770	3.56034	3.32452	3.41014	3.46456	3.42201	3.2883	3.22701	3.49906
AT1G14780	3.93026	4.08678	4.08663	3.86972	3.73112	4.18108	3.93677	3.42627
AT1G14790	4.74907	4.8896	4.6923	4.60689	4.97741	4.96329	4.61263	4.21413
AT1G14810	4.36376	4.4076	4.42525	4.5965	4.42197	4.23851	4.56932	4.89291
AT1G14820	3.84955	3.88906	4.10797	4.15167	4.13949	3.94621	3.92796	4.04785
AT1G14830	6.08204	6.03522	6.00908	6.03976	6.04307	5.93705	6.13289	6.14989
AT1G14840	4.41442	4.50189	4.70671	4.72547	4.47988	4.41819	4.55444	4.95351
AT1G14850	5.35987	5.38353	5.24434	5.38143	5.31041	5.45645	5.27555	5.46264
AT1G14860	5.44763	5.54198	5.58805	5.4807	5.4927	5.57035	5.6308	5.5801
AT1G14870	6.54034	6.67664	6.70695	6.72071	6.66758	6.81576	6.70961	6.63555
AT1G14890	6.61088	6.6727	6.66513	6.75879	6.56301	6.59476	6.561	6.51725
AT1G14900	6.13947	6.12726	6.04864	6.18971	6.01563	6.03084	5.96573	6.27092
AT1G14910	5.38101	5.4908	5.45764	5.38131	5.30548	5.34242	5.41914	5.60626
AT1G14920	5.57022	5.67995	5.46246	5.66372	5.52165	5.85694	5.48518	5.55396
AT1G14930	0.470002	0.237982	1.97218	-0.0084275	1.18245	1.0257	-0.134637	1.1199
AT1G14950	-0.463121	-0.191905	3.24307	1.43033	-0.439819	-1.17599	-5.14492	0.141934
AT1G14970	2.72524	2.87637	2.78599	2.44617	2.73419	3.18798	3.13874	3.14661
AT1G14980	4.2986	4.50623	4.36636	4.4461	4.44644	4.34264	4.52671	4.50718
AT1G14990	2.70614	2.85615	2.82898	2.72427	3.15271	3.19549	3.05981	3.19669
AT1G15010	4.48455	4.65805	4.83187	4.84125	4.22911	4.67768	4.07756	4.04718
AT1G15020	5.54258	5.5953	5.66234	5.65559	5.55378	5.66533	5.53958	5.60045
AT1G15030	5.00885	4.97045	4.93421	5.01557	4.90267	4.98306	4.77199	5.17275
AT1G05143	1.12663	0.312659	0.827145	0.35637	0.490824	0.397419	0.294384	0.782604
AT1G15040	6.97242	6.98217	7.14036	7.02083	6.91962	7.15496	7.11725	6.89835
AT1G15050	2.82995	2.86062	3.16162	3.25671	2.89899	3.10075	3.10084	3.29945
AT1G15060	5.07579	5.10377	5.18657	5.1021	5.09064	5.09269	5.10556	5.21967
AT1G15080	2.87901	2.96175	2.7244	2.92024	2.91921	2.56065	2.47097	2.6833
AT1G05153	0.211825	0.901752	-0.0278612	-0.490161	0.766179	0.331079	-0.0916641	-0.919648
AT1G15085	1.80471	1.59602	1.26995	-0.220023	1.33788	0.493795	1.18278	-0.299369
AT1G15100	5.4603	5.47182	5.35987	5.33339	5.48477	5.35313	5.29118	4.9631
AT1G15110	5.74624	5.55687	5.68701	5.43401	5.7364	5.74725	5.5706	5.56112
AT1G15120	5.60802	5.55798	5.62554	5.5792	5.56238	5.5878	5.75255	5.74126
AT1G15125	2.04652	1.39553	1.77997	1.72814	1.35464	2.06315	0.231708	1.4532
AT1G15130	6.65501	6.5871	6.60159	6.61378	6.60221	6.63529	6.65437	6.56171
AT1G15140	4.30264	4.19187	4.41334	4.35492	4.26668	4.40851	4.60414	4.75971
AT1G15160	2.09799	2.58679	2.64958	2.05774	2.11615	2.51343	2.51201	2.50581
AT1G15165	2.2075	2.59197	2.49426	2.3928	2.05002	2.40887	2.48751	2.38418
AT1G15170	3.22601	3.1991	3.30795	3.5201	3.20565	3.44948	3.24259	3.20653
AT1G15175	3.16736	3.06304	3.34843	3.15292	3.39864	3.21744	3.05599	3.02642
AT1G15180	5.1739	5.33768	5.21438	5.34987	5.27973	5.12131	5.10998	5.39037
AT1G15190	2.6164	2.43211	2.54603	2.09466	2.39645	2.92032	2.71632	2.28212
AT1G15200	6.31801	6.25702	6.20725	6.36075	6.37076	6.0874	6.10459	6.32013
AT1G15210	5.08455	5.11418	5.09303	4.86539	5.06392	5.18086	5.45385	5.34883
AT1G15215	2.81361	3.02426	3.10519	2.93454	3.13041	2.83479	2.67334	3.18589
AT1G15220	3.72479	3.75605	3.94483	4.13814	3.84033	4.0331	3.88639	3.8736
AT1G15230	5.09208	4.98938	5.07673	5.07957	5.0558	4.87849	5.03319	4.91356
AT1G15240	6.29906	6.32489	6.17234	6.26607	6.24559	6.32703	6.14797	6.1334
AT1G15250	3.58594	3.83676	3.77017	3.94425	3.72863	3.79565	3.85296	3.82161
AT1G15260	3.83111	3.94314	3.80459	3.99923	3.89521	3.67561	3.30232	3.95909
AT1G15270	5.86364	5.82696	5.94544	5.77851	5.78047	5.82301	5.91202	5.91671
AT1G15280	6.52918	6.50544	6.42938	6.4244	6.48906	6.47324	6.38104	6.42415
AT1G15290	6.13611	6.37981	6.33071	6.42077	6.23927	6.17404	6.07498	6.31812
AT1G15310	4.14164	3.8068	4.03108	3.93982	4.18809	3.80652	3.79573	3.60897
AT1G15330	4.22077	4.11617	3.97014	4.23586	4.22285	3.87381	4.07035	3.96963
AT1G15340	7.39824	7.28697	7.31773	7.36792	7.37886	7.1976	7.11422	7.13731
AT1G15350	6.97587	6.87444	6.92962	6.93643	6.88375	6.88898	6.97655	6.81547
AT1G15370	5.13087	5.15231	5.27175	5.33014	5.16212	5.15166	5.23668	5.22614
AT1G15380	7.45795	7.41693	7.56769	7.28931	7.44144	7.49963	7.38997	7.03602
AT1G15385	2.75523	2.60801	3.00985	2.46798	2.35239	3.00377	2.4981	2.85099
AT1G15390	3.53119	3.46995	3.55085	3.67644	3.63157	3.72694	3.87611	3.89083
AT1G15400	6.54348	6.52979	6.39571	6.46922	6.54473	6.45178	6.45331	6.23838
AT1G15410	4.86912	5.07658	5.07282	5.11585	4.93089	4.94746	5.07304	5.04919
AT1G15415	1.86263	1.6556	2.31474	1.6026	1.87861	1.48727	1.61739	1.43568
AT1G15420	4.53147	4.49248	4.44914	4.76106	4.61062	4.61585	4.38718	4.42992
AT1G15430	4.59145	4.53594	4.65002	4.36639	4.5669	4.72725	4.60693	4.38409
AT1G15440	4.34528	4.47695	4.22904	4.62617	4.203	4.57933	4.18358	4.1736
AT1G15460	1.24702	1.41858	0.304737	-0.178335	0.774344	-2.11861	-0.932877	-20.3026
AT1G15470	3.82099	3.62481	3.57402	3.69847	3.42823	3.44412	3.79721	3.81511
[truncated: 19,876 more rows]

## Sheet: (C) GR-CHA19_SE
Allele	CHA19_L5	CHA19_L7	CHA19_L8	CHA19_L9	CHA19_L5	CHA19_L7	CHA19_L8	CHA19_L9
[truncated: 21,217 more rows]

[truncated: 9 more sheets: (D) GR-ENAP1_glmnb, (E) GR-ENAP1_lsm, (F) GR-ENAP1_SE, (G) GR-LBD16_glmnb, (H) GR-LBD16_lsm, (I) GR-LBD16_SE, (J) GR-WRI3_glmnb, (K) GR-WRI3_lsm, (L) GR-WRI3_SE]
