# Supplementary material for: A genome‐scale TF–DNA interaction network of transcriptional regulation of Arabidopsis primary and specialized metabolism
Source: Mol Syst Biol. 2021 Nov 24;17(11):e10625. doi: 10.15252/msb.202110625 (PMC8611409; doi:10.15252/msb.202110625)
Supplement: Supplementary file 8 — Dataset EV7 [file MSB-17-e10625-s001.xls]

## Sheet: EV7 LegendEV7 L
Dataset EV7: TF family enrichment of the TCA cycle Y1H network.

## Sheet: TF_family_compartment_enrich
Enzyme	Compartment	TF Family	# TF Detected	% Enrich	p-value	adj. p-value
ACO	cytosol	ABI3VP1	0	0	1	1
FUM	cytosol	ABI3VP1	0	0	1	1
IDH	cytosol	ABI3VP1	0	0	1	1
MDH	cytosol	ABI3VP1	0	0	1	1
ACO	mitochondrion	ABI3VP1	1	0.471698	0.546923	1
CSY	mitochondrion	ABI3VP1	0	0	1	1
FUM	mitochondrion	ABI3VP1	0	0	1	1
IDH	mitochondrion	ABI3VP1	0	0	1	1
MDH	mitochondrion	ABI3VP1	0	0	1	1
OGD	mitochondrion	ABI3VP1	0	0	1	1
PDC	mitochondrion	ABI3VP1	0	0	1	1
SCL	mitochondrion	ABI3VP1	0	0	1	1
SDH	mitochondrion	ABI3VP1	1	0.293255	0.753609	1
CSY	peroxisome	ABI3VP1	1	0.671141	0.413665	1
IDH	peroxisome	ABI3VP1	0	0	1	1
MDH	peroxisome	ABI3VP1	0	0	1	1
MDH	plastid	ABI3VP1	0	0	1	1
PDC	plastid	ABI3VP1	0	0	1	1
ACO	cytosol	Alfin-like	0	0	1	1
FUM	cytosol	Alfin-like	0	0	1	1
IDH	cytosol	Alfin-like	0	0	1	1
MDH	cytosol	Alfin-like	0	0	1	1
ACO	mitochondrion	Alfin-like	0	0	1	1
CSY	mitochondrion	Alfin-like	0	0	1	1
FUM	mitochondrion	Alfin-like	0	0	1	1
IDH	mitochondrion	Alfin-like	0	0	1	1
MDH	mitochondrion	Alfin-like	0	0	1	1
OGD	mitochondrion	Alfin-like	0	0	1	1
PDC	mitochondrion	Alfin-like	1	0.21645	0.504918	1
SCL	mitochondrion	Alfin-like	0	0	1	1
SDH	mitochondrion	Alfin-like	0	0	1	1
CSY	peroxisome	Alfin-like	0	0	1	1
IDH	peroxisome	Alfin-like	0	0	1	1
MDH	peroxisome	Alfin-like	0	0	1	1
MDH	plastid	Alfin-like	0	0	1	1
PDC	plastid	Alfin-like	0	0	1	1
ACO	cytosol	AP2-EREBP	2	3.125	0.96117	1
FUM	cytosol	AP2-EREBP	1	2.5641	0.95398	1
IDH	cytosol	AP2-EREBP	14	8.09249	0.407445	1
MDH	cytosol	AP2-EREBP	11	7.38255	0.564883	1
ACO	mitochondrion	AP2-EREBP	8	3.77358	0.99572	1
CSY	mitochondrion	AP2-EREBP	19	12.4183	0.0109707	0.493682
FUM	mitochondrion	AP2-EREBP	1	2.17391	0.973914	1
IDH	mitochondrion	AP2-EREBP	13	7.7381	0.486293	1
MDH	mitochondrion	AP2-EREBP	12	8.95522	0.282904	1
OGD	mitochondrion	AP2-EREBP	34	22.973	1.04551e-11	5.01846e-10
PDC	mitochondrion	AP2-EREBP	35	7.57576	0.483512	1
SCL	mitochondrion	AP2-EREBP	0	0	1	1
SDH	mitochondrion	AP2-EREBP	27	7.91789	0.378223	1
CSY	peroxisome	AP2-EREBP	10	6.71141	0.695878	1
IDH	peroxisome	AP2-EREBP	15	21.4286	7.31218e-05	0.00350985
MDH	peroxisome	AP2-EREBP	15	12.931	0.0175175	0.753251
MDH	plastid	AP2-EREBP	17	17.7083	0.000288853	0.0132872
PDC	plastid	AP2-EREBP	27	9.57447	0.0671793	1
ACO	cytosol	ARF	1	1.5625	0.551653	1
FUM	cytosol	ARF	0	0	1	1
IDH	cytosol	ARF	2	1.15607	0.64605	1
MDH	cytosol	ARF	0	0	1	1
ACO	mitochondrion	ARF	2	0.943396	0.763992	1
CSY	mitochondrion	ARF	2	1.30719	0.572567	1
FUM	mitochondrion	ARF	0	0	1	1
IDH	mitochondrion	ARF	2	1.19048	0.628494	1
MDH	mitochondrion	ARF	2	1.49254	0.495136	1
OGD	mitochondrion	ARF	2	1.35135	0.552874	1
PDC	mitochondrion	ARF	6	1.2987	0.513385	1
SCL	mitochondrion	ARF	0	0	1	1
SDH	mitochondrion	ARF	4	1.17302	0.63666	1
CSY	peroxisome	ARF	3	2.01342	0.2604	1
IDH	peroxisome	ARF	2	2.85714	0.203106	1
MDH	peroxisome	ARF	2	1.72414	0.416012	1
MDH	plastid	ARF	2	2.08333	0.323705	1
PDC	plastid	ARF	5	1.77305	0.227537	1
ACO	cytosol	ARID	1	1.5625	0.353582	1
FUM	cytosol	ARID	1	2.5641	0.230551	1
IDH	cytosol	ARID	5	2.89017	0.00116992	0.0526463
MDH	cytosol	ARID	2	1.34228	0.253777	1
ACO	mitochondrion	ARID	1	0.471698	0.795333	1
CSY	mitochondrion	ARID	4	2.61438	0.00857844	0.394608
FUM	mitochondrion	ARID	1	2.17391	0.266815	1
IDH	mitochondrion	ARID	1	0.595238	0.705023	1
MDH	mitochondrion	ARID	1	0.746269	0.614386	1
OGD	mitochondrion	ARID	3	2.02703	0.0570363	1
PDC	mitochondrion	ARID	5	1.08225	0.113274	1
SCL	mitochondrion	ARID	0	0	1	1
SDH	mitochondrion	ARID	5	1.46628	0.0293142	1
CSY	peroxisome	ARID	3	2.01342	0.0580486	1
IDH	peroxisome	ARID	3	4.28571	0.00726171	0.334039
MDH	peroxisome	ARID	3	2.58621	0.0297841	1
MDH	plastid	ARID	3	3.125	0.0177076	0.779137
PDC	plastid	ARID	5	1.77305	0.0121478	0.522355
ACO	cytosol	ARR-B	0	0	1	1
FUM	cytosol	ARR-B	0	0	1	1
IDH	cytosol	ARR-B	0	0	1	1
MDH	cytosol	ARR-B	3	2.01342	0.0580486	1
ACO	mitochondrion	ARR-B	1	0.471698	0.795333	1
CSY	mitochondrion	ARR-B	1	0.653595	0.667519	1
FUM	mitochondrion	ARR-B	0	0	1	1
IDH	mitochondrion	ARR-B	2	1.19048	0.304299	1
MDH	mitochondrion	ARR-B	0	0	1	1
OGD	mitochondrion	ARR-B	0	0	1	1
PDC	mitochondrion	ARR-B	5	1.08225	0.113274	1
SCL	mitochondrion	ARR-B	0	0	1	1
SDH	mitochondrion	ARR-B	3	0.879765	0.399018	1
CSY	peroxisome	ARR-B	0	0	1	1
IDH	peroxisome	ARR-B	0	0	1	1
MDH	peroxisome	ARR-B	0	0	1	1
MDH	plastid	ARR-B	0	0	1	1
PDC	plastid	ARR-B	2	0.70922	0.59799	1
ACO	cytosol	BBR/BPC	1	1.5625	0.353582	1
FUM	cytosol	BBR/BPC	0	0	1	1
IDH	cytosol	BBR/BPC	1	0.578035	0.716711	1
MDH	cytosol	BBR/BPC	4	2.68456	0.00776968	0.341866
ACO	mitochondrion	BBR/BPC	1	0.471698	0.795333	1
CSY	mitochondrion	BBR/BPC	2	1.30719	0.264324	1
FUM	mitochondrion	BBR/BPC	0	0	1	1
IDH	mitochondrion	BBR/BPC	5	2.97619	0.00101404	0.0476598
MDH	mitochondrion	BBR/BPC	5	3.73134	0.000334156	0.0157053
OGD	mitochondrion	BBR/BPC	5	3.37838	0.000545137	0.0245312
PDC	mitochondrion	BBR/BPC	5	1.08225	0.113274	1
SCL	mitochondrion	BBR/BPC	0	0	1	1
SDH	mitochondrion	BBR/BPC	5	1.46628	0.0293142	1
CSY	peroxisome	BBR/BPC	2	1.34228	0.253777	1
IDH	peroxisome	BBR/BPC	1	1.42857	0.380528	1
MDH	peroxisome	BBR/BPC	1	0.862069	0.557701	1
MDH	plastid	BBR/BPC	2	2.08333	0.123546	1
PDC	plastid	BBR/BPC	5	1.77305	0.0121478	0.522355
ACO	cytosol	bHLH	2	3.125	0.848358	1
FUM	cytosol	bHLH	0	0	1	1
IDH	cytosol	bHLH	1	0.578035	0.999951	1
MDH	cytosol	bHLH	0	0	1	1
ACO	mitochondrion	bHLH	9	4.24528	0.776813	1
CSY	mitochondrion	bHLH	4	2.61438	0.964793	1
FUM	mitochondrion	bHLH	0	0	1	1
IDH	mitochondrion	bHLH	0	0	1	1
MDH	mitochondrion	bHLH	2	1.49254	0.994739	1
OGD	mitochondrion	bHLH	3	2.02703	0.987244	1
PDC	mitochondrion	bHLH	12	2.5974	0.999851	1
SCL	mitochondrion	bHLH	1	5.88235	0.587221	1
SDH	mitochondrion	bHLH	9	2.6393	0.997644	1
CSY	peroxisome	bHLH	6	4.02685	0.788523	1
IDH	peroxisome	bHLH	2	2.85714	0.882776	1
MDH	peroxisome	bHLH	1	0.862069	0.998349	1
MDH	plastid	bHLH	2	2.08333	0.96432	1
PDC	plastid	bHLH	26	9.21986	0.000183327	0.00861635
ACO	cytosol	bZIP	2	3.125	0.652975	1
FUM	cytosol	bZIP	0	0	1	1
IDH	cytosol	bZIP	4	2.31214	0.867919	1
MDH	cytosol	bZIP	6	4.02685	0.392408	1
ACO	mitochondrion	bZIP	6	2.83019	0.761176	1
CSY	mitochondrion	bZIP	8	5.22876	0.130054	1
FUM	mitochondrion	bZIP	0	0	1	1
IDH	mitochondrion	bZIP	8	4.7619	0.192883	1
MDH	mitochondrion	bZIP	9	6.71642	0.0273537	1
OGD	mitochondrion	bZIP	7	4.72973	0.223112	1
PDC	mitochondrion	bZIP	16	3.4632	0.522384	1
SCL	mitochondrion	bZIP	0	0	1	1
SDH	mitochondrion	bZIP	22	6.45161	0.000112199	0.00527337
CSY	peroxisome	bZIP	11	7.38255	0.00651921	0.299884
IDH	peroxisome	bZIP	5	7.14286	0.0807519	1
MDH	peroxisome	bZIP	5	4.31034	0.35551	1
MDH	plastid	bZIP	7	7.29167	0.0356967	1
PDC	plastid	bZIP	23	8.15603	5.32277e-07	2.55493e-05
ACO	cytosol	BZR	1	1.5625	0.304681	1
FUM	cytosol	BZR	0	0	1	1
IDH	cytosol	BZR	0	0	1	1
MDH	cytosol	BZR	0	0	1	1
ACO	mitochondrion	BZR	1	0.471698	0.73317	1
CSY	mitochondrion	BZR	1	0.653595	0.60032	1
FUM	mitochondrion	BZR	0	0	1	1
IDH	mitochondrion	BZR	0	0	1	1
MDH	mitochondrion	BZR	1	0.746269	0.547798	1
OGD	mitochondrion	BZR	0	0	1	1
PDC	mitochondrion	BZR	3	0.649351	0.509241	1
SCL	mitochondrion	BZR	0	0	1	1
SDH	mitochondrion	BZR	5	1.46628	0.00705713	0.317571
CSY	peroxisome	BZR	1	0.671141	0.58969	1
IDH	peroxisome	BZR	0	0	1	1
MDH	peroxisome	BZR	0	0	1	1
MDH	plastid	BZR	0	0	1	1
PDC	plastid	BZR	5	1.77305	0.00271276	0.122074
ACO	cytosol	C2C2-CO-like	2	3.125	0.0263736	1
FUM	cytosol	C2C2-CO-like	0	0	1	1
IDH	cytosol	C2C2-CO-like	0	0	1	1
MDH	cytosol	C2C2-CO-like	0	0	1	1
ACO	mitochondrion	C2C2-CO-like	2	0.943396	0.230961	1
CSY	mitochondrion	C2C2-CO-like	0	0	1	1
FUM	mitochondrion	C2C2-CO-like	0	0	1	1
IDH	mitochondrion	C2C2-CO-like	0	0	1	1
MDH	mitochondrion	C2C2-CO-like	0	0	1	1
OGD	mitochondrion	C2C2-CO-like	0	0	1	1
PDC	mitochondrion	C2C2-CO-like	0	0	1	1
SCL	mitochondrion	C2C2-CO-like	0	0	1	1
SDH	mitochondrion	C2C2-CO-like	2	0.58651	0.47723	1
CSY	peroxisome	C2C2-CO-like	0	0	1	1
IDH	peroxisome	C2C2-CO-like	0	0	1	1
MDH	peroxisome	C2C2-CO-like	0	0	1	1
MDH	plastid	C2C2-CO-like	0	0	1	1
PDC	plastid	C2C2-CO-like	0	0	1	1
ACO	cytosol	C2C2-Dof	1	1.5625	0.801022	1
FUM	cytosol	C2C2-Dof	0	0	1	1
IDH	cytosol	C2C2-Dof	0	0	1	1
MDH	cytosol	C2C2-Dof	0	0	1	1
ACO	mitochondrion	C2C2-Dof	1	0.471698	0.997194	1
CSY	mitochondrion	C2C2-Dof	1	0.653595	0.983043	1
FUM	mitochondrion	C2C2-Dof	0	0	1	1
IDH	mitochondrion	C2C2-Dof	10	5.95238	0.00285612	0.131381
MDH	mitochondrion	C2C2-Dof	0	0	1	1
OGD	mitochondrion	C2C2-Dof	2	1.35135	0.894744	1
PDC	mitochondrion	C2C2-Dof	17	3.67965	0.00886791	0.399056
SCL	mitochondrion	C2C2-Dof	0	0	1	1
SDH	mitochondrion	C2C2-Dof	3	0.879765	0.996932	1
CSY	peroxisome	C2C2-Dof	2	1.34228	0.897089	1
IDH	peroxisome	C2C2-Dof	0	0	1	1
MDH	peroxisome	C2C2-Dof	0	0	1	1
MDH	plastid	C2C2-Dof	0	0	1	1
PDC	plastid	C2C2-Dof	2	0.70922	0.997004	1
ACO	cytosol	C2C2-Gata	0	0	1	1
FUM	cytosol	C2C2-Gata	2	5.12821	0.192255	1
IDH	cytosol	C2C2-Gata	11	6.35838	0.000152815	0.00718232
MDH	cytosol	C2C2-Gata	11	7.38255	3.51933e-05	0.00161889
ACO	mitochondrion	C2C2-Gata	10	4.71698	0.00458615	0.220135
CSY	mitochondrion	C2C2-Gata	2	1.30719	0.853971	1
FUM	mitochondrion	C2C2-Gata	2	4.34783	0.246856	1
IDH	mitochondrion	C2C2-Gata	1	0.595238	0.979697	1
MDH	mitochondrion	C2C2-Gata	0	0	1	1
OGD	mitochondrion	C2C2-Gata	1	0.675676	0.966255	1
PDC	mitochondrion	C2C2-Gata	16	3.4632	0.00231129	0.10632
SCL	mitochondrion	C2C2-Gata	0	0	1	1
SDH	mitochondrion	C2C2-Gata	11	3.22581	0.0526928	1
CSY	peroxisome	C2C2-Gata	0	0	1	1
IDH	peroxisome	C2C2-Gata	0	0	1	1
MDH	peroxisome	C2C2-Gata	0	0	1	1
MDH	plastid	C2C2-Gata	3	3.125	0.320825	1
PDC	plastid	C2C2-Gata	5	1.77305	0.745814	1
ACO	cytosol	C2C2-YABBY	0	0	1	1
FUM	cytosol	C2C2-YABBY	0	0	1	1
IDH	cytosol	C2C2-YABBY	0	0	1	1
MDH	cytosol	C2C2-YABBY	0	0	1	1
ACO	mitochondrion	C2C2-YABBY	0	0	1	1
CSY	mitochondrion	C2C2-YABBY	0	0	1	1
FUM	mitochondrion	C2C2-YABBY	0	0	1	1
IDH	mitochondrion	C2C2-YABBY	1	0.595238	0.333666	1
MDH	mitochondrion	C2C2-YABBY	0	0	1	1
OGD	mitochondrion	C2C2-YABBY	0	0	1	1
PDC	mitochondrion	C2C2-YABBY	0	0	1	1
SCL	mitochondrion	C2C2-YABBY	0	0	1	1
SDH	mitochondrion	C2C2-YABBY	0	0	1	1
CSY	peroxisome	C2C2-YABBY	0	0	1	1
IDH	peroxisome	C2C2-YABBY	0	0	1	1
MDH	peroxisome	C2C2-YABBY	1	0.862069	0.237601	1
MDH	plastid	C2C2-YABBY	0	0	1	1
PDC	plastid	C2C2-YABBY	0	0	1	1
ACO	cytosol	C2H2	5	7.8125	0.497989	1
FUM	cytosol	C2H2	6	15.3846	0.0549805	1
IDH	cytosol	C2H2	8	4.62428	0.95413	1
MDH	cytosol	C2H2	8	5.36913	0.872003	1
ACO	mitochondrion	C2H2	19	8.96226	0.165111	1
CSY	mitochondrion	C2H2	8	5.22876	0.890769	1
FUM	mitochondrion	C2H2	7	15.2174	0.0411502	1
IDH	mitochondrion	C2H2	16	9.52381	0.133238	1
MDH	mitochondrion	C2H2	13	9.70149	0.15271	1
OGD	mitochondrion	C2H2	9	6.08108	0.770319	1
PDC	mitochondrion	C2H2	37	8.00866	0.208642	1
SCL	mitochondrion	C2H2	0	0	1	1
SDH	mitochondrion	C2H2	18	5.27859	0.971756	1
CSY	peroxisome	C2H2	9	6.04027	0.777625	1
IDH	peroxisome	C2H2	6	8.57143	0.392665	1
MDH	peroxisome	C2H2	3	2.58621	0.994141	1
MDH	plastid	C2H2	2	2.08333	0.995317	1
PDC	plastid	C2H2	14	4.96454	0.974008	1
ACO	cytosol	C3H	2	3.125	0.439053	1
FUM	cytosol	C3H	4	10.2564	0.0100002	0.470008
IDH	cytosol	C3H	6	3.46821	0.189795	1
MDH	cytosol	C3H	7	4.69799	0.0410132	1
ACO	mitochondrion	C3H	7	3.30189	0.192646	1
CSY	mitochondrion	C3H	1	0.653595	0.979542	1
FUM	mitochondrion	C3H	4	8.69565	0.0178422	0.838584
IDH	mitochondrion	C3H	5	2.97619	0.338479	1
MDH	mitochondrion	C3H	1	0.746269	0.96545	1
OGD	mitochondrion	C3H	1	0.675676	0.976487	1
PDC	mitochondrion	C3H	12	2.5974	0.346797	1
SCL	mitochondrion	C3H	3	17.6471	0.00576886	0.271136
SDH	mitochondrion	C3H	10	2.93255	0.220359	1
CSY	peroxisome	C3H	2	1.34228	0.881209	1
IDH	peroxisome	C3H	1	1.42857	0.8156	1
MDH	peroxisome	C3H	0	0	1	1
MDH	plastid	C3H	0	0	1	1
PDC	plastid	C3H	5	1.77305	0.826214	1
ACO	cytosol	CAMTA	0	0	1	1
FUM	cytosol	CAMTA	0	0	1	1
IDH	cytosol	CAMTA	0	0	1	1
MDH	cytosol	CAMTA	0	0	1	1
ACO	mitochondrion	CAMTA	0	0	1	1
CSY	mitochondrion	CAMTA	0	0	1	1
FUM	mitochondrion	CAMTA	0	0	1	1
IDH	mitochondrion	CAMTA	0	0	1	1
MDH	mitochondrion	CAMTA	0	0	1	1
OGD	mitochondrion	CAMTA	0	0	1	1
PDC	mitochondrion	CAMTA	0	0	1	1
SCL	mitochondrion	CAMTA	0	0	1	1
SDH	mitochondrion	CAMTA	1	0.293255	0.372678	1
CSY	peroxisome	CAMTA	0	0	1	1
IDH	peroxisome	CAMTA	0	0	1	1
MDH	peroxisome	CAMTA	0	0	1	1
MDH	plastid	CAMTA	0	0	1	1
PDC	plastid	CAMTA	1	0.35461	0.308197	1
ACO	cytosol	CCAAT-DR1	0	0	1	1
FUM	cytosol	CCAAT-DR1	0	0	1	1
IDH	cytosol	CCAAT-DR1	0	0	1	1
MDH	cytosol	CCAAT-DR1	0	0	1	1
ACO	mitochondrion	CCAAT-DR1	0	0	1	1
CSY	mitochondrion	CCAAT-DR1	0	0	1	1
FUM	mitochondrion	CCAAT-DR1	0	0	1	1
IDH	mitochondrion	CCAAT-DR1	1	0.595238	0.333666	1
MDH	mitochondrion	CCAAT-DR1	0	0	1	1
OGD	mitochondrion	CCAAT-DR1	0	0	1	1
PDC	mitochondrion	CCAAT-DR1	2	0.4329	0.254669	1
SCL	mitochondrion	CCAAT-DR1	0	0	1	1
SDH	mitochondrion	CCAAT-DR1	1	0.293255	0.606722	1
CSY	peroxisome	CCAAT-DR1	1	0.671141	0.299315	1
IDH	peroxisome	CCAAT-DR1	0	0	1	1
MDH	peroxisome	CCAAT-DR1	1	0.862069	0.237601	1
MDH	plastid	CCAAT-DR1	0	0	1	1
PDC	plastid	CCAAT-DR1	0	0	1	1
ACO	cytosol	CCAAT-HAP2	0	0	1	1
FUM	cytosol	CCAAT-HAP2	0	0	1	1
IDH	cytosol	CCAAT-HAP2	0	0	1	1
MDH	cytosol	CCAAT-HAP2	0	0	1	1
ACO	mitochondrion	CCAAT-HAP2	2	0.943396	0.135857	1
CSY	mitochondrion	CCAAT-HAP2	1	0.653595	0.422815	1
FUM	mitochondrion	CCAAT-HAP2	0	0	1	1
IDH	mitochondrion	CCAAT-HAP2	0	0	1	1
MDH	mitochondrion	CCAAT-HAP2	0	0	1	1
OGD	mitochondrion	CCAAT-HAP2	0	0	1	1
PDC	mitochondrion	CCAAT-HAP2	0	0	1	1
SCL	mitochondrion	CCAAT-HAP2	0	0	1	1
SDH	mitochondrion	CCAAT-HAP2	0	0	1	1
CSY	peroxisome	CCAAT-HAP2	0	0	1	1
IDH	peroxisome	CCAAT-HAP2	0	0	1	1
MDH	peroxisome	CCAAT-HAP2	0	0	1	1
MDH	plastid	CCAAT-HAP2	0	0	1	1
PDC	plastid	CCAAT-HAP2	0	0	1	1
ACO	cytosol	CCAAT-HAP3	0	0	1	1
FUM	cytosol	CCAAT-HAP3	0	0	1	1
IDH	cytosol	CCAAT-HAP3	0	0	1	1
MDH	cytosol	CCAAT-HAP3	0	0	1	1
ACO	mitochondrion	CCAAT-HAP3	1	0.471698	0.652243	1
CSY	mitochondrion	CCAAT-HAP3	1	0.653595	0.519645	1
FUM	mitochondrion	CCAAT-HAP3	0	0	1	1
IDH	mitochondrion	CCAAT-HAP3	0	0	1	1
MDH	mitochondrion	CCAAT-HAP3	1	0.746269	0.469812	1
OGD	mitochondrion	CCAAT-HAP3	1	0.675676	0.506887	1
PDC	mitochondrion	CCAAT-HAP3	0	0	1	1
SCL	mitochondrion	CCAAT-HAP3	0	0	1	1
SDH	mitochondrion	CCAAT-HAP3	1	0.293255	0.845736	1
CSY	peroxisome	CCAAT-HAP3	2	1.34228	0.126284	1
IDH	peroxisome	CCAAT-HAP3	0	0	1	1
MDH	peroxisome	CCAAT-HAP3	1	0.862069	0.419118	1
MDH	plastid	CCAAT-HAP3	0	0	1	1
PDC	plastid	CCAAT-HAP3	0	0	1	1
ACO	cytosol	CCAAT-HAP5	1	1.5625	0.252142	1
FUM	cytosol	CCAAT-HAP5	0	0	1	1
IDH	cytosol	CCAAT-HAP5	0	0	1	1
MDH	cytosol	CCAAT-HAP5	0	0	1	1
ACO	mitochondrion	CCAAT-HAP5	3	1.41509	0.0407526	1
CSY	mitochondrion	CCAAT-HAP5	0	0	1	1
FUM	mitochondrion	CCAAT-HAP5	0	0	1	1
IDH	mitochondrion	CCAAT-HAP5	0	0	1	1
MDH	mitochondrion	CCAAT-HAP5	0	0	1	1
OGD	mitochondrion	CCAAT-HAP5	0	0	1	1
PDC	mitochondrion	CCAAT-HAP5	0	0	1	1
SCL	mitochondrion	CCAAT-HAP5	0	0	1	1
SDH	mitochondrion	CCAAT-HAP5	1	0.293255	0.845736	1
CSY	peroxisome	CCAAT-HAP5	0	0	1	1
IDH	peroxisome	CCAAT-HAP5	0	0	1	1
MDH	peroxisome	CCAAT-HAP5	0	0	1	1
MDH	plastid	CCAAT-HAP5	0	0	1	1
PDC	plastid	CCAAT-HAP5	0	0	1	1
ACO	cytosol	CPP	0	0	1	1
FUM	cytosol	CPP	0	0	1	1
IDH	cytosol	CPP	2	1.15607	0.0355801	1
MDH	cytosol	CPP	0	0	1	1
ACO	mitochondrion	CPP	0	0	1	1
CSY	mitochondrion	CPP	1	0.653595	0.306618	1
FUM	mitochondrion	CPP	0	0	1	1
IDH	mitochondrion	CPP	0	0	1	1
MDH	mitochondrion	CPP	1	0.746269	0.271586	1
OGD	mitochondrion	CPP	1	0.675676	0.297483	1
PDC	mitochondrion	CPP	1	0.21645	0.755167	1
SCL	mitochondrion	CPP	0	0	1	1
SDH	mitochondrion	CPP	1	0.293255	0.606722	1
CSY	peroxisome	CPP	1	0.671141	0.299315	1
IDH	peroxisome	CPP	0	0	1	1
MDH	peroxisome	CPP	2	1.72414	0.015951	0.701845
MDH	plastid	CPP	2	2.08333	0.010905	0.490727
PDC	plastid	CPP	1	0.35461	0.521641	1
ACO	cytosol	E2F-DP	0	0	1	1
FUM	cytosol	E2F-DP	0	0	1	1
IDH	cytosol	E2F-DP	1	0.578035	0.342562	1
MDH	cytosol	E2F-DP	1	0.671141	0.299315	1
ACO	mitochondrion	E2F-DP	1	0.471698	0.409901	1
CSY	mitochondrion	E2F-DP	0	0	1	1
FUM	mitochondrion	E2F-DP	0	0	1	1
IDH	mitochondrion	E2F-DP	0	0	1	1
MDH	mitochondrion	E2F-DP	0	0	1	1
OGD	mitochondrion	E2F-DP	1	0.675676	0.297483	1
PDC	mitochondrion	E2F-DP	1	0.21645	0.755167	1
SCL	mitochondrion	E2F-DP	0	0	1	1
SDH	mitochondrion	E2F-DP	1	0.293255	0.606722	1
CSY	peroxisome	E2F-DP	0	0	1	1
IDH	peroxisome	E2F-DP	1	1.42857	0.14723	1
MDH	peroxisome	E2F-DP	0	0	1	1
MDH	plastid	E2F-DP	1	1.04167	0.198931	1
PDC	plastid	E2F-DP	1	0.35461	0.521641	1
ACO	cytosol	EIL	1	1.5625	0.304681	1
FUM	cytosol	EIL	0	0	1	1
IDH	cytosol	EIL	0	0	1	1
MDH	cytosol	EIL	0	0	1	1
ACO	mitochondrion	EIL	2	0.943396	0.328536	1
CSY	mitochondrion	EIL	0	0	1	1
FUM	mitochondrion	EIL	0	0	1	1
IDH	mitochondrion	EIL	1	0.595238	0.638235	1
MDH	mitochondrion	EIL	1	0.746269	0.547798	1
OGD	mitochondrion	EIL	1	0.675676	0.586998	1
PDC	mitochondrion	EIL	1	0.21645	0.970588	1
SCL	mitochondrion	EIL	1	5.88235	0.0896968	1
SDH	mitochondrion	EIL	1	0.293255	0.903479	1
CSY	peroxisome	EIL	0	0	1	1
IDH	peroxisome	EIL	0	0	1	1
MDH	peroxisome	EIL	1	0.862069	0.493083	1
MDH	plastid	EIL	0	0	1	1
PDC	plastid	EIL	2	0.70922	0.48884	1
ACO	cytosol	G2-like	1	1.5625	0.840852	1
FUM	cytosol	G2-like	1	2.5641	0.668397	1
IDH	cytosol	G2-like	6	3.46821	0.329043	1
MDH	cytosol	G2-like	16	10.7383	6.3975e-08	3.0708e-06
ACO	mitochondrion	G2-like	1	0.471698	0.998757	1
CSY	mitochondrion	G2-like	2	1.30719	0.940382	1
FUM	mitochondrion	G2-like	1	2.17391	0.729424	1
IDH	mitochondrion	G2-like	5	2.97619	0.497298	1
MDH	mitochondrion	G2-like	5	3.73134	0.298086	1
OGD	mitochondrion	G2-like	2	1.35135	0.93192	1
PDC	mitochondrion	G2-like	24	5.19481	7.34708e-07	3.5266e-05
SCL	mitochondrion	G2-like	0	0	1	1
SDH	mitochondrion	G2-like	2	0.58651	0.999883	1
CSY	peroxisome	G2-like	3	2.01342	0.801529	1
IDH	peroxisome	G2-like	1	1.42857	0.866994	1
MDH	peroxisome	G2-like	1	0.862069	0.967859	1
MDH	plastid	G2-like	1	1.04167	0.939805	1
PDC	plastid	G2-like	1	0.35461	0.999914	1
ACO	cytosol	GeBP	1	1.5625	0.689686	1
FUM	cytosol	GeBP	1	2.5641	0.50482	1
IDH	cytosol	GeBP	9	5.20231	0.000860272	0.0395725
MDH	cytosol	GeBP	10	6.71141	3.28935e-05	0.001546
ACO	mitochondrion	GeBP	5	2.35849	0.303952	1
CSY	mitochondrion	GeBP	8	5.22876	0.00198705	0.0933914
FUM	mitochondrion	GeBP	3	6.52174	0.042034	1
IDH	mitochondrion	GeBP	7	4.16667	0.016144	0.72648
MDH	mitochondrion	GeBP	10	7.46269	1.21882e-05	0.000585034
OGD	mitochondrion	GeBP	9	6.08108	0.000249297	0.0114677
PDC	mitochondrion	GeBP	12	2.5974	0.0404632	1
SCL	mitochondrion	GeBP	1	5.88235	0.261087	1
SDH	mitochondrion	GeBP	10	2.93255	0.0345798	1
CSY	peroxisome	GeBP	8	5.36913	0.00165796	0.0779243
IDH	peroxisome	GeBP	7	10	7.49765e-05	0.0035239
MDH	peroxisome	GeBP	7	6.03448	0.0018951	0.0871747
MDH	plastid	GeBP	8	8.33333	7.02312e-05	0.00330087
PDC	plastid	GeBP	11	3.90071	0.00183271	0.0843045
ACO	cytosol	GRAS	1	1.5625	0.517534	1
FUM	cytosol	GRAS	1	2.5641	0.354535	1
IDH	cytosol	GRAS	0	0	1	1
MDH	cytosol	GRAS	1	0.671141	0.832548	1
ACO	mitochondrion	GRAS	2	0.943396	0.713705	1
CSY	mitochondrion	GRAS	0	0	1	1
FUM	mitochondrion	GRAS	1	2.17391	0.404546	1
IDH	mitochondrion	GRAS	2	1.19048	0.573858	1
MDH	mitochondrion	GRAS	0	0	1	1
OGD	mitochondrion	GRAS	1	0.675676	0.830336	1
PDC	mitochondrion	GRAS	5	1.08225	0.635819	1
SCL	mitochondrion	GRAS	0	0	1	1
SDH	mitochondrion	GRAS	2	0.58651	0.935525	1
CSY	peroxisome	GRAS	1	0.671141	0.832548	1
IDH	peroxisome	GRAS	0	0	1	1
MDH	peroxisome	GRAS	0	0	1	1
MDH	plastid	GRAS	0	0	1	1
PDC	plastid	GRAS	1	0.35461	0.97544	1
ACO	cytosol	GRF	0	0	1	1
FUM	cytosol	GRF	0	0	1	1
IDH	cytosol	GRF	2	1.15607	0.163895	1
MDH	cytosol	GRF	1	0.671141	0.509459	1
ACO	mitochondrion	GRF	1	0.471698	0.652243	1
CSY	mitochondrion	GRF	1	0.653595	0.519645	1
FUM	mitochondrion	GRF	0	0	1	1
IDH	mitochondrion	GRF	1	0.595238	0.556437	1
MDH	mitochondrion	GRF	0	0	1	1
OGD	mitochondrion	GRF	1	0.675676	0.506887	1
PDC	mitochondrion	GRF	3	0.649351	0.31951	1
SCL	mitochondrion	GRF	0	0	1	1
SDH	mitochondrion	GRF	2	0.58651	0.47723	1
CSY	peroxisome	GRF	1	0.671141	0.509459	1
IDH	peroxisome	GRF	1	1.42857	0.273048	1
MDH	peroxisome	GRF	1	0.862069	0.419118	1
MDH	plastid	GRF	2	2.08333	0.0567917	1
PDC	plastid	GRF	2	0.70922	0.362711	1
ACO	cytosol	Homeobox	2	3.125	0.596199	1
FUM	cytosol	Homeobox	0	0	1	1
IDH	cytosol	Homeobox	8	4.62428	0.140506	1
MDH	cytosol	Homeobox	4	2.68456	0.694487	1
ACO	mitochondrion	Homeobox	2	0.943396	0.99463	1
CSY	mitochondrion	Homeobox	4	2.61438	0.715841	1
FUM	mitochondrion	Homeobox	0	0	1	1
IDH	mitochondrion	Homeobox	2	1.19048	0.976617	1
MDH	mitochondrion	Homeobox	4	2.98507	0.605678	1
OGD	mitochondrion	Homeobox	6	4.05405	0.292256	1
PDC	mitochondrion	Homeobox	10	2.1645	0.963281	1
SCL	mitochondrion	Homeobox	0	0	1	1
SDH	mitochondrion	Homeobox	19	5.57185	0.000842447	0.0387526
CSY	peroxisome	Homeobox	2	1.34228	0.957786	1
IDH	peroxisome	Homeobox	1	1.42857	0.896004	1
MDH	peroxisome	Homeobox	2	1.72414	0.889971	1
MDH	plastid	Homeobox	3	3.125	0.577764	1
PDC	plastid	Homeobox	6	2.12766	0.907241	1
ACO	cytosol	HSF	1	1.5625	0.304681	1
FUM	cytosol	HSF	1	2.5641	0.196098	1
IDH	cytosol	HSF	0	0	1	1
MDH	cytosol	HSF	0	0	1	1
ACO	mitochondrion	HSF	1	0.471698	0.73317	1
CSY	mitochondrion	HSF	0	0	1	1
FUM	mitochondrion	HSF	1	2.17391	0.22778	1
IDH	mitochondrion	HSF	1	0.595238	0.638235	1
MDH	mitochondrion	HSF	0	0	1	1
OGD	mitochondrion	HSF	0	0	1	1
PDC	mitochondrion	HSF	1	0.21645	0.970588	1
SCL	mitochondrion	HSF	0	0	1	1
SDH	mitochondrion	HSF	1	0.293255	0.903479	1
CSY	peroxisome	HSF	1	0.671141	0.58969	1
IDH	peroxisome	HSF	0	0	1	1
MDH	peroxisome	HSF	0	0	1	1
MDH	plastid	HSF	0	0	1	1
PDC	plastid	HSF	1	0.35461	0.842315	1
ACO	cytosol	LBD	2	3.125	0.309589	1
FUM	cytosol	LBD	4	10.2564	0.00355071	0.170434
IDH	cytosol	LBD	0	0	1	1
MDH	cytosol	LBD	5	3.3557	0.103026	1
ACO	mitochondrion	LBD	6	2.83019	0.142429	1
CSY	mitochondrion	LBD	3	1.96078	0.51681	1
FUM	mitochondrion	LBD	5	10.8696	0.000743799	0.0357023
IDH	mitochondrion	LBD	7	4.16667	0.016144	0.72648
MDH	mitochondrion	LBD	8	5.97015	0.000793369	0.0357016
OGD	mitochondrion	LBD	7	4.72973	0.00796505	0.342497
PDC	mitochondrion	LBD	15	3.24675	0.000269544	0.0126686
SCL	mitochondrion	LBD	4	23.5294	0.000130031	0.00624151
SDH	mitochondrion	LBD	10	2.93255	0.0345798	1
CSY	peroxisome	LBD	7	4.69799	0.00827596	0.364142
IDH	peroxisome	LBD	3	4.28571	0.117024	1
MDH	peroxisome	LBD	3	2.58621	0.330887	1
MDH	plastid	LBD	4	4.16667	0.0771791	1
PDC	plastid	LBD	9	3.19149	0.0293821	1
ACO	cytosol	MADS	3	4.6875	0.251819	1
FUM	cytosol	MADS	0	0	1	1
IDH	cytosol	MADS	1	0.578035	0.995094	1
MDH	cytosol	MADS	0	0	1	1
ACO	mitochondrion	MADS	9	4.24528	0.100033	1
CSY	mitochondrion	MADS	5	3.26797	0.409218	1
FUM	mitochondrion	MADS	1	2.17391	0.729424	1
IDH	mitochondrion	MADS	2	1.19048	0.960381	1
MDH	mitochondrion	MADS	0	0	1	1
OGD	mitochondrion	MADS	0	0	1	1
PDC	mitochondrion	MADS	5	1.08225	0.999674	1
SCL	mitochondrion	MADS	0	0	1	1
SDH	mitochondrion	MADS	6	1.75953	0.94945	1
CSY	peroxisome	MADS	0	0	1	1
IDH	peroxisome	MADS	0	0	1	1
MDH	peroxisome	MADS	0	0	1	1
MDH	plastid	MADS	0	0	1	1
PDC	plastid	MADS	4	1.41844	0.974067	1
ACO	cytosol	MYB	6	9.375	0.403435	1
FUM	cytosol	MYB	0	0	1	1
IDH	cytosol	MYB	28	16.185	3.87454e-05	0.00185978
MDH	cytosol	MYB	7	4.69799	0.969293	1
ACO	mitochondrion	MYB	12	5.66038	0.945705	1
CSY	mitochondrion	MYB	20	13.0719	0.0114643	0.504429
FUM	mitochondrion	MYB	0	0	1	1
IDH	mitochondrion	MYB	5	2.97619	0.999047	1
MDH	mitochondrion	MYB	2	1.49254	0.999916	1
OGD	mitochondrion	MYB	7	4.72973	0.96756	1
PDC	mitochondrion	MYB	24	5.19481	0.999496	1
SCL	mitochondrion	MYB	1	5.88235	0.759852	1
SDH	mitochondrion	MYB	20	5.8651	0.97598	1
CSY	peroxisome	MYB	4	2.68456	0.999056	1
IDH	peroxisome	MYB	3	4.28571	0.932827	1
MDH	peroxisome	MYB	8	6.89655	0.732269	1
MDH	plastid	MYB	5	5.20833	0.902028	1
PDC	plastid	MYB	29	10.2837	0.0584377	1
ACO	cytosol	MYB-related	3	4.6875	0.271403	1
FUM	cytosol	MYB-related	0	0	1	1
IDH	cytosol	MYB-related	4	2.31214	0.755763	1
MDH	cytosol	MYB-related	4	2.68456	0.63417	1
ACO	mitochondrion	MYB-related	3	1.41509	0.961448	1
CSY	mitochondrion	MYB-related	5	3.26797	0.445186	1
FUM	mitochondrion	MYB-related	0	0	1	1
IDH	mitochondrion	MYB-related	0	0	1	1
MDH	mitochondrion	MYB-related	3	2.23881	0.759188	1
OGD	mitochondrion	MYB-related	0	0	1	1
PDC	mitochondrion	MYB-related	8	1.7316	0.988268	1
SCL	mitochondrion	MYB-related	0	0	1	1
SDH	mitochondrion	MYB-related	12	3.51906	0.226175	1
CSY	peroxisome	MYB-related	3	2.01342	0.823359	1
IDH	peroxisome	MYB-related	0	0	1	1
MDH	peroxisome	MYB-related	0	0	1	1
MDH	plastid	MYB-related	1	1.04167	0.946298	1
PDC	plastid	MYB-related	7	2.48227	0.737328	1
ACO	cytosol	NAC	3	4.6875	0.467976	1
FUM	cytosol	NAC	1	2.5641	0.798018	1
IDH	cytosol	NAC	9	5.20231	0.225231	1
MDH	cytosol	NAC	5	3.3557	0.724387	1
ACO	mitochondrion	NAC	5	2.35849	0.946501	1
CSY	mitochondrion	NAC	8	5.22876	0.241966	1
FUM	mitochondrion	NAC	1	2.17391	0.849585	1
IDH	mitochondrion	NAC	8	4.7619	0.334802	1
MDH	mitochondrion	NAC	6	4.47761	0.435697	1
OGD	mitochondrion	NAC	5	3.37838	0.71844	1
PDC	mitochondrion	NAC	25	5.41126	0.0150116	0.660508
SCL	mitochondrion	NAC	0	0	1	1
SDH	mitochondrion	NAC	11	3.22581	0.847698	1
CSY	peroxisome	NAC	8	5.36913	0.219055	1
IDH	peroxisome	NAC	4	5.71429	0.293999	1
MDH	peroxisome	NAC	6	5.17241	0.300385	1
MDH	plastid	NAC	6	6.25	0.166736	1
PDC	plastid	NAC	6	2.12766	0.984754	1
ACO	cytosol	NLP	0	0	1	1
FUM	cytosol	NLP	0	0	1	1
IDH	cytosol	NLP	0	0	1	1
MDH	cytosol	NLP	1	0.671141	0.509459	1
ACO	mitochondrion	NLP	0	0	1	1
CSY	mitochondrion	NLP	0	0	1	1
FUM	mitochondrion	NLP	0	0	1	1
IDH	mitochondrion	NLP	0	0	1	1
MDH	mitochondrion	NLP	0	0	1	1
OGD	mitochondrion	NLP	0	0	1	1
PDC	mitochondrion	NLP	4	0.865801	0.0645774	1
SCL	mitochondrion	NLP	0	0	1	1
SDH	mitochondrion	NLP	1	0.293255	0.845736	1
CSY	peroxisome	NLP	1	0.671141	0.509459	1
IDH	peroxisome	NLP	0	0	1	1
MDH	peroxisome	NLP	0	0	1	1
MDH	plastid	NLP	0	0	1	1
PDC	plastid	NLP	3	1.06383	0.0895656	1
ACO	cytosol	PHD	1	1.5625	0.0699454	1
FUM	cytosol	PHD	1	2.5641	0.042623	1
IDH	cytosol	PHD	1	0.578035	0.189071	1
MDH	cytosol	PHD	1	0.671141	0.162842	1
ACO	mitochondrion	PHD	1	0.471698	0.231694	1
CSY	mitochondrion	PHD	1	0.653595	0.167213	1
FUM	mitochondrion	PHD	1	2.17391	0.0502732	1
IDH	mitochondrion	PHD	1	0.595238	0.183607	1
MDH	mitochondrion	PHD	1	0.746269	0.146448	1
OGD	mitochondrion	PHD	1	0.675676	0.161749	1
PDC	mitochondrion	PHD	1	0.21645	0.504918	1
SCL	mitochondrion	PHD	1	5.88235	0.0185792	0.854645
SDH	mitochondrion	PHD	1	0.293255	0.372678	1
CSY	peroxisome	PHD	1	0.671141	0.162842	1
IDH	peroxisome	PHD	1	1.42857	0.0765027	1
MDH	peroxisome	PHD	1	0.862069	0.126776	1
MDH	plastid	PHD	1	1.04167	0.104918	1
PDC	plastid	PHD	1	0.35461	0.308197	1
ACO	cytosol	RAV	0	0	1	1
FUM	cytosol	RAV	0	0	1	1
IDH	cytosol	RAV	0	0	1	1
MDH	cytosol	RAV	0	0	1	1
ACO	mitochondrion	RAV	2	0.943396	0.713705	1
CSY	mitochondrion	RAV	2	1.30719	0.518354	1
FUM	mitochondrion	RAV	1	2.17391	0.404546	1
IDH	mitochondrion	RAV	4	2.38095	0.0926619	1
MDH	mitochondrion	RAV	2	1.49254	0.44322	1
OGD	mitochondrion	RAV	6	4.05405	0.00194557	0.085605
PDC	mitochondrion	RAV	6	1.2987	0.388491	1
SCL	mitochondrion	RAV	0	0	1	1
SDH	mitochondrion	RAV	7	2.05279	0.036287	1
CSY	peroxisome	RAV	0	0	1	1
IDH	peroxisome	RAV	0	0	1	1
MDH	peroxisome	RAV	1	0.862069	0.744063	1
MDH	plastid	RAV	3	3.125	0.0778507	1
PDC	plastid	RAV	2	0.70922	0.864447	1
ACO	cytosol	REM	0	0	1	1
FUM	cytosol	REM	0	0	1	1
IDH	cytosol	REM	2	1.15607	0.39322	1
MDH	cytosol	REM	3	2.01342	0.0897011	1
ACO	mitochondrion	REM	1	0.471698	0.843066	1
CSY	mitochondrion	REM	2	1.30719	0.331745	1
FUM	mitochondrion	REM	0	0	1	1
IDH	mitochondrion	REM	2	1.19048	0.377919	1
MDH	mitochondrion	REM	1	0.746269	0.671231	1
OGD	mitochondrion	REM	3	2.02703	0.0882141	1
PDC	mitochondrion	REM	3	0.649351	0.782335	1
SCL	mitochondrion	REM	0	0	1	1
SDH	mitochondrion	REM	5	1.46628	0.0714044	1
CSY	peroxisome	REM	2	1.34228	0.319408	1
IDH	peroxisome	REM	0	0	1	1
MDH	peroxisome	REM	1	0.862069	0.614144	1
MDH	plastid	REM	2	2.08333	0.161503	1
PDC	plastid	REM	2	0.70922	0.688624	1
ACO	cytosol	SBP	0	0	1	1
FUM	cytosol	SBP	0	0	1	1
IDH	cytosol	SBP	1	0.578035	0.770626	1
MDH	cytosol	SBP	1	0.671141	0.713117	1
ACO	mitochondrion	SBP	1	0.471698	0.843066	1
CSY	mitochondrion	SBP	1	0.653595	0.723481	1
FUM	mitochondrion	SBP	0	0	1	1
IDH	mitochondrion	SBP	2	1.19048	0.377919	1
MDH	mitochondrion	SBP	1	0.746269	0.671231	1
OGD	mitochondrion	SBP	0	0	1	1
PDC	mitochondrion	SBP	1	0.21645	0.99288	1
SCL	mitochondrion	SBP	1	5.88235	0.123409	1
SDH	mitochondrion	SBP	1	0.293255	0.962288	1
CSY	peroxisome	SBP	2	1.34228	0.319408	1
IDH	peroxisome	SBP	0	0	1	1
MDH	peroxisome	SBP	4	3.44828	0.00633882	0.285247
MDH	plastid	SBP	1	1.04167	0.540944	1
PDC	plastid	SBP	1	0.35461	0.924939	1
ACO	cytosol	TCP	0	0	1	1
FUM	cytosol	TCP	0	0	1	1
IDH	cytosol	TCP	1	0.578035	0.849743	1
MDH	cytosol	TCP	1	0.671141	0.799589	1
ACO	mitochondrion	TCP	1	0.471698	0.907824	1
CSY	mitochondrion	TCP	0	0	1	1
FUM	mitochondrion	TCP	0	0	1	1
IDH	mitochondrion	TCP	1	0.595238	0.840329	1
MDH	mitochondrion	TCP	3	2.23881	0.13239	1
OGD	mitochondrion	TCP	0	0	1	1
PDC	mitochondrion	TCP	1	0.21645	0.998284	1
SCL	mitochondrion	TCP	0	0	1	1
SDH	mitochondrion	TCP	0	0	1	1
CSY	peroxisome	TCP	7	4.69799	7.22473e-05	0.00346787
IDH	peroxisome	TCP	0	0	1	1
MDH	peroxisome	TCP	0	0	1	1
MDH	plastid	TCP	0	0	1	1
PDC	plastid	TCP	0	0	1	1
ACO	cytosol	Trihelix	0	0	1	1
FUM	cytosol	Trihelix	2	5.12821	0.089241	1
IDH	cytosol	Trihelix	7	4.04624	0.00260008	0.114403
MDH	cytosol	Trihelix	7	4.69799	0.00102457	0.0461055
ACO	mitochondrion	Trihelix	2	0.943396	0.806458	1
CSY	mitochondrion	Trihelix	7	4.57516	0.00121089	0.0581227
FUM	mitochondrion	Trihelix	2	4.34783	0.118457	1
IDH	mitochondrion	Trihelix	5	2.97619	0.0515785	1
MDH	mitochondrion	Trihelix	7	5.22388	0.000520753	0.0239547
OGD	mitochondrion	Trihelix	9	6.08108	8.66849e-06	0.000407419
PDC	mitochondrion	Trihelix	10	2.1645	0.0202801	0.872044
SCL	mitochondrion	Trihelix	0	0	1	1
SDH	mitochondrion	Trihelix	9	2.6393	0.00864153	0.380227
CSY	peroxisome	Trihelix	6	4.02685	0.00667099	0.300195
IDH	peroxisome	Trihelix	4	5.71429	0.00973136	0.437911
MDH	peroxisome	Trihelix	4	3.44828	0.0539977	1
MDH	plastid	Trihelix	8	8.33333	3.87263e-06	0.000185886
PDC	plastid	Trihelix	8	2.83688	0.0108516	0.477471
ACO	cytosol	TUB	1	1.5625	0.0699454	1
FUM	cytosol	TUB	0	0	1	1
IDH	cytosol	TUB	0	0	1	1
MDH	cytosol	TUB	0	0	1	1
ACO	mitochondrion	TUB	1	0.471698	0.231694	1
CSY	mitochondrion	TUB	0	0	1	1
FUM	mitochondrion	TUB	0	0	1	1
IDH	mitochondrion	TUB	0	0	1	1
MDH	mitochondrion	TUB	0	0	1	1
OGD	mitochondrion	TUB	0	0	1	1
PDC	mitochondrion	TUB	0	0	1	1
SCL	mitochondrion	TUB	0	0	1	1
SDH	mitochondrion	TUB	0	0	1	1
CSY	peroxisome	TUB	0	0	1	1
IDH	peroxisome	TUB	0	0	1	1
MDH	peroxisome	TUB	0	0	1	1
MDH	plastid	TUB	0	0	1	1
PDC	plastid	TUB	0	0	1	1
ACO	cytosol	VOZ	0	0	1	1
FUM	cytosol	VOZ	0	0	1	1
IDH	cytosol	VOZ	0	0	1	1
MDH	cytosol	VOZ	0	0	1	1
ACO	mitochondrion	VOZ	0	0	1	1
CSY	mitochondrion	VOZ	0	0	1	1
FUM	mitochondrion	VOZ	0	0	1	1
IDH	mitochondrion	VOZ	0	0	1	1
MDH	mitochondrion	VOZ	1	0.746269	0.146448	1
OGD	mitochondrion	VOZ	0	0	1	1
PDC	mitochondrion	VOZ	0	0	1	1
SCL	mitochondrion	VOZ	0	0	1	1
SDH	mitochondrion	VOZ	1	0.293255	0.372678	1
CSY	peroxisome	VOZ	0	0	1	1
IDH	peroxisome	VOZ	0	0	1	1
MDH	peroxisome	VOZ	0	0	1	1
MDH	plastid	VOZ	0	0	1	1
PDC	plastid	VOZ	1	0.35461	0.308197	1
ACO	cytosol	Whirly	0	0	1	1
FUM	cytosol	Whirly	0	0	1	1
IDH	cytosol	Whirly	0	0	1	1
MDH	cytosol	Whirly	0	0	1	1
ACO	mitochondrion	Whirly	0	0	1	1
CSY	mitochondrion	Whirly	0	0	1	1
FUM	mitochondrion	Whirly	0	0	1	1
IDH	mitochondrion	Whirly	0	0	1	1
MDH	mitochondrion	Whirly	0	0	1	1
OGD	mitochondrion	Whirly	0	0	1	1
PDC	mitochondrion	Whirly	1	0.21645	0.504918	1
SCL	mitochondrion	Whirly	0	0	1	1
SDH	mitochondrion	Whirly	0	0	1	1
CSY	peroxisome	Whirly	0	0	1	1
IDH	peroxisome	Whirly	0	0	1	1
MDH	peroxisome	Whirly	0	0	1	1
MDH	plastid	Whirly	0	0	1	1
PDC	plastid	Whirly	0	0	1	1
ACO	cytosol	WRKY	3	4.6875	0.505131	1
FUM	cytosol	WRKY	0	0	1	1
IDH	cytosol	WRKY	4	2.31214	0.949595	1
MDH	cytosol	WRKY	1	0.671141	0.999001	1
ACO	mitochondrion	WRKY	7	3.30189	0.815727	1
CSY	mitochondrion	WRKY	1	0.653595	0.999185	1
FUM	mitochondrion	WRKY	0	0	1	1
IDH	mitochondrion	WRKY	16	9.52381	0.000441886	0.0212105
MDH	mitochondrion	WRKY	2	1.49254	0.983317	1
OGD	mitochondrion	WRKY	3	2.02703	0.960708	1
PDC	mitochondrion	WRKY	19	4.11255	0.590048	1
SCL	mitochondrion	WRKY	1	5.88235	0.516938	1
SDH	mitochondrion	WRKY	10	2.93255	0.948005	1
CSY	peroxisome	WRKY	2	1.34228	0.991238	1
IDH	peroxisome	WRKY	1	1.42857	0.954491	1
MDH	peroxisome	WRKY	20	17.2414	1.18666e-09	5.69597e-08
MDH	plastid	WRKY	0	0	1	1
PDC	plastid	WRKY	3	1.06383	0.999898	1
ACO	cytosol	ZF-HD	0	0	1	1
FUM	cytosol	ZF-HD	0	0	1	1
IDH	cytosol	ZF-HD	2	1.15607	0.737697	1
MDH	cytosol	ZF-HD	4	2.68456	0.146957	1
ACO	mitochondrion	ZF-HD	1	0.471698	0.968329	1
CSY	mitochondrion	ZF-HD	0	0	1	1
FUM	mitochondrion	ZF-HD	0	0	1	1
IDH	mitochondrion	ZF-HD	0	0	1	1
MDH	mitochondrion	ZF-HD	7	5.22388	0.000991166	0.0436113
OGD	mitochondrion	ZF-HD	0	0	1	1
PDC	mitochondrion	ZF-HD	10	2.1645	0.0484885	1
SCL	mitochondrion	ZF-HD	0	0	1	1
SDH	mitochondrion	ZF-HD	12	3.51906	5.47451e-05	0.00262776
CSY	peroxisome	ZF-HD	4	2.68456	0.146957	1
IDH	peroxisome	ZF-HD	0	0	1	1
MDH	peroxisome	ZF-HD	7	6.03448	0.000395543	0.0185905
MDH	plastid	ZF-HD	0	0	1	1
PDC	plastid	ZF-HD	7	2.48227	0.0697943	1
ACO	cytosol	ZIM	0	0	1	1
FUM	cytosol	ZIM	0	0	1	1
IDH	cytosol	ZIM	0	0	1	1
MDH	cytosol	ZIM	0	0	1	1
ACO	mitochondrion	ZIM	0	0	1	1
CSY	mitochondrion	ZIM	0	0	1	1
FUM	mitochondrion	ZIM	0	0	1	1
IDH	mitochondrion	ZIM	1	0.595238	0.183607	1
MDH	mitochondrion	ZIM	0	0	1	1
OGD	mitochondrion	ZIM	0	0	1	1
PDC	mitochondrion	ZIM	0	0	1	1
SCL	mitochondrion	ZIM	0	0	1	1
SDH	mitochondrion	ZIM	0	0	1	1
CSY	peroxisome	ZIM	0	0	1	1
IDH	peroxisome	ZIM	0	0	1	1
MDH	peroxisome	ZIM	0	0	1	1
MDH	plastid	ZIM	0	0	1	1
PDC	plastid	ZIM	0	0	1	1
