# Supplementary material for: A genome‐scale TF–DNA interaction network of transcriptional regulation of Arabidopsis primary and specialized metabolism
Source: Mol Syst Biol. 2021 Nov 24;17(11):e10625. doi: 10.15252/msb.202110625 (PMC8611409; doi:10.15252/msb.202110625)
Supplement: Supplementary file 9 — Dataset EV8 [file MSB-17-e10625-s015.xls]

## Sheet: EV8 Legend
Dataset EV8: TF-TCA target correlation analysis for salt stress, osmotic stress, root development, development atlas and pollen development.

## Sheet: microarrays_TFTargetCorrelation
TF_AGI	tf_probe	Promoter_AGI	promoter_probe	salt_Pearson	salt_Spearman	root_Pearson	root_Spearman	osmo_Pearson	osmo_Spearman	pollen_Pearson	pollen_Spearman	Schmid_Pearson	Schmid_Spearman
AT1G04240	263656_at	AT4G16155	245291_at	0.455229	0.356643	-0.400559	-0.396429	0.876494	0.893043	-0.586137	-0.58566	0.224076	0.164343
AT1G13600	256131_at	AT4G16155	245291_at	-0.475595	-0.370629	-0.330735	-0.289286	-0.686216	-0.653913	-0.0636201	0.0788177	-0.271849	-0.384516
AT1G14685	262848_at	AT4G16155	245291_at	0.0702674	0.0979021	0.149592	0.160714	-0.111239	-0.32	-0.83457	-0.478927	0.400827	0.43529
AT1G15720	259487_at	AT4G16155	245291_at	-0.773462	-0.678322	0.181284	0.207143	-0.31946	-0.32087	-0.274761	-0.252874	-0.104261	0.136978
AT1G16530	262704_at	AT4G16155	245291_at	-0.455043	-0.615385	-0.644586	-0.589286	-0.109698	-0.026087	-0.44138	-0.139026	-0.23733	-0.254553
AT1G19350	259955_s_at	AT4G16155	245291_at	0.97028	0.909091	-0.00221911	-0.0357143	0.916877	0.877391	0.530313	0.427262	0.561417	0.344449
AT1G21780	262495_at	AT4G16155	245291_at	0.231825	0.125874	-0.629425	-0.596429	-0.411121	-0.409565	0.741386	0.664477	-0.55655	-0.525116
AT1G21910	260856_at	AT4G16155	245291_at	-0.832102	-0.79021	-0.0572113	-0.217857	-0.0260774	-0.248696	0.378032	0.401752	0.223764	0.180579
AT1G22810	264202_at	AT4G16155	245291_at	-0.872768	-0.734266	-0.449591	-0.496429	0.53465	0.710435	-0.521619	-0.374932	-0.161441	-0.0430234
AT1G24190	264858_at	AT4G16155	245291_at	-0.618387	-0.552448	0.0756512	-0.00357143	-0.622041	-0.627826	0.373097	0.455391	-0.377245	-0.450372
AT1G25340	245643_at	AT4G16155	245291_at	0.764031	0.615385	-0.420112	-0.371429	0.176526	0.214783	-0.215166	-0.20197	-0.175138	-0.207103
AT1G26300	245872_at	AT4G16155	245291_at	-0.753053	-0.573427	-0.142481	-0.0142857	-0.744281	-0.681739	0.126309	0.00821018	-0.0476789	-0.185618
AT1G26300	245870_at	AT4G16155	245291_at	-0.601605	-0.475524	0.239339	0.2	-0.690584	-0.623478	-0.834269	-0.579091	-0.195832	-0.24605
AT1G27370	264489_at	AT4G16155	245291_at	0.595943	0.482517	-0.309663	-0.275	0.14562	0.135652	-0.114107	-0.0290093	-0.161513	-0.31733
AT1G32640	261713_at	AT4G16155	245291_at	-0.893146	-0.706294	-0.287179	-0.346429	0.0184645	0.103478	-0.369332	-0.559387	0.0386077	-0.102301
AT1G35460	260079_s_at	AT4G16155	245291_at	0.878689	0.734266	-0.364925	-0.307143	0.441019	0.443478	-0.237989	-0.426382	0.0308538	-0.103386
AT1G48000	259618_at	AT4G16155	245291_at	-0.849907	-0.86014	-0.728282	-0.821429	-0.830577	-0.789565	-0.0989623	0.0640394	-0.670046	-0.403412
AT1G49010	260769_at	AT4G16155	245291_at	0.963856	0.867133	-0.311533	-0.389286	0.758957	0.695652	-0.290495	-0.210728	0.672316	0.660922
AT1G59640	262073_at	AT4G16155	245291_at	0.488938	0.447552	-0.00934145	0.414286	-0.181671	-0.132174	-0.815976	-0.435687	-0.224389	-0.337661
AT1G60040	263735_s_at	AT4G16155	245291_at	0.730254	0.783217	-0.57366	-0.532143	-0.177877	-0.243478	-0.701085	-0.536946	-0.23947	0.0839297
AT1G68320	260435_at	AT4G16155	245291_at	-0.302125	-0.160839	-0.394498	-0.432143	-0.00518155	0.213913	0.00737291	0.100712	-0.37793	-0.359881
AT1G68880	260030_at	AT4G16155	245291_at	-0.915019	-0.804196	-0.0293623	0.0357143	-0.674677	-0.66	-0.300017	-0.0881226	-0.358575	-0.371149
AT1G69010	259645_at	AT4G16155	245291_at	0.606589	0.664336	0.470569	0.410714	0.362569	0.386957	0.897807	0.448823	-0.175008	-0.2021
AT1G72570	259918_at	AT4G16155	245291_at	0.854832	0.769231	-0.0589377	-0.0785714	0.75191	0.703478	-0.749935	-0.544061	-0.39948	0.0690928
AT1G73100	262375_at	AT4G16155	245291_at	0.373556	0.41958	0.211579	0.0928571	-0.364001	-0.175652	0.584004	0.343733	0.207317	0.249165
AT1G75080	259955_s_at	AT4G16155	245291_at	0.97028	0.909091	-0.00221911	-0.0357143	0.916877	0.877391	0.530313	0.427262	0.561417	0.344449
AT1G75390	261114_at	AT4G16155	245291_at	-0.928277	-0.846154	-0.307696	-0.4	-0.798536	-0.711304	-0.130292	0.269294	-0.124825	-0.189852
AT1G77080	264945_at	AT4G16155	245291_at	0.868335	0.755245	-0.226785	-0.353571	0.0714006	0.0669565	-0.107644	-0.0487137	-0.541787	-0.554685
AT1G77080	264949_at	AT4G16155	245291_at	0.760127	0.825175	-0.500441	-0.571429	-0.343998	-0.273043	0.49526	0.621784	-0.268776	-0.392809
AT2G04038	263407_at	AT4G16155	245291_at	-0.843939	-0.706294	-0.0946001	-0.135714	-0.784619	-0.806957	-0.226776	-0.171319	-0.479698	-0.503281
AT2G17180	263417_at	AT4G16155	245291_at	-0.216706	-0.153846	-0.31498	-0.375	0.125097	0.333913	-0.403903	-0.118227	-0.190642	0.00243198
AT2G18160	263064_at	AT4G16155	245291_at	-0.512748	-0.153846	-0.337118	-0.564286	-0.689793	-0.654783	-0.732579	-0.230432	-0.140494	-0.17631
AT2G18300	265342_at	AT4G16155	245291_at	0.890521	0.762238	-0.542971	-0.7	0.847292	0.689565	-0.376271	-0.321839	0.377968	0.34305
AT2G22750	266454_at	AT4G16155	245291_at	0.376087	0.412587	-0.311453	-0.357143	0.633649	0.608696	-0.396912	-0.46798	-0.525726	-0.444248
AT2G22850	266798_at	AT4G16155	245291_at	-0.886719	-0.699301	-0.504301	-0.435714	-0.237104	-0.358261	-0.331671	-0.280241	-0.223791	-0.301653
AT2G22900	266802_at	AT4G16155	245291_at	-0.205291	0.027972	0.209129	0.135714	-0.638274	-0.556522	-0.671745	-0.40832	0.285268	0.220821
AT2G24260	265989_at	AT4G16155	245291_at	-0.956949	-0.811189	-0.334968	-0.346429	-0.808042	-0.870435	0.787283	0.472359	-0.494498	-0.384446
AT2G25900	266656_at	AT4G16155	245291_at	-0.657362	-0.482517	0.576004	0.485714	-0.0589926	-0.169565	0.8719	0.36289	0.275936	0.15108
AT2G33720	267450_at	AT4G16155	245291_at	0.676538	0.552448	-0.378051	-0.260714	0.643961	0.643478	-0.210335	0.060208	-0.259428	-0.0640189
AT2G35530	266634_at	AT4G16155	245291_at	-0.907073	-0.769231	0.488757	0.360714	-0.688351	-0.558261	-0.760295	-0.674877	0.0759469	0.0984516
AT2G36270	263907_at	AT4G16155	245291_at	-0.822052	-0.713287	-0.114489	-0.0571429	-0.505657	-0.507826	-0.70938	-0.37329	-0.428648	-0.118082
AT2G40200	263380_at	AT4G16155	245291_at	0.691175	0.762238	-0.578702	-0.575	0.47039	0.47913	0.521743	0.560832	-0.286724	-0.424232
AT2G40950	245092_at	AT4G16155	245291_at	-0.749124	-0.832168	-0.0386572	0.0571429	-0.795846	-0.798261	0.869808	0.690203	-0.274809	-0.234538
AT2G42380	265877_at	AT4G16155	245291_at	0.739653	0.811189	0.32754	0.35	0.66159	0.803218	-0.753549	-0.477833	0.162281	0.408731
AT2G42400	265827_at	AT4G16155	245291_at	-0.770415	-0.762238	0.192102	0.107143	-0.655378	-0.668696	-0.871176	-0.645868	-0.494547	-0.349943
AT2G43010	265248_at	AT4G16155	245291_at	0.901009	0.713287	-0.419364	-0.389286	0.762305	0.612174	-0.372936	-0.230432	0.220185	0.294515
AT2G45880	266914_at	AT4G16155	245291_at	-0.20582	0.0979021	-0.0673449	-0.0607143	-0.0116971	-0.02	0.249294	0.384236	0.155341	0.159549
AT2G46510	265452_at	AT4G16155	245291_at	-0.0340192	0.118881	-0.324582	-0.217857	0.632918	0.586087	0.821594	0.632184	0.286997	0.12837
AT2G46790	266720_s_at	AT4G16155	245291_at	-0.438144	-0.461538	0.361187	0.271429	0.14255	0.165217	0.492511	0.308703	-0.325716	-0.149296
AT3G04100	258583_at	AT4G16155	245291_at	0.374509	0.13986	-0.528899	-0.489286	0.292806	0.289565	-0.585028	-0.471812	-0.241325	-0.186213
AT3G05200	259312_at	AT4G16155	245291_at	-0.919514	-0.727273	-0.418079	-0.389286	-0.460113	-0.331304	-0.669021	-0.616311	-0.390205	-0.402782
AT3G06250	256404_at	AT4G16155	245291_at	-0.770379	-0.748252	0.282317	0.385714	-0.616191	-0.64	-0.589723	-0.394636	-0.00219272	0.0892835
AT3G06490	258516_at	AT4G16155	245291_at	-0.947243	-0.825175	-0.607751	-0.660714	-0.761273	-0.750435	-0.198535	-0.181171	-0.278232	-0.449637
AT3G11100	256413_at	AT4G16155	245291_at	-0.804618	-0.72028	0.0121123	0.0714286	-0.882995	-0.877391	-0.826101	-0.411604	-0.699727	-0.683177
AT3G12910	257846_at	AT4G16155	245291_at	-0.806826	-0.664336	-0.384735	-0.357143	0.479439	0.427826	-0.381154	-0.3815	-0.478188	-0.350853
AT3G19290	258026_at	AT4G16155	245291_at	-0.751894	-0.741259	-0.174674	-0.110714	-0.766944	-0.824348	-0.226839	-0.295567	-0.675208	-0.638702
AT3G23210	257916_at	AT4G16155	245291_at	0.144019	0.167832	-0.341081	-0.317857	0.533326	0.502609	0.810543	0.558292	-0.143514	-0.0587
AT3G27810	257220_at	AT4G16155	245291_at	-0.456073	-0.202797	-0.490813	-0.564286	0.713837	0.667826	-0.596481	-0.500821	-0.185334	-0.111399
AT3G27810	258237_at	AT4G16155	245291_at	0.241984	0.216783	0.0937092	0	0.499351	0.413043	-0.855007	-0.470717	-0.215986	-0.208083
AT3G44460	252645_at	AT4G16155	245291_at	0.66656	0.58042	0.347631	-0.0535714	0.533316	0.526957	-0.657147	-0.523262	-0.0279245	0.128825
AT3G50750	252178_at	AT4G16155	245291_at	0.9188	0.86014	0.284261	0.314286	0.861581	0.837391	-0.000680175	0.0541872	0.290011	0.335806
AT3G51880	246311_at	AT4G16155	245291_at	0.784013	0.804196	0.164931	0.139286	-0.114621	-0.142609	-0.900895	-0.668856	-0.630815	-0.665261
AT3G53370	251964_at	AT4G16155	245291_at	0.830281	0.79021	-0.095174	0.0107143	0.276586	0.372174	0.782303	0.651341	0.0412905	0.144817
AT3G53680	251955_at	AT4G16155	245291_at	0.780682	0.853147	-0.0621231	-0.0928571	0.763234	0.74	-0.864029	-0.623426	0.374092	0.595906
AT3G57800	251601_at	AT4G16155	245291_at	0.960625	0.832168	-0.492391	-0.360714	0.531317	0.434783	-0.423618	-0.268199	0.184875	0.0838247
AT3G59060	251497_at	AT4G16155	245291_at	0.878954	0.79021	-0.0478353	-0.203571	0.743882	0.649565	-0.652453	-0.370553	0.304319	0.325973
AT4G00270	265908_at	AT4G16155	245291_at	0.90773	0.804196	0.367026	0.446429	0.0680836	0.132174	-0.568456	-0.492611	0.0268371	0.0187735
AT4G00390	255666_at	AT4G16155	245291_at	0.675834	0.587413	-0.37493	-0.364286	0.390978	0.422609	0.873743	0.469622	-0.00351633	0.0348001
AT4G16430	245271_at	AT4G16155	245291_at	0.103305	0.118881	-0.303091	-0.185714	-0.697999	-0.633043	-0.774755	-0.487685	-0.263007	-0.238387
AT4G18890	254610_at	AT4G16155	245291_at	-0.901212	-0.748252	-0.0547699	0.114286	-0.34736	-0.335652	-0.249933	-0.229338	-0.101797	-0.124521
AT4G23800	254233_at	AT4G16155	245291_at	0.105568	0.300699	0.706931	0.671429	0.139073	0.118261	0.880174	0.678161	0.57066	0.489144
AT4G27230	253920_at	AT4G16155	245291_at	0.0400536	0.118881	0.717147	0.678571	0.552157	0.57913	0.775283	0.293377	0.505883	0.455936
AT4G34590	253245_at	AT4G16155	245291_at	-0.606728	-0.447552	-0.328776	-0.303571	-0.819293	-0.758261	-0.302762	-0.367269	0.19008	0.184043
AT4G35280	253187_at	AT4G16155	245291_at	0.804018	0.776224	-0.661141	-0.578571	0.618219	0.652174	-0.518675	-0.103996	-0.166108	0.0311959
AT4G35900	253108_at	AT4G16155	245291_at	0.761504	0.797203	0.17399	-0.0607143	-0.0896061	-0.0913043	0.0304252	0.101806	-0.316571	-0.379897
AT4G36780	246284_at	AT4G16155	245291_at	-0.761011	-0.608392	0.16432	0.0428571	-0.0520135	-0.0104348	-0.1714	-0.0213465	-0.0556931	0.0226577
AT4G36930	246212_at	AT4G16155	245291_at	-0.703102	-0.552448	0.426786	0.485714	-0.636839	-0.561739	0.457988	0.487685	-0.0546314	-0.0893885
AT4G36990	246214_at	AT4G16155	245291_at	-0.947311	-0.916084	-0.514589	-0.485714	-0.915072	-0.906087	-0.531145	-0.36075	-0.541258	-0.559234
AT4G37610	253061_at	AT4G16155	245291_at	-0.664538	-0.363636	-0.503319	-0.396429	-0.19647	-0.312174	-0.465647	-0.120963	-0.0598778	-0.0968419
AT5G06960	250655_at	AT4G16155	245291_at	-0.849354	-0.678322	-0.00433346	-0.1	-0.858153	-0.735652	0.637802	0.482759	-0.704702	-0.664351
AT5G07900	250554_at	AT4G16155	245291_at	0.933814	0.713287	0.593549	0.614286	0.853833	0.825217	0.64977	0.537493	0.58967	0.6253
AT5G08130	250569_at	AT4G16155	245291_at	0.0850176	0.125874	-0.411973	-0.257143	0.0462932	0.0643478	-0.119073	-0.144499	-0.1193	-0.373213
AT5G15480	246556_at	AT4G16155	245291_at	0.243008	0	-0.290025	-0.357143	0.30125	0.374783	-0.372158	-0.208539	-0.15038	-0.163888
AT5G19310	246095_at	AT4G16155	245291_at	0.87015	0.797203	0.197483	0.139286	0.84984	0.86	-0.442778	-0.429666	-0.0460548	0.155839
AT5G19790	245966_at	AT4G16155	245291_at	-0.530622	-0.384615	0.0563341	0	-0.23555	-0.22	-0.150779	-0.00492611	-0.433168	-0.281673
AT5G21120	246023_at	AT4G16155	245291_at	0.77204	0.699301	-0.0701682	0.0535714	0.56193	0.625217	-0.526223	-0.619048	-0.264194	-0.0629341
AT5G23405	249839_at	AT4G16155	245291_at	-0.660347	-0.531469	0.600515	0.55	-0.697961	-0.706087	0.756544	0.20063	0.0692543	-0.0938676
AT5G42910	249170_at	AT4G16155	245291_at	0.927833	0.769231	-0.546007	-0.557143	0.513781	0.569565	-0.675374	-0.354132	-0.154896	0.021223
AT5G45300	248997_at	AT4G16155	245291_at	0.840643	0.832168	-0.35543	-0.342857	0.0934116	-0.0130435	0.774851	0.565408	0.0765791	0.240066
AT5G45420	248954_at	AT4G16155	245291_at	0.594457	0.531469	0.4009	0.382143	0.599455	0.60087	-0.818687	-0.591133	0.434366	0.314251
AT5G46830	248867_at	AT4G16155	245291_at	0.865394	0.755245	-0.209029	-0.185714	0.627402	0.46	-0.620169	-0.662288	0.376466	0.385881
AT5G50915	248460_at	AT4G16155	245291_at	0.915688	0.783217	-0.471659	-0.464286	0.741784	0.513913	-0.476115	-0.283525	0.510565	0.503141
AT5G54680	248171_at	AT4G16155	245291_at	0.556607	0.48951	-0.445294	-0.310714	-0.514927	-0.589565	-0.972188	-0.619595	-0.651975	-0.561018
AT5G58010	247895_at	AT4G16155	245291_at	-0.511588	-0.559441	-0.202833	-0.282143	-0.223502	-0.173043	-0.579775	-0.442802	-0.374713	-0.12795
AT5G62610	247430_at	AT4G16155	245291_at	0.71886	0.692308	0.615408	0.632143	0.203029	0.233913	0.25602	0.120416	0.313202	0.0989415
AT5G67060	247023_at	AT4G16155	245291_at	0.878811	0.776224	-0.299815	-0.278571	0.654976	0.691304	-0.722893	-0.539135	0.139447	0.183763
AT5G67420	246996_at	AT4G16155	245291_at	-0.678368	-0.461538	-0.36959	-0.296429	0.190737	0.205217	-0.87336	-0.672687	0.162613	0.0912781
AT1G16530	262704_at	AT5G08300	246035_at	0.755743	0.804196	-0.271378	-0.314286	0.864266	0.736522	-0.497271	-0.449371	0.438252	0.474727
AT1G73730	260064_at	AT5G08300	246035_at	0.435191	0.412587	0.0923586	0.0678571	0.193014	0.227826	-0.770377	-0.464696	-0.636552	-0.278243
AT2G19810	266695_at	AT5G08300	246035_at	0.293489	0.174825	-0.258245	-0.189286	0.0448652	-0.103478	0.541991	0.308703	-0.373021	-0.328423
AT2G46400	263783_at	AT5G08300	246035_at	0.847271	0.559441	-0.271135	-0.392857	0.699143	0.666087	0.432314	0.401752	0.362462	0.242551
AT3G53680	251955_at	AT5G08300	246035_at	-0.635898	-0.657343	-0.0274264	-0.121429	-0.464844	-0.556522	-0.835448	-0.420909	-0.277858	-0.27086
AT3G55980	251745_at	AT5G08300	246035_at	0.814125	0.706294	-0.253005	-0.496429	-0.024581	0.04	-0.320267	-0.0678708	-0.0238868	-0.0690928
AT4G27230	253920_at	AT5G08300	246035_at	-0.0866139	-0.020979	0.320847	0.389286	0.263664	0.177391	0.837387	0.596606	0.342343	0.161753
AT5G58620	247795_at	AT5G08300	246035_at	0.875322	0.692308	-0.303732	-0.157143	0.919487	0.910435	-0.312612	-0.153804	-0.143875	-0.0827399
AT5G60890	247600_at	AT5G08300	246035_at	0.742845	0.727273	-0.408045	-0.353571	0.631479	0.69913	-0.631272	-0.469622	0.417926	0.420978
AT1G03790	265084_at	AT5G66760	247060_at	0.570258	0.391608	-0.391602	-0.385714	0.748299	0.663478	-0.42393	-0.347564	0.0427201	-0.0458578
AT1G15720	259487_at	AT5G66760	247060_at	0.362458	0.370629	-0.31991	-0.239286	0.234173	0.02	-0.600366	-0.503558	-0.131438	0.123751
AT1G16530	262704_at	AT5G66760	247060_at	0.384073	0.391608	-0.329595	-0.285714	0.230796	-0.0486957	-0.57763	-0.56705	0.114969	-0.0277666
AT1G20910	262852_at	AT5G66760	247060_at	-0.303257	-0.468531	-0.196918	-0.132143	-0.234858	-0.378261	0.0194662	0.0328407	-0.266173	-0.0971918
AT1G24190	264858_at	AT5G66760	247060_at	0.24559	0.146853	0.469952	0.542857	0.35832	0.378261	-0.0925908	-0.279146	0.243593	0.0606246
AT1G32700	261711_at	AT5G66760	247060_at	0.399047	0.286713	-0.438554	-0.496429	0.490295	0.346957	-0.381024	-0.337165	0.382595	0.232228
AT1G43000	257511_at	AT5G66760	247060_at	0.207787	-0.111888	-0.836348	-0.657143	0.226851	-0.0226087	-0.203529	-0.287669	0.0851613	-0.0827399
AT1G48000	259618_at	AT5G66760	247060_at	0.737656	0.762238	-0.243797	-0.325	0.829183	0.831304	-0.42007	-0.413793	0.658872	0.290456
AT1G51060	245750_at	AT5G66760	247060_at	0.140667	0.020979	0.487907	0.560714	-0.30605	-0.351304	0.121848	0.205802	-0.0786885	0.136488
AT1G54140	263155_at	AT5G66760	247060_at	0.294504	0.314685	-0.0946524	0.0357143	0.280274	0.0434783	0.3417	0.203612	-0.0983052	0.157904
AT1G54690	264188_at	AT5G66760	247060_at	0.0619289	-0.0559441	0.220072	0.4	-0.250881	-0.426087	0.364097	0.192118	-0.195942	0.0522264
AT1G56010	262096_at	AT5G66760	247060_at	0.733087	0.741259	0.21841	0.121429	0.748465	0.493913	-0.532378	-0.401752	0.468394	0.286747
AT1G62085	264730_at	AT5G66760	247060_at	-0.647343	-0.608392	0.307708	0.25	-0.592795	-0.571304	0.0452231	-0.171319	-0.418864	-0.142682
AT1G63820	260315_at	AT5G66760	247060_at	0.510569	0.412587	-0.611456	-0.6	0.324861	0.154783	-0.587743	-0.597154	-0.0715921	-0.0625842
AT1G67710	245186_at	AT5G66760	247060_at	0.651649	0.685315	-0.498041	-0.539286	0.584501	0.483478	-0.637354	-0.645135	0.106793	-0.151115
AT1G71130	259750_at	AT5G66760	247060_at	-0.603894	-0.545455	-0.68469	-0.796429	0.244529	0.42	0.400134	0.281336	0.235767	0.210078
AT1G72570	259918_at	AT5G66760	247060_at	-0.755151	-0.664336	-0.41103	-0.460714	-0.633807	-0.415652	-0.58345	-0.437329	-0.0739027	-0.335946
AT1G76880	256331_at	AT5G66760	247060_at	-0.0542046	0.13986	0.607416	0.689286	-0.101919	-0.330435	-0.629584	-0.551724	0.360685	0.470842
AT1G77250	257420_at	AT5G66760	247060_at	0.241944	0.0629371	-0.13752	-0.203571	0.00521566	-0.208696	-0.358753	0.0514505	0.0685716	0.0037617
AT1G79220	264093_at	AT5G66760	247060_at	-0.65178	-0.636364	-0.0141039	0.0928571	-0.424947	-0.343478	-0.230137	-0.334975	-0.442277	-0.219351
AT2G01930	263305_at	AT5G66760	247060_at	-0.43759	-0.405594	-0.663932	-0.742857	-0.107034	-0.113043	-0.62265	-0.644773	-0.264529	-0.122981
AT2G02090	266122_at	AT5G66760	247060_at	0.641619	0.643357	-0.18669	-0.342857	0.835779	0.571304	-0.433647	-0.229338	0.388828	0.559269
AT2G03050	266742_at	AT5G66760	247060_at	-0.729347	-0.748252	-0.208564	-0.167857	-0.613307	-0.346957	0.403204	0.253968	-0.465107	-0.387875
AT2G17180	263417_at	AT5G66760	247060_at	0.130483	0.0769231	-0.777642	-0.621429	-0.0326026	0.00956522	-0.386746	-0.370553	0.173372	-0.101251
AT2G18350	265333_at	AT5G66760	247060_at	-0.247556	-0.27972	0.410816	0.417857	0.0437891	0.0582609	-0.693088	-0.615216	0.0275279	-0.161263
AT2G18490	265921_at	AT5G66760	247060_at	-0.701042	-0.573427	-0.194085	-0.314286	-0.475023	-0.254783	-0.440217	-0.325123	0.107267	0.118677
AT2G21240	263413_at	AT5G66760	247060_at	-0.16107	0.0839161	-0.170517	-0.303571	0.339762	0.301739	0.510906	0.262726	0.0838771	0.24626
AT2G23290	245084_at	AT5G66760	247060_at	0.720246	0.755245	-0.23246	-0.128571	0.250905	0.266957	0.33729	0.426382	-0.013609	0.00757589
AT2G25900	266656_at	AT5G66760	247060_at	0.0831753	0.048951	0.267358	0.171429	-0.215339	-0.19913	0.729049	0.719759	-0.607967	-0.377587
AT2G26940	266854_at	AT5G66760	247060_at	-0.807722	-0.706294	-0.275305	-0.132143	-0.31785	0.0360948	-0.248022	-0.457033	-0.266914	-0.486484
AT2G31230	264083_at	AT5G66760	247060_at	-0.0572616	-0.0559441	-0.136141	-0.214286	-0.461294	-0.172174	-0.608452	-0.573071	-0.188046	-0.31586
AT2G35550	257369_at	AT5G66760	247060_at	-0.357983	-0.377622	-0.142207	-0.075	-0.033362	-0.0826087	0.197007	0.211823	0.101122	0.277054
AT2G36890	263892_at	AT5G66760	247060_at	0.533437	0.314685	0.0235217	-0.05	0.523761	0.313043	-0.1156	-0.00492611	0.371198	0.302388
AT2G44730	266872_at	AT5G66760	247060_at	-0.111744	-0.0559441	-0.133541	-0.257143	0.421181	0.424348	-0.699829	-0.662288	-0.0992683	0.0385093
AT2G45420	245140_at	AT5G66760	247060_at	0.383654	0.475524	-0.101283	-0.3	0.42974	0.28	-0.34288	-0.370553	0.00634692	0.196676
AT3G11100	256413_at	AT5G66760	247060_at	0.551276	0.531469	0.395974	0.478571	0.712839	0.675652	-0.655871	-0.640941	0.198377	0.298749
AT3G12720	257704_at	AT5G66760	247060_at	0.558265	0.230769	-0.242645	-0.203571	0.467861	0.113043	-0.413065	-0.466402	0.082988	0.0324556
AT3G12820	257689_at	AT5G66760	247060_at	0.314553	0.286713	0.0931044	0.135714	-0.00382255	-0.349565	-0.138478	-0.161467	-0.0785144	0.0530662
AT3G12910	257846_at	AT5G66760	247060_at	0.339932	0.132867	-0.0832946	-0.0785714	-0.295163	-0.131304	-0.499139	-0.441708	0.178434	-0.189047
AT3G15170	256857_at	AT5G66760	247060_at	-0.666768	-0.594406	0.0654389	0.0678571	-0.500677	-0.28087	-0.331785	-0.161467	-0.132268	-0.0976468
AT3G20670	256666_at	AT5G66760	247060_at	-0.119651	-0.216783	-0.1233	-0.0214286	-0.328742	-0.417391	0.601929	0.579091	-0.234078	-0.0505818
AT3G27785	258233_at	AT5G66760	247060_at	-0.838641	-0.818182	-0.213519	-0.164286	-0.548465	-0.317391	-0.714157	-0.687466	-0.0531753	-0.29609
AT3G28920	256622_at	AT5G66760	247060_at	-0.603442	-0.433566	-0.385081	-0.353571	-0.458769	-0.271304	-0.709684	-0.724685	-0.242709	-0.140723
AT3G50890	252129_at	AT5G66760	247060_at	-0.713691	-0.552448	-0.067541	0.142857	-0.452516	-0.253913	-0.535224	-0.40832	-0.109406	-0.0563205
AT3G53680	251955_at	AT5G66760	247060_at	-0.806418	-0.79021	-0.205225	-0.235714	-0.74427	-0.604348	-0.23754	-0.00985222	-0.304565	-0.256758
AT3G57670	251592_at	AT5G66760	247060_at	-0.327638	-0.223776	-0.158222	-0.396429	-0.0267228	0.0834783	-0.475308	-0.458128	0.159189	0.248325
AT4G00270	265908_at	AT5G66760	247060_at	-0.388389	-0.314685	0.289386	0.321429	0.128822	0.209565	-0.573872	-0.549535	-0.0374696	0.103211
AT4G00390	255666_at	AT5G66760	247060_at	-0.681936	-0.573427	-0.501017	-0.492857	-0.249684	-0.129565	0.481003	0.777778	0.127488	0.204654
AT4G20380	254477_at	AT5G66760	247060_at	0.232738	0.314685	-0.0662866	-0.239286	0.215796	0.0582609	-0.695967	-0.712644	0.201654	0.0444231
AT4G26150	254016_at	AT5G66760	247060_at	-0.44373	-0.335664	-0.256525	0.232143	-0.577058	-0.289565	-0.483437	-0.418719	-0.47142	-0.52851
AT4G27230	253920_at	AT5G66760	247060_at	-0.515871	-0.524476	0.23813	0.442857	-0.524614	-0.605217	0.707125	0.607553	-0.0364905	0.142577
AT4G29190	253722_at	AT5G66760	247060_at	0.0401988	-0.0979021	-0.382908	-0.453571	0.456286	0.0686957	-0.248697	-0.159825	-0.521685	-0.610498
AT4G34400	253258_at	AT5G66760	247060_at	0.261716	0.0979021	-0.227117	-0.325	-0.313948	-0.157391	-0.614896	-0.469075	-0.0442028	-0.0523664
AT4G35280	253187_at	AT5G66760	247060_at	-0.700829	-0.594406	-0.46055	-0.289286	-0.560093	-0.368696	-0.194483	-0.136836	0.123786	-0.236602
AT4G37260	246253_at	AT5G66760	247060_at	0.604884	0.608392	-0.209528	-0.464286	0.474561	0.318261	0.135295	0.201423	-0.250549	-0.358586
AT4G37610	253061_at	AT5G66760	247060_at	0.129785	-0.013986	-0.390782	-0.535714	0.00652432	-0.00956522	-0.708051	-0.71538	-0.0550233	-0.171726
AT5G04340	245711_at	AT5G66760	247060_at	0.727245	0.636364	-0.341927	-0.45	0.660734	0.63913	-0.296286	-0.31144	0.388778	0.29616
AT5G05550	250766_at	AT5G66760	247060_at	-0.609512	-0.531469	0.523888	0.485714	-0.454886	-0.409565	-0.630238	-0.704981	-0.538508	-0.477176
AT5G09780	250491_at	AT5G66760	247060_at	-0.673607	-0.594406	-0.136433	0.192857	-0.393863	-0.197391	-0.556485	-0.452655	-0.194942	-0.43697
AT5G15020	246542_at	AT5G66760	247060_at	0.351359	0.328671	0.325248	0.546429	0.545365	0.487826	0.451813	0.438424	0.488275	0.496387
AT5G15210	250160_at	AT5G66760	247060_at	-0.655724	-0.440559	-0.219949	-0.0357143	-0.663057	-0.416522	-0.576925	-0.604269	-0.195549	-0.0927478
AT5G15480	246556_at	AT5G66760	247060_at	-0.185355	-0.048951	-0.0927242	0.00714286	-0.254124	-0.211304	-0.389933	-0.371648	-0.0320715	-0.0878138
AT5G19790	245966_at	AT5G66760	247060_at	0.481251	0.321678	0.463193	0.392857	0.200353	0.0626087	-0.606066	-0.608101	0.330186	0.0410288
AT5G23090	249878_at	AT5G66760	247060_at	0.439266	0.454545	-0.618909	-0.75	0.752146	0.642609	0.538892	0.548987	0.514242	0.490543
AT5G42700	249213_at	AT5G66760	247060_at	-0.504077	-0.433566	0.27101	0.271429	0.250346	0.207826	0.382333	0.407772	-0.0520671	0.17526
AT5G42780	249189_at	AT5G66760	247060_at	-0.0810652	-0.13986	-0.30635	-0.221429	0.0537083	-0.223478	-0.2942	-0.275862	0.110442	0.371289
AT5G44260	249065_at	AT5G66760	247060_at	-0.712408	-0.587413	0.372269	0.417857	-0.220102	-0.251304	-0.591431	-0.574713	-0.0683891	-0.19888
AT5G49200	249319_s_at	AT5G66760	247060_at	0.521866	0.48951	-0.121307	-0.328571	0.492131	0.397391	0.288916	0.187739	0.128025	0.0835098
AT5G54640	248175_at	AT5G66760	247060_at	0.02852	-0.034965	-0.612832	-0.517857	0.140052	0.142609	0.809283	0.718117	0.139626	0.372478
AT5G60890	247600_at	AT5G66760	247060_at	0.473141	0.377622	-0.433758	-0.507143	0.310833	0.126087	-0.538961	-0.452107	-0.114908	-0.239612
AT5G67480	247013_at	AT5G66760	247060_at	0.470315	0.377622	0.456464	0.442857	0.298722	0.150435	-0.598824	-0.625616	-0.154893	-0.229709
AT1G04880	261171_at	AT5G65750	247155_at	-0.658214	-0.587413	-0.164622	0.142857	-0.412557	-0.222609	-0.669876	-0.461959	0.16005	-0.00460152
AT1G07520	261063_at	AT5G65750	247155_at	0.681172	0.755245	0.317791	0.328571	0.165954	0.0765217	-0.334526	-0.22058	0.0661234	0.156574
AT1G12610	255937_at	AT5G65750	247155_at	0.570609	0.307692	-0.262503	-0.360714	-0.275115	-0.503478	-0.436007	-0.343733	-0.149913	-0.0380194
AT1G16530	262704_at	AT5G65750	247155_at	0.23486	0.13986	-0.204049	-0.167857	-0.10133	-0.252174	-0.388501	-0.100164	0.0313765	0.0154492
AT1G17950	255903_at	AT5G65750	247155_at	0.650684	0.72028	-0.123298	-0.25	0.463506	0.406087	-0.429076	-0.161467	0.59702	0.467868
AT1G20700	256081_at	AT5G65750	247155_at	0.621561	0.517483	-0.22095	-0.278571	0.404009	0.391304	-0.54619	-0.259989	0.101672	-0.0469775
AT1G21910	260856_at	AT5G65750	247155_at	0.541983	0.405594	0.0452943	-0.00357143	-0.373757	-0.195652	0.44177	0.444444	-0.25408	-0.213192
AT1G47870	261741_at	AT5G65750	247155_at	0.583961	0.566434	0.617163	0.517857	0.330282	0.17913	-0.0592111	0.0623974	0.0503803	0.0897734
AT1G50640	261874_at	AT5G65750	247155_at	0.520651	0.377622	0.331387	0.1	0.453752	0.357391	-0.929487	-0.611385	0.323761	0.374193
AT1G50680	257581_s_at	AT5G65750	247155_at	-0.876412	-0.664336	-0.00998304	-0.103571	-0.381363	-0.326957	-0.294971	-0.238095	-0.0587472	-0.266416
AT1G51060	245750_at	AT5G65750	247155_at	0.371749	0.293706	0.507158	0.446429	-0.408396	-0.453043	-0.409613	-0.302135	-0.383778	-0.289021
AT1G61730	264398_at	AT5G65750	247155_at	0.757187	0.72028	-0.0619691	-0.0607143	-0.0325452	0.0513043	0.586051	0.120963	0.248457	0.261342
AT1G68360	260484_at	AT5G65750	247155_at	0.593123	0.391608	-0.121157	-0.232143	0.536965	0.57913	-0.508021	-0.281883	0.0677988	0.239612
AT1G68480	260263_at	AT5G65750	247155_at	-0.636813	-0.594406	-0.211328	-0.260714	-0.556196	-0.473043	-0.213777	-0.0164204	-0.0180284	0.0216429
AT1G68840	260037_at	AT5G65750	247155_at	0.266543	0.265734	0.10091	-0.0357143	-0.461902	-0.207826	-0.184737	-0.0432403	-0.268065	-0.329228
AT1G68920	259697_at	AT5G65750	247155_at	0.629618	0.433566	0.374292	0.182143	0.486371	0.446087	0.0934989	0.170772	0.760041	0.55262
AT1G71130	259750_at	AT5G65750	247155_at	-0.535648	-0.321678	-0.466386	-0.478571	0.511595	0.530435	0.655578	0.29064	0.608957	0.507935
AT1G72570	259918_at	AT5G65750	247155_at	-0.814737	-0.741259	-0.292645	-0.289286	-0.509301	-0.433043	-0.66966	-0.340996	0.773923	-0.102791
AT1G76880	256331_at	AT5G65750	247155_at	-0.320602	-0.216783	0.316286	0.35	-0.336541	-0.39913	-0.505206	-0.436782	0.229734	0.203009
AT2G22840	266797_at	AT5G65750	247155_at	-0.0814563	-0.0909091	0.0389251	0.0428571	-0.0877371	-0.143478	0.1521	0.322157	0.41945	0.231843
AT2G23290	245084_at	AT5G65750	247155_at	0.670987	0.594406	-0.562521	-0.314286	0.018331	0.0886957	-0.232742	-0.152162	0.350868	0.203604
AT2G24430	265685_at	AT5G65750	247155_at	0.62457	0.545455	-0.0062527	0.0464286	0.378879	0.302609	-0.32339	-0.120416	0.73332	0.170081
AT2G26940	266854_at	AT5G65750	247155_at	-0.808598	-0.587413	-0.115006	-0.00714286	-0.280827	0.100022	0.348635	0.143404	0.0992702	-0.263686
AT2G37520	267163_at	AT5G65750	247155_at	0.699018	0.573427	0.720331	0.692857	0.681453	0.607826	-0.527317	-0.598796	-0.10068	-0.129035
AT2G44730	266872_at	AT5G65750	247155_at	-0.289148	-0.384615	0.00175891	-0.125	0.599646	0.558261	-0.852202	-0.523262	0.495779	0.439944
AT2G45420	245140_at	AT5G65750	247155_at	0.422219	0.286713	0.0151262	-0.0785714	0.277083	0.207826	-0.445951	-0.30104	0.520522	0.257528
AT3G11100	256413_at	AT5G65750	247155_at	0.496491	0.363636	0.227624	0.328571	0.758203	0.767826	-0.81846	-0.477285	0.457771	0.540723
AT3G11580	259293_at	AT5G65750	247155_at	0.665847	0.559441	-0.266866	-0.196429	0.498495	0.358261	-0.342639	-0.237548	0.208803	0.0420436
AT3G12910	257846_at	AT5G65750	247155_at	0.491986	0.223776	-0.0188894	-0.0392857	-0.147864	-0.131304	-0.380247	-0.366721	0.214793	0.00589625
AT3G16160	257538_at	AT5G65750	247155_at	-0.552634	-0.391608	-0.221773	-0.264286	-0.340704	-0.274783	-0.155111	-0.00328407	0.356227	-0.0355349
AT3G19290	258026_at	AT5G65750	247155_at	0.503309	0.440559	0.0141824	0.117857	0.73832	0.756522	-0.112678	0.00273673	0.309271	0.120462
AT3G20670	256666_at	AT5G65750	247155_at	0.148411	0.048951	-0.0181229	0.0357143	-0.556261	-0.577391	0.34643	0.193213	-0.40469	-0.327163
AT3G25730	257643_at	AT5G65750	247155_at	0.557663	0.272727	-0.0142183	-0.00357143	0.141882	-0.0643478	-0.711166	-0.558292	-0.170592	-0.36254
AT3G53340	251991_at	AT5G65750	247155_at	0.608892	0.454545	-0.303848	-0.264286	-0.172031	-0.0617391	-0.448663	-0.524904	0.286664	0.215572
AT3G53680	251955_at	AT5G65750	247155_at	-0.772203	-0.713287	0.51145	0.439286	-0.724017	-0.649565	-0.845952	-0.504652	-0.204171	-0.234748
AT3G54390	251896_at	AT5G65750	247155_at	-0.0226118	0.216783	-0.318172	-0.4	0.756268	0.704348	-0.564923	-0.426382	-0.239173	0.197026
AT3G61830	251289_at	AT5G65750	247155_at	-0.639259	-0.545455	-0.175547	-0.185714	-0.425587	-0.34087	0.170775	0.194855	0.22259	0.205214
AT4G00238	255668_s_at	AT5G65750	247155_at	0.227673	0	0.326847	0.482143	0.263588	0.12	0.724978	0.172414	0.419404	0.361736
AT4G00250	255668_s_at	AT5G65750	247155_at	0.227673	0	0.326847	0.482143	0.263588	0.12	0.724978	0.172414	0.419404	0.361736
AT4G00270	265908_at	AT5G65750	247155_at	-0.396605	-0.342657	0.590397	0.617857	0.345503	0.316522	-0.562171	-0.45977	0.395237	0.572811
AT4G00390	255666_at	AT5G65750	247155_at	-0.754846	-0.678322	-0.52006	-0.285714	-0.150896	-0.122609	0.796113	0.512863	0.287132	0.298714
AT4G23980	254194_at	AT5G65750	247155_at	0.493067	0.412587	-0.121239	-0.157143	0.092903	0.0469565	-0.542423	-0.241927	-0.0569855	0.233488
AT4G27230	253920_at	AT5G65750	247155_at	-0.356061	-0.286713	0.355474	0.339286	-0.691883	-0.731304	0.722505	0.313082	-0.420384	-0.275444
AT4G31615	253540_at	AT5G65750	247155_at	-0.619707	-0.51049	0.510392	0.446429	0.148376	0.13913	0.244735	0.26851	0.256005	0.350958
AT4G33280	253375_at	AT5G65750	247155_at	0.29344	0.258741	-0.599468	-0.528571	-0.195898	-0.174783	0.504543	0.554461	0.567143	0.230094
AT4G33450	253327_at	AT5G65750	247155_at	0.585181	0.328671	0.137803	0.114286	0.395709	0.269565	0.396565	0.449918	0.367806	0.310821
AT4G36730	246211_at	AT5G65750	247155_at	-0.285413	-0.272727	0.188064	0.139286	-0.180441	-0.15913	0.355781	0.251232	-0.380523	-0.419018
AT4G37260	246253_at	AT5G65750	247155_at	0.739015	0.65035	-0.301959	-0.353571	0.358476	0.289565	-0.408127	-0.388068	-0.112062	-0.156049
AT5G01860	251064_at	AT5G65750	247155_at	-0.680456	-0.398601	0.224671	0.342857	-0.338756	-0.307826	-0.294627	-0.128626	0.259245	-0.116543
AT5G05410	250781_at	AT5G65750	247155_at	0.775	0.713287	0.0513834	-0.289286	0.64291	0.353043	-0.392888	-0.303229	0.402476	0.418529
AT5G05550	250766_at	AT5G65750	247155_at	-0.624835	-0.475524	0.352286	0.264286	-0.30261	-0.218261	-0.859772	-0.55884	0.162796	-0.0670632
AT5G06250	250719_at	AT5G65750	247155_at	0.499531	0.314685	-0.279411	-0.214286	0.0955489	0.14087	-0.342193	-0.179529	-0.101211	-0.131205
AT5G06960	250655_at	AT5G65750	247155_at	0.594916	0.412587	0.117474	0.125	0.569295	0.416522	0.632935	0.634373	0.477412	0.451911
AT5G10510	250426_at	AT5G65750	247155_at	0.67537	0.594406	0.526682	0.571429	0.321679	0.173913	0.494397	0.331144	0.655745	0.312851
AT5G13330	250287_at	AT5G65750	247155_at	0.752418	0.727273	-0.300006	-0.246429	0.832059	0.728696	-0.0831426	0.00218938	0.613582	0.221835
AT5G17800	250051_at	AT5G65750	247155_at	0.2985	0.251748	-0.246579	-0.507143	0.264835	0.14087	0.0103746	0.0448823	0.316531	0.346339
AT5G18560	249992_at	AT5G65750	247155_at	0.482975	0.314685	-0.54774	-0.589286	0.296096	0.193043	0.45164	0.374932	0.286463	0.15416
AT5G19790	245966_at	AT5G65750	247155_at	0.330791	0.153846	-0.0825283	-0.157143	0.0751975	0.08	-0.0689591	0.198686	0.122708	-0.0592949
AT5G44210	249087_at	AT5G65750	247155_at	-0.232098	-0.461538	0.479858	0.539286	-0.353797	-0.494783	-0.461333	-0.276409	0.193997	0.204339
AT5G52020	248400_at	AT5G65750	247155_at	0.586031	0.538462	0.184352	0.221429	0.0525018	0.133913	-0.760078	-0.565955	0.0365089	0.0327705
AT5G53950	248240_at	AT5G65750	247155_at	-0.392423	-0.398601	0.36233	0.153571	-0.514355	-0.468696	-0.286083	-0.0979748	0.0750465	0.0389992
AT5G54640	248175_at	AT5G65750	247155_at	0.196075	0.188811	-0.0914485	-0.128571	0.243973	0.19913	0.428623	-0.0153257	0.655879	0.328038
AT5G54680	248171_at	AT5G65750	247155_at	-0.65293	-0.594406	-0.268272	-0.2	0.573657	0.598261	-0.946804	-0.506294	0.579485	0.540933
AT5G61590	247540_at	AT5G65750	247155_at	-0.257131	-0.118881	-0.770158	-0.732143	0.00459016	-0.105217	0.404214	0.400109	-0.160033	-0.281008
AT5G63790	247351_at	AT5G65750	247155_at	0.708724	0.713287	0.0515285	0.142857	0.239224	0.112174	-0.126408	-0.126437	0.0353191	-0.0209431
AT5G67480	247013_at	AT5G65750	247155_at	0.674972	0.622378	-0.18978	-0.117857	0.352883	0.234783	-0.837286	-0.258347	0.411443	0.132744
AT1G14580	260776_at	AT5G56720	247970_at	-0.906229	-0.713287	-0.0845244	0.221429	-0.559361	-0.470435	0.231441	0.314176	-0.479727	-0.453626
AT1G16530	262704_at	AT5G56720	247970_at	0.572258	0.706294	0.099617	0.289286	0.658244	0.8	0.267334	0.25561	0.390151	0.362785
AT1G20700	256081_at	AT5G56720	247970_at	0.885936	0.706294	0.239872	0.453571	0.717122	0.608696	0.0988202	0.186645	0.475104	0.550136
AT1G27370	264489_at	AT5G56720	247970_at	-0.733267	-0.769231	-0.0443797	0.0285714	-0.456955	-0.492174	0.431799	0.482759	-0.00718195	-0.136069
AT1G32070	255718_at	AT5G56720	247970_at	-0.913275	-0.748252	-0.368733	-0.260714	-0.687065	-0.664348	0.0896912	-0.0383142	0.233283	0.258018
AT1G50410	261862_at	AT5G56720	247970_at	0.85978	0.811189	-0.324753	-0.282143	0.357636	0.433913	-0.188379	-0.133552	-0.260856	-0.286817
AT1G51060	245750_at	AT5G56720	247970_at	0.50005	0.468531	-0.231968	-0.360714	0.711162	0.672174	-0.312955	-0.320744	0.13578	0.166162
AT1G65620	264626_at	AT5G56720	247970_at	-0.830429	-0.748252	-0.152001	-0.267857	-0.258257	-0.38	0.115531	0.187192	-0.141628	-0.2225
AT1G69690	260371_at	AT5G56720	247970_at	-0.902808	-0.748252	0.468896	0.764286	-0.672173	-0.617391	0.163313	0.226601	0.356619	0.294795
AT1G72570	259918_at	AT5G56720	247970_at	-0.879607	-0.762238	0.230175	0.196429	-0.508979	-0.51913	-0.0885523	-0.1341	-0.191227	-0.0047065
AT2G17950	265821_at	AT5G56720	247970_at	-0.697891	-0.692308	0.248174	0.585714	-0.495457	-0.597391	-0.061562	-0.130268	-0.161451	-0.146986
AT2G21240	263413_at	AT5G56720	247970_at	-0.201532	-0.0909091	-0.281927	-0.3	-0.22182	-0.184348	0.0419386	0.0268199	-0.3757	-0.43662
AT2G24430	265685_at	AT5G56720	247970_at	0.923131	0.839161	-0.0955376	0.310714	0.697987	0.592174	0.459195	0.482211	-0.251802	-0.0424285
AT2G37520	267163_at	AT5G56720	247970_at	0.622119	0.468531	-0.317477	-0.478571	-0.055019	-0.0878261	0.00240987	-0.0164204	0.14122	0.188173
AT2G39880	267354_at	AT5G56720	247970_at	-0.787673	-0.727273	0.109091	0.221429	0.134761	0.06	0.0673034	0.110016	0.186604	0.215082
AT2G42410	265878_at	AT5G56720	247970_at	-0.739187	-0.811189	0.443361	0.346429	-0.5679	-0.60087	0.191003	0.191571	-0.180891	-0.137188
AT2G42430	265856_at	AT5G56720	247970_at	0.871189	0.734266	0.336852	0.507143	0.671495	0.64087	0.114076	0.164204	-0.321149	-0.143277
AT2G45420	245140_at	AT5G56720	247970_at	0.840601	0.895105	-0.135494	0.0464286	0.697113	0.634783	-0.0251948	-0.0519978	-0.5882	-0.0677981
AT3G06410	258903_at	AT5G56720	247970_at	-0.586139	-0.531469	-0.271272	-0.0428571	0.0602529	0.0278261	0.215644	0.1341	-0.264185	-0.195521
AT3G11100	256413_at	AT5G56720	247970_at	0.876965	0.832168	-0.417544	-0.375	0.170739	0.116522	0.0816501	0.161467	-0.104657	-0.226034
AT3G12680	257695_at	AT5G56720	247970_at	0.691404	0.727273	-0.2974	-0.346429	0.091686	0.212174	-0.145045	-0.0974275	-0.036452	-0.0359899
AT3G12730	257698_at	AT5G56720	247970_at	-0.571219	-0.517483	0.61339	0.764286	-0.828162	-0.809565	0.392187	0.318008	-0.0552385	-0.106745
AT3G46640	252475_s_at	AT5G56720	247970_at	0.625163	0.573427	-0.349472	0.0214286	0.392107	0.426957	-0.0930199	-0.128626	0.160242	0.236672
AT3G50700	252175_at	AT5G56720	247970_at	0.00236373	0.0629371	-0.116161	-0.310714	0.278103	0.18	0.449429	0.506294	0.13358	0.174595
AT3G50890	252129_at	AT5G56720	247970_at	-0.936983	-0.867133	0.0325428	0.0785714	-0.532723	-0.653913	-0.0821007	-0.0968801	-0.266988	-0.257038
AT3G53310	251986_at	AT5G56720	247970_at	-0.913768	-0.86014	-0.00348005	-0.00357143	-0.70494	-0.60087	0.275515	0.205802	-0.380963	-0.454606
AT3G53680	251955_at	AT5G56720	247970_at	-0.721885	-0.713287	-0.164549	-0.2	-0.256727	-0.338261	-0.022402	-0.157635	-0.218345	-0.270895
AT4G00238	255668_s_at	AT5G56720	247970_at	0.455953	0.363636	-0.147609	-0.639286	0.705414	0.683478	0.0821596	0.174056	-0.567702	-0.52963
AT4G00250	255668_s_at	AT5G56720	247970_at	0.455953	0.363636	-0.147609	-0.639286	0.705414	0.683478	0.0821596	0.174056	-0.567702	-0.52963
AT4G00270	265908_at	AT5G56720	247970_at	-0.923054	-0.881119	-0.411516	-0.764286	-0.85699	-0.795652	-0.132965	-0.143404	-0.552975	-0.559444
AT4G00390	255666_at	AT5G56720	247970_at	-0.604291	-0.566434	0.138701	0.364286	-0.373542	-0.476522	0.0280513	-0.103996	-0.517316	-0.546671
AT4G02670	255491_at	AT5G56720	247970_at	-0.268423	-0.377622	0.239863	0.442857	-0.0207685	-0.16087	0.403241	0.362343	-0.027039	-0.0411688
AT4G04890	255277_at	AT5G56720	247970_at	-0.894802	-0.755245	-0.268683	-0.3	-0.475344	-0.447826	0.410345	0.407225	-0.437968	-0.421013
AT4G31615	253540_at	AT5G56720	247970_at	-0.616618	-0.678322	-0.439792	-0.410714	-0.26482	-0.4	0.17185	0.0966197	-0.377549	-0.269985
AT5G19790	245966_at	AT5G56720	247970_at	0.46236	0.307692	-0.113314	0.196429	0.403603	0.336522	0.157175	0.213465	0.260806	0.291785
AT5G25190	246932_at	AT5G56720	247970_at	0.110692	0.300699	-0.312362	-0.328571	-0.0500234	0.0417391	0.283349	0.208539	0.00330735	0.0191234
AT5G53950	248240_at	AT5G56720	247970_at	-0.656603	-0.776224	-0.242407	0.0678571	-0.157266	-0.350435	-0.0650958	-0.0530925	-0.0885544	-0.072837
AT5G59570	252475_s_at	AT5G56720	247970_at	0.625163	0.573427	-0.349472	0.0214286	0.392107	0.426957	-0.0930199	-0.128626	0.160242	0.236672
AT5G66770	247057_at	AT5G56720	247970_at	-0.514816	-0.426573	-0.550856	-0.653571	0.378107	0.426957	0.28634	0.331144	-0.106595	-0.0810603
AT1G01250	261059_at	AT5G55070	248088_at	-0.361967	-0.594406	0.277669	0.128571	0.130309	-0.246957	-0.451699	-0.309797	0.175867	-0.120917
AT1G08010	260680_s_at	AT5G55070	248088_at	-0.508573	-0.377622	0.345615	0.532143	-0.224252	-0.202609	0.160938	0.2578	-0.178192	-0.161473
AT1G12610	255937_at	AT5G55070	248088_at	0.811361	0.685315	-0.347663	-0.371429	0.0914667	-0.222609	-0.450634	-0.388068	-0.0368345	-0.0753565
AT1G12630	255927_at	AT5G55070	248088_at	-0.601773	-0.447552	-0.101889	-0.0214286	-0.183569	-0.305217	-0.741399	-0.627805	0.0614805	0.140828
AT1G13260	259364_at	AT5G55070	248088_at	0.48372	0.538462	-0.301957	-0.275	-0.246137	-0.157391	-0.647087	-0.54844	-0.412246	-0.326848
AT1G14685	262848_at	AT5G55070	248088_at	-0.27803	-0.272727	0.220275	0.235714	-0.0359246	-0.033913	-0.760467	-0.322386	-0.255592	-0.238947
AT1G16530	262704_at	AT5G55070	248088_at	0.265571	0.440559	-0.401754	-0.353571	0.424741	0.418261	-0.513669	-0.313082	0.272713	0.339515
AT1G20700	256081_at	AT5G55070	248088_at	0.679907	0.566434	-0.617704	-0.660714	0.32686	0.170435	-0.685358	-0.497537	0.0390655	0.132919
AT1G21910	260856_at	AT5G55070	248088_at	0.800509	0.79021	0.110165	0.185714	-0.472888	-0.213043	0.103279	0.0634921	-0.380468	-0.36492
AT1G25340	245643_at	AT5G55070	248088_at	-0.666899	-0.657343	-0.215378	-0.0892857	-0.173638	-0.281739	-0.17147	-0.0815545	0.165149	0.235063
AT1G33760	261984_at	AT5G55070	248088_at	0.157958	-0.027972	0.052901	0.221429	-0.647784	-0.573043	-0.678235	-0.499179	-0.279689	-0.27275
AT1G44830	261327_at	AT5G55070	248088_at	0.82577	0.734266	0.373774	0.560714	-0.0319847	-0.00782609	0.144388	0.0848385	-0.329856	-0.302528
AT1G46768	245807_at	AT5G55070	248088_at	0.214464	0.237762	0.225669	0.114286	0.54178	0.335652	-0.507441	-0.464149	0.435393	0.168017
AT1G47870	261741_at	AT5G55070	248088_at	0.408483	0.356643	0.502461	0.475	0.437039	0.449565	0.145493	0.0957854	0.333916	0.447082
AT1G50680	257581_s_at	AT5G55070	248088_at	-0.817	-0.734266	0.171147	0.0821429	-0.505355	-0.285217	-0.209333	-0.235359	-0.111922	-0.119167
AT1G51060	245750_at	AT5G55070	248088_at	0.455814	0.335664	0.626417	0.710714	0.0573282	0.0756522	-0.2511	-0.209633	-0.0636427	0.0309159
AT1G54060	263152_at	AT5G55070	248088_at	-0.768689	-0.643357	0.0634108	-0.00714286	-0.549427	-0.58087	-0.749921	-0.392447	-0.142558	-0.104925
AT1G54140	263155_at	AT5G55070	248088_at	0.548293	0.566434	-0.102663	0.0357143	0.279422	0.238261	0.783497	0.272031	0.0693712	0.00089231
AT1G59530	257471_at	AT5G55070	248088_at	-0.62058	-0.685315	-0.463683	-0.439286	0.0660658	-0.129565	-0.532833	-0.409414	-0.0306503	-0.0890736
AT1G61730	264398_at	AT5G55070	248088_at	0.818411	0.853147	-0.359581	-0.392857	0.492289	0.592174	0.693673	0.426382	0.0805006	0.063739
AT1G63030	261101_at	AT5G55070	248088_at	-0.0691311	-0.447552	-0.260582	-0.3	0.0545023	-0.23913	-0.722016	-0.454844	0.0203123	0.0610095
AT1G64620	261950_at	AT5G55070	248088_at	-0.49805	-0.51049	-0.556678	-0.535714	-0.4312	-0.352174	-0.133988	0.0306513	-0.174894	-0.15297
AT1G65620	264626_at	AT5G55070	248088_at	-0.767269	-0.699301	0.147305	0.317857	-0.662995	-0.38	-0.527705	-0.487137	0.0933647	0.0624092
AT1G68480	260263_at	AT5G55070	248088_at	-0.792726	-0.755245	-0.197968	-0.139286	-0.552914	-0.508696	-0.316468	-0.188834	0.0469144	0.0617094
AT1G68840	260037_at	AT5G55070	248088_at	0.518285	0.573427	0.246139	0.275	-0.527284	-0.272174	-0.183176	-0.00766283	-0.110318	-0.0547109
AT1G68920	259697_at	AT5G55070	248088_at	0.833144	0.783217	0.320749	0.35	0.402214	0.306957	-0.112191	0.0136836	0.266701	-0.00414662
AT1G69310	260337_at	AT5G55070	248088_at	0.855061	0.797203	-0.179675	-0.264286	0.376044	0.213043	-0.405174	-0.466886	0.209214	0.202834
AT1G71130	259750_at	AT5G55070	248088_at	-0.496004	-0.468531	-0.664126	-0.746429	-0.0374043	-0.181739	0.661961	0.415982	0.0149471	-0.174525
AT1G72570	259918_at	AT5G55070	248088_at	-0.838475	-0.825175	-0.205362	-0.264286	-0.548895	-0.473913	-0.665534	-0.510673	0.452349	0.117837
AT1G75390	261114_at	AT5G55070	248088_at	0.939498	0.923077	-0.211676	-0.282143	0.535156	0.425217	-0.208007	-0.0405036	-0.112129	-0.159409
AT1G77640	259729_at	AT5G55070	248088_at	0.771509	0.776224	0.395391	0.403571	-0.175021	-0.10087	-0.0550847	-0.101806	-0.2969	-0.342175
AT2G01930	263305_at	AT5G55070	248088_at	-0.509606	-0.524476	-0.863917	-0.910714	-0.423079	-0.486957	-0.768147	-0.390805	-0.108796	-0.235762
AT2G02090	266122_at	AT5G55070	248088_at	0.62768	0.601399	-0.186294	-0.307143	0.732595	0.624348	-0.8096	-0.386426	0.182988	0.209098
AT2G17180	263417_at	AT5G55070	248088_at	0.201825	0.160839	-0.679807	-0.457143	-0.208931	-0.361739	-0.476946	-0.380405	0.248368	0.286362
AT2G17950	265821_at	AT5G55070	248088_at	-0.766851	-0.769231	-0.280801	-0.253571	-0.26267	-0.37913	0.338975	0.250137	0.238652	0.143872
AT2G21240	263413_at	AT5G55070	248088_at	-0.220997	-0.0909091	-0.296428	-0.378571	0.410296	0.163478	0.841028	0.31965	0.119183	-0.162383
AT2G22430	264006_at	AT5G55070	248088_at	-0.217695	-0.314685	0.00318689	0.0285714	0.437521	0.213913	-0.464471	-0.332786	0.0186793	0.0714723
AT2G22750	266454_at	AT5G55070	248088_at	-0.316644	-0.412587	0.0995965	0.0678571	-0.538097	-0.40087	-0.110426	0.209086	0.138464	0.135509
AT2G23290	245084_at	AT5G55070	248088_at	0.798056	0.839161	-0.294409	-0.339286	-0.285667	-0.226957	-0.0779383	-0.058566	-0.0626329	-0.15465
AT2G23340	245078_at	AT5G55070	248088_at	0.234545	0.286713	-0.616929	-0.689286	0.616149	0.563478	-0.849227	-0.387521	-0.0798836	-0.160738
AT2G25000	263536_at	AT5G55070	248088_at	0.566908	0.48951	-0.148724	-0.164286	0.0116932	-0.0634783	-0.00321713	0.0492611	0.00103736	-0.0898784
AT2G25820	266661_at	AT5G55070	248088_at	-0.375548	-0.573427	-0.371358	-0.360714	-0.0938166	-0.242609	-0.624532	-0.343186	0.211965	0.24668
AT2G25900	266656_at	AT5G55070	248088_at	0.328995	0.307692	0.14666	0.0607143	-0.298526	-0.0669565	0.873968	0.600438	-0.194646	-0.199265
AT2G26940	266854_at	AT5G55070	248088_at	-0.72618	-0.573427	-0.465934	-0.335714	-0.592478	-0.459665	0.303801	-0.0678708	0.0409749	-0.00267693
AT2G26960	266301_at	AT5G55070	248088_at	-0.720914	-0.678322	-0.223123	-0.0714286	-0.414357	-0.431304	0.725534	0.420909	0.150981	0.170221
AT2G27050	266302_at	AT5G55070	248088_at	-0.312767	-0.258741	0.421999	0.264286	-0.360118	-0.0843478	-0.805417	-0.44335	0.0900858	0.0543609
AT2G31230	264083_at	AT5G55070	248088_at	0.400184	0.447552	-0.328801	-0.378571	-0.219407	-0.289565	-0.347153	-0.300493	-0.000273991	0.0705625
AT2G35550	257369_at	AT5G55070	248088_at	-0.503841	-0.594406	-0.0692528	0	-0.16018	-0.294783	0.474429	0.188287	0.286338	-0.0811653
AT2G37260	265954_at	AT5G55070	248088_at	0.0821467	0.041958	0.493469	0.464286	0.135055	0.302609	-0.159047	-0.107827	-0.0154461	0.00292188
AT2G37520	267163_at	AT5G55070	248088_at	0.656267	0.559441	0.330372	0.396429	0.579275	0.346087	-0.207303	0.028462	0.141273	0.0432333
AT2G40970	267077_at	AT5G55070	248088_at	0.122745	0.013986	-0.106733	-0.107143	0.368688	0.174783	-0.277855	-0.211275	-0.171364	-0.147371
AT2G42380	265877_at	AT5G55070	248088_at	-0.681938	-0.671329	0.204925	0.264286	-0.703661	-0.40574	-0.631667	-0.211823	-0.082207	-0.126201
AT2G42430	265856_at	AT5G55070	248088_at	0.753793	0.706294	-0.575074	-0.639286	0.250713	0.167826	-0.000669531	-0.0164204	0.19041	-0.0273817
AT2G44730	266872_at	AT5G55070	248088_at	-0.541394	-0.461538	-0.369089	-0.378571	0.140444	-0.00695652	-0.713262	-0.342091	-0.110504	-0.198845
AT2G44940	266820_at	AT5G55070	248088_at	0.218562	0.167832	-0.537386	-0.289286	0.295654	0.264348	-0.457122	-0.509031	-0.210938	-0.120077
AT2G45420	245140_at	AT5G55070	248088_at	0.537975	0.685315	-0.253101	-0.239286	0.225589	0.133913	-0.489802	-0.472906	-0.067588	-0.181524
AT3G11100	256413_at	AT5G55070	248088_at	0.558816	0.552448	0.0964588	0.278571	0.239806	0.185217	-0.79105	-0.39792	-0.0129019	-0.0285714
AT3G12910	257846_at	AT5G55070	248088_at	0.746409	0.587413	-0.0229375	-0.0535714	-0.164511	-0.287826	-0.372673	-0.180624	0.149	0.0111801
AT3G13350	257655_at	AT5G55070	248088_at	-0.0340727	0.013986	0.339521	0.353571	0.0114879	-0.0026087	-0.647704	-0.449918	0.464333	0.296929
AT3G14180	256998_at	AT5G55070	248088_at	0.663951	0.65035	0.139792	0.103571	0.465144	0.210435	-0.237562	-0.367269	0.141601	-0.0214329
AT3G16160	257538_at	AT5G55070	248088_at	-0.625474	-0.573427	-0.459731	-0.342857	-0.551629	-0.562609	-0.437403	-0.332239	0.224628	0.148421
AT3G16280	259374_at	AT5G55070	248088_at	0.764658	0.615385	-0.202011	-0.214286	-0.0292507	-0.026087	-0.233277	-0.288451	0.17353	0.053976
AT3G19290	258026_at	AT5G55070	248088_at	0.669933	0.748252	-0.149696	-0.0821429	0.306311	0.103478	-0.164544	-0.116585	0.213639	0.188103
AT3G20670	256666_at	AT5G55070	248088_at	0.183525	0.034965	0.0549152	0.214286	0.00456424	0.18087	0.390181	0.164751	-0.174571	-0.131065
AT3G25730	257643_at	AT5G55070	248088_at	0.740004	0.587413	-0.22858	-0.210714	0.299057	0.266087	-0.595786	-0.31144	-0.0135661	-0.0112501
AT3G26620	257548_s_at	AT5G55070	248088_at	-0.292684	-0.216783	-0.345501	-0.339286	-0.371193	-0.304348	0.00542999	0.113848	0.190042	0.135754
AT3G50260	252214_at	AT5G55070	248088_at	0.629948	0.426573	0.118126	0.0678571	0.41555	0.478261	-0.617779	-0.602627	0.133984	0.178375
AT3G53680	251955_at	AT5G55070	248088_at	-0.890343	-0.965035	0.0350587	0.00357143	-0.522583	-0.38	-0.690082	-0.442802	-0.143908	-0.165497
AT3G54390	251896_at	AT5G55070	248088_at	-0.296546	-0.0979021	-0.376581	-0.514286	0.498898	0.18087	-0.505731	-0.297756	-0.119595	-0.0102703
AT3G55370	251806_at	AT5G55070	248088_at	0.819429	0.79021	-0.480817	-0.546429	0.0739342	0.0730435	0.164994	0.25561	0.00959519	0.155979
AT3G60490	251420_at	AT5G55070	248088_at	0.363378	0.51049	-0.597306	-0.592857	0.321624	0.258261	-0.230805	-0.134939	0.0261426	0.119027
AT3G60580	251398_at	AT5G55070	248088_at	-0.315755	-0.286713	-0.588429	-0.335714	-0.538956	-0.554783	-0.312033	-0.36294	0.0413965	0.0284315
AT3G61830	251289_at	AT5G55070	248088_at	-0.716929	-0.664336	-0.634155	-0.564286	-0.071765	-0.0217391	-0.0441651	-0.0717022	-0.0732409	-0.104015
AT4G00238	255668_s_at	AT5G55070	248088_at	0.132588	0.034965	0.288662	0.371429	0.401715	0.446087	0.761594	0.280241	0.0103001	-0.0142595
AT4G00250	255668_s_at	AT5G55070	248088_at	0.132588	0.034965	0.288662	0.371429	0.401715	0.446087	0.761594	0.280241	0.0103001	-0.0142595
AT4G00270	265908_at	AT5G55070	248088_at	-0.698795	-0.678322	0.320366	0.328571	-0.0132231	-0.2	-0.530252	-0.443897	-0.082178	-0.0687429
AT4G00390	255666_at	AT5G55070	248088_at	-0.740995	-0.685315	-0.376021	-0.403571	-0.0831491	-0.203478	0.794221	0.419814	0.0603459	-0.0323156
AT4G16750	245445_at	AT5G55070	248088_at	-0.122296	-0.167832	-0.709176	-0.635714	0.659266	0.429565	-0.0498872	0.00711549	-0.138758	-0.12858
AT4G18020	254704_at	AT5G55070	248088_at	-0.218108	-0.202797	-0.240888	-0.375	-0.0622688	-0.0895652	-0.666533	-0.387521	-0.120958	-0.135159
AT4G23980	254194_at	AT5G55070	248088_at	0.607407	0.608392	-0.572559	-0.6	0.33494	0.237391	-0.634007	-0.570881	0.0238923	0.0648237
AT4G25470	254075_at	AT5G55070	248088_at	0.754586	0.755245	-0.33367	-0.264286	0.232473	0.206087	-0.500683	-0.469622	-0.123014	-0.108389
AT4G27230	253920_at	AT5G55070	248088_at	-0.329598	-0.244755	0.386399	0.567857	-0.155799	0.0443478	0.755483	0.281883	-0.225315	-0.136733
AT4G29080	253749_at	AT5G55070	248088_at	-0.0534239	-0.167832	-0.729732	-0.739286	0.31054	0.368696	0.0433085	0.196497	-0.334368	-0.153215
AT4G31610	253488_at	AT5G55070	248088_at	-0.827596	-0.797203	-0.562549	-0.453571	-0.140635	-0.366957	-0.560459	-0.480361	0.0242204	-0.0598198
AT4G31615	253540_at	AT5G55070	248088_at	-0.724164	-0.839161	0.450539	0.435714	-0.185925	-0.267826	0.0540981	-0.174353	0.0225395	0.0874289
AT4G32800	253405_at	AT5G55070	248088_at	0.0701275	-0.0769231	-0.0658073	0.0178571	-0.232382	-0.10087	0.318333	0.347564	-0.160379	-0.101461
AT4G33280	253375_at	AT5G55070	248088_at	0.592511	0.307692	-0.683581	-0.778571	-0.22298	-0.20087	0.431378	0.296661	0.0257448	-0.0654186
AT4G36730	246211_at	AT5G55070	248088_at	0.0163907	-0.027972	0.310535	0.189286	-0.339092	-0.32	0.387632	0.240285	-0.376368	-0.247625
AT4G36900	246222_at	AT5G55070	248088_at	0.363631	0.391608	-0.491962	-0.614286	0.627646	0.483478	-0.75638	-0.389163	0.319148	0.0250022
AT5G01860	251064_at	AT5G55070	248088_at	-0.690162	-0.615385	0.0307634	0.107143	-0.375812	-0.466087	-0.483316	-0.494253	0.197194	0.186213
AT5G04340	245711_at	AT5G55070	248088_at	0.842058	0.804196	-0.360776	-0.407143	0.57862	0.506957	-0.385184	-0.13191	0.211405	0.15178
AT5G05410	250781_at	AT5G55070	248088_at	0.885304	0.874126	-0.183476	-0.421429	0.77114	0.65913	-0.323169	-0.315818	0.202159	0.0573003
AT5G05550	250766_at	AT5G55070	248088_at	-0.844658	-0.86014	0.433836	0.425	-0.50869	-0.382609	-0.8276	-0.524904	0.0976384	0.0985566
AT5G06960	250655_at	AT5G55070	248088_at	0.672371	0.594406	0.243995	-0.0428571	0.336539	0.262609	0.456829	0.171866	0.303496	0.226839
AT5G09780	250491_at	AT5G55070	248088_at	-0.778482	-0.727273	-0.0959258	0.142857	-0.402633	-0.317391	-0.412498	-0.411604	0.147353	0.109159
AT5G14170	250218_at	AT5G55070	248088_at	-0.528674	-0.454545	0.0369667	-0.242857	0.4224	0.249565	-0.616215	-0.466338	0.106761	-0.0614294
AT5G15480	246556_at	AT5G55070	248088_at	-0.092238	-0.048951	-0.235208	0.025	-0.41754	-0.465217	-0.334445	-0.241927	0.111987	0.24668
AT5G18090	250026_at	AT5G55070	248088_at	-0.732343	-0.636364	-0.575508	-0.282143	-0.320475	-0.377391	0.727038	0.557198	-0.142258	-0.289126
AT5G18560	249992_at	AT5G55070	248088_at	0.59793	0.594406	-0.656089	-0.625	0.350703	0.264348	0.171084	0.0519978	0.268768	0.289581
AT5G19790	245966_at	AT5G55070	248088_at	0.437277	0.202797	0.379487	0.335714	0.126013	0.00434783	-0.35928	-0.362343	0.191814	0.161613
AT5G25190	246932_at	AT5G55070	248088_at	-0.145773	0	0.534348	0.535714	-0.700052	-0.237391	-0.541123	-0.424193	-0.46613	-0.476056
AT5G25810	246911_at	AT5G55070	248088_at	0.410521	0.482517	-0.117197	-0.271429	0.239672	0.181739	-0.489554	-0.40613	0.0963927	0.133409
AT5G51990	248389_at	AT5G55070	248088_at	0.921227	0.937063	-0.337553	-0.382143	0.66506	0.747826	-0.459199	-0.436782	0.273355	0.22285
AT5G52020	248400_at	AT5G55070	248088_at	0.659052	0.72028	0.369558	0.464286	0.237804	0.286087	-0.724485	-0.479475	0.115767	0.139428
AT5G52170	248370_at	AT5G55070	248088_at	0.659359	0.524476	0.612825	0.635714	0.43177	0.281739	-0.479804	-0.223864	0.0353868	-0.039839
AT5G53950	248240_at	AT5G55070	248088_at	-0.622427	-0.664336	0.37038	0.282143	-0.438121	-0.496522	-0.477167	-0.454844	0.128351	0.228169
AT5G53980	248208_at	AT5G55070	248088_at	0.728085	0.552448	-0.21243	-0.371429	0.318058	0.247826	-0.07874	-0.044335	-0.0132372	0.054011
AT5G54680	248171_at	AT5G55070	248088_at	-0.661932	-0.636364	-0.448636	-0.521429	-0.080777	-0.206087	-0.896991	-0.525999	0.0506687	-0.0818301
AT5G63790	247351_at	AT5G55070	248088_at	0.836143	0.811189	0.0489695	-0.0357143	0.424816	0.530435	0.0021553	0.0498084	0.051792	0.105485
AT5G65210	247199_at	AT5G55070	248088_at	0.790882	0.727273	-0.0479358	-0.185714	0.518826	0.313043	-0.512797	-0.215654	0.214278	0.210078
AT5G67480	247013_at	AT5G55070	248088_at	0.444913	0.433566	0.349848	0.292857	0.322993	0.00521739	-0.850545	-0.506294	0.114227	-0.0603797
AT1G03790	265084_at	AT5G50950	248461_s_at	-0.405445	-0.363636	-0.318595	-0.378571	-0.403868	-0.513043	0.242891	0.363437	-0.779817	0.0724521
AT1G16530	262704_at	AT2G47510	248461_s_at	-0.451863	-0.713287	-0.0690223	-0.107143	-0.322618	-0.405217	0.248767	0.299398	0.106375	0.10706
AT1G16530	262704_at	AT5G50950	248461_s_at	-0.451863	-0.713287	-0.0690223	-0.107143	-0.322618	-0.405217	0.248767	0.299398	0.106375	0.10706
AT1G21780	262495_at	AT5G50950	248461_s_at	0.484859	0.447552	-0.233431	-0.396429	0.366036	0.198261	0.217015	0.227696	-0.255356	0.102581
AT1G24190	264858_at	AT2G47510	248461_s_at	-0.649494	-0.65035	0.663641	0.739286	-0.211186	-0.308696	-0.00267604	-0.0935961	0.150526	0.180509
AT1G26310	245819_at	AT2G47510	248461_s_at	0.556671	0.615385	0.37984	0.285714	0.0445336	0.181739	-0.112711	-0.160372	0.131478	0.141632
AT1G50410	261862_at	AT5G50950	248461_s_at	-0.661001	-0.762238	-0.0187727	0	-0.141664	-0.50087	-0.54733	-0.565955	-0.181489	-0.194961
AT1G50680	257581_s_at	AT2G47510	248461_s_at	0.476671	0.65035	0.334405	0.307143	0.261512	0.377391	-0.425098	-0.15873	-0.00393211	0.0647187
AT1G51060	245750_at	AT5G50950	248461_s_at	-0.731173	-0.769231	0.367604	0.275	-0.433542	-0.476522	-0.633001	-0.54844	0.133791	-0.146041
AT1G54140	263155_at	AT5G50950	248461_s_at	-0.876953	-0.937063	0.170286	0.217857	-0.617702	-0.747826	-0.216814	-0.351943	-0.632705	-0.67016
AT1G72570	259918_at	AT5G50950	248461_s_at	0.552277	0.629371	-0.217325	-0.260714	0.579487	0.670435	0.218074	0.327313	-0.770179	0.122596
AT2G02090	266122_at	AT5G50950	248461_s_at	-0.799397	-0.748252	0.0766646	-0.0321429	-0.450175	-0.547826	0.234241	0.388068	-0.138945	-0.27268
AT2G17180	263417_at	AT5G50950	248461_s_at	-0.206526	-0.0699301	-0.424144	-0.210714	0.263917	0.522609	0.496809	0.59168	-0.0341997	0.212667
AT2G25900	266656_at	AT2G47510	248461_s_at	-0.698485	-0.685315	0.261993	0.146429	-0.346596	-0.496522	-0.110207	-0.0875753	-0.375081	-0.335141
AT2G25900	266656_at	AT5G50950	248461_s_at	-0.698485	-0.685315	0.261993	0.146429	-0.346596	-0.496522	-0.110207	-0.0875753	-0.375081	-0.335141
AT2G37520	267163_at	AT5G50950	248461_s_at	-0.288638	-0.314685	0.590772	0.671429	0.0792984	-0.22087	0.047477	0.0908593	0.469174	0.557624
AT2G41690	245107_at	AT5G50950	248461_s_at	-0.820321	-0.881119	0.251195	0.121429	-0.659406	-0.8	-0.134887	-0.0875753	-0.469658	-0.186248
AT2G42430	265856_at	AT2G47510	248461_s_at	-0.846822	-0.888112	-0.769558	-0.792857	-0.722941	-0.811304	-0.0479082	-0.0569239	-0.807098	-0.312501
AT2G45420	245140_at	AT5G50950	248461_s_at	-0.683224	-0.804196	0.352517	0.0392857	-0.658761	-0.802609	0.0228883	0.170772	-0.780389	-0.507165
AT2G45420	245140_at	AT2G47510	248461_s_at	-0.683224	-0.804196	0.352517	0.0392857	-0.658761	-0.802609	0.0228883	0.170772	-0.780389	-0.507165
AT3G12910	257846_at	AT5G50950	248461_s_at	-0.694873	-0.79021	0.0453761	0.0571429	0.661658	0.613913	0.152049	0.298851	0.0074374	0.113323
AT3G12910	257846_at	AT2G47510	248461_s_at	-0.694873	-0.79021	0.0453761	0.0571429	0.661658	0.613913	0.152049	0.298851	0.0074374	0.113323
AT3G13350	257655_at	AT5G50950	248461_s_at	-0.72395	-0.643357	0.257567	0.192857	-0.536547	-0.501739	-0.178067	-0.146141	-0.652618	-0.364465
AT3G14740	258089_at	AT5G50950	248461_s_at	-0.0732331	-0.020979	0.4079	0.342857	-0.355169	-0.345217	-0.272097	-0.210181	0.232783	0.0214329
AT3G18640	256853_at	AT5G50950	248461_s_at	-0.651028	-0.566434	0.698331	0.617857	-0.395061	-0.241739	-0.127355	-0.13191	-0.348562	-0.360721
AT3G20670	256666_at	AT5G50950	248461_s_at	-0.571563	-0.643357	-0.283238	-0.285714	-0.344583	-0.257391	-0.603611	-0.528736	0.0739521	-0.210253
AT3G53680	251955_at	AT2G47510	248461_s_at	0.393116	0.685315	0.068491	0.0321429	0.513593	0.602609	-0.0814676	-0.108922	0.0211702	-0.0959671
AT3G53680	251955_at	AT5G50950	248461_s_at	0.393116	0.685315	0.068491	0.0321429	0.513593	0.602609	-0.0814676	-0.108922	0.0211702	-0.0959671
AT4G00390	255666_at	AT2G47510	248461_s_at	0.579913	0.608392	-0.465434	-0.214286	0.508241	0.496522	-0.25091	-0.386426	-0.341177	-0.246785
AT4G18020	254704_at	AT5G50950	248461_s_at	0.698551	0.755245	-0.26679	-0.453571	-0.0403786	-0.112174	0.288549	0.429119	-0.272983	-0.38672
AT4G26150	254016_at	AT5G50950	248461_s_at	0.545182	0.734266	0.0467436	0.357143	0.309488	0.550435	0.130711	0.156541	-0.0622176	0.0192984
AT4G27230	253920_at	AT5G50950	248461_s_at	-0.354371	-0.405594	0.369673	0.439286	-0.108521	0.105217	-0.351574	-0.511768	0.146382	-0.165357
AT4G27230	253920_at	AT2G47510	248461_s_at	-0.354371	-0.405594	0.369673	0.439286	-0.108521	0.105217	-0.351574	-0.511768	0.146382	-0.165357
AT4G35280	253187_at	AT5G50950	248461_s_at	0.605205	0.713287	-0.261777	-0.157143	0.504585	0.685217	0.467111	0.635468	0.0602294	0.227259
AT5G15020	246542_at	AT2G47510	248461_s_at	-0.64153	-0.657343	0.281142	0.303571	0.19949	-0.033913	-0.00576355	-0.0733443	-0.509468	-0.329088
AT5G15020	246542_at	AT5G50950	248461_s_at	-0.64153	-0.657343	0.281142	0.303571	0.19949	-0.033913	-0.00576355	-0.0733443	-0.509468	-0.329088
AT5G15480	246556_at	AT5G50950	248461_s_at	0.203712	0.272727	0.385236	0.410714	0.362686	0.414783	0.590814	0.570881	-0.049126	0.0874989
AT5G44260	249065_at	AT5G50950	248461_s_at	0.55942	0.384615	0.330487	0.25	0.297582	0.207826	0.13492	0.146141	-0.548221	0.0985566
AT5G54640	248175_at	AT5G50950	248461_s_at	-0.801173	-0.86014	-0.341488	-0.217857	-0.567168	-0.628696	-0.631968	-0.644226	-0.794533	-0.549086
AT5G56860	247980_at	AT5G50950	248461_s_at	0.689102	0.678322	0.320536	0.292857	0.550303	0.527826	0.218842	0.205255	0.206575	0.263162
AT5G58620	247795_at	AT5G50950	248461_s_at	-0.702426	-0.832168	-0.445894	-0.417857	-0.49898	-0.60087	-0.45853	-0.350301	-0.380845	-0.325168
AT5G66770	247057_at	AT5G50950	248461_s_at	0.0277907	0.27972	0.629839	0.5	-0.346293	-0.154783	0.187843	0.0771757	-0.00196966	-0.235482
AT1G08000	260680_s_at	AT5G50850	248474_at	-0.697889	-0.587413	0.0764534	0.0964286	0.152571	0.227826	-0.0541445	-0.157635	-0.137914	-0.136069
AT1G12610	255937_at	AT5G50850	248474_at	0.432829	0.706294	-0.339055	-0.432143	-0.169401	-0.336522	-0.368246	-0.223864	0.167043	0.0485522
AT1G16060	261794_at	AT5G50850	248474_at	0.93412	0.874126	0.398494	0.432143	0.923599	0.913913	0.787476	0.247947	0.357983	0.368804
AT1G16530	262704_at	AT5G50850	248474_at	0.836372	0.944056	-0.0203654	-0.05	0.751653	0.729565	-0.346535	-0.139026	0.439361	0.36478
AT1G22810	264202_at	AT5G50850	248474_at	0.422427	0.426573	-0.0614167	-0.0785714	-0.422843	-0.677391	-0.503977	-0.418719	-0.257018	-0.178165
AT1G27370	264489_at	AT5G50850	248474_at	-0.627995	-0.755245	0.0270671	0.157143	-0.390249	-0.395652	0.0212564	0.224959	0.0441911	-0.0583151
AT1G43860	260868_at	AT5G50850	248474_at	0.267547	0.321678	0.292472	0.307143	0.3982	0.513043	0.879212	0.579091	-0.169587	-0.168682
AT1G47870	261741_at	AT5G50850	248474_at	0.738188	0.643357	0.0724107	0.0857143	0.897779	0.813043	-0.11967	-0.0738916	0.175847	0.192966
AT1G50640	261874_at	AT5G50850	248474_at	0.882196	0.881119	-0.21697	-0.346429	0.61581	0.702609	-0.863846	-0.251232	0.0553584	0.134949
AT1G50680	257581_s_at	AT5G50850	248474_at	-0.671364	-0.734266	0.368351	0.346429	-0.505083	-0.434783	-0.391431	-0.339354	-0.252686	-0.252209
AT1G51600	260488_at	AT5G50850	248474_at	0.639823	0.699301	-0.0601658	0.0178571	0.611501	0.638261	-0.784089	-0.285714	-0.0511779	-0.000857318
AT1G54060	263152_at	AT5G50850	248474_at	-0.716543	-0.657343	0.137666	0.203571	-0.66247	-0.646087	-0.898425	-0.659004	-0.0807196	-0.121197
AT1G61730	264398_at	AT5G50850	248474_at	0.806825	0.734266	-0.328152	-0.242857	0.784655	0.746957	0.587934	0.152162	-0.278389	-0.403692
AT1G64530	261945_at	AT5G50850	248474_at	0.721936	0.776224	0.177932	0.0821429	0.68842	0.756522	0.48525	0.474001	0.63645	0.489144
AT1G68840	260037_at	AT5G50850	248474_at	0.619013	0.622378	-0.0750609	-0.0678571	0.371886	0.573043	-0.302409	-0.308703	0.180699	0.0853994
AT1G68920	259697_at	AT5G50850	248474_at	0.659025	0.601399	0.173506	0.221429	0.801	0.686957	0.165262	0.343733	-0.360157	-0.251509
AT1G71130	259750_at	AT5G50850	248474_at	-0.728636	-0.846154	-0.266332	-0.282143	-0.536812	-0.603478	0.656941	0.360701	-0.486456	-0.475042
AT1G72570	259918_at	AT5G50850	248474_at	-0.781733	-0.72028	-0.00546092	0.0821429	-0.779891	-0.69913	-0.669791	-0.437329	-0.530572	-0.338116
AT1G76350	259888_at	AT5G50850	248474_at	-0.0901301	-0.041958	-0.00628341	0.0285714	0.35397	0.253913	0.481184	0.319102	0.00127433	0.030811
AT1G76880	256331_at	AT5G50850	248474_at	-0.0805159	0.20979	0.086666	0.0857143	0.651172	0.66	-0.532796	-0.434592	0.0654553	0.0893535
AT2G01930	263305_at	AT5G50850	248474_at	0.131596	0.160839	-0.329748	-0.378571	0.0638844	0.118261	-0.787001	-0.357964	-0.510213	-0.477666
AT2G18380	265378_at	AT5G50850	248474_at	0.140173	0.041958	-0.51662	-0.282143	0.0149767	0.0243478	-0.172009	0.0202518	0.1134	0.124976
AT2G21240	263413_at	AT5G50850	248474_at	-0.524646	-0.503497	-0.152647	-0.00714286	-0.156746	-0.266087	0.928994	0.570334	-0.42121	-0.417374
AT2G23290	245084_at	AT5G50850	248474_at	0.490545	0.559441	0.327344	0.442857	0.306877	0.406087	-0.382092	-0.533114	-0.284913	-0.203744
AT2G26940	266854_at	AT5G50850	248474_at	-0.85236	-0.874126	-0.116267	0.0357143	-0.448051	-0.421396	0.38655	0.156541	-0.267155	-0.241956
AT2G27990	264068_at	AT5G50850	248474_at	-0.773652	-0.699301	-0.231319	-0.182143	-0.78747	-0.798261	-0.6781	-0.269294	-0.304661	-0.329333
AT2G31230	264083_at	AT5G50850	248474_at	0.185538	0.398601	0.232227	0.192857	-0.653729	-0.61913	-0.178107	0.015873	0.262919	0.197795
AT2G37520	267163_at	AT5G50850	248474_at	0.482977	0.272727	0.00711772	0.0214286	0.183385	-0.0026087	-0.524087	-0.469622	0.320059	0.351518
AT2G39880	267354_at	AT5G50850	248474_at	-0.602783	-0.58042	-0.399732	-0.421429	-0.118461	0.0373913	0.522593	0.448823	-0.0437183	-0.0769661
AT2G40970	267077_at	AT5G50850	248474_at	0.405247	0.181818	0.32459	0.364286	0.508018	0.533913	-0.187196	-0.114943	0.595178	0.489633
AT2G42380	265877_at	AT5G50850	248474_at	-0.523213	-0.65035	-0.0995257	-0.210714	-0.353006	-0.595782	-0.652561	-0.120963	-0.0577438	-0.0592599
AT2G44730	266872_at	AT5G50850	248474_at	0.171439	0.153846	-0.168632	-0.0857143	-0.0774453	-0.16087	-0.777004	-0.320744	-0.581839	-0.590727
AT2G45050	266125_at	AT5G50850	248474_at	0.812269	0.755245	0.139276	0.242857	0.913191	0.849565	-0.310254	-0.290093	0.458813	0.298959
AT2G45420	245140_at	AT5G50850	248474_at	0.663764	0.741259	-0.23663	0.0392857	0.827814	0.695652	-0.453465	-0.336617	-0.618554	-0.287376
AT3G10760	258761_at	AT5G50850	248474_at	-0.433115	-0.573427	0.169862	0.289286	-0.684503	-0.58	0.331282	0.263273	0.22884	0.153985
AT3G11100	256413_at	AT5G50850	248474_at	0.904993	0.79021	0.0178446	0	0.415866	0.293043	-0.736884	-0.173508	-0.178449	-0.177955
AT3G11580	259293_at	AT5G50850	248474_at	0.717559	0.713287	-0.34012	-0.382143	0.811603	0.697391	-0.343525	-0.210181	0.0641148	0.0435832
AT3G12730	257698_at	AT5G50850	248474_at	-0.836872	-0.846154	-0.44259	-0.371429	-0.710751	-0.791304	0.0745629	0.295567	-0.147247	-0.158604
AT3G13960	258204_at	AT5G50850	248474_at	-0.695452	-0.867133	0.117155	0.0714286	-0.474629	-0.423478	0.775668	0.794745	-0.437791	-0.516858
AT3G14180	256998_at	AT5G50850	248474_at	0.325436	0.314685	-0.194403	-0.221429	0.183804	0.191304	-0.455511	-0.459223	-0.423011	-0.376852
AT3G15210	257053_at	AT5G50850	248474_at	0.763302	0.615385	-0.3186	-0.342857	0.799451	0.778261	-0.716211	-0.445539	-0.196966	-0.101566
AT3G16857	256790_at	AT5G50850	248474_at	0.917422	0.944056	0.414398	0.314286	0.727961	0.662609	0.224054	0.328407	0.067106	-0.025947
AT3G16857	257649_at	AT5G50850	248474_at	0.829259	0.825175	0.246439	0.3	0.494555	0.468696	-0.656395	-0.429666	0.20007	0.109124
AT3G18640	256853_at	AT5G50850	248474_at	0.389914	0.412587	0.391688	0.335714	0.174816	0.102609	0.780406	0.516147	-0.152571	-0.112414
AT3G19290	258026_at	AT5G50850	248474_at	0.400567	0.384615	-0.144556	0.00357143	0.106838	-0.0791304	-0.149225	-0.0930487	0.153887	0.0941475
AT3G21175	258041_at	AT5G50850	248474_at	0.576022	0.615385	0.29804	0.321429	0.344555	0.257391	-0.589727	-0.331144	0.216591	0.191602
AT3G23220	257917_at	AT5G50850	248474_at	0.277812	0.405594	-0.149299	-0.285714	-0.702054	-0.665217	-0.132918	0.0306513	-0.364041	-0.300849
AT3G23230	257918_at	AT5G50850	248474_at	0.52568	0.587413	-0.389956	-0.460714	-0.404245	-0.27913	-0.764384	-0.522715	-0.137269	-0.0658385
AT3G24050	256916_at	AT5G50850	248474_at	0.179406	0.300699	0.114668	0.0464286	-0.03177	-0.0417391	0.411181	-0.0399562	-0.244732	-0.409116
AT3G25730	257643_at	AT5G50850	248474_at	0.771161	0.713287	-0.0198709	-0.121429	0.937795	0.85913	-0.694653	-0.512315	0.576816	0.378532
AT3G28920	256622_at	AT5G50850	248474_at	-0.769276	-0.65035	-0.417516	-0.4	-0.839163	-0.67913	-0.795414	-0.518883	-0.575205	-0.276914
AT3G46600	252483_at	AT5G50850	248474_at	0.701255	0.769231	0.138401	0.257143	0.516976	0.733913	-0.117815	-0.0333881	0.256278	0.271175
AT3G46640	252475_s_at	AT5G50850	248474_at	0.431154	0.27972	-0.0138726	-0.0642857	0.546124	0.453043	0.610871	0.426929	0.107002	0.141772
AT3G48100	252374_at	AT5G50850	248474_at	0.797108	0.839161	0.253207	0.221429	0.638627	0.726087	0.691929	0.63711	0.600432	0.570186
AT3G50870	252128_at	AT5G50850	248474_at	0.448917	0.552448	-0.231243	-0.128571	0.784147	0.81913	-0.418236	-0.162562	-0.112075	-0.213647
AT3G53680	251955_at	AT5G50850	248474_at	-0.491505	-0.573427	-0.107628	-0.103571	-0.519559	-0.434783	-0.877455	-0.718117	-0.255949	-0.259837
AT3G54390	251896_at	AT5G50850	248474_at	-0.413087	-0.48951	-0.345139	-0.321429	-0.259711	-0.497391	-0.59144	-0.505747	0.416326	0.415554
AT3G54810	251861_at	AT5G50850	248474_at	0.387583	0.48951	0.0653027	0.0642857	0.79146	0.757391	0.204371	0.250684	0.0425617	0.0151693
AT3G60530	251373_at	AT5G50850	248474_at	0.47732	0.538462	-0.0766058	0.0428571	0.78695	0.821739	0.263199	0.188834	-0.0444307	-0.0463477
AT3G61890	251272_at	AT5G50850	248474_at	-0.450028	-0.615385	-0.223846	-0.160714	-0.589857	-0.692174	-0.533878	-0.491857	0.160435	0.0733269
AT3G61970	251302_at	AT5G50850	248474_at	-0.679623	-0.685315	0.0399282	0.225	-0.227895	-0.210435	-0.173822	0.00875753	-0.250438	-0.190622
AT3G62100	251246_at	AT5G50850	248474_at	0.399623	0.671329	0.122488	-0.00357143	0.775909	0.706087	-0.098469	0.143404	-0.601679	-0.523191
AT4G00238	255668_s_at	AT5G50850	248474_at	0.816485	0.797203	-0.141208	0.0178571	0.93848	0.855652	0.761251	0.113848	-0.479447	-0.438649
AT4G00250	255668_s_at	AT5G50850	248474_at	0.816485	0.797203	-0.141208	0.0178571	0.93848	0.855652	0.761251	0.113848	-0.479447	-0.438649
AT4G00270	265908_at	AT5G50850	248474_at	-0.65135	-0.636364	-0.0617332	-0.103571	-0.76827	-0.787826	-0.587367	-0.536946	-0.471448	-0.437425
AT4G00390	255666_at	AT5G50850	248474_at	-0.621236	-0.65035	0.229581	0.192857	-0.509404	-0.518261	0.814169	0.363985	-0.45229	-0.402502
AT4G17490	245250_at	AT5G50850	248474_at	0.727347	0.678322	-0.206016	-0.164286	0.640791	0.666087	-0.855429	-0.756979	0.186397	0.223305
AT4G18020	254704_at	AT5G50850	248474_at	-0.488662	-0.531469	-0.0927463	-0.075	-0.381899	-0.425217	-0.576045	-0.245758	-0.426403	-0.347634
AT4G23980	254194_at	AT5G50850	248474_at	0.725361	0.79021	-0.577051	-0.585714	0.890299	0.902609	-0.580137	-0.360701	0.47776	0.392704
AT4G24020	254195_at	AT5G50850	248474_at	-0.0526549	0.118881	0.520513	0.560714	-0.343361	-0.337391	-0.0125738	0.129721	0.169944	0.144222
AT4G27230	253920_at	AT5G50850	248474_at	0.0152513	0.202797	-0.153651	-0.0321429	0.221047	0.30087	0.676293	0.232074	0.0973551	0.0134896
AT4G31615	253540_at	AT5G50850	248474_at	-0.237785	-0.321678	-0.00538003	0.0607143	-0.282422	-0.403478	0.163215	-0.0418777	-0.323925	-0.254378
AT4G32890	253406_at	AT5G50850	248474_at	0.604467	0.643357	-0.408001	-0.367857	0.868973	0.801739	0.28046	0.00383142	0.313557	0.310262
AT4G33280	253375_at	AT5G50850	248474_at	0.0619937	-0.0559441	-0.0133375	-0.110714	-0.564472	-0.52	0.491722	0.325123	-0.728244	-0.601575
AT4G34590	253245_at	AT5G50850	248474_at	0.518979	0.328671	-0.538837	-0.55	0.233418	0.0130435	-0.207002	-0.112206	0.054347	0.147511
AT4G36160	253076_at	AT5G50850	248474_at	0.233064	0.265734	-0.262993	-0.314286	-0.3835	-0.421739	-0.304142	-0.259989	0.273271	0.333952
AT4G36620	246274_at	AT5G50850	248474_at	0.658374	0.713287	-0.508243	-0.307143	0.620258	0.562609	-0.349832	-0.143952	-0.454259	-0.123226
AT4G36730	246211_at	AT5G50850	248474_at	0.270277	0.307692	0.228038	0.0428571	-0.0803033	-0.108696	0.455141	0.471264	0.0529672	0.134354
AT4G37260	246253_at	AT5G50850	248474_at	0.560232	0.671329	-0.231217	-0.225	0.529098	0.565217	-0.486009	-0.569239	0.00378371	-0.0268218
AT5G01860	251064_at	AT5G50850	248474_at	-0.69115	-0.867133	-0.131398	-0.0928571	-0.724977	-0.733043	-0.209766	0.0771757	-0.279021	-0.174455
AT5G04340	245711_at	AT5G50850	248474_at	0.708639	0.706294	-0.225182	-0.257143	0.191254	0.0382609	-0.451659	-0.199781	-0.124587	-0.0656286
AT5G05090	250810_at	AT5G50850	248474_at	-0.8087	-0.79021	0.0403631	-0.0607143	-0.792761	-0.706957	-0.716332	-0.79803	-0.229203	-0.231388
AT5G05410	250781_at	AT5G50850	248474_at	0.700521	0.58042	-0.322507	0	0.642911	0.693913	-0.527671	-0.54844	-0.00469548	-0.0285364
AT5G05550	250766_at	AT5G50850	248474_at	-0.587367	-0.496503	0.0326731	0.135714	-0.558253	-0.556522	-0.835327	-0.45156	-0.333339	-0.303543
AT5G06250	250719_at	AT5G50850	248474_at	0.275419	0.27972	0.0640794	0.103571	0.764228	0.783478	-0.288255	-0.0246305	-0.0992325	-0.141422
AT5G13330	250287_at	AT5G50850	248474_at	0.782742	0.678322	0.385155	0.310714	0.514712	0.36087	-0.105314	-0.0333881	-0.0875246	0.0624442
AT5G14170	250218_at	AT5G50850	248474_at	-0.34729	-0.461538	-0.136896	-0.292857	0.392688	0.323478	-0.755843	-0.802408	-0.512294	-0.499256
AT5G15480	246556_at	AT5G50850	248474_at	-0.478751	-0.433566	-0.227669	-0.0678571	-0.707824	-0.671304	-0.24851	0.0563766	-0.081762	-0.0726271
AT5G17800	250051_at	AT5G50850	248474_at	0.808077	0.741259	0.0100305	-0.167857	0.838446	0.682609	0.0468321	0.060208	-0.362247	-0.272715
AT5G19790	245966_at	AT5G50850	248474_at	0.745386	0.685315	0.630664	0.414286	0.485637	0.438261	-0.0740908	0.15873	0.424263	0.12823
AT5G20900	246161_at	AT5G50850	248474_at	0.163921	0.146853	-0.384157	-0.464286	-0.282802	-0.545217	-0.269391	-0.141762	0.145408	0.0607296
AT5G23260	249851_at	AT5G50850	248474_at	-0.814763	-0.86014	0.229291	0.075	-0.365191	-0.489565	0.145338	0.208539	-0.407372	-0.620226
AT5G25190	246932_at	AT5G50850	248474_at	0.0423773	0.230769	0.323258	0.264286	-0.250526	-0.0417391	-0.384835	-0.252326	-0.27625	-0.313586
AT5G25390	246939_at	AT5G50850	248474_at	-0.748959	-0.881119	-0.0195898	0.103571	-0.520533	-0.708696	-0.634045	-0.329502	-0.263745	-0.412125
AT5G25830	246913_at	AT5G50850	248474_at	0.843473	0.741259	0.251979	0.225	0.932204	0.881739	0.912905	0.683634	0.236642	0.10804
AT5G43990	249080_at	AT5G50850	248474_at	0.699913	0.741259	-0.113492	-0.160714	0.854214	0.82087	0.725793	0.524357	-0.227751	-0.230129
AT5G44210	249087_at	AT5G50850	248474_at	0.452557	0.195804	-0.489365	-0.346429	0.410483	0.288696	-0.46459	-0.30925	-0.40251	-0.386405
AT5G47230	248799_at	AT5G50850	248474_at	0.73001	0.699301	-0.107541	-0.132143	0.294689	0.498261	-0.0334846	0.129721	0.421795	0.406001
AT5G51190	248448_at	AT5G50850	248474_at	0.719732	0.762238	-0.508395	-0.464286	0.254591	0.58	0.290951	0.419814	0.0867176	0.0892485
AT5G59570	252475_s_at	AT5G50850	248474_at	0.431154	0.27972	-0.0138726	-0.0642857	0.546124	0.453043	0.610871	0.426929	0.107002	0.141772
AT5G60100	247668_at	AT5G50850	248474_at	-0.505277	-0.538462	0.14987	0.157143	-0.301502	-0.304348	0.849371	0.560482	-0.181217	-0.0750066
AT5G60450	247643_at	AT5G50850	248474_at	-0.0809697	-0.048951	-0.356889	-0.332143	0.288019	0.374783	-0.0584751	0.0415982	-0.0675346	-0.0787858
AT5G61590	247540_at	AT5G50850	248474_at	0.241919	0.377622	-0.106406	-0.0892857	-0.0162609	-0.0747826	0.420786	0.43514	-0.121268	-0.137328
AT5G66320	247086_at	AT5G50850	248474_at	-0.124395	-0.013986	-0.455505	-0.357143	-0.668413	-0.713043	-0.803566	-0.382047	-0.295214	-0.357676
AT1G04880	261171_at	AT5G43330	249147_at	0.350383	0.188811	0.273747	0.296429	-0.0142377	0.0434783	-0.494436	-0.251232	0.433563	-0.106395
AT1G08000	260680_s_at	AT5G43330	249147_at	-0.00403677	-0.027972	0.133009	0.167857	-0.138759	-0.193043	0.086995	0.0722496	0.269196	0.367439
AT1G14685	262848_at	AT5G43330	249147_at	-0.143396	-0.00699301	0.163887	0.0607143	-0.486937	-0.156522	-0.87704	-0.759168	0.208273	0.188592
AT1G16530	262704_at	AT5G43330	249147_at	-0.255985	-0.496503	0.268348	0.253571	-0.282177	-0.44	-0.48541	-0.518883	0.00727616	-0.203499
AT1G18710	261431_at	AT5G43330	249147_at	0.479485	0.454545	0.676836	0.525	0.483681	0.438261	-0.686467	-0.538041	-0.261313	-0.441344
AT1G47870	261741_at	AT5G43330	249147_at	-0.326209	-0.237762	-0.0626341	-0.167857	-0.166472	-0.0678261	0.0751549	0.250137	0.250322	0.165462
AT1G51600	260488_at	AT5G43330	249147_at	-0.650074	-0.65035	0.258757	0.0678571	-0.0993941	-0.109565	-0.842454	-0.686918	0.0831233	-0.103805
AT1G61730	264398_at	AT5G43330	249147_at	-0.40645	-0.314685	-0.116178	-0.214286	-0.367103	-0.273043	0.647295	0.476738	-0.323556	-0.100096
AT1G64000	262339_at	AT5G43330	249147_at	-0.103821	-0.342657	-0.397402	-0.153571	-0.161157	-0.136522	0.464273	0.337165	-0.18807	-0.0959321
AT1G65620	264626_at	AT5G43330	249147_at	0.133206	0.13986	0.608103	0.564286	-0.281991	-0.292174	-0.486735	-0.539683	0.128282	0.119202
AT1G68360	260484_at	AT5G43330	249147_at	-0.571497	-0.594406	0.0683209	0.167857	-0.0171762	0.231304	-0.598579	-0.645868	0.111073	0.144747
AT1G72570	259918_at	AT5G43330	249147_at	0.185814	0.0699301	-0.032201	-0.121429	0.0424294	-0.0391304	-0.682094	-0.471812	-0.533806	-0.34277
AT1G76880	256331_at	AT5G43330	249147_at	0.149676	-0.00699301	0.106707	0.114286	-0.491437	-0.473043	-0.545954	-0.501916	0.110154	0.195171
AT2G01930	263305_at	AT5G43330	249147_at	-0.297825	-0.300699	0.139519	0.210714	-0.132089	-0.0443478	-0.888952	-0.792556	-0.23472	-0.0946024
AT2G02090	266122_at	AT5G43330	249147_at	-0.434645	-0.307692	0.0819667	0.167857	0.225089	0.0365217	-0.890464	-0.436234	0.315661	0.192617
AT2G02540	267271_at	AT5G43330	249147_at	0.417354	0.125874	0.111939	-0.217857	0.352271	0.244348	0.383518	0.245211	0.185094	0.215117
AT2G02820	267485_at	AT5G43330	249147_at	-0.547596	-0.524476	-0.483831	-0.321429	-0.400878	-0.231304	-0.498746	-0.417077	0.0979296	-0.0420436
AT2G18380	265378_at	AT5G43330	249147_at	-0.575803	-0.58042	0.211312	0.128571	0.212317	0.189565	-0.329073	-0.384236	0.0744956	0.0808853
AT2G21240	263413_at	AT5G43330	249147_at	0.450477	0.503497	-0.149968	-0.157143	0.219441	0.246087	0.925143	0.515599	-0.430514	0.0570554
AT2G25900	266656_at	AT5G43330	249147_at	-0.731899	-0.671329	-0.382279	-0.282143	-0.495171	-0.246087	0.893682	0.704981	-0.407089	-0.296929
AT2G37520	267163_at	AT5G43330	249147_at	-0.165203	0.013986	0.273392	0.264286	0.236278	0.34	-0.439056	-0.365079	0.245888	0.0852244
AT2G40950	245092_at	AT5G43330	249147_at	-0.087766	-0.0699301	0.180008	0.175	0.540803	0.66	0.759749	0.280241	-0.296918	-0.0112501
AT2G42380	265877_at	AT5G43330	249147_at	0.242675	0.321678	-0.0375815	0.0321429	-0.203707	-0.0513155	-0.632403	-0.475643	0.347736	0.0181786
AT2G42430	265856_at	AT5G43330	249147_at	-0.620147	-0.601399	-0.164132	-0.142857	-0.135519	0.0626087	0.200541	0.00492611	-0.24622	-0.113008
AT2G44730	266872_at	AT5G43330	249147_at	0.285517	0.0699301	0.328591	0.264286	0.317493	0.38087	-0.914967	-0.836344	-0.0426365	0.072802
AT2G45050	266125_at	AT5G43330	249147_at	-0.637159	-0.566434	-0.188	-0.139286	-0.415406	-0.376522	-0.397874	-0.414888	0.173633	0.127041
AT2G45420	245140_at	AT5G43330	249147_at	-0.684448	-0.566434	0.147816	-0.15	-0.227546	-0.105217	-0.449549	-0.348659	-0.0788047	0.102511
AT3G11100	256413_at	AT5G43330	249147_at	-0.415583	-0.314685	0.107136	0.117857	0.345158	0.482609	-0.832114	-0.652436	0.106458	0.0862042
AT3G12730	257698_at	AT5G43330	249147_at	0.619721	0.517483	0.245876	0.0821429	0.67643	0.514783	-0.093866	-0.198686	-0.307547	-0.304313
AT3G14180	256998_at	AT5G43330	249147_at	0.0555044	0	0.280742	0.292857	0.246135	0.186957	-0.139404	0.0629447	-0.309366	0.0814452
AT3G50870	252128_at	AT5G43330	249147_at	-0.757745	-0.734266	-0.194646	-0.285714	-0.293129	-0.290435	-0.563155	-0.530925	0.00216407	0.0147494
AT3G53680	251955_at	AT5G43330	249147_at	-0.0530392	0.00699301	0.109503	0.0821429	-0.2691	-0.233913	-0.762059	-0.343733	0.245553	0.0189135
AT3G60530	251373_at	AT5G43330	249147_at	-0.440321	-0.461538	-0.267182	-0.185714	-0.419891	-0.209565	0.202858	0.014231	-0.0805811	-0.0713673
AT4G00250	255668_s_at	AT5G43330	249147_at	-0.426986	-0.671329	-0.301046	-0.217857	-0.205561	-0.141739	0.639831	-0.0722496	-0.22257	-0.0292713
AT4G00270	265908_at	AT5G43330	249147_at	0.653693	0.566434	0.279643	0.146429	0.654883	0.466087	-0.643286	-0.655172	0.0291587	0.101146
AT4G00390	255666_at	AT5G43330	249147_at	0.0915836	0.048951	-0.315229	-0.114286	-0.0158756	-0.105217	0.771717	0.810071	0.146353	0.0507917
AT4G31615	253540_at	AT5G43330	249147_at	0.00918565	0.104895	-0.0154241	0.00357143	0.239577	0.388696	0.12201	-0.0522786	0.116226	0.166512
AT4G32890	253406_at	AT5G43330	249147_at	-0.819852	-0.727273	0.391627	0.392857	-0.298049	-0.16	0.550577	0.395183	0.548678	0.328913
AT4G33280	253375_at	AT5G43330	249147_at	-0.0915729	0.020979	-0.104674	0.0678571	0.215732	0.157391	0.319299	0.091954	-0.134304	-0.0833698
AT4G35280	253187_at	AT5G43330	249147_at	0.296149	0.314685	0.242544	0.3	-0.178393	-0.176522	-0.335735	-0.0306513	0.443334	-0.226874
AT5G05550	250766_at	AT5G43330	249147_at	0.329532	0.230769	-0.361536	-0.396429	0.131112	0.122609	-0.863314	-0.721949	-0.386478	-0.382171
AT5G11510	250386_at	AT5G43330	249147_at	-0.659426	-0.468531	-0.492096	-0.403571	-0.692539	-0.632174	-0.397309	-0.203612	0.119298	0.186528
AT5G13330	250287_at	AT5G43330	249147_at	-0.318965	-0.125874	-0.0086067	-0.0285714	0.387782	0.304348	-0.151269	-0.254516	-0.285114	-0.00512641
AT5G18090	250026_at	AT5G43330	249147_at	0.500051	0.475524	0.378784	0.432143	-0.105327	-0.170435	0.688896	0.326218	0.196161	0.291191
AT5G19790	245966_at	AT5G43330	249147_at	0.0329292	-0.0559441	-0.215333	-0.1	-0.0737636	0.046087	-0.230781	-0.232074	0.0508705	-0.203464
AT5G44210	249087_at	AT5G43330	249147_at	-0.305954	-0.286713	-0.108636	-0.0607143	-0.498851	-0.633043	-0.52594	-0.560482	0.0494429	0.143242
AT5G57390	247904_at	AT5G43330	249147_at	-0.575449	-0.41958	0.412886	0.114286	-0.195747	-0.0886957	0.0771903	-0.153257	-0.371171	-0.116893
AT5G59570	252475_s_at	AT5G43330	249147_at	-0.273335	-0.195804	0.215955	0.185714	-0.12285	-0.0104348	0.774143	0.650794	0.133612	0.0471525
AT1G04880	261171_at	AT5G40650	249343_at	-0.703314	-0.622378	-0.468911	0.210714	-0.612947	-0.633043	-0.246884	-0.298303	0.221461	-0.0736768
AT1G05230	264582_at	AT5G40650	249343_at	-0.949039	-0.86014	0.515838	0.446429	-0.90359	-0.735652	0.0921007	0.102901	-0.421723	-0.377727
AT1G12610	255937_at	AT5G40650	249343_at	0.635831	0.713287	-0.578998	-0.610714	-0.244097	-0.424348	-0.566776	-0.669951	0.275851	0.13068
AT1G14350	261491_at	AT5G40650	249343_at	-0.0727543	-0.104895	-0.104436	-0.0928571	0.391428	0.635652	-0.298949	-0.370005	0.0788335	0.125606
AT1G14687	262843_at	AT5G40650	249343_at	-0.860099	-0.762238	0.379731	0.403571	-0.789054	-0.724348	-0.693784	-0.776136	-0.305089	-0.374578
AT1G16530	262704_at	AT5G40650	249343_at	0.708258	0.839161	0.0627857	-0.0142857	0.697906	0.670435	-0.405826	-0.379858	0.35748	0.19874
AT1G17950	255903_at	AT5G40650	249343_at	0.812585	0.79021	0.0989907	-0.05	0.74231	0.687826	-0.409532	-0.553366	-0.0361055	0.0754615
AT1G20700	256081_at	AT5G40650	249343_at	0.93826	0.825175	-0.664881	-0.657143	0.900639	0.772174	-0.520405	-0.507389	0.305927	0.0403639
AT1G21910	260856_at	AT5G40650	249343_at	0.70738	0.594406	0.327741	0.410714	0.263774	0.444348	0.259035	0.0257252	-0.19317	-0.266171
AT1G26590	260998_at	AT5G40650	249343_at	-0.759036	-0.678322	0.141109	0.253571	-0.552379	-0.507826	0.820675	0.796388	-0.00412704	-0.0698277
AT1G30490	261800_at	AT5G40650	249343_at	-0.283013	-0.181818	-0.0164721	-0.05	0.0637377	-0.0434783	-0.152237	-0.165846	0.388356	0.444178
AT1G43000	257511_at	AT5G40650	249343_at	0.399205	0.013986	-0.575457	-0.382143	0.439138	0.145217	-0.261974	-0.370877	0.0907572	-0.144327
AT1G47870	261741_at	AT5G40650	249343_at	0.681012	0.601399	0.298025	0.296429	0.888081	0.811304	0.155817	0.233169	0.40246	0.517802
AT1G50680	257581_s_at	AT5G40650	249343_at	-0.704492	-0.608392	0.427977	0.432143	-0.53697	-0.478261	0.195759	0.238095	-0.272971	-0.48176
AT1G61730	264398_at	AT5G40650	249343_at	0.857887	0.643357	-0.585557	-0.546429	0.698575	0.725217	0.602583	0.686371	-0.330207	-0.210218
AT1G65620	264626_at	AT5G40650	249343_at	-0.724339	-0.664336	0.0069569	0.328571	-0.722807	-0.671304	-0.550012	-0.56705	0.0685151	0.0432683
AT1G68360	260484_at	AT5G40650	249343_at	0.914088	0.685315	-0.376336	-0.396429	0.863808	0.733043	-0.670561	-0.742748	0.376562	0.45793
AT1G69310	260337_at	AT5G40650	249343_at	0.891415	0.825175	-0.439794	-0.457143	0.713207	0.642609	-0.437741	-0.471812	0.29516	0.0479923
AT1G69600	259831_at	AT5G40650	249343_at	0.887772	0.79021	-0.579241	-0.642857	0.892658	0.781739	-0.400774	-0.365079	0.0850388	0.262392
AT1G69780	260395_at	AT5G40650	249343_at	-0.242069	-0.027972	0.540826	0.410714	0.375137	0.375652	-0.275348	-0.186097	0.339447	0.307742
AT1G70920	262303_at	AT5G40650	249343_at	0.784909	0.741259	-0.674988	-0.55	0.735079	0.615652	-0.324411	-0.440066	0.20679	0.0795206
AT1G72570	259918_at	AT5G40650	249343_at	-0.817826	-0.664336	-0.220074	-0.217857	-0.831356	-0.771304	-0.635221	-0.582375	-0.541836	-0.466643
AT1G75390	261114_at	AT5G40650	249343_at	0.892023	0.776224	-0.557569	-0.567857	0.879136	0.856522	-0.35935	-0.331691	0.253679	0.326148
AT1G76880	256331_at	AT5G40650	249343_at	-0.0601364	0.307692	0.412298	0.353571	0.522757	0.44087	-0.475775	-0.493158	0.103975	0.231598
AT2G02540	267271_at	AT5G40650	249343_at	-0.935886	-0.776224	0.18028	0.182143	-0.776202	-0.742609	0.177701	0.047619	-0.177668	-0.207173
AT2G03060	266793_at	AT5G40650	249343_at	-0.840668	-0.783217	0.348852	0.392857	-0.428873	-0.506087	-0.438863	-0.484948	0.186964	0.0161841
AT2G18090	265810_at	AT5G40650	249343_at	0.877723	0.664336	0.00448258	0.0785714	0.843008	0.752174	0.330899	0.529283	0.0560336	0.157624
AT2G18160	263064_at	AT5G40650	249343_at	0.701552	0.601399	-0.0766891	-0.0964286	0.789877	0.786957	-0.413289	-0.221675	0.27604	0.381611
AT2G18350	265333_at	AT5G40650	249343_at	-0.0755869	-0.146853	0.313349	0.235714	-0.332451	-0.344348	-0.587196	-0.524357	0.102869	0.0995363
AT2G18490	265921_at	AT5G40650	249343_at	-0.78138	-0.601399	-0.189753	-0.25	-0.742412	-0.713913	-0.406543	-0.333881	-0.286798	-0.185443
AT2G21230	263414_at	AT5G40650	249343_at	0.0696601	0.132867	0.67937	0.596429	0.24001	0.233043	-0.236483	-0.160372	-0.317782	-0.164308
AT2G21240	263413_at	AT5G40650	249343_at	-0.546293	-0.433566	-0.136776	-0.285714	0.0173466	-0.0652174	0.761081	0.44116	-0.439038	-0.195976
AT2G22430	264006_at	AT5G40650	249343_at	-0.360749	-0.468531	-0.291941	-0.328571	-0.216672	-0.398261	-0.465029	-0.402846	0.0955882	0.0678331
AT2G22900	266802_at	AT5G40650	249343_at	0.326552	0.153846	0.0273465	0.146429	0.895389	0.884348	-0.138332	0.0120416	0.103554	0.255253
AT2G24430	265685_at	AT5G40650	249343_at	0.862083	0.573427	0.445629	0.517857	0.862578	0.702609	-0.524242	-0.550629	-0.441827	-0.31796
AT2G26960	266301_at	AT5G40650	249343_at	-0.771607	-0.671329	0.324367	0.414286	-0.774627	-0.757391	0.447681	0.301587	-0.175677	-0.344659
AT2G35530	266634_at	AT5G40650	249343_at	0.841423	0.762238	0.644317	0.589286	0.869257	0.882609	-0.402502	-0.26601	0.277229	0.412125
AT2G36270	263907_at	AT5G40650	249343_at	0.599322	0.461538	0.107662	0.242857	0.372963	0.271304	-0.788044	-0.766831	-0.320219	-0.116753
AT2G37520	267163_at	AT5G40650	249343_at	0.520891	0.370629	0.513988	0.625	0.323558	0.22087	-0.235654	-0.215654	0.432441	0.237757
AT2G42380	265877_at	AT5G40650	249343_at	-0.62513	-0.657343	0.341641	0.239286	-0.516108	-0.737987	-0.467813	-0.465791	0.0329871	-0.269215
AT2G42430	265856_at	AT5G40650	249343_at	0.822825	0.615385	-0.732169	-0.739286	0.810539	0.630435	0.184777	-0.00328407	-0.364945	-0.282722
AT2G44730	266872_at	AT5G40650	249343_at	-0.198562	-0.0769231	-0.188999	-0.321429	0.103903	0.06	-0.891541	-0.803503	-0.374784	-0.273624
AT2G44910	266814_at	AT5G40650	249343_at	0.377345	0.398601	0.10108	0.296429	-0.380335	-0.465217	-0.641008	-0.629995	-0.272018	-0.282652
AT2G45420	245140_at	AT5G40650	249343_at	0.706584	0.678322	0.132668	-0.0107143	0.810997	0.706957	-0.372471	-0.392994	-0.411394	-0.10433
AT2G46270	266555_at	AT5G40650	249343_at	0.469617	0.363636	-0.0622761	-0.00357143	0.329837	0.093913	-0.523611	-0.330597	-0.0279086	0.132569
AT3G06410	258903_at	AT5G40650	249343_at	-0.383129	-0.258741	-0.309022	-0.253571	0.305776	0.288696	0.484926	0.227148	0.116458	0.204094
AT3G11100	256413_at	AT5G40650	249343_at	0.861619	0.762238	0.362989	0.417857	0.597691	0.506087	-0.77233	-0.759168	0.0856674	0.107025
AT3G11580	259293_at	AT5G40650	249343_at	0.798015	0.664336	-0.368039	-0.360714	0.865995	0.790435	-0.383299	-0.475643	0.259023	0.272015
AT3G13350	257655_at	AT5G40650	249343_at	0.451851	0.48951	0.227728	0.275	0.464919	0.36087	-0.498036	-0.3711	-0.328443	-0.0370046
AT3G16160	257538_at	AT5G40650	249343_at	-0.7609	-0.72028	0.0262654	0.0357143	-0.837693	-0.796522	-0.231524	-0.278051	-0.209038	-0.27212
AT3G19290	258026_at	AT5G40650	249343_at	0.590742	0.496503	0.0343212	-0.0142857	0.379946	0.272174	-0.118621	-0.14012	-0.0545687	-0.0741667
AT3G25790	257645_at	AT5G40650	249343_at	0.940368	0.86014	0.102423	0.00714286	0.910238	0.813043	-0.599955	-0.535851	0.398648	0.136698
AT3G26620	257548_s_at	AT5G40650	249343_at	-0.345422	-0.34965	0.194898	0.0392857	-0.580316	-0.607826	-0.317856	-0.336617	-0.0721197	-0.025982
AT3G28920	256622_at	AT5G40650	249343_at	-0.887674	-0.706294	-0.0708463	-0.0571429	-0.808955	-0.655652	-0.755722	-0.65353	-0.577662	-0.370484
AT3G50890	252129_at	AT5G40650	249343_at	-0.792985	-0.594406	0.373362	0.478571	-0.678355	-0.661739	-0.605262	-0.46798	-0.21966	-0.215012
AT3G53340	251991_at	AT5G40650	249343_at	0.83172	0.769231	-0.242316	-0.321429	0.678222	0.773913	-0.0954756	-0.347564	0.187763	0.370519
AT3G53680	251955_at	AT5G40650	249343_at	-0.607071	-0.615385	0.25133	0.221429	-0.643656	-0.606957	-0.552121	-0.285167	-0.145597	-0.273414
AT3G55370	251806_at	AT5G40650	249343_at	0.847077	0.692308	-0.70881	-0.639286	0.78685	0.68087	0.0980249	0.0793651	0.461722	0.358131
AT3G61890	251272_at	AT5G40650	249343_at	-0.367818	-0.531469	-0.463603	-0.467857	-0.333754	-0.32	-0.396611	-0.360203	0.422662	0.335001
AT3G61970	251302_at	AT5G40650	249343_at	-0.784216	-0.72028	0.495341	0.464286	-0.24298	-0.218261	-0.273742	-0.448823	-0.302078	-0.351378
AT4G00238	255668_s_at	AT5G40650	249343_at	0.643732	0.622378	0.0251908	0.142857	0.888635	0.815652	0.432033	0.0695129	-0.415922	-0.226209
AT4G00270	265908_at	AT5G40650	249343_at	-0.808895	-0.657343	0.08869	0.132143	-0.59359	-0.649565	-0.585717	-0.622332	-0.264892	-0.135089
AT4G00390	255666_at	AT5G40650	249343_at	-0.771973	-0.755245	-0.291643	-0.160714	-0.450509	-0.516522	0.578792	0.815545	-0.141086	-0.110279
AT4G01120	255625_at	AT5G40650	249343_at	0.744792	0.58042	-0.380369	-0.389286	0.695151	0.633043	-0.422453	-0.255063	-0.0725493	0.0488321
AT4G23980	254194_at	AT5G40650	249343_at	0.824286	0.741259	-0.394923	-0.5	0.808277	0.792174	-0.641727	-0.656814	0.422084	0.442114
AT4G24660	254132_at	AT5G40650	249343_at	-0.899035	-0.734266	0.199783	0.2	-0.869503	-0.72087	-0.789929	-0.69896	-0.73559	-0.668935
AT4G27900	253854_at	AT5G40650	249343_at	-0.55535	-0.475524	0.206603	0.121429	-0.230868	-0.268696	-0.530315	-0.679803	-0.204421	-0.195206
AT4G30410	253617_at	AT5G40650	249343_at	0.228786	0.167832	0.642482	0.546429	0.65051	0.631304	-0.342004	-0.235359	0.387074	0.363625
AT4G31615	253540_at	AT5G40650	249343_at	-0.360071	-0.335664	0.706535	0.682143	-0.184818	-0.312174	0.0800037	-0.0114958	-0.0803362	-0.0705625
AT4G33280	253375_at	AT5G40650	249343_at	0.379398	0.237762	-0.592481	-0.639286	-0.530911	-0.513043	0.0702962	0.0322934	-0.557326	-0.495022
AT4G33450	253327_at	AT5G40650	249343_at	0.917239	0.79021	0.390226	0.403571	0.76514	0.666087	0.164159	0.182813	-0.0337716	-0.0370046
AT4G34590	253245_at	AT5G40650	249343_at	0.533671	0.286713	-0.786966	-0.753571	0.499443	0.398261	-0.224172	-0.169677	0.355303	0.442988
AT4G35550	253131_at	AT5G40650	249343_at	0.151872	0.132867	-0.333304	-0.414286	0.374493	0.421739	-0.674179	-0.620142	0.269336	0.31775
AT4G37260	246253_at	AT5G40650	249343_at	0.660834	0.622378	-0.501635	-0.464286	0.614203	0.547826	-0.0043891	-0.028462	-0.153185	-0.218371
AT4G37790	253038_at	AT5G40650	249343_at	0.905178	0.79021	-0.630667	-0.585714	0.877559	0.882609	0.20276	0.0131363	0.0219759	0.0389292
AT4G38160	253028_at	AT5G40650	249343_at	-0.911732	-0.685315	0.21416	0.253571	-0.884989	-0.74087	0.469072	0.298851	-0.337493	-0.357642
AT4G39070	252924_at	AT5G40650	249343_at	0.448742	0.454545	-0.198601	-0.367857	0.257561	0.373043	-0.035473	-0.153257	0.0559479	-0.0579652
AT5G01200	251132_at	AT5G40650	249343_at	0.138945	-0.0839161	-0.478415	-0.489286	0.148043	0.209565	-0.372822	-0.390805	-0.0262759	0.109194
AT5G05410	250781_at	AT5G40650	249343_at	0.821148	0.615385	-0.213444	-0.435714	0.775082	0.818261	-0.0692359	-0.0207991	0.278507	0.252209
AT5G05550	250766_at	AT5G40650	249343_at	-0.716192	-0.566434	0.384285	0.289286	-0.62898	-0.66	-0.751776	-0.754242	-0.48467	-0.440994
AT5G06250	250719_at	AT5G40650	249343_at	0.2058	0.118881	0.175886	0.242857	0.72315	0.778261	-0.44603	-0.441708	0.0549746	0.0536611
AT5G06710	250694_at	AT5G40650	249343_at	-0.435686	-0.524476	0.314298	0.35	-0.754798	-0.686087	0.0382031	0.047619	-0.0409242	-0.0113201
AT5G09780	250491_at	AT5G40650	249343_at	-0.792133	-0.657343	0.41018	0.592857	-0.780569	-0.736522	-0.293428	-0.296114	-0.312473	-0.533479
AT5G10510	250426_at	AT5G40650	249343_at	0.879349	0.615385	0.235811	0.371429	0.891888	0.773913	0.260605	0.116585	-0.4407	-0.171796
AT5G13330	250287_at	AT5G40650	249343_at	0.903181	0.657343	-0.0356446	-0.125	0.761705	0.613043	-0.170351	-0.270936	-0.0626008	0.0477474
AT5G14170	250218_at	AT5G40650	249343_at	-0.364749	-0.286713	-0.0457319	-0.221429	0.624007	0.553913	-0.383155	-0.387521	-0.504416	-0.290421
AT5G15150	250108_at	AT5G40650	249343_at	0.802815	0.706294	0.430627	0.382143	0.736921	0.708696	-0.317842	-0.296661	0.52074	0.496177
AT5G15210	250160_at	AT5G40650	249343_at	-0.740821	-0.594406	0.225424	0.367857	-0.729544	-0.82	-0.486122	-0.61029	-0.452251	-0.310262
AT5G15840	246525_at	AT5G40650	249343_at	-0.557358	-0.657343	0.214176	0.203571	-0.474286	-0.494783	-0.288947	-0.238095	-0.154572	-0.158779
AT5G17800	250051_at	AT5G40650	249343_at	0.856982	0.776224	-0.121284	-0.425	0.822481	0.725217	-0.0494039	-0.10728	-0.18968	-0.0374945
AT5G18090	250026_at	AT5G40650	249343_at	-0.799011	-0.58042	-0.175134	0.00714286	-0.445689	-0.484348	0.55842	0.449371	0.0206736	-0.016674
AT5G19790	245966_at	AT5G40650	249343_at	0.680187	0.643357	0.45734	0.407143	0.448123	0.432174	-0.345886	-0.406678	0.237227	-0.0773161
AT5G25470	246889_at	AT5G40650	249343_at	-0.841567	-0.776224	-0.0410247	0.0321429	-0.781652	-0.66087	0.42092	0.262726	-0.389275	-0.449917
AT5G39760	249422_at	AT5G40650	249343_at	-0.873911	-0.832168	0.0224233	-0.175	-0.802907	-0.813043	-0.464987	-0.591133	-0.0370501	-0.193946
AT5G42780	249189_at	AT5G40650	249343_at	-0.139589	-0.104895	-0.253359	-0.228571	0.457635	0.202609	-0.177222	-0.174603	-0.0432965	0.186353
AT5G47220	248794_at	AT5G40650	249343_at	0.718627	0.594406	-0.369499	-0.346429	-0.392187	-0.429565	-0.345273	-0.409962	-0.168746	-0.274254
AT5G52170	248370_at	AT5G40650	249343_at	0.852033	0.671329	0.575322	0.503571	0.812352	0.777391	-0.392071	-0.26382	0.0101357	-0.119622
AT5G53950	248240_at	AT5G40650	249343_at	-0.751649	-0.853147	0.66881	0.532143	-0.509406	-0.572174	-0.302856	-0.274767	-0.059448	-0.167037
AT5G53980	248208_at	AT5G40650	249343_at	0.916221	0.839161	-0.520525	-0.557143	0.810604	0.76087	0.0964142	0.182813	0.215788	-0.0912431
AT5G54680	248171_at	AT5G40650	249343_at	-0.284415	-0.034965	-0.790748	-0.8	-0.126192	-0.228696	-0.683624	-0.323481	-0.141751	-0.126831
AT5G54930	248148_at	AT5G40650	249343_at	0.337381	0.174825	-0.670584	-0.571429	0.347574	0.296522	-0.322547	-0.16913	-0.381044	-0.275899
AT5G57390	247904_at	AT5G40650	249343_at	0.442377	0.370629	0.223833	0.521429	0.546514	0.417391	-0.141925	-0.111658	-0.656438	-0.523086
AT5G61590	247540_at	AT5G40650	249343_at	0.120347	0.167832	-0.554257	-0.503571	0.0485439	-0.0991304	0.407178	0.389163	-0.391019	-0.429306
AT5G63790	247351_at	AT5G40650	249343_at	0.85235	0.58042	-0.00882238	-0.110714	0.872174	0.789565	0.293139	0.292282	0.184355	0.0851544
AT5G65210	247199_at	AT5G40650	249343_at	0.951061	0.853147	-0.18352	-0.267857	0.909368	0.743478	-0.530075	-0.625616	0.24589	0.101776
AT5G65410	247182_at	AT5G40650	249343_at	-0.906866	-0.727273	0.0182737	0.0821429	-0.883094	-0.853913	-0.746638	-0.747126	-0.607974	-0.60196
AT5G66700	247052_at	AT5G40650	249343_at	0.885086	0.685315	0.0102836	-0.0357143	0.876634	0.644348	-0.59499	-0.643131	0.0820454	-0.0865541
AT5G67480	247013_at	AT5G40650	249343_at	-0.068227	-0.223776	0.217861	0.146429	-0.0602838	-0.433043	-0.679345	-0.695676	-0.487069	-0.486904
AT1G02340	259417_at	AT5G23250	249828_at	0.295871	0.27972	-0.0422234	0.0428571	0.688773	0.654783	-0.243862	-0.0306513	-0.0936556	-0.0972618
AT1G16530	262704_at	AT5G23250	249828_at	0.812574	0.615385	-0.667672	-0.610714	0.864414	0.801739	-0.48282	-0.497537	0.127378	-0.0596798
AT1G27370	264489_at	AT5G23250	249828_at	-0.428752	-0.482517	-0.195294	-0.2	-0.3337	-0.38087	-0.146837	-0.0804598	0.357842	0.221345
AT2G42430	265856_at	AT5G23250	249828_at	0.358276	0.405594	-0.523346	-0.578571	0.552365	0.489565	0.0658729	0.0580186	-0.313894	-0.345394
AT2G45420	245140_at	AT5G23250	249828_at	0.469072	0.258741	-0.223235	-0.153571	0.541619	0.524348	-0.487472	-0.499179	-0.141789	-0.149366
AT3G53680	251955_at	AT5G23250	249828_at	-0.0281216	0	0.1001	0.0107143	-0.178418	-0.268696	-0.840736	-0.598796	0.304895	0.428956
AT4G27230	253920_at	AT5G23250	249828_at	0.246778	0.433566	0.53933	0.478571	0.627646	0.586087	0.846633	0.698413	0.7989	0.800612
AT5G13780	250226_at	AT5G23250	249828_at	0.818753	0.727273	0.574851	0.65	0.796902	0.836522	0.858572	0.256705	0.570751	0.616412
AT1G16530	262704_at	AT5G09660	250498_at	-0.650506	-0.58042	0.458973	0.585714	-0.578783	-0.433043	-0.273492	-0.117679	-0.410118	-0.211653
AT1G61730	264398_at	AT5G09660	250498_at	-0.923324	-0.832168	-0.172541	-0.196429	-0.641344	-0.62087	0.401924	0.031746	-0.20047	-0.452611
AT1G71130	259750_at	AT5G09660	250498_at	0.60629	0.447552	-0.096467	-0.221429	0.312076	0.16	0.494908	0.350301	-0.227153	-0.175365
AT1G73730	260064_at	AT5G09660	250498_at	-0.600867	-0.482517	0.145676	0.0678571	-0.488203	-0.345217	-0.752926	-0.7422	-0.537756	-0.475776
AT1G76880	256331_at	AT5G09660	250498_at	0.327743	0.307692	-0.0699748	-0.0357143	-0.573644	-0.27913	-0.453379	-0.423645	-0.274809	-0.483405
AT2G23290	245084_at	AT5G09660	250498_at	-0.669383	-0.615385	0.129596	-0.0392857	-0.321649	-0.298261	-0.262767	-0.175698	-0.074477	0.0562855
AT2G44730	266872_at	AT5G09660	250498_at	0.248616	-0.00699301	-0.117155	-0.221429	-0.190534	-0.345217	-0.689189	-0.495348	-0.289662	-0.300324
AT3G25730	257643_at	AT5G09660	250498_at	-0.964376	-0.65035	0.441363	0.428571	-0.942784	-0.678261	-0.635571	-0.568692	-0.418831	-0.00680605
AT3G61830	251289_at	AT5G09660	250498_at	0.774265	0.734266	0.150075	0.221429	0.805806	0.681739	0.15523	0.168035	-0.112084	-0.194436
AT4G23980	254194_at	AT5G09660	250498_at	-0.896841	-0.692308	-0.2566	-0.167857	-0.773378	-0.646087	-0.433847	-0.276409	-0.397671	-0.356277
AT5G05410	250781_at	AT5G09660	250498_at	-0.933385	-0.804196	0.422053	0.132143	-0.757683	-0.86087	-0.309178	-0.295019	-0.46174	-0.330172
AT5G10510	250426_at	AT5G09660	250498_at	-0.965517	-0.86014	0.0690696	0.178571	-0.972614	-0.70087	0.452327	0.418719	-0.550658	-0.543697
AT5G13330	250287_at	AT5G09660	250498_at	-0.957629	-0.846154	-0.0888292	-0.182143	-0.733884	-0.776522	-0.02368	0.0279146	-0.510164	-0.401907
AT5G22570	249890_at	AT5G09660	250498_at	-0.950978	-0.727273	0.642561	0.471429	-0.863353	-0.743478	-0.0267747	-0.000547345	0.0852789	0.314566
AT5G23090	249878_at	AT5G09660	250498_at	-0.855841	-0.685315	-0.0756519	-0.0821429	-0.634472	-0.68	-0.234598	-0.134647	-0.326816	-0.407156
AT5G52020	248400_at	AT5G09660	250498_at	-0.895984	-0.776224	0.25146	0.207143	-0.577534	-0.522609	-0.596566	-0.444992	-0.547796	-0.146111
AT1G16530	262704_at	AT5G03290	250929_at	0.677968	0.734266	0.104831	-0.0285714	0.617661	0.573913	-0.541696	-0.484948	0.466202	0.397813
AT3G14180	256998_at	AT5G03290	250929_at	0.553882	0.51049	-0.00461761	0.00714286	0.552306	0.527826	-0.245434	-0.296114	-0.340744	-0.34305
AT1G01720	261564_at	AT3G60100	251455_at	-0.877592	-0.923077	0.296788	0.110714	0.21587	0.0269565	-0.325518	-0.23098	0.286	0.410375
AT1G01920	261654_at	AT3G60100	251455_at	-0.507156	-0.622378	0.217082	0.153571	-0.157569	-0.441739	0.407141	0.06185	0.0640662	0.0340653
AT1G04500	263655_at	AT3G60100	251455_at	-0.745222	-0.412587	0.352945	0.771429	0.0415113	0.156522	-0.495689	0.0519978	0.77606	0.285102
AT1G04880	261171_at	AT3G60100	251455_at	0.52042	0.671329	-0.27169	-0.0607143	0.190746	0.258261	-0.388435	-0.164204	0.837375	0.299204
AT1G07640	261409_at	AT3G60100	251455_at	-0.381739	-0.398601	-0.545708	-0.671429	0.0359394	0.386957	-0.07008	-0.266557	-0.198458	0.157309
AT1G12610	255937_at	AT3G60100	251455_at	-0.904598	-0.699301	-0.186329	-0.35	0.105879	0.261739	-0.526598	-0.663383	-0.107771	-0.19825
AT1G15050	260742_at	AT3G60100	251455_at	0.300923	0.48951	0.335484	0.392857	-0.295528	-0.00521739	-0.747096	-0.724138	0.338587	0.376607
AT1G16530	262704_at	AT3G60100	251455_at	-0.264129	-0.496503	0.210296	0.382143	0.249229	-0.258261	-0.532346	-0.568144	-0.0257554	0.0665734
AT1G16640	246321_at	AT3G60100	251455_at	-0.362498	0.0909091	-0.291911	-0.185714	-0.113635	-0.0747826	-0.289613	-0.126437	-0.0616786	-0.309737
AT1G17950	255903_at	AT3G60100	251455_at	-0.800591	-0.804196	0.0589446	0.217857	-0.156705	-0.12	-0.532559	-0.487137	0.325141	0.29343
AT1G18570	255753_at	AT3G60100	251455_at	-0.867587	-0.818182	-0.269412	-0.264286	0.0672785	0.0678261	-0.133615	-0.240832	-0.135765	0.0198933
AT1G19180	256017_at	AT3G60100	251455_at	-0.881315	-0.951049	0.153423	-0.0714286	0.249249	0.0208696	-0.0270626	0.0908593	0.0678953	0.354807
AT1G20700	256081_at	AT3G60100	251455_at	-0.765798	-0.678322	-0.0392798	-0.128571	-0.00765977	-0.0930435	-0.688848	-0.586754	0.190631	0.225929
AT1G21910	260856_at	AT3G60100	251455_at	-0.770187	-0.65035	-0.10863	0.453571	0.0324954	-0.211304	0.19246	-0.0268199	-0.184807	-0.167177
AT1G26780	261274_at	AT3G60100	251455_at	0.694392	0.755245	0.0656084	0.335714	0.154354	0.28087	0.0184941	-0.116585	0.241798	0.156364
AT1G27370	264489_at	AT3G60100	251455_at	0.73695	0.825175	0.49284	0.342857	-0.131279	0.0286957	-0.240842	-0.272578	-0.0215129	-0.0689528
AT1G28160	259590_at	AT3G60100	251455_at	0.707499	0.741259	0.264615	0.385714	0.0864189	0.0982609	-0.34541	-0.357964	0.481163	0.273134
AT1G28470	261441_at	AT3G60100	251455_at	-0.814152	-0.678322	0.110264	0.1	-0.0925553	-0.134783	-0.524453	-0.535304	0.310333	0.34151
AT1G29950	260027_at	AT3G60100	251455_at	0.727565	0.657343	-0.398813	-0.564286	0.136286	0.252174	0.0934043	0.031746	-0.393101	-0.107025
AT1G32070	255718_at	AT3G60100	251455_at	0.838816	0.839161	0.107025	0.0464286	-0.0542522	0.0165217	0.255886	-0.0842912	-0.445384	-0.199265
AT1G34180	262542_at	AT3G60100	251455_at	-0.893047	-0.79021	0.674647	0.507143	0.123139	0.0426087	0.748781	0.389163	0.241657	0.410865
AT1G49010	260769_at	AT3G60100	251455_at	0.820758	0.909091	0.902503	0.696429	-0.0733092	0.0191304	-0.608124	-0.757526	-0.338857	-0.327653
AT1G50640	261874_at	AT3G60100	251455_at	-0.598457	-0.713287	0.221771	0.128571	-0.032089	-0.23913	-0.843276	-0.611932	0.533778	0.448762
AT1G50680	257581_s_at	AT3G60100	251455_at	0.779052	0.881119	0.12649	0.371429	-0.0455041	0.073913	0.0110684	0.152709	0.313453	-0.0379844
AT1G51600	260488_at	AT3G60100	251455_at	-0.401008	-0.335664	0.246828	0.0821429	-0.263955	-0.445217	-0.774384	-0.708812	0.508571	0.1276
AT1G54060	263152_at	AT3G60100	251455_at	0.855577	0.825175	0.0563332	0.0892857	-0.193273	-0.0504348	-0.84648	-0.721401	-0.577587	-0.256163
AT1G59530	257471_at	AT3G60100	251455_at	0.395513	0.496503	-0.34189	-0.267857	0.0170831	0.116522	-0.441696	-0.139573	0.396315	-0.0102703
AT1G61730	264398_at	AT3G60100	251455_at	-0.811349	-0.916084	-0.421928	-0.642857	0.143728	-0.34	0.681502	0.60208	-0.466393	-0.249619
AT1G63840	260327_at	AT3G60100	251455_at	-0.845168	-0.944056	0.00653395	-0.242857	0.165331	0.146087	0.292481	0.362343	0.0701092	0.302528
AT1G65620	264626_at	AT3G60100	251455_at	0.728024	0.853147	0.822366	0.3	-0.235341	-0.026087	-0.587103	-0.64751	-0.0340537	-0.145447
AT1G67710	245186_at	AT3G60100	251455_at	-0.849729	-0.839161	-0.541635	-0.642857	-0.0730904	-0.221739	-0.428508	-0.438484	0.0949239	0.161053
AT1G68360	260484_at	AT3G60100	251455_at	-0.856039	-0.783217	-0.275023	-0.314286	-0.0047102	-0.0965217	-0.669257	-0.763547	-0.057591	0.044913
AT1G68550	260209_at	AT3G60100	251455_at	-0.929295	-0.909091	-0.245892	-0.232143	0.241727	0.301739	0.715993	0.766831	-0.278773	-0.225335
AT1G68920	259697_at	AT3G60100	251455_at	-0.820836	-0.713287	0.709514	0.328571	0.0284086	-0.00173913	-0.0489988	-0.125889	0.0685958	0.164658
AT1G71130	259750_at	AT3G60100	251455_at	0.340019	0.412587	-0.203369	-0.457143	0.043132	0.251304	0.610629	0.3711	0.00491207	0.120182
AT1G72570	259918_at	AT3G60100	251455_at	0.777751	0.874126	-0.0266713	0.0107143	-0.115	0.0652174	-0.718513	-0.659551	0.275916	0.236497
AT1G75390	261114_at	AT3G60100	251455_at	-0.731922	-0.804196	-0.195628	-0.382143	0.221804	0.066087	-0.388904	-0.380952	0.080894	0.0451929
AT1G76880	256331_at	AT3G60100	251455_at	0.470185	0.398601	0.0638582	0.0964286	-0.232975	-0.31913	-0.642834	-0.663383	0.0819252	0.255218
AT2G10950	265402_at	AT3G60100	251455_at	-0.578615	-0.608392	0.513487	0.542857	0.0701823	0.178261	0.558223	0.568144	-0.164305	0.281533
AT2G17560	263074_at	AT3G60100	251455_at	-0.22395	-0.48951	-0.00159668	0.132143	0.146397	-0.0504348	0.748482	0.597154	-0.417173	-0.461884
AT2G21240	263413_at	AT3G60100	251455_at	0.24744	0.041958	-0.0471192	0	-0.012643	0.154783	0.874886	0.433498	-0.218765	0.0102003
AT2G22750	266454_at	AT3G60100	251455_at	0.256122	0.48951	0.846365	0.514286	0.054778	0.253043	-0.115046	0.118227	0.626993	0.493553
AT2G22840	266797_at	AT3G60100	251455_at	0.206599	0.013986	-0.43441	-0.239286	-0.134431	-0.188696	-0.115815	-0.13795	-0.211347	-0.207383
AT2G23060	267250_at	AT3G60100	251455_at	-0.800232	-0.545455	0.00157244	-0.125	-0.189569	-0.093913	-0.686953	-0.684182	0.0516691	-0.0660135
AT2G23290	245084_at	AT3G60100	251455_at	-0.680436	-0.664336	-0.064924	0.0464286	0.223702	0.112174	-0.0472828	0.0755337	0.137205	0.188103
AT2G24430	265685_at	AT3G60100	251455_at	-0.881917	-0.888112	0.256301	0.571429	-0.0611862	-0.16087	-0.488012	-0.465244	0.183762	0.101286
AT2G26960	266301_at	AT3G60100	251455_at	0.739313	0.867133	0.219526	0.560714	-0.0963159	0.00869565	0.668786	0.347564	0.543081	0.414819
AT2G31230	264083_at	AT3G60100	251455_at	-0.764409	-0.608392	-0.0355272	0.0892857	-0.06533	0.114783	-0.485578	-0.592775	-0.0627679	0.0764413
AT2G37520	267163_at	AT3G60100	251455_at	-0.606015	-0.587413	0.491706	0.514286	0.0861764	0.0973913	-0.302631	-0.174603	0.385316	0.232368
AT2G39880	267354_at	AT3G60100	251455_at	0.844357	0.944056	-0.126573	-0.228571	-0.14457	-0.146087	0.253327	0.0240832	-0.154649	-0.490683
AT2G44730	266872_at	AT3G60100	251455_at	0.38588	0.251748	0.2577	0.139286	-0.0442725	0.146087	-0.868043	-0.788725	0.255292	-0.054081
AT2G45420	245140_at	AT3G60100	251455_at	-0.810726	-0.769231	0.0667473	0.075	-0.0366688	-0.221739	-0.45538	-0.413793	-0.02627	0.0264719
AT2G46270	266555_at	AT3G60100	251455_at	-0.747316	-0.776224	0.350715	0.442857	0.17541	0.282609	-0.70309	-0.254516	0.440998	0.456216
AT2G46670	266720_s_at	AT3G60100	251455_at	-0.286696	-0.328671	0.557968	0.217857	-0.232149	-0.311304	0.377744	0.295019	0.057445	0.22208
AT3G01140	259281_at	AT3G60100	251455_at	0.735486	0.594406	0.122431	0.360714	-0.203053	-0.113043	-0.307121	-0.388615	0.240841	0.0296212
AT3G01530	259187_at	AT3G60100	251455_at	0.528476	0.608392	0.292699	0.457143	-0.207936	-0.213043	-0.540448	-0.601533	0.116661	0.31614
AT3G11100	256413_at	AT3G60100	251455_at	-0.657096	-0.664336	0.102155	0.239286	-0.0244753	-0.026087	-0.813408	-0.704981	0.51253	0.240486
AT3G11280	256255_at	AT3G60100	251455_at	0.584648	0.216783	-0.604965	-0.746429	-0.182162	-0.193913	-0.635237	-0.665572	-0.251884	-0.0194384
AT3G11440	259283_at	AT3G60100	251455_at	-0.418696	-0.342657	-0.0799635	-0.217857	-0.08385	0.0556522	0.852178	0.692939	0.545764	0.350223
AT3G12730	257698_at	AT3G60100	251455_at	0.372925	0.300699	-0.508663	-0.639286	0.0782199	0.334783	-0.117883	-0.165298	0.053289	0.355612
AT3G12890	257136_at	AT3G60100	251455_at	0.619185	0.937063	0.197013	0.503571	-0.0521821	0.0930435	-0.0968924	-0.0892173	-0.11905	-0.277194
AT3G13350	257655_at	AT3G60100	251455_at	-0.269466	-0.13986	-0.0423144	-0.0107143	-0.26515	-0.341739	-0.574214	-0.258894	0.0999114	0.0224477
AT3G14180	256998_at	AT3G60100	251455_at	-0.679047	-0.839161	0.15362	0.1	-0.0110208	-0.0582609	-0.0545002	0.0706076	-0.102372	-0.105905
AT3G16160	257538_at	AT3G60100	251455_at	0.730339	0.755245	0.109895	0.367857	-0.00147722	0.14087	-0.407878	-0.484401	0.556452	0.2963
AT3G18960	256918_s_at	AT3G60100	251455_at	0.81405	0.839161	-0.0406792	0.542857	-0.136028	-0.00695652	-0.257258	-0.122058	-0.356496	-0.547231
AT3G19290	258026_at	AT3G60100	251455_at	-0.75151	-0.762238	-0.00238498	-0.0178571	0.177075	0.169565	-0.190404	-0.342638	0.00286877	0.239157
AT3G23220	257917_at	AT3G60100	251455_at	-0.906946	-0.622378	-0.167968	0.0142857	-0.249672	-0.00869565	-0.391791	-0.37329	0.0614808	0.00152218
AT3G24820	257601_at	AT3G60100	251455_at	-0.741097	-0.741259	0.299338	0.482143	0.410619	0.477391	0.569748	0.475643	0.105121	0.157309
AT3G25730	257643_at	AT3G60100	251455_at	-0.888038	-0.741259	0.420896	0.221429	-0.0136219	-0.215652	-0.78738	-0.769568	-0.097912	-0.165742
AT3G27785	258233_at	AT3G60100	251455_at	0.657737	0.734266	0.230211	0.257143	0.101733	0.208696	-0.640653	-0.578544	-0.0730926	-0.0568104
AT3G27920	257221_at	AT3G60100	251455_at	0.784039	0.713287	0.135083	0.339286	-0.303435	-0.0269565	-0.514946	-0.382594	-0.183776	-0.276319
AT3G30260	256703_at	AT3G60100	251455_at	-0.46267	-0.160839	0.292289	0.289286	-0.00466709	-0.278261	-0.536182	-0.411056	0.150483	0.209343
AT3G47120	252453_at	AT3G60100	251455_at	-0.802196	-0.678322	-0.0013039	-0.0821429	0.125106	0.00347826	-0.777065	-0.402299	0.407504	0.0898084
AT3G49930	252236_at	AT3G60100	251455_at	-0.720621	-0.895105	-0.0338945	0.35	0.326546	0.162609	0.298628	0.223864	0.0569074	0.016254
AT3G50060	252193_at	AT3G60100	251455_at	-0.874399	-0.818182	-0.0607517	-0.2	-0.0325643	-0.0243478	0.624621	0.737822	-0.108424	-0.0483072
AT3G50870	252128_at	AT3G60100	251455_at	-0.7426	-0.468531	-0.377723	-0.442857	0.137924	-0.0782609	-0.549188	-0.446634	-0.105095	-0.249584
AT3G53340	251991_at	AT3G60100	251455_at	-0.868877	-0.748252	0.201422	0.232143	-0.247141	-0.353913	-0.205409	-0.282978	0.083086	0.109999
AT3G53680	251955_at	AT3G60100	251455_at	0.706312	0.846154	0.460751	0.360714	0.0419494	0.0513043	-0.661556	-0.268199	0.316243	-0.290211
AT3G53820	251911_at	AT3G60100	251455_at	-0.785924	-0.384615	-0.128657	0.175	0.304924	0.304348	-0.320927	-0.379858	0.27481	0.305853
AT3G62260	251259_at	AT3G60100	251455_at	-0.831639	-0.72028	-0.054566	-0.242857	0.142643	-0.0469565	-0.583128	-0.43295	0.173729	0.366845
AT4G00238	255668_s_at	AT3G60100	251455_at	-0.271321	-0.244755	-0.213141	-0.167857	-0.0206567	-0.292174	0.640808	0.0306513	-0.295294	-0.242726
AT4G00250	255668_s_at	AT3G60100	251455_at	-0.271321	-0.244755	-0.213141	-0.167857	-0.0206567	-0.292174	0.640808	0.0306513	-0.295294	-0.242726
AT4G00270	265908_at	AT3G60100	251455_at	0.813147	0.741259	0.266109	0.107143	0.07849	0.124348	-0.621004	-0.617953	-0.131066	-0.141143
AT4G00390	255666_at	AT3G60100	251455_at	0.456199	0.58042	0.0193731	0.189286	-0.0962523	-0.0347826	0.756818	0.866995	0.400732	0.178655
AT4G04890	255277_at	AT3G60100	251455_at	0.810872	0.783217	0.57921	0.757143	-0.0431964	-0.0121739	-0.0162873	-0.248495	-0.239835	-0.206964
AT4G11880	254896_at	AT3G60100	251455_at	-0.806134	-0.783217	-0.209366	-0.107143	-0.0191278	-0.189565	-0.294509	-0.286262	0.024221	0.370414
AT4G18020	254704_at	AT3G60100	251455_at	0.640803	0.468531	-0.320605	-0.510714	-0.00501621	0.0573913	-0.765645	-0.74439	-0.200343	-0.276109
AT4G18890	254610_at	AT3G60100	251455_at	-0.95166	-0.937063	0.431675	0.0571429	-0.00569799	-0.357391	-0.331646	-0.291188	-0.0984775	-0.0219228
AT4G23980	254194_at	AT3G60100	251455_at	-0.827513	-0.727273	-0.190708	-0.292857	0.145725	-0.149565	-0.743067	-0.710454	-0.203247	0.0403639
AT4G25380	254062_at	AT3G60100	251455_at	-0.894631	-0.762238	0.206024	0.242857	-0.0874405	-0.142609	-0.343182	-0.396278	0.260838	0.449042
AT4G31610	253488_at	AT3G60100	251455_at	0.739729	0.797203	0.314488	0.371429	-0.225707	-0.00608696	-0.59094	-0.533461	0.128879	-0.0334004
AT4G31615	253540_at	AT3G60100	251455_at	0.754981	0.811189	0.348893	0.539286	-0.0901034	0.121739	0.0871999	-0.0818393	0.0866868	-0.063529
AT4G32800	253405_at	AT3G60100	251455_at	0.0341907	0.0769231	-0.113123	-0.0107143	-0.168373	0.00434783	0.363371	0.405583	-0.245301	-0.304033
AT4G33280	253375_at	AT3G60100	251455_at	-0.228572	-0.013986	-0.138715	-0.25	0.0962948	0.156522	0.235646	0.0487137	0.0449741	-0.138483
AT4G33450	253327_at	AT3G60100	251455_at	-0.774469	-0.615385	0.406406	0.625	-0.102076	-0.171304	0.235944	0.22879	0.0343915	0.0208031
AT4G34590	253245_at	AT3G60100	251455_at	-0.582722	-0.643357	-0.248266	-0.560714	0.157028	0.186087	-0.319828	-0.385331	-0.0343235	-0.10727
AT4G36730	246211_at	AT3G60100	251455_at	-0.297868	-0.146853	0.266167	0.382143	-0.225614	-0.110435	0.14119	-0.181171	-0.508774	-0.251299
AT4G37260	246253_at	AT3G60100	251455_at	-0.901921	-0.93007	-0.164906	-0.164286	0.195845	-0.0486957	-0.208298	-0.10728	-0.460621	-0.242586
AT5G01860	251064_at	AT3G60100	251455_at	0.701012	0.797203	0.313621	0.517857	-0.00587414	0.182609	-0.500329	-0.508484	0.488984	0.314391
AT5G02030	251032_at	AT3G60100	251455_at	0.774988	0.762238	0.574877	-0.0392857	-0.0116176	0.0234783	-0.703718	-0.649699	-0.0837319	-0.22159
AT5G05410	250781_at	AT3G60100	251455_at	-0.834411	-0.888112	0.129191	-0.175	0.230161	-0.00869565	-0.153703	0.0470717	0.316779	0.312151
AT5G05550	250766_at	AT3G60100	251455_at	0.831574	0.804196	-0.0750133	0.0107143	-0.0248151	-0.0295652	-0.873755	-0.848933	-0.0489902	-0.131695
AT5G06650	250684_at	AT3G60100	251455_at	0.891684	0.902098	0.16075	0.271429	0.0579348	0.165217	-0.689646	-0.701149	0.420367	0.236847
AT5G06960	250655_at	AT3G60100	251455_at	-0.648125	-0.615385	0.319874	0.0821429	0.166555	0.0921739	0.326427	0.0717022	-0.114361	0.259977
AT5G08520	250524_at	AT3G60100	251455_at	0.168078	0.0629371	0.293547	0.325	0.0207414	0.142609	0.0965445	0.481117	-0.414054	-0.205739
AT5G09330	245934_at	AT3G60100	251455_at	-0.613044	-0.622378	0.24005	0.0821429	0.0826332	-0.0286957	0.729793	0.619048	-0.454891	-0.0214679
AT5G10510	250426_at	AT3G60100	251455_at	-0.849455	-0.874126	0.339996	0.2	0.0172872	-0.134783	0.412106	0.252326	-0.0444106	-0.110034
AT5G13330	250287_at	AT3G60100	251455_at	-0.840677	-0.937063	-0.16891	-0.267857	0.171616	-0.0026087	-0.249421	-0.345375	0.25577	0.478156
AT5G15310	250167_at	AT3G60100	251455_at	0.806131	0.867133	0.207389	0.285714	-0.128182	0.0243478	-0.502266	-0.516694	-0.105549	-0.214347
AT5G17800	250051_at	AT3G60100	251455_at	-0.560604	-0.566434	-0.324172	-0.596429	-0.0346552	-0.213043	-0.189688	-0.348659	-0.129175	-0.121372
AT5G18090	250026_at	AT3G60100	251455_at	0.868126	0.881119	-0.00133598	0.203571	-0.0152236	-0.0208696	0.679013	0.408867	0.0913023	0.00677106
AT5G19790	245966_at	AT3G60100	251455_at	-0.196113	-0.251748	-0.0567882	0.0571429	0.270834	0.216522	-0.352102	-0.369458	0.2226	0.411495
AT5G23650	249820_at	AT3G60100	251455_at	0.295954	0.587413	0.0727896	0.296429	-0.154042	0.00521739	0.216192	0.174056	0.340377	0.19979
AT5G25190	246932_at	AT3G60100	251455_at	-0.160015	0.0629371	0.202642	0.482143	0.00810737	-0.000869565	-0.596854	-0.626163	-0.343843	-0.480675
AT5G40330	249408_at	AT3G60100	251455_at	-0.428527	-0.0979021	0.0228176	0.128571	-0.133871	-0.230435	0.00479384	-0.233169	-0.118605	-0.0644738
AT5G49330	248596_at	AT3G60100	251455_at	0.655867	0.636364	0.127831	0.292857	-0.0480161	0.124348	-0.771293	-0.791461	0.0211809	-0.141877
AT5G51990	248389_at	AT3G60100	251455_at	-0.704035	-0.762238	-0.209052	-0.117857	0.378131	0.268696	-0.609625	-0.734537	0.232843	0.234398
AT5G52020	248400_at	AT3G60100	251455_at	-0.820135	-0.797203	0.375726	0.425	0.362796	-0.0495652	-0.763988	-0.66393	0.201388	0.258927
AT5G53950	248240_at	AT3G60100	251455_at	0.42553	0.594406	0.322508	0.614286	-0.349703	-0.0773913	-0.439723	-0.440613	0.0892361	0.176065
AT5G54680	248171_at	AT3G60100	251455_at	0.774546	0.832168	-0.154627	-0.503571	0.0127246	0.0913043	-0.860724	-0.385878	0.317924	0.299554
AT5G57520	247869_at	AT3G60100	251455_at	-0.762753	-0.118881	0.414538	0.485714	-0.278126	-0.0286957	-0.296577	-0.238095	-0.1698	-0.173301
AT5G60450	247643_at	AT3G60100	251455_at	0.0937261	0.034965	-0.466743	-0.617857	-0.371931	-0.353043	-0.305382	-0.42474	-0.248009	-0.110209
AT5G61590	247540_at	AT3G60100	251455_at	-0.144492	-0.174825	-0.557713	-0.510714	0.159081	0.0408696	0.32082	0.181719	-0.54963	-0.145552
AT5G61620	247535_at	AT3G60100	251455_at	0.646773	0.825175	0.357014	0.521429	-0.176823	-0.0852174	-0.335526	-0.0574713	0.83606	0.547966
AT5G61850	247490_at	AT3G60100	251455_at	-0.223485	0.517483	0.649826	0.675	0.0964107	0.270435	-0.650676	-0.66393	0.227228	0.110104
AT5G62320	247451_at	AT3G60100	251455_at	0.79007	0.916084	0.507524	0.792857	0.0414188	0.253913	-0.758692	-0.667761	0.299301	0.354737
AT5G66160	247108_at	AT3G60100	251455_at	0.80632	0.713287	-0.0575097	0.103571	0.0268225	0.171304	-0.439666	-0.592775	0.0129277	0.337206
AT1G16530	262704_at	AT3G58740	251540_at	-0.563973	-0.776224	0.827496	0.771429	-0.22751	-0.197391	-0.0203447	0.014231	-0.215949	0.0443181
AT1G16640	246321_at	AT3G58740	251540_at	-0.146482	-0.0629371	0.374865	0.303571	0.0252662	0.0608696	-0.176362	-0.120963	-0.276862	-0.168682
AT1G20980	262798_at	AT3G58740	251540_at	-0.578681	-0.475524	0.379997	0.360714	0.280082	0.244348	-0.312025	-0.328955	-0.0193514	-0.215117
AT1G24190	264858_at	AT3G58740	251540_at	-0.483051	-0.41958	-0.218699	-0.185714	0.164412	0.197391	-0.461093	-0.524357	-0.295429	-0.376433
AT1G26610	260997_at	AT3G58740	251540_at	0.722771	0.566434	0.306376	0.632143	0.244877	0.247826	-0.630863	-0.667214	0.0940388	0.0971569
AT1G35460	260079_s_at	AT3G58740	251540_at	0.485781	0.356643	0.12683	0.0678571	0.295392	0.277391	0.594386	0.395183	-0.321782	-0.0431283
AT1G50410	261862_at	AT3G58740	251540_at	-0.531111	-0.48951	-0.37734	-0.375	-0.144738	-0.172174	0.0380806	-0.0218938	0.0989749	-0.163748
AT1G51060	245750_at	AT3G58740	251540_at	-0.577078	-0.503497	-0.337005	-0.271429	-0.36993	-0.402609	0.392335	0.28243	-0.17218	-0.248465
AT1G68550	260209_at	AT3G58740	251540_at	-0.495203	-0.384615	-0.550472	-0.560714	-0.247423	-0.172174	-0.168092	-0.262178	0.410267	0.111889
AT1G76350	259888_at	AT3G58740	251540_at	-0.0490146	0.293706	0.102155	0.0678571	0.0125096	0.0443478	-0.0973825	-0.16913	-0.0172333	-0.259907
AT2G26940	266854_at	AT3G58740	251540_at	0.68261	0.65035	0.594915	0.610714	0.376067	0.436182	-0.545588	-0.471264	-0.00773984	0.204654
AT2G30470	267519_at	AT3G58740	251540_at	-0.548609	-0.447552	0.112861	0.203571	0.124822	0.133913	0.682148	0.69075	0.801336	0.22376
AT2G45420	245140_at	AT3G58740	251540_at	-0.621937	-0.468531	0.279518	0.0785714	-0.252377	-0.310435	0.103268	0.218938	0.979792	0.471367
AT3G12910	257846_at	AT3G58740	251540_at	-0.487457	-0.363636	0.747752	0.782143	0.100454	0.131304	0.227758	0.329502	-0.0646045	0.141597
AT3G20670	256666_at	AT3G58740	251540_at	-0.539367	-0.685315	-0.170047	0	-0.227694	-0.197391	-0.0249723	-0.0328407	-0.0730117	-0.131345
AT3G53680	251955_at	AT3G58740	251540_at	0.235754	0.230769	0.478485	0.453571	0.190397	0.271304	0.60125	0.617406	0.104351	0.241536
AT4G35280	253187_at	AT3G58740	251540_at	0.581471	0.454545	0.82293	0.785714	0.409463	0.510435	0.376021	0.31746	-0.0199053	0.260712
AT5G15020	246542_at	AT3G58740	251540_at	-0.52137	-0.300699	-0.102055	-0.164286	0.0957256	0.0643478	0.360607	0.287904	0.444202	0.0385443
AT5G15480	246556_at	AT3G58740	251540_at	0.466624	0.559441	0.379809	0.521429	0.211977	0.286087	0.159583	0.187739	-0.0190729	0.209413
AT5G37020	249651_at	AT3G58740	251540_at	0.710264	0.65035	-0.483098	-0.478571	-0.117273	0.0417391	-0.21808	-0.145047	-0.285375	-0.359146
AT1G03790	265084_at	AT3G58750	251541_at	0.584129	0.34965	0.117925	0.0392857	0.558672	0.547826	-0.0510437	-0.0503558	0.24973	0.254273
AT1G16530	262704_at	AT3G58750	251541_at	0.285324	0.524476	0.336969	0.425	0.0664273	0.0843478	0.00328976	-0.0684182	-0.217092	-0.348998
AT1G16640	246321_at	AT3G58750	251541_at	0.0326294	-0.216783	-0.328412	-0.360714	-0.791254	-0.781739	-0.197458	-0.22879	-0.328333	-0.569347
AT1G24190	264858_at	AT3G58750	251541_at	0.351823	0.391608	0.316773	0.157143	0.467056	0.446957	-0.010511	-0.201423	0.0732576	0.0852944
AT1G27370	264489_at	AT3G58750	251541_at	-0.743952	-0.678322	0.296628	0.146429	-0.42846	-0.392174	-0.20059	-0.308703	0.219172	0.280063
AT1G30650	263225_at	AT3G58750	251541_at	0.814519	0.818182	0.449566	0.278571	0.757575	0.693913	0.122968	-0.0645868	0.0195924	0.00607121
AT1G32700	261711_at	AT3G58750	251541_at	0.602316	0.776224	0.180785	0.285714	0.751755	0.750435	-0.345352	-0.42474	0.444481	0.524941
AT1G43000	257511_at	AT3G58750	251541_at	0.642705	0.426573	-0.267817	-0.385714	0.231288	0.0704348	0.0809652	-0.0927877	0.441378	0.251159
AT1G55520	265071_at	AT3G58750	251541_at	0.522311	0.769231	0.233515	0.371429	0.0846635	0.066087	0.130969	-0.0547345	0.518226	0.284122
AT1G56010	262096_at	AT3G58750	251541_at	0.855949	0.881119	0.252108	0.275	0.884029	0.90087	-0.120129	-0.047619	0.355786	0.347354
AT1G66370	260134_at	AT3G58750	251541_at	-0.628305	-0.629371	0.124301	0.153571	-0.345794	-0.489565	-0.0261754	-0.157635	-0.0366382	-0.450897
AT1G69570	259834_at	AT3G58750	251541_at	-0.275874	-0.237762	-0.242916	-0.207143	-0.212863	-0.226957	0.261792	-0.0290093	0.566647	0.575785
AT2G04880	263626_at	AT3G58750	251541_at	0.730336	0.734266	-0.159433	0.0321429	0.750812	0.733043	-0.485064	-0.525999	0.108139	0.365025
AT2G13570	263718_at	AT3G58750	251541_at	-0.582706	-0.727273	0.0729314	0.103571	-0.328707	-0.407826	0.580469	0.0930487	0.736012	0.57841
AT2G17180	263417_at	AT3G58750	251541_at	0.154247	0.0629371	-0.345291	-0.242857	-0.0799061	-0.293043	0.206813	0.0153257	0.576157	0.212352
AT2G18850	266948_at	AT3G58750	251541_at	-0.771224	-0.783217	-0.460212	-0.378571	-0.18321	-0.188696	-0.431008	-0.289546	-0.59275	-0.487184
AT2G33290	255796_at	AT3G58750	251541_at	0.54305	0.671329	-0.193672	-0.0357143	0.598467	0.608696	0.149117	0.186097	-0.491095	-0.500761
AT2G39000	266188_at	AT3G58750	251541_at	-0.754174	-0.832168	0.113049	0.221429	-0.405727	-0.321739	-0.428094	-0.358511	-0.091587	-0.101216
AT2G42040	267532_at	AT3G58750	251541_at	-0.828673	-0.797203	-0.0286935	0.1	-0.423524	-0.329565	-0.225495	-0.174056	-0.127467	-0.234678
AT2G42430	265856_at	AT3G58750	251541_at	0.767688	0.734266	-0.119102	0.0785714	0.762392	0.690435	0.155601	-0.0837438	0.204051	0.205669
AT2G42660	263977_at	AT3G58750	251541_at	0.408916	0.531469	0.13829	0.175	0.45637	0.501739	-0.122873	-0.161467	0.36436	0.322929
AT2G45420	245140_at	AT3G58750	251541_at	0.566742	0.706294	-0.00426884	-0.0107143	0.712945	0.656522	-0.0887871	-0.208539	0.223866	0.36688
AT2G47190	260581_at	AT3G58750	251541_at	0.871225	0.916084	0.156856	0.303571	0.793092	0.752174	0.0466292	-0.212917	0.490479	0.162873
AT3G06220	256389_at	AT3G58750	251541_at	-0.671366	-0.755245	-0.0512975	0	-0.51579	-0.586087	0.0393959	-0.0656814	-0.0700389	-0.0757414
AT3G06250	256404_at	AT3G58750	251541_at	0.612526	0.573427	0.386489	0.0964286	0.612752	0.621739	0.229562	0.0930487	-0.0418829	-0.0225177
AT3G07220	258822_s_at	AT3G58750	251541_at	0.181098	0.111888	0.0516919	0.00714286	0.731983	0.633913	0.225614	0.215654	-0.115936	0.0749366
AT3G12910	257846_at	AT3G58750	251541_at	0.722343	0.524476	0.234195	0.139286	-0.53346	-0.49913	-0.163995	-0.191571	0.273499	0.15451
AT3G13960	258204_at	AT3G58750	251541_at	-0.123842	-0.34965	0.211898	0.164286	-0.451213	-0.463478	0.201403	-0.116585	-0.104002	-0.118747
AT3G14740	258089_at	AT3G58750	251541_at	-0.267601	-0.223776	-0.419889	-0.457143	-0.0829104	-0.0704348	-0.184031	-0.169677	-0.544638	-0.573581
AT3G16160	257538_at	AT3G58750	251541_at	-0.732363	-0.734266	0.20359	0.25	-0.599046	-0.51913	-0.126346	-0.18555	0.241784	-0.0561806
AT3G27650	258241_at	AT3G58750	251541_at	0.687494	0.769231	0.205683	0.467857	0.507008	0.585217	-0.127207	-0.198686	0.138219	0.0136296
AT3G53310	251986_at	AT3G58750	251541_at	-0.823196	-0.72028	0.121647	0.0214286	-0.758641	-0.667826	-0.21494	-0.243021	-0.213722	-0.152935
AT3G53680	251955_at	AT3G58750	251541_at	-0.84785	-0.839161	-0.105614	-0.221429	-0.734236	-0.745217	0.315851	0.389163	-0.0706525	-0.333007
AT4G00270	265908_at	AT3G58750	251541_at	-0.753044	-0.811189	0.0142177	-0.025	-0.253805	-0.233913	-0.0851651	-0.119321	0.0477309	0.196886
AT4G00390	255666_at	AT3G58750	251541_at	-0.643276	-0.699301	0.102378	0.0928571	-0.173344	-0.242609	-0.353506	0.181171	0.438635	0.387385
AT4G03170	255416_at	AT3G58750	251541_at	-0.668556	-0.664336	0.0934784	0.128571	0.516511	0.486957	0.0174041	0.16092	0.0229494	-0.0856793
AT4G18890	254610_at	AT3G58750	251541_at	0.804639	0.874126	0.270036	0.0214286	0.25655	0.316522	-0.102908	-0.166393	-0.346597	-0.250879
AT4G35280	253187_at	AT3G58750	251541_at	-0.766205	-0.811189	0.105227	-0.0178571	-0.533137	-0.594783	0.385836	0.1341	0.50686	-0.0206281
AT4G37180	246215_at	AT3G58750	251541_at	0.757169	0.727273	0.0284595	0.2	0.27055	0.18	-0.064617	-0.1133	0.519462	0.579949
AT5G02460	251051_at	AT3G58750	251541_at	0.46532	0.335664	-0.249115	-0.0642857	-0.467937	-0.408696	-0.01011	0.0295567	0.0335642	-0.126866
AT5G02840	250972_at	AT3G58750	251541_at	-0.894712	-0.888112	0.296002	0.442857	-0.59132	-0.54	0.0439051	-0.128626	0.107964	0.068463
AT5G13780	250226_at	AT3G58750	251541_at	0.419207	0.552448	-0.362471	-0.271429	0.559397	0.526957	-0.369199	-0.17734	-0.456077	-0.29553
AT5G15020	246542_at	AT3G58750	251541_at	0.525829	0.524476	0.407458	0.110714	0.439205	0.448696	-0.138368	-0.0640394	0.585441	0.679748
AT5G15480	246556_at	AT3G58750	251541_at	-0.260071	-0.125874	0.10253	0.0321429	-0.397562	-0.435652	-0.122995	-0.16694	0.0946526	0.0149243
AT5G23090	249878_at	AT3G58750	251541_at	0.470468	0.636364	0.130825	0.110714	0.877006	0.817391	0.356766	0.417077	0.552157	0.642551
AT5G37260	249606_at	AT3G58750	251541_at	0.741724	0.706294	-0.180104	-0.0642857	0.664574	0.728696	0.153167	0.00492611	0.0429596	0.17771
AT5G42910	249170_at	AT3G58750	251541_at	-0.881249	-0.867133	0.24968	0.235714	-0.565912	-0.546087	0.105157	0.0656814	0.353427	0.232508
AT5G45300	248997_at	AT3G58750	251541_at	-0.880812	-0.916084	-0.150123	0.075	-0.257463	-0.128696	-0.311661	-0.328407	-0.056928	-0.13019
AT5G54070	248188_at	AT3G58750	251541_at	-0.777305	-0.72028	0.13432	0.05	-0.518467	-0.53913	-0.0996429	-0.218391	0.118204	0.000717348
AT5G66770	247057_at	AT3G58750	251541_at	-0.804768	-0.755245	-0.310393	-0.260714	-0.570955	-0.446087	-0.2107	-0.249042	-0.519103	-0.324679
AT1G16530	262704_at	AT3G47833	252389_at	0.462478	-0.013986	0.0311523	-0.0535714	0.716946	0.58	-0.444314	-0.314176	0.382645	0.324119
AT1G27370	264489_at	AT3G47833	252389_at	-0.0679104	-0.132867	-0.659336	-0.667857	-0.503366	-0.558261	-0.0613904	0.0437876	0.0751091	-0.0363398
AT1G28160	259590_at	AT3G47833	252389_at	-0.149998	-0.223776	-0.167665	-0.210714	-0.502616	-0.77913	-0.201327	-0.171866	-0.470026	-0.281988
AT1G32070	255718_at	AT3G47833	252389_at	0.190767	0.328671	0.137816	0.15	-0.757101	-0.767826	0.268991	-0.00547345	0.321838	0.096492
AT1G51060	245750_at	AT3G47833	252389_at	-0.635993	-0.321678	0.463635	0.492857	0.333004	0.366957	-0.354899	-0.219485	0.152724	0.121092
AT1G56650	245628_at	AT3G47833	252389_at	0.283839	0.034965	0.066127	-0.0678571	-0.290799	-0.532174	-0.0270768	-0.0607553	-0.0308853	-0.210918
AT1G59530	257471_at	AT3G47833	252389_at	0.375034	0.363636	-0.152528	-0.253571	0.00352229	-0.318261	-0.575578	-0.37329	-0.190283	-0.167667
AT1G63820	260315_at	AT3G47833	252389_at	-0.346985	-0.363636	0.0799858	0.0892857	0.509974	0.572174	-0.232617	-0.0952381	-0.574364	-0.300674
AT1G64000	262339_at	AT3G47833	252389_at	0.218505	-0.125874	0.0790842	0.146429	0.512808	0.552174	0.417575	0.202518	-0.222812	-0.0554107
AT1G65620	264626_at	AT3G47833	252389_at	-0.205456	-0.230769	-0.24565	0.303571	-0.772745	-0.691304	-0.352933	-0.259989	0.00353578	-0.0945674
AT1G68550	260209_at	AT3G47833	252389_at	-0.542766	-0.230769	0.00315255	0.142857	0.693226	0.517391	0.664451	0.534756	-0.297759	-0.39008
AT1G72570	259918_at	AT3G47833	252389_at	-0.0652976	-0.034965	-0.382468	-0.25	-0.787312	-0.772174	-0.719101	-0.607006	-0.625502	-0.399073
AT1G75390	261114_at	AT3G47833	252389_at	-0.0950623	-0.00699301	0.238468	0.121429	0.823679	0.815652	-0.230548	-0.111658	0.134717	0.145587
AT1G77250	257420_at	AT3G47833	252389_at	-0.406767	-0.314685	-0.630421	-0.732143	0.489228	0.531304	-0.944171	-0.712644	-0.113132	-0.030811
AT2G02090	266122_at	AT3G47833	252389_at	0.0723574	0.174825	-0.654175	-0.717857	0.836101	0.838261	-0.943013	-0.644226	-0.0708775	-0.0444581
AT2G02820	267485_at	AT3G47833	252389_at	-0.344575	-0.433566	0.368868	0.285714	0.49424	0.574783	-0.59319	-0.656814	0.378237	0.296614
AT2G17180	263417_at	AT3G47833	252389_at	-0.262859	-0.405594	-0.139008	-0.203571	-0.236479	-0.534783	-0.338732	-0.259989	-0.0648348	-0.0943574
AT2G21240	263413_at	AT3G47833	252389_at	0.30836	0.34965	-0.704687	-0.782143	0.160801	0.066087	0.961971	0.671593	-0.411649	-0.354947
AT2G25900	266656_at	AT3G47833	252389_at	-0.405116	-0.538462	0.0356287	0.15	0.136173	0.34	0.883011	0.648057	-0.540476	-0.546461
AT2G31230	264083_at	AT3G47833	252389_at	-0.656501	-0.51049	-0.217116	-0.125	-0.447237	-0.527826	-0.373368	-0.440066	0.0796223	0.0422185
AT2G37260	265954_at	AT3G47833	252389_at	-0.241952	-0.181818	0.519147	0.453571	0.397343	0.449565	-0.177678	-0.0164204	-0.372368	-0.442603
AT2G37520	267163_at	AT3G47833	252389_at	0.0831814	0.111888	-0.146668	-0.153571	0.470202	0.289565	-0.482125	-0.375479	0.237421	0.103281
AT2G42380	265877_at	AT3G47833	252389_at	-0.0906069	0.0909091	0.487427	0.471429	-0.724445	-0.704936	-0.704578	-0.425835	-0.0941724	-0.0955472
AT2G45420	245140_at	AT3G47833	252389_at	-0.251724	-0.174825	-0.242506	-0.657143	0.58277	0.618261	-0.434801	-0.293924	-0.398484	-0.241046
AT2G46530	265454_at	AT3G47833	252389_at	-0.0295214	-0.0699301	-0.24746	-0.339286	-0.592822	-0.573043	-0.334014	-0.251232	-0.489297	-0.613052
AT3G11100	256413_at	AT3G47833	252389_at	0.164831	0.0839161	0.033924	-0.00357143	0.374394	0.42	-0.850215	-0.584018	-0.296755	-0.187438
AT3G12730	257698_at	AT3G47833	252389_at	-0.0335694	-0.00699301	0.147309	0.135714	-0.40141	-0.543478	-0.107877	-0.293924	-0.0181565	0.0287464
AT3G12910	257846_at	AT3G47833	252389_at	-0.709884	-0.762238	-0.00889998	-0.0178571	-0.542434	-0.618261	-0.333671	-0.253421	-0.00667398	-0.221975
AT3G16857	256790_at	AT3G47833	252389_at	-0.0342888	-0.0559441	0.218518	0.285714	0.613727	0.647826	0.204638	0.20197	0.014887	0.0296912
AT3G16857	257649_at	AT3G47833	252389_at	0.160326	0.118881	0.607324	0.514286	0.463158	0.457391	-0.7039	-0.58347	-0.0576045	-0.096422
AT3G20670	256666_at	AT3G47833	252389_at	-0.606918	-0.370629	0.147235	0.142857	0.292278	0.368696	0.356952	0.13191	0.00724015	-0.0736768
AT3G23220	257917_at	AT3G47833	252389_at	-0.731748	-0.664336	-0.272177	0.0571429	-0.645369	-0.729565	-0.152709	-0.000547345	-0.504685	-0.436025
AT3G26620	257548_s_at	AT3G47833	252389_at	-0.503863	-0.454545	-0.200156	-0.296429	-0.659288	-0.684348	-0.155981	-0.0925014	-0.33885	-0.219281
AT3G53680	251955_at	AT3G47833	252389_at	0.00391873	0.174825	-0.412306	-0.478571	-0.533601	-0.621739	-0.876565	-0.713191	-0.308066	-0.41314
AT3G55530	251805_at	AT3G47833	252389_at	0.272022	0.272727	-0.693883	-0.728571	0.257375	0.186087	0.0665246	-0.0465244	0.0302723	0.0752865
AT4G00238	255668_s_at	AT3G47833	252389_at	0.328996	-0.00699301	-0.289593	-0.117857	0.725842	0.762609	0.727803	0.282978	-0.369521	-0.370694
AT4G00250	255668_s_at	AT3G47833	252389_at	0.328996	-0.00699301	-0.289593	-0.117857	0.725842	0.762609	0.727803	0.282978	-0.369521	-0.370694
AT4G00270	265908_at	AT3G47833	252389_at	0.391531	0.447552	-0.258782	-0.228571	-0.41307	-0.536522	-0.534755	-0.380952	-0.249782	-0.293955
AT4G00390	255666_at	AT3G47833	252389_at	-0.0153779	-0.020979	-0.276896	-0.328571	-0.480896	-0.586087	0.797159	0.488232	-0.225507	-0.246715
AT4G04890	255277_at	AT3G47833	252389_at	0.175486	0.230769	0.175697	0.0464286	-0.63048	-0.697391	0.0133601	-0.133005	-0.437484	-0.455376
AT4G31615	253540_at	AT3G47833	252389_at	0.265568	0.321678	0.343164	0.110714	-0.285819	-0.370435	0.149382	-0.0410565	-0.210282	-0.24731
AT4G34590	253245_at	AT3G47833	252389_at	0.199398	0.195804	-0.115993	-0.164286	0.544036	0.385217	-0.216563	-0.0580186	0.281132	0.274149
AT5G05550	250766_at	AT3G47833	252389_at	0.160032	0.216783	0.150064	0.075	-0.724135	-0.666957	-0.866844	-0.634373	-0.562321	-0.564273
AT5G14170	250218_at	AT3G47833	252389_at	0.349023	0.391608	-0.660203	-0.642857	0.524992	0.476522	-0.547515	-0.224959	-0.543364	-0.530085
AT5G16800	246448_at	AT3G47833	252389_at	-0.350361	-0.307692	-0.262122	-0.471429	0.60415	0.535652	-0.909047	-0.489874	0.130903	0.291121
AT5G19790	245966_at	AT3G47833	252389_at	0.412974	0.244755	0.633195	0.753571	0.471812	0.363478	-0.15818	-0.208539	0.209903	0.00992039
AT5G25190	246932_at	AT3G47833	252389_at	-0.623496	-0.643357	0.414243	0.485714	-0.601791	-0.370435	-0.416996	-0.252874	-0.169241	-0.243601
AT5G49200	249319_s_at	AT3G47833	252389_at	-0.454786	-0.293706	-0.389695	-0.478571	0.760426	0.72087	-0.402411	-0.413793	0.137815	0.153495
AT5G52170	248370_at	AT3G47833	252389_at	-0.188228	-0.167832	0.504838	0.45	0.727511	0.689565	-0.411965	-0.291735	-0.189456	-0.158324
AT5G53950	248240_at	AT3G47833	252389_at	-0.0702623	0.13986	0.465459	0.510714	-0.501232	-0.636522	-0.316563	-0.281883	-0.158721	-0.274639
AT5G61850	247490_at	AT3G47833	252389_at	-0.761483	-0.433566	-0.130656	-0.167857	-0.481344	-0.616522	-0.567384	-0.461412	0.0476165	0.0061412
AT5G67480	247013_at	AT3G47833	252389_at	0.114835	0.153846	0.249878	0.353571	0.0268862	-0.270435	-0.86446	-0.621237	-0.469338	-0.289476
AT1G04880	261171_at	AT3G47520	252407_at	-0.457847	-0.440559	-0.490058	-0.367857	-0.0494633	-0.122609	-0.641022	-0.288451	-0.437614	-0.116998
AT1G08000	260680_s_at	AT3G47520	252407_at	-0.203954	-0.272727	0.331416	0.353571	0.597751	0.557391	0.0872473	0.218938	0.34421	0.41188
AT1G12610	255937_at	AT3G47520	252407_at	-0.0947563	0.00699301	-0.102843	-0.164286	-0.0133719	0.0243478	-0.498297	-0.594964	-0.0858438	-0.147581
AT1G12630	255927_at	AT3G47520	252407_at	-0.467026	-0.552448	-0.0587509	-0.142857	-0.374043	-0.348696	-0.71011	-0.645868	-0.199105	0.0930627
AT1G14350	261491_at	AT3G47520	252407_at	0.270125	0.174825	0.0426991	0.139286	0.435049	0.544348	-0.157856	-0.209633	0.204982	0.123296
AT1G16530	262704_at	AT3G47520	252407_at	0.412407	0.321678	-0.310608	-0.467857	0.661376	0.651304	-0.466574	-0.284072	0.139984	0.10433
AT1G17460	261086_at	AT3G47520	252407_at	0.0617876	-0.00699301	-0.624394	-0.478571	-0.571117	-0.593043	0.88087	0.499726	0.183764	0.226804
AT1G20700	256081_at	AT3G47520	252407_at	0.313533	0.587413	-0.330461	-0.485714	0.350123	0.376522	-0.636009	-0.525999	-0.0732827	-0.0360598
AT1G27370	264489_at	AT3G47520	252407_at	-0.329562	-0.412587	-0.583074	-0.421429	0.0631975	-0.00521739	-0.144591	-0.155446	-0.242359	-0.311486
AT1G44830	261327_at	AT3G47520	252407_at	-0.0384254	0.0559441	-0.116144	-0.025	0.735187	0.709565	0.215942	0.191024	0.209118	0.358901
AT1G47870	261741_at	AT3G47520	252407_at	0.47871	0.440559	0.153315	0.367857	0.408352	0.418261	0.070186	0.218391	-0.0994184	0.124906
AT1G50640	261874_at	AT3G47520	252407_at	0.638735	0.643357	0.0623184	0.135714	0.120019	0.317391	-0.934887	-0.483853	-0.737187	-0.686257
AT1G51600	260488_at	AT3G47520	252407_at	0.0723568	0.0629371	-0.272114	-0.171429	0.180641	0.253913	-0.842781	-0.500274	-0.163888	0.189152
AT1G54060	263152_at	AT3G47520	252407_at	-0.103579	-0.118881	0.289546	0.189286	-0.207965	-0.274783	-0.912755	-0.707718	0.267581	0.0788208
AT1G61730	264398_at	AT3G47520	252407_at	0.428127	0.440559	-0.242701	-0.253571	0.62903	0.504348	0.732451	0.466886	0.619541	0.48197
AT1G65620	264626_at	AT3G47520	252407_at	-0.334255	-0.377622	-0.618596	-0.282143	0.169546	-0.0217391	-0.422868	-0.391352	-0.0714756	0.144117
AT1G68360	260484_at	AT3G47520	252407_at	0.175997	0.118881	-0.0202925	-0.0928571	0.25766	0.16	-0.581146	-0.631089	-0.0595493	-0.117662
AT1G68920	259697_at	AT3G47520	252407_at	0.0497919	0.0909091	-0.360754	0.160714	0.131978	0.0947826	0.00407679	0.139026	-0.115156	-0.134949
AT1G71130	259750_at	AT3G47520	252407_at	-0.651538	-0.517483	-0.30252	-0.317857	-0.74233	-0.743478	0.745025	0.465244	-0.362837	-0.420103
AT1G72570	259918_at	AT3G47520	252407_at	-0.35977	-0.391608	-0.345986	-0.421429	-0.257905	-0.305217	-0.760263	-0.642583	-0.203853	-0.12949
AT1G76880	256331_at	AT3G47520	252407_at	0.171972	0.251748	0.327737	0.357143	0.792763	0.797391	-0.57296	-0.643131	0.0740776	-0.0430933
AT2G21230	263414_at	AT3G47520	252407_at	0.384162	0.125874	0.112151	0.160714	-0.288156	-0.253043	-0.245817	-0.147783	0.277932	-0.185338
AT2G21240	263413_at	AT3G47520	252407_at	-0.276942	-0.0699301	0.00066573	0.00357143	-0.822646	-0.78	0.927014	0.451013	-0.00462044	-0.200455
AT2G22840	266797_at	AT3G47520	252407_at	-0.103121	-0.111888	0.197051	0.303571	0.198999	0.228696	0.0535387	0.0484467	0.458841	0.50545
AT2G23290	245084_at	AT3G47520	252407_at	0.255381	0.321678	0.111454	0.0571429	0.308821	0.370435	-0.166487	-0.188834	-0.419734	-0.479696
AT2G24430	265685_at	AT3G47520	252407_at	0.0834246	0.0909091	0.216149	0.0857143	0.357932	0.37913	-0.414459	-0.2474	0.0414531	0.316455
AT2G29580	266240_at	AT3G47520	252407_at	-0.155535	-0.398601	-0.0413238	0.025	-0.0180582	-0.163478	-0.00677652	-0.0421456	0.194071	0.376677
AT2G31230	264083_at	AT3G47520	252407_at	-0.224828	-0.181818	0.153744	0.0607143	-0.358453	-0.407826	-0.327257	-0.238643	-0.0615006	-0.0501968
AT2G37520	267163_at	AT3G47520	252407_at	0.105823	-0.118881	-0.10879	0.0142857	-0.51965	-0.448696	-0.472136	-0.264915	-0.664826	-0.474587
AT2G39880	267354_at	AT3G47520	252407_at	-0.355446	-0.34965	-0.0224991	-0.396429	0.565264	0.533043	0.506057	0.246853	0.372032	0.490053
AT2G44730	266872_at	AT3G47520	252407_at	0.339232	0.258741	-0.108647	-0.0964286	-0.522981	-0.44087	-0.868717	-0.546251	-0.269312	-0.127041
AT2G45420	245140_at	AT3G47520	252407_at	0.205348	0.20979	0.0718432	-0.203571	0.316937	0.312174	-0.506147	-0.594417	0.183959	0.20147
AT2G46270	266555_at	AT3G47520	252407_at	0.0312806	0.013986	0.0584514	0.0535714	-0.517366	-0.504348	-0.904567	-0.423645	-0.452602	-0.472627
AT3G11100	256413_at	AT3G47520	252407_at	0.250854	0.195804	0.363641	0.471429	-0.120245	-0.0913043	-0.871986	-0.50301	-0.623939	-0.474727
AT3G11580	259293_at	AT3G47520	252407_at	0.242937	0.34965	-0.0830448	-0.164286	0.0939067	0.107826	-0.387214	-0.366721	-0.443158	-0.279048
AT3G12910	257846_at	AT3G47520	252407_at	-0.145175	-0.237762	-0.14558	-0.160714	-0.502714	-0.488696	-0.424535	-0.386973	-0.498031	-0.591847
AT3G13350	257655_at	AT3G47520	252407_at	0.0489671	-0.020979	0.186524	0.360714	0.274088	0.170435	-0.730106	-0.481664	0.030391	0.258368
AT3G14180	256998_at	AT3G47520	252407_at	0.123745	0.181818	0.123393	0.146429	-0.595829	-0.428696	-0.250844	-0.302135	0.0742117	0.0655936
AT3G15210	257053_at	AT3G47520	252407_at	0.118705	0.104895	-0.30595	-0.214286	0.32626	0.366957	-0.757882	-0.272031	-0.172508	-0.285102
AT3G16160	257538_at	AT3G47520	252407_at	-0.194664	-0.202797	-0.0986388	-0.0964286	-0.410146	-0.43913	-0.283671	-0.330049	-0.397	-0.134704
AT3G19290	258026_at	AT3G47520	252407_at	-0.176278	-0.0559441	0.119529	0.0178571	-0.458766	-0.422609	-0.216242	-0.23919	-0.406357	-0.485539
AT3G25730	257643_at	AT3G47520	252407_at	0.111439	-0.034965	-0.482663	-0.346429	0.523717	0.628696	-0.743783	-0.6185	0.119886	0.0463826
AT3G50060	252193_at	AT3G47520	252407_at	-0.0489515	0.104895	-0.28067	-0.421429	0.571416	0.490435	0.601685	0.564313	0.00103965	-0.0661884
AT3G50700	252175_at	AT3G47520	252407_at	0.102991	-0.048951	0.207522	0.275	0.0850542	0.110435	0.00899148	-0.0405036	0.259835	0.237932
AT3G53680	251955_at	AT3G47520	252407_at	-0.347808	-0.412587	-0.430913	-0.503571	0.0524085	0.026087	-0.845533	-0.548987	0.127364	0.466363
AT3G54390	251896_at	AT3G47520	252407_at	0.212879	0.174825	-0.0957419	-0.235714	-0.648612	-0.697391	-0.618169	-0.551724	0.202964	0.186563
AT3G60530	251373_at	AT3G47520	252407_at	0.327708	0.230769	0.486725	0.517857	0.579448	0.632174	0.148257	-0.0060208	0.572528	0.420173
AT3G61830	251289_at	AT3G47520	252407_at	-0.368043	-0.454545	-0.64078	-0.714286	-0.163416	-0.325217	0.107117	0.0881226	0.377234	0.390884
AT3G61970	251302_at	AT3G47520	252407_at	-0.133312	-0.153846	-0.0700189	-0.157143	-0.36738	-0.243478	-0.28792	-0.161467	-0.0550996	0.0443531
AT4G00238	255668_s_at	AT3G47520	252407_at	0.537518	0.314685	0.110512	0.210714	0.502647	0.58	0.821904	-0.0218938	0.530908	0.513953
AT4G00270	265908_at	AT3G47520	252407_at	0.136402	0.125874	-0.0700596	0.207143	-0.623622	-0.652174	-0.629928	-0.847291	0.0467661	-0.0302861
AT4G00390	255666_at	AT3G47520	252407_at	-0.382823	-0.363636	-0.16006	-0.457143	-0.431544	-0.408696	0.896785	0.622879	-0.144937	-0.0355699
AT4G01120	255625_at	AT3G47520	252407_at	-0.0634154	0.020979	0.361957	0.346429	-0.191739	-0.0695652	-0.755579	-0.464149	-0.253333	-0.313691
AT4G17490	245250_at	AT3G47520	252407_at	0.0071864	-0.104895	-0.5257	-0.414286	0.654497	0.678261	-0.764983	-0.40613	-0.0840402	-0.197411
AT4G18020	254704_at	AT3G47520	252407_at	0.100054	0.132867	0.0869413	-0.103571	-0.496713	-0.573043	-0.727672	-0.662288	0.125982	0.176065
AT4G23980	254194_at	AT3G47520	252407_at	0.157706	0.244755	-0.117593	-0.307143	0.601892	0.593043	-0.641493	-0.669951	0.160382	0.0196483
AT4G29080	253749_at	AT3G47520	252407_at	0.42367	0.342657	-0.091363	-0.182143	0.622254	0.606087	0.00565181	-0.0328407	0.247631	0.189817
AT4G31615	253540_at	AT3G47520	252407_at	-0.0327813	-0.118881	0.106983	0.0214286	-0.299302	-0.415652	0.109437	0.0448885	0.15961	0.36632
AT4G33280	253375_at	AT3G47520	252407_at	-0.269147	-0.237762	-0.259377	-0.514286	-0.208316	-0.22087	0.486181	0.124795	0.162978	0.298714
AT4G34590	253245_at	AT3G47520	252407_at	0.682011	0.685315	-0.462086	-0.460714	-0.22383	-0.224348	-0.247419	-0.136836	0.0919963	0.244266
AT4G36730	246211_at	AT3G47520	252407_at	-0.551611	-0.440559	0.412987	0.464286	-0.218358	-0.184348	0.373053	0.0738916	0.123279	-0.0152743
AT4G37260	246253_at	AT3G47520	252407_at	0.168356	0.230769	0.0152325	-0.0892857	-0.0184302	0.105217	-0.384539	-0.404488	0.0455858	-0.149856
AT5G05410	250781_at	AT3G47520	252407_at	0.165912	0.118881	-0.433742	-0.3	-0.105054	0.157391	-0.367539	-0.2474	-0.356414	-0.322404
AT5G05550	250766_at	AT3G47520	252407_at	-0.0615476	0.027972	0.617326	0.721429	-0.197342	-0.29913	-0.914312	-0.752053	0.11858	0.0684979
AT5G06960	250655_at	AT3G47520	252407_at	0.452798	0.622378	0.0291556	-0.0321429	0.297331	0.4	0.586708	0.258894	-0.315495	-0.445963
AT5G09780	250491_at	AT3G47520	252407_at	-0.33193	-0.342657	-0.119119	-0.0285714	-0.324575	-0.372174	-0.296192	-0.374932	-0.166537	-0.0665034
AT5G10510	250426_at	AT3G47520	252407_at	0.184908	0.188811	-0.298456	-0.0357143	0.348197	0.284348	0.456598	0.518883	0.285272	0.510069
AT5G13330	250287_at	AT3G47520	252407_at	0.292159	0.363636	0.19559	0.235714	-0.0764779	-0.0730435	-0.201545	-0.119869	-0.439878	-0.43326
AT5G14170	250218_at	AT3G47520	252407_at	-0.290765	-0.314685	-0.272208	-0.296429	-0.270316	-0.213043	-0.667435	-0.608648	0.302892	0.258613
AT5G18090	250026_at	AT3G47520	252407_at	-0.252872	-0.188811	-0.359479	-0.639286	-0.16061	-0.112174	0.777062	0.6185	-0.00158618	-0.0576502
AT5G19790	245966_at	AT3G47520	252407_at	0.279906	0.223776	0.385257	0.364286	0.44836	0.37913	-0.220977	-0.253421	-0.0229612	-0.0880938
AT5G25190	246932_at	AT3G47520	252407_at	-0.223175	-0.0769231	0.329706	0.221429	0.406086	0.454783	-0.499792	-0.55665	0.0548352	0.0346251
AT5G25470	246889_at	AT3G47520	252407_at	-0.385338	-0.377622	-0.642738	-0.642857	-0.416753	-0.413043	0.830112	0.275862	0.24626	0.0321057
AT5G28040	246728_at	AT3G47520	252407_at	-0.113454	-0.195804	0.545242	0.514286	0.0599509	0.0147826	-0.365512	-0.271483	-0.208115	-0.259417
AT5G44210	249087_at	AT3G47520	252407_at	0.102941	-0.146853	-0.0116751	0.0214286	0.356378	0.263478	-0.573113	-0.520525	0.276083	0.279888
AT5G52020	248400_at	AT3G47520	252407_at	0.320465	0.426573	-0.0345357	0.00357143	0.644089	0.609565	-0.814529	-0.764641	-0.0894336	-0.153425
AT5G52170	248370_at	AT3G47520	252407_at	0.166661	0.0909091	0.606626	0.721429	0.611658	0.622609	-0.481488	-0.412698	-0.0512287	0.219176
AT5G53950	248240_at	AT3G47520	252407_at	-0.100295	-0.153846	0.0575604	0.0178571	0.223563	0.0582609	-0.38195	-0.502463	0.070484	0.116928
AT5G54680	248171_at	AT3G47520	252407_at	0.0622409	0.111888	-0.419219	-0.435714	-0.524801	-0.58	-0.97369	-0.633279	-0.503241	-0.41279
AT5G54930	248148_at	AT3G47520	252407_at	0.233091	0.146853	-0.23356	-0.360714	-0.49702	-0.455652	-0.690401	-0.437329	-0.015804	-0.260257
AT5G61590	247540_at	AT3G47520	252407_at	-0.45135	-0.307692	0.329024	0.217857	-0.286783	-0.283478	0.308735	0.306513	0.0274619	-0.219771
AT5G61850	247490_at	AT3G47520	252407_at	-0.357847	-0.615385	-0.489214	-0.521429	-0.403683	-0.530435	-0.628606	-0.624521	-0.0555962	-0.0901933
AT5G63790	247351_at	AT3G47520	252407_at	0.138841	0.104895	-0.324121	-0.339286	0.354198	0.324348	-0.0255446	-0.00821018	-0.304757	-0.489423
AT1G01350	250736_s_at	AT4G35830	253135_at	0.0219883	-0.027972	0.0267649	-0.0285714	0.475508	0.394783	-0.0583745	-0.206897	0.0242162	-0.0748666
AT1G03790	265084_at	AT4G35830	253135_at	0.328847	-0.034965	-0.349649	-0.346429	-0.0346245	0.0869565	0.225658	0.198139	0.130581	-0.00747091
AT1G07980	260622_at	AT4G35830	253135_at	-0.490233	-0.447552	0.361806	0.360714	-0.287567	-0.0965217	0.438314	0.076081	0.19611	0.206684
AT1G13300	259365_at	AT4G35830	253135_at	0.391284	0.272727	0.383487	0.196429	0.510504	0.407826	0.0603396	0.0060208	0.429243	0.325238
AT1G15720	259487_at	AT4G35830	253135_at	0.17102	0.251748	-0.193294	-0.125	0.422356	0.374783	-0.420488	-0.372195	-0.096393	-0.132079
AT1G24190	264858_at	AT4G35830	253135_at	0.346976	0.265734	0.50349	0.560714	0.182374	0.271304	0.362661	0.265463	0.0390317	-0.124556
AT1G24210	264870_at	AT4G35830	253135_at	-0.329175	-0.328671	0.148181	0.0892857	-0.578888	-0.506957	0.0392148	0.229885	0.0256566	-0.0216079
AT1G30650	263225_at	AT4G35830	253135_at	0.473193	0.671329	0.527616	0.546429	0.604018	0.568696	0.176001	0.122058	0.211516	0.166372
AT1G32330	260701_at	AT4G35830	253135_at	0.00911304	0.048951	0.373131	0.446429	0.057843	0.171304	-0.387384	-0.392994	-0.241154	-0.207313
AT1G61990	264308_at	AT4G35830	253135_at	-0.246083	-0.13986	-0.0205946	0.0714286	-0.0625603	-0.213043	0.102566	0.274767	-0.223566	-0.164168
AT1G63650	260242_at	AT4G35830	253135_at	0.457236	0.48951	0.132052	0.0928571	0.472512	0.421739	0.128971	0.185003	-0.286478	-0.159934
AT1G66370	260134_at	AT4G35830	253135_at	-0.562095	-0.629371	-0.113046	0.171429	-0.524373	-0.412174	0.0566494	0.163109	-0.333346	-0.343749
AT1G67100	264469_at	AT4G35830	253135_at	0.169509	0.251748	-0.415872	-0.264286	0.615875	0.672174	0.016152	0.122605	0.391364	-0.0614644
AT1G68120	259998_at	AT4G35830	253135_at	0.238343	0.370629	-0.0776219	-0.0107143	0.469367	0.284348	-0.522886	-0.332239	-0.14449	-0.0665734
AT1G68880	260030_at	AT4G35830	253135_at	0.500641	0.440559	-0.220718	-0.0714286	0.533172	0.350435	0.0768087	0.0788177	0.398234	0.349838
AT1G71692	261504_at	AT4G35830	253135_at	0.336314	0.34965	-0.572928	-0.664286	0.458121	0.463478	0.191155	0.147783	0.379871	0.257213
AT2G01650	265868_at	AT4G35830	253135_at	0.458769	0.58042	0.256511	0.0642857	0.330965	0.549565	0.117421	0.0815545	0.363606	0.344449
AT2G20350	265304_at	AT4G35830	253135_at	-0.336428	-0.363636	-0.0918847	-0.132143	-0.34081	-0.355652	-0.155609	0.044335	-0.0651767	0.0457178
AT2G27050	266302_at	AT4G35830	253135_at	0.159796	0.104895	0.562702	0.585714	0.439864	0.234783	-0.268242	-0.289546	-0.0793651	-0.0921529
AT2G34140	256720_at	AT4G35830	253135_at	0.179936	-0.00699301	-0.216959	-0.285714	0.379067	0.37913	-0.0964443	-0.0815545	0.489021	0.464194
AT2G40740	266052_at	AT4G35830	253135_at	0.0456367	-0.188811	-0.037483	0.0642857	-0.0822214	0.0373913	-0.199988	-0.0361248	-0.0535969	-0.077841
AT2G45420	245140_at	AT4G35830	253135_at	0.201005	0.433566	-0.186703	-0.0714286	0.63101	0.490435	-0.223075	-0.195402	0.47812	0.493273
AT2G46270	266555_at	AT4G35830	253135_at	0.0135031	-0.0979021	0.512191	0.492857	-0.0521568	-0.311304	-0.126419	-0.204707	0.276199	0.26974
AT2G47520	245173_at	AT4G35830	253135_at	0.15992	0.0629371	0.0831618	0.025	0.526118	0.543478	-0.227564	-0.108922	0.000536862	-0.0423935
AT2G47900	266515_at	AT4G35830	253135_at	0.158549	0.272727	0.502972	0.278571	0.486978	0.331304	-0.220304	-0.162562	-0.300591	-0.215887
AT3G05200	259312_at	AT4G35830	253135_at	0.207818	0.160839	0.125595	0.196429	0.154074	0.144348	-0.0427802	-0.0175151	0.585741	0.535964
AT3G07260	258822_s_at	AT4G35830	253135_at	0.348051	0.440559	0.0552788	-0.0714286	0.154856	0.342609	-0.0914551	0.141215	0.351074	0.34151
AT3G07650	259244_at	AT4G35830	253135_at	-0.0546991	-0.0769231	0.0523833	-0.00357143	0.133421	0.333043	-0.330285	-0.251232	-0.306183	-0.368139
AT3G08500	256155_at	AT4G35830	253135_at	-0.452929	-0.440559	-0.281967	-0.464286	-0.708834	-0.475652	-0.0577011	-0.0946908	-0.0814805	-0.123786
AT3G12720	257704_at	AT4G35830	253135_at	0.303914	0.174825	-0.204307	-0.132143	0.613653	0.65913	0.246868	0.343233	0.276849	0.336051
AT3G12910	257846_at	AT4G35830	253135_at	-0.00851255	-0.027972	0.00666367	0.0642857	-0.51618	-0.491304	-0.155714	-0.0990695	0.107043	-0.0644038
AT3G13540	256985_at	AT4G35830	253135_at	-0.342001	-0.34965	-0.503282	-0.317857	-0.477377	-0.517391	0.393972	0.316366	0.269502	0.0284315
AT3G19510	258011_at	AT4G35830	253135_at	0.0725303	0.118881	-0.00642885	0.0178571	0.384814	0.363478	-0.338763	-0.0821018	-0.073683	-0.0324906
AT3G24010	256889_at	AT4G35830	253135_at	-0.168348	-0.041958	-0.282401	-0.432143	-0.28151	0.0495652	0.299066	0.0440673	-0.356317	-0.378077
AT3G29035	258059_at	AT4G35830	253135_at	0.384438	0.398601	0.500894	0.589286	0.619144	0.591304	0.157383	0.23098	0.466717	0.522456
AT3G43240	252738_at	AT4G35830	253135_at	0.0509007	0.125874	-0.0789635	-0.207143	0.28091	0.328696	0.104943	0.0536398	-0.0398067	-0.0477823
AT3G53370	251964_at	AT4G35830	253135_at	-0.0797204	-0.223776	0.125258	-0.135714	-0.559078	-0.455652	0.597999	0.247947	0.19938	0.0373546
AT3G53680	251955_at	AT4G35830	253135_at	-0.242189	-0.223776	-0.0664999	-0.0678571	-0.069111	-0.188696	-0.312929	-0.264915	-0.415631	-0.399668
AT4G13480	254714_at	AT4G35830	253135_at	0.356527	0.272727	-0.781549	-0.667857	0.511129	0.394783	0.154649	0.241379	-0.223089	-0.203219
AT4G15420	245313_at	AT4G35830	253135_at	0.19046	0.251748	-0.0300527	-0.246429	0.445694	0.58	-0.314268	-0.145594	0.169502	0.301513
AT4G16430	245271_at	AT4G35830	253135_at	0.497958	0.447552	-0.403118	-0.203571	-0.0256573	0.0991304	-0.245021	-0.0788177	0.227396	0.265961
AT4G18890	254610_at	AT4G35830	253135_at	0.0743117	0.118881	0.350041	0.371429	0.274559	0.227826	-0.0491498	-0.08867	0.062531	0.0593299
AT4G22950	254286_at	AT4G35830	253135_at	0.290262	0.237762	-0.106495	-0.0571429	0.447424	0.389565	0.163349	0.272578	0.20118	0.119972
AT4G29080	253749_at	AT4G35830	253135_at	0.122142	-0.013986	-0.539849	-0.653571	0.508461	0.39913	0.161593	0.0218938	-0.11294	-0.104155
AT4G31800	253485_at	AT4G35830	253135_at	0.262142	0.160839	-0.193183	-0.196429	0.224501	0.107826	-0.130173	-0.0711549	-0.04657	-0.0724521
AT4G37650	253056_at	AT4G35830	253135_at	0.258522	0.034965	-0.366947	-0.546429	0.546262	0.418261	-0.264754	-0.126984	-0.148748	-0.158569
AT5G04340	245711_at	AT4G35830	253135_at	0.263332	0.20979	-0.149322	-0.242857	-0.0623587	-0.0765217	-0.031417	-0.00766283	0.559503	0.577115
AT5G06100	250710_at	AT4G35830	253135_at	0.0112813	-0.153846	0.383684	0.382143	-0.0959286	0.133913	0.433529	0.361248	0.00906605	-0.00806579
AT5G06420	250736_s_at	AT4G35830	253135_at	0.0219883	-0.027972	0.0267649	-0.0285714	0.475508	0.394783	-0.0583745	-0.206897	0.0242162	-0.0748666
AT5G15480	246556_at	AT4G35830	253135_at	-0.0458581	-0.00699301	-0.176586	-0.075	-0.301595	-0.313043	0.020065	0.0607553	-0.1759	-0.072872
AT5G16800	246448_at	AT4G35830	253135_at	0.299457	0.307692	-0.617263	-0.128571	0.429343	0.55913	-0.335079	-0.309797	0.155271	0.218861
AT5G43700	249109_at	AT4G35830	253135_at	0.0547337	0.111888	-0.251989	-0.278571	0.375819	0.397391	-0.252537	-0.164204	-0.301756	-0.261272
AT5G48250	248744_at	AT4G35830	253135_at	-0.0264471	-0.034965	0.146515	-0.1	0.16289	0.404348	0.278672	0.415982	-0.237716	-0.327093
AT5G66300	247084_at	AT4G35830	253135_at	0.00257235	0.160839	-0.324216	-0.510714	0.602773	0.6	0.137648	0.181719	0.0419345	0.0958621
AT1G12630	255927_at	AT4G35650	253149_at	0.594748	0.51049	0.521729	0.514286	0.290474	0.233043	-0.609903	-0.374932	0.256749	-0.0911381
AT1G16530	262704_at	AT4G35650	253149_at	-0.487344	-0.622378	0.65554	0.660714	-0.581581	-0.671304	-0.468062	-0.357417	-0.125063	-0.24528
AT1G19220	256010_at	AT4G35650	253149_at	-0.726245	-0.643357	0.183351	0.182143	-0.681363	-0.65913	-0.317315	-0.138478	-0.334858	-0.405686
AT1G73730	260064_at	AT4G35650	253149_at	-0.642473	-0.58042	0.535478	0.528571	-0.509735	-0.426957	-0.80198	-0.72578	0.277485	0.227049
AT5G23090	249878_at	AT4G35650	253149_at	-0.668779	-0.671329	-0.150909	-0.171429	-0.515196	-0.494783	-0.094302	-0.207444	0.0640269	0.182819
AT1G16530	262704_at	AT4G35260	253196_at	0.765689	0.65035	0.0750157	0.025	0.384532	0.0591304	-0.726672	-0.765736	0.432205	0.491243
AT1G16640	246321_at	AT4G35260	253196_at	-0.439045	-0.517483	-0.21743	-0.075	-0.515682	-0.361739	-0.41455	-0.37931	0.0167056	-0.0386143
AT1G26610	260997_at	AT4G35260	253196_at	-0.498199	-0.461538	0.124477	-0.128571	-0.331321	-0.261739	0.537152	0.205802	-0.122915	-0.155419
AT1G43000	257511_at	AT4G35260	253196_at	-0.0602741	-0.314685	-0.593378	-0.446429	0.304347	0.241739	-0.30831	-0.30026	-0.131504	-0.0926778
AT1G51060	245750_at	AT4G35260	253196_at	0.0687566	0.195804	0.222145	0.160714	-0.124895	-0.0478261	0.119257	0.101806	0.137866	0.0469075
AT2G17180	263417_at	AT4G35260	253196_at	-0.139705	-0.13986	-0.406951	-0.189286	-0.136404	-0.286087	-0.551655	-0.436234	-0.209951	-0.174245
AT2G26940	266854_at	AT4G35260	253196_at	-0.85351	-0.867133	0.201056	0.192857	-0.440211	-0.0452272	0.155297	-0.139573	-0.467066	-0.452401
AT2G37520	267163_at	AT4G35260	253196_at	0.543465	0.447552	0.340227	0.385714	0.65404	0.293913	0.0471401	0.0804598	0.350033	0.29455
AT2G40970	267077_at	AT4G35260	253196_at	0.559567	0.475524	0.0132859	0.0107143	0.717289	0.522609	-0.458707	-0.544609	0.564044	0.559374
AT2G42430	265856_at	AT4G35260	253196_at	0.488815	0.51049	-0.613571	-0.6	0.411029	0.248696	-0.307812	-0.333333	-0.44365	-0.207173
AT2G45420	245140_at	AT4G35260	253196_at	0.445902	0.566434	0.341912	0.1	0.344964	0.165217	-0.434716	-0.47838	-0.519528	-0.309737
AT3G10760	258761_at	AT4G35260	253196_at	-0.323994	-0.468531	0.500717	0.396429	-0.433544	-0.212174	0.611962	0.656814	0.323359	0.276424
AT3G12910	257846_at	AT4G35260	253196_at	0.0796847	-0.027972	0.166751	0.167857	-0.311699	-0.289565	-0.513441	-0.499726	0.0694777	-0.145762
AT3G14740	258089_at	AT4G35260	253196_at	0.424089	0.251748	0.303561	0.335714	0.0490336	-0.0426087	0.234697	0.195402	0.213686	0.102021
AT3G20670	256666_at	AT4G35260	253196_at	-0.108276	-0.00699301	-0.339498	-0.289286	-0.208412	-0.142609	0.593517	0.52381	-0.024554	-0.184533
AT3G27650	258241_at	AT4G35260	253196_at	0.363562	0.461538	-0.0127059	0.153571	0.333904	0.282609	-0.586303	-0.52983	0.140358	0.333987
AT3G53310	251986_at	AT4G35260	253196_at	-0.735756	-0.678322	0.0846176	0.110714	-0.506129	-0.353043	-0.177886	-0.220033	-0.0193779	-0.13061
AT3G53680	251955_at	AT4G35260	253196_at	-0.592978	-0.587413	-0.0901362	-0.121429	-0.597681	-0.433913	-0.331443	-0.19595	-0.365429	-0.485119
AT3G58190	251565_at	AT4G35260	253196_at	0.620354	0.545455	-0.527494	-0.553571	0.618827	0.626957	-0.0825237	-0.1237	0.15157	0.186458
AT4G00238	255668_s_at	AT4G35260	253196_at	0.674965	0.440559	-0.220715	-0.135714	0.473215	0.343478	0.666533	0.178435	-0.412354	-0.393509
AT4G00390	255666_at	AT4G35260	253196_at	-0.598697	-0.531469	-0.314995	-0.0785714	-0.255951	-0.275652	0.685823	0.556103	-0.397132	-0.388225
AT4G35280	253187_at	AT4G35260	253196_at	-0.769547	-0.699301	-0.161287	-0.164286	-0.53108	-0.512174	-0.555869	-0.330049	-0.169492	-0.183728
AT5G05090	250810_at	AT4G35260	253196_at	-0.760951	-0.776224	0.0103356	0	-0.360655	-0.236522	-0.115019	-0.205802	-0.0706245	-0.0206281
AT5G07680	250597_at	AT4G35260	253196_at	0.715141	0.888112	-0.315251	-0.446429	0.690051	0.636522	-0.527795	-0.474548	-0.297918	-0.0345902
AT5G15480	246556_at	AT4G35260	253196_at	-0.373765	-0.272727	0.336142	0.257143	-0.339261	-0.307826	-0.173453	-0.130268	-0.122047	-0.0084507
AT5G35330	246611_at	AT4G35260	253196_at	-0.405161	-0.461538	-0.418069	-0.403571	0.39432	0.196522	0.301339	0.333333	-0.275177	-0.102581
AT5G52170	248370_at	AT4G35260	253196_at	0.558963	0.475524	0.274005	0.378571	0.429484	0.188696	-0.675624	-0.547345	-0.191949	-0.169941
AT5G58080	247844_at	AT4G35260	253196_at	-0.748289	-0.727273	-0.285759	-0.296429	-0.193465	-0.213913	-0.189867	-0.152162	-0.521198	-0.441064
AT5G59570	252475_s_at	AT4G35260	253196_at	0.395325	0.223776	0.122514	-0.0535714	0.453007	0.148696	0.625503	0.648604	-0.101416	0.0377045
AT1G03790	265084_at	AT5G09600	253470_s_at	0.652624	0.342657	-0.184255	-0.146429	0.672702	0.557391	0.174086	0.342638	0.329876	0.12739
AT1G12610	255937_at	AT5G09600	253470_s_at	0.483747	0.384615	-0.227263	-0.235714	-0.243376	-0.386957	-0.427571	-0.203612	0.0727082	0.0619193
AT1G16530	262704_at	AT4G32210	253470_s_at	0.457494	0.461538	-0.262961	-0.132143	0.324532	0.171304	-0.386352	-0.249042	0.323225	0.182784
AT1G16530	262704_at	AT5G09600	253470_s_at	0.457494	0.461538	-0.262961	-0.132143	0.324532	0.171304	-0.386352	-0.249042	0.323225	0.182784
AT1G20700	256081_at	AT4G32210	253470_s_at	0.644146	0.622378	-0.457765	-0.592857	0.761335	0.778261	-0.54692	-0.413793	0.365853	0.237127
AT1G20700	256081_at	AT5G09600	253470_s_at	0.644146	0.622378	-0.457765	-0.592857	0.761335	0.778261	-0.54692	-0.413793	0.365853	0.237127
AT1G26590	260998_at	AT4G32210	253470_s_at	-0.540773	-0.51049	-0.339085	-0.214286	-0.499672	-0.374783	0.921408	0.570881	0.0310359	-0.0958271
AT1G43000	257511_at	AT5G09600	253470_s_at	0.206491	-0.0979021	-0.58782	-0.489286	0.312992	0.0434783	-0.303433	-0.200903	0.318475	0.236742
AT1G49010	260769_at	AT5G09600	253470_s_at	-0.717156	-0.608392	0.229868	0.189286	-0.778368	-0.73913	-0.340535	-0.163109	-0.689587	-0.590972
AT1G51060	245750_at	AT5G09600	253470_s_at	0.0634762	0.0909091	0.423413	0.4	-0.00950367	0.124348	-0.466709	-0.61029	-0.222156	-0.244441
AT1G54140	263155_at	AT5G09600	253470_s_at	0.282731	0.363636	-0.129263	-0.210714	0.50775	0.498261	0.823785	0.461959	0.082095	0.109089
AT1G54690	264188_at	AT5G09600	253470_s_at	0.0420343	0.00699301	0.250543	0.307143	-0.0309293	-0.00608696	0.811743	0.489874	-0.202321	-0.200385
AT1G61730	264398_at	AT5G09600	253470_s_at	0.659531	0.636364	-0.596916	-0.585714	0.378437	0.417391	0.585774	0.0766284	-0.0266362	-0.0384043
AT1G62990	261106_at	AT5G09600	253470_s_at	0.679321	0.559441	-0.451407	-0.346429	0.829189	0.787826	-0.443641	-0.356322	0.472654	0.486064
AT1G64000	262339_at	AT5G09600	253470_s_at	0.784357	0.671329	-0.271795	-0.0142857	0.651203	0.553913	0.499859	0.394636	0.499191	0.386125
AT1G64000	262339_at	AT4G32210	253470_s_at	0.784357	0.671329	-0.271795	-0.0142857	0.651203	0.553913	0.499859	0.394636	0.499191	0.386125
AT1G68480	260263_at	AT5G09600	253470_s_at	-0.678463	-0.587413	-0.258993	-0.139286	-0.745085	-0.678261	-0.278425	-0.292282	-0.261044	-0.310786
AT1G72570	259918_at	AT5G09600	253470_s_at	-0.81361	-0.783217	-0.2923	-0.264286	-0.761183	-0.662609	-0.679842	-0.272031	0.253024	-0.120952
AT1G76880	256331_at	AT5G09600	253470_s_at	-0.258681	0.041958	0.600966	0.507143	0.105215	0.0182609	-0.495532	-0.383689	0.25915	0.332482
AT1G77640	259729_at	AT5G09600	253470_s_at	0.364582	0.517483	0.129669	0.05	0.324896	0.466087	0.27143	0.176245	-0.0726242	-0.0240574
AT2G02090	266122_at	AT5G09600	253470_s_at	0.623188	0.692308	-0.40337	-0.464286	0.857504	0.723478	-0.944306	-0.430213	0.175871	0.284262
AT2G02540	267271_at	AT5G09600	253470_s_at	-0.748981	-0.79021	-0.400766	-0.285714	-0.520458	-0.594783	0.48295	0.412698	-0.461339	-0.555769
AT2G17180	263417_at	AT4G32210	253470_s_at	0.201106	0.174825	-0.779974	-0.660714	-0.123883	-0.401739	-0.25105	0.188834	0.15272	0.102546
AT2G18350	265333_at	AT5G09600	253470_s_at	-0.149785	-0.251748	0.1626	0.132143	-0.109234	-0.181739	-0.429149	-0.232622	-0.111836	-0.0982766
AT2G18350	265333_at	AT4G32210	253470_s_at	-0.149785	-0.251748	0.1626	0.132143	-0.109234	-0.181739	-0.429149	-0.232622	-0.111836	-0.0982766
AT2G18380	265378_at	AT5G09600	253470_s_at	0.116052	-0.104895	-0.323117	0.0107143	-0.0196461	0.0443478	-0.209941	-0.206349	-0.203674	-0.204444
AT2G21240	263413_at	AT4G32210	253470_s_at	-0.102011	-0.020979	-0.391839	-0.382143	0.269488	0.173043	0.962453	0.718664	0.31995	0.263267
AT2G24430	265685_at	AT5G09600	253470_s_at	0.669847	0.496503	0.00339488	0.196429	0.712758	0.653913	-0.271412	0.0361248	0.41378	0.151465
AT2G37520	267163_at	AT5G09600	253470_s_at	0.542897	0.433566	0.0959874	0.107143	0.559545	0.408696	-0.560762	-0.684182	0.0696731	-0.112379
AT2G42040	267532_at	AT5G09600	253470_s_at	-0.616179	-0.664336	-0.376656	-0.378571	-0.740004	-0.606087	-0.326784	-0.145594	-0.0912042	-0.144712
AT2G44730	266872_at	AT5G09600	253470_s_at	-0.0995563	-0.167832	-0.429682	-0.464286	0.365507	0.293913	-0.876973	-0.405036	-0.132405	-0.0718922
AT2G45050	266125_at	AT5G09600	253470_s_at	0.447613	0.433566	0.653602	0.767857	0.455416	0.393043	-0.269784	-0.216749	0.196142	0.072837
AT2G45420	245140_at	AT5G09600	253470_s_at	0.36312	0.454545	-0.414747	-0.185714	0.632119	0.592174	-0.418498	-0.15873	0.166162	0.263791
AT2G45420	245140_at	AT4G32210	253470_s_at	0.36312	0.454545	-0.414747	-0.185714	0.632119	0.592174	-0.418498	-0.15873	0.166162	0.263791
AT3G11100	256413_at	AT4G32210	253470_s_at	0.655644	0.601399	0.0504605	0.171429	0.751021	0.678261	-0.806201	-0.192118	0.213321	0.33962
AT3G12910	257846_at	AT4G32210	253470_s_at	0.36497	0.132867	-0.188313	-0.139286	-0.492371	-0.457391	-0.364556	-0.252326	0.103142	-0.00509142
AT3G12910	257846_at	AT5G09600	253470_s_at	0.36497	0.132867	-0.188313	-0.139286	-0.492371	-0.457391	-0.364556	-0.252326	0.103142	-0.00509142
AT3G14740	258089_at	AT5G09600	253470_s_at	-0.0831061	-0.181818	0.286116	0.321429	0.0843077	0.0295652	0.333389	0.234811	-0.291534	-0.372513
AT3G19290	258026_at	AT5G09600	253470_s_at	0.588005	0.468531	-0.302907	-0.242857	0.610197	0.565217	-0.107092	0.0355774	0.310097	0.264456
AT3G20670	256666_at	AT5G09600	253470_s_at	-0.170495	-0.20979	-0.202624	-0.132143	-0.125522	-0.0478261	0.303035	-0.0120416	-0.399048	-0.429131
AT3G24050	256916_at	AT5G09600	253470_s_at	0.303253	0.300699	0.237065	0.225	0.127475	0.116522	0.396808	-0.114943	-0.141669	-0.208643
AT3G28920	256622_at	AT5G09600	253470_s_at	-0.676625	-0.475524	-0.592256	-0.564286	-0.667771	-0.601739	-0.780286	-0.409414	-0.10857	-0.021083
AT3G49850	252223_at	AT5G09600	253470_s_at	-0.54336	-0.48951	0.208192	0.0785714	-0.424933	-0.344348	0.608977	0.370553	-0.124202	-0.0985566
AT3G50700	252175_at	AT5G09600	253470_s_at	-0.171293	-0.293706	0.118786	-0.0214286	-0.401664	-0.368696	0.159235	0.0645868	-0.346376	-0.34256
AT3G50870	252128_at	AT5G09600	253470_s_at	0.0992928	-0.0699301	-0.406453	-0.217857	0.311492	0.26	-0.458009	-0.291735	-0.244469	-0.348648
AT3G50890	252129_at	AT5G09600	253470_s_at	-0.794939	-0.615385	-0.20077	-0.189286	-0.615598	-0.562609	-0.740748	-0.527094	-0.282438	-0.321424
AT3G51880	246311_at	AT5G09600	253470_s_at	-0.524448	-0.657343	-0.0981604	-0.075	0.0177241	0.0026087	-0.930455	-0.576902	0.344502	0.31712
AT3G53680	251955_at	AT4G32210	253470_s_at	-0.876178	-0.818182	-0.40496	-0.328571	-0.705149	-0.578261	-0.883017	-0.772852	-0.544292	-0.651754
AT3G53680	251955_at	AT5G09600	253470_s_at	-0.876178	-0.818182	-0.40496	-0.328571	-0.705149	-0.578261	-0.883017	-0.772852	-0.544292	-0.651754
AT3G60530	251373_at	AT5G09600	253470_s_at	0.199929	0.118881	0.44105	0.45	0.194843	0.283478	0.220667	0.0322934	-0.5421	-0.55332
AT4G00238	255668_s_at	AT5G09600	253470_s_at	0.275823	0.132867	-0.0398214	0.0535714	0.665496	0.536522	0.693687	0.0311987	0.033283	0.0476074
AT4G00238	255668_s_at	AT4G32210	253470_s_at	0.275823	0.132867	-0.0398214	0.0535714	0.665496	0.536522	0.693687	0.0311987	0.033283	0.0476074
AT4G00250	255668_s_at	AT5G09600	253470_s_at	0.275823	0.132867	-0.0398214	0.0535714	0.665496	0.536522	0.693687	0.0311987	0.033283	0.0476074
AT4G00270	265908_at	AT5G09600	253470_s_at	-0.453786	-0.391608	0.128214	-0.00714286	-0.105795	-0.217391	-0.616535	-0.533114	-0.0322739	0.0584551
AT4G00270	265908_at	AT4G32210	253470_s_at	-0.453786	-0.391608	0.128214	-0.00714286	-0.105795	-0.217391	-0.616535	-0.533114	-0.0322739	0.0584551
AT4G00390	255666_at	AT4G32210	253470_s_at	-0.696035	-0.664336	-0.5286	-0.396429	-0.428974	-0.464348	0.787843	0.310892	0.0494145	0.0566005
AT4G00390	255666_at	AT5G09600	253470_s_at	-0.696035	-0.664336	-0.5286	-0.396429	-0.428974	-0.464348	0.787843	0.310892	0.0494145	0.0566005
AT4G18890	254610_at	AT5G09600	253470_s_at	0.490598	0.51049	0.208117	0.164286	0.484381	0.470435	-0.130925	0.0372195	0.0616233	0.0079958
AT4G27230	253920_at	AT4G32210	253470_s_at	-0.54939	-0.517483	0.105716	0.235714	-0.356119	-0.34087	0.718681	0.4948	-0.25225	-0.255883
AT4G29080	253749_at	AT5G09600	253470_s_at	0.199571	0.027972	-0.559248	-0.492857	0.289129	0.436522	0.0768139	0.0706076	-0.0849008	0.0693378
AT4G31615	253540_at	AT4G32210	253470_s_at	-0.572433	-0.468531	0.384615	0.45	0.000767774	-0.0217391	0.197173	-0.0251813	-0.0399037	-0.0254921
AT4G32890	253406_at	AT5G09600	253470_s_at	0.290678	0.321678	0.197353	0.0857143	0.612138	0.567826	0.42391	0.0629447	0.136541	-0.0412037
AT4G33280	253375_at	AT5G09600	253470_s_at	0.307571	0.216783	-0.730509	-0.732143	-0.422758	-0.438261	0.445355	0.321292	0.0594762	-0.275339
AT5G03780	250914_at	AT5G09600	253470_s_at	-0.333695	-0.370629	-0.18116	-0.00714286	0.0339927	0.11913	0.204968	0.298851	-0.11202	-0.140058
AT5G05550	250766_at	AT4G32210	253470_s_at	-0.692257	-0.594406	0.179159	0.135714	-0.510979	-0.567826	-0.849963	-0.370005	-0.428152	-0.485504
AT5G05550	250766_at	AT5G09600	253470_s_at	-0.692257	-0.594406	0.179159	0.135714	-0.510979	-0.567826	-0.849963	-0.370005	-0.428152	-0.485504
AT5G08130	250569_at	AT5G09600	253470_s_at	-0.129254	-0.104895	0.13974	0.164286	-0.0335067	-0.0808696	-0.128472	-0.0290093	0.404431	0.392634
AT5G10120	250468_at	AT5G09600	253470_s_at	-0.154199	-0.125874	0.144044	-0.0642857	0.0863938	0.0252174	-0.59226	-0.678708	0.319012	0.273484
AT5G10510	250426_at	AT5G09600	253470_s_at	0.643156	0.503497	0.272448	0.296429	0.708582	0.651304	0.560114	0.672687	0.270525	0.124941
AT5G15210	250160_at	AT5G09600	253470_s_at	-0.714943	-0.517483	-0.446503	-0.296429	-0.67328	-0.545217	-0.133375	0.0897646	-0.322565	-0.322194
AT5G15480	246556_at	AT4G32210	253470_s_at	-0.167681	0.027972	-0.383859	-0.264286	-0.383901	-0.421739	-0.345714	0.0197044	-0.0935449	0.0424285
AT5G19790	245966_at	AT5G09600	253470_s_at	0.634095	0.552448	0.544773	0.507143	0.320923	0.42	-0.0700653	0.16913	0.47968	0.261692
AT5G25830	246913_at	AT5G09600	253470_s_at	0.64567	0.608392	0.131807	0.357143	0.555946	0.397391	0.937406	0.66393	0.333095	0.373318
AT5G39760	249422_at	AT5G09600	253470_s_at	-0.68241	-0.664336	-0.294341	-0.160714	-0.719687	-0.733043	-0.311773	-0.176793	0.0603423	0.021118
AT5G52170	248370_at	AT4G32210	253470_s_at	0.472825	0.307692	0.376489	0.325	0.497395	0.443478	-0.389345	-0.190476	0.12896	0.0754265
AT5G53950	248240_at	AT5G09600	253470_s_at	-0.672957	-0.678322	0.326008	0.289286	-0.486956	-0.417391	-0.286187	-0.171319	-0.195803	-0.235273
AT5G54640	248175_at	AT5G09600	253470_s_at	-0.00898534	0.020979	-0.625354	-0.682143	0.410622	0.424348	0.451327	0.00218938	0.256783	0.158989
AT5G54680	248171_at	AT5G09600	253470_s_at	-0.395399	-0.223776	-0.35587	-0.485714	0.34537	0.347826	-0.940905	-0.661741	0.389998	0.45723
AT5G61620	247535_at	AT5G09600	253470_s_at	-0.799079	-0.748252	0.0164842	0.2	0.102828	0.00608696	-0.582635	-0.56486	0.0733561	0.0946024
AT5G63790	247351_at	AT5G09600	253470_s_at	0.678795	0.524476	0.235055	0.0964286	0.583719	0.452174	-0.133249	-0.340449	0.380925	0.380282
AT5G65410	247182_at	AT5G09600	253470_s_at	-0.790419	-0.839161	-0.282788	-0.235714	-0.800289	-0.653043	-0.69032	-0.337712	-0.451276	-0.477841
AT5G66770	247057_at	AT5G09600	253470_s_at	-0.57068	-0.482517	0.279234	0.371429	-0.35018	-0.233913	-0.21334	-0.170772	-0.305017	-0.192232
AT5G66980	247017_at	AT5G09600	253470_s_at	-0.393436	-0.223776	-0.586864	-0.528571	-0.336608	-0.265217	-0.26484	-0.26413	0.163751	0.102756
AT1G03790	265084_at	AT4G26970	253954_at	0.50339	0.181818	-0.163379	-0.075	0.143673	0.16087	-0.014781	-0.0651341	-0.58131	-0.0536261
AT1G06850	260819_at	AT4G26970	253954_at	0.734912	0.741259	0.275965	0.185714	0.406516	0.60087	-0.488822	-0.0279146	0.475696	0.393159
AT1G16530	262704_at	AT4G26970	253954_at	0.682689	0.832168	-0.0838797	0.0107143	0.704955	0.534783	-0.520169	-0.542419	0.397241	0.384446
AT1G21780	262495_at	AT4G26970	253954_at	-0.382157	-0.363636	-0.247281	0.2	-0.0619795	-0.142609	0.682936	0.542967	0.143523	0.327058
AT1G24190	264858_at	AT4G26970	253954_at	0.54997	0.307692	-0.122507	-0.0928571	-0.0543212	-0.111304	0.29726	0.0454297	0.229621	0.241991
AT1G26590	260998_at	AT4G26970	253954_at	-0.807433	-0.846154	-0.625895	-0.214286	-0.619087	-0.608696	0.927624	0.738369	-0.185017	-0.196746
AT1G43000	257511_at	AT4G26970	253954_at	0.495907	0.0559441	-0.0107266	-0.0857143	0.411162	0.230435	-0.353259	-0.297797	0.0493059	-0.0122649
AT1G50410	261862_at	AT4G26970	253954_at	0.80684	0.615385	0.235919	0.153571	0.696005	0.646087	0.336705	0.165846	0.208447	0.170116
AT1G51060	245750_at	AT4G26970	253954_at	0.508148	0.461538	-0.116778	-0.0357143	0.245942	0.338261	-0.350347	-0.34428	-0.0471412	-0.155594
AT1G54140	263155_at	AT4G26970	253954_at	0.749489	0.727273	-0.23955	-0.217857	0.68263	0.688696	0.840317	0.422551	-0.621619	-0.627959
AT2G02090	266122_at	AT4G26970	253954_at	0.92814	0.874126	-0.427777	-0.307143	0.810536	0.86087	-0.908935	-0.267105	0.00530392	-0.0885137
AT2G17180	263417_at	AT4G26970	253954_at	0.0189706	-0.0629371	-0.151114	-0.157143	-0.424227	-0.686957	-0.385988	-0.106732	0.0204352	-0.0101653
AT2G25900	266656_at	AT4G26970	253954_at	0.59026	0.377622	-0.575656	-0.632143	0.172701	0.35913	0.948952	0.850575	-0.506687	-0.474797
AT2G31230	264083_at	AT4G26970	253954_at	0.383492	0.384615	-0.0501878	-0.0928571	-0.469993	-0.583478	-0.357922	-0.334428	0.47672	0.492083
AT2G37520	267163_at	AT4G26970	253954_at	0.636775	0.363636	-0.341528	-0.403571	0.455165	0.350435	-0.487899	-0.427477	0.487096	0.491558
AT2G45420	245140_at	AT4G26970	253954_at	0.754983	0.671329	-0.674659	-0.460714	0.666084	0.696522	-0.419374	-0.264915	-0.559489	-0.290176
AT3G12910	257846_at	AT4G26970	253954_at	0.63398	0.398601	0.137644	-0.0142857	-0.524814	-0.644348	-0.472734	-0.507389	0.193447	0.0546059
AT3G14740	258089_at	AT4G26970	253954_at	0.116683	0.146853	0.0797289	0.0642857	0.409871	0.334783	0.322904	0.205255	0.0172001	-0.0888286
AT3G18640	256853_at	AT4G26970	253954_at	0.499948	0.398601	-0.254837	-0.392857	0.223907	0.192174	0.765605	0.487137	-0.345091	-0.305258
AT3G20670	256666_at	AT4G26970	253954_at	0.346633	0.244755	-0.12406	-0.264286	0.24701	0.324348	0.475313	0.420361	-0.227343	-0.383186
AT3G53680	251955_at	AT4G26970	253954_at	-0.730799	-0.762238	-0.334916	-0.403571	-0.569017	-0.598261	-0.815813	-0.536398	-0.333975	-0.530225
AT3G57600	251598_at	AT4G26970	253954_at	-0.990558	-0.951049	-0.183578	-0.335714	-0.678466	-0.827826	-0.153491	-0.214012	-0.375827	-0.406981
AT4G00238	255668_s_at	AT4G26970	253954_at	0.618585	0.559441	-0.244131	-0.239286	0.71316	0.737391	0.731002	-0.135194	-0.598799	-0.627784
AT4G00390	255666_at	AT4G26970	253954_at	-0.763824	-0.769231	0.0796726	0.0642857	-0.554167	-0.622609	0.867366	0.730159	-0.448014	-0.493378
AT4G27230	253920_at	AT4G26970	253954_at	-0.0524058	-0.0839161	-0.361112	-0.328571	-0.0639812	-0.00521739	0.829278	0.700055	-0.120561	-0.336051
AT4G32730	253417_at	AT4G26970	253954_at	0.84264	0.741259	-0.0404369	0.0357143	0.686098	0.655652	0.219535	0.306513	0.0670715	-0.00488146
AT4G32730	253451_at	AT4G26970	253954_at	0.689814	0.664336	-0.264889	-0.325	0.504315	0.593043	0.225287	0.185003	0.242937	0.170781
AT4G35280	253187_at	AT4G26970	253954_at	-0.880183	-0.762238	0.0914478	0.0678571	-0.713637	-0.845217	-0.435419	0.0361248	0.0730728	-0.063319
AT5G14960	246568_at	AT4G26970	253954_at	-0.278808	-0.328671	-0.291824	-0.35	0.0464329	0.026087	-0.382612	-0.422551	-0.463273	-0.454886
AT5G15020	246542_at	AT4G26970	253954_at	0.509262	0.286713	-0.0141927	-0.0285714	0.12465	0.0252174	0.242319	0.365627	-0.162303	-0.0513516
AT5G15480	246556_at	AT4G26970	253954_at	-0.399581	-0.286713	-0.604226	-0.135714	-0.565656	-0.630435	-0.346267	-0.147236	-0.125352	-0.0528563
AT5G22990	249857_at	AT4G26970	253954_at	-0.939849	-0.846154	-0.15048	-0.128571	-0.753632	-0.822609	0.14147	-0.00109469	-0.39052	-0.313551
AT5G44260	249065_at	AT4G26970	253954_at	-0.623455	-0.461538	0.45642	0.246429	-0.291492	-0.244348	-0.628031	-0.69075	-0.532302	-0.280868
AT5G47790	248771_at	AT4G26970	253954_at	-0.456062	-0.202797	-0.379641	-0.3	-0.238933	-0.177391	-0.0752893	-0.19595	0.0237367	-0.0796256
AT5G54640	248175_at	AT4G26970	253954_at	0.460546	0.335664	-0.280861	-0.0642857	-0.0379808	0.0756522	0.553783	0.350301	-0.666496	-0.594121
AT5G56200	247998_at	AT4G26970	253954_at	0.449535	0.405594	-0.24048	0.0107143	-0.170127	-0.185217	-0.310966	-0.228243	0.296024	0.322089
AT5G58620	247795_at	AT4G26970	253954_at	0.950043	0.769231	0.0848878	-0.025	0.815553	0.851304	-0.21458	-0.208539	0.0940837	0.125571
AT5G60450	247643_at	AT4G26970	253954_at	-0.165824	0.0629371	0.375009	0.314286	0.221773	0.40087	-0.186951	-0.217296	-0.111786	-0.159199
AT5G61470	247526_at	AT4G26970	253954_at	-0.885393	-0.846154	-0.230715	-0.0428571	-0.480377	-0.412174	-0.0414113	0.148331	-0.0985146	0.035325
AT5G65410	247182_at	AT4G26970	253954_at	-0.954069	-0.804196	-0.0996906	-0.0214286	-0.853797	-0.906087	-0.765208	-0.679256	-0.718131	-0.756277
AT5G66770	247057_at	AT4G26970	253954_at	-0.358974	-0.237762	-0.257991	-0.407143	-0.0987428	0.0686957	-0.372678	-0.559387	-0.131137	-0.175995
AT5G66980	247017_at	AT4G26970	253954_at	-0.586663	-0.454545	0.0967709	0.0214286	-0.526095	-0.522609	-0.0432236	0.0812919	-0.0686008	0.0977167
AT5G67450	246993_at	AT4G26970	253954_at	0.951126	0.769231	0.428406	0.171429	0.368939	0.432174	0.0516791	-0.212917	0.601833	0.606824
AT1G04880	261171_at	AT1G30120	256160_at	0.563919	0.685315	-0.537013	-0.221429	0.449828	0.524348	-0.520885	-0.457033	-0.149396	0.00288689
AT1G05230	264582_at	AT1G30120	256160_at	0.812334	0.629371	-0.110197	-0.117857	0.752872	0.698261	0.497316	0.357964	0.51279	0.521722
AT1G12610	255937_at	AT1G30120	256160_at	-0.948517	-0.797203	-0.375179	-0.371429	0.357449	0.757391	-0.261403	-0.254516	0.0327209	-0.0656985
AT1G14687	262843_at	AT1G30120	256160_at	0.689389	0.699301	0.275872	0.332143	0.557879	0.562609	-0.38989	-0.302135	0.43278	0.386125
AT1G16060	261794_at	AT1G30120	256160_at	-0.679673	-0.573427	0.595532	0.617857	-0.468895	-0.372174	0.653217	0.147236	0.332006	0.270615
AT1G16530	262704_at	AT1G30120	256160_at	-0.249831	-0.503497	-0.384293	-0.371429	-0.0798841	-0.145217	-0.373651	-0.304324	-0.263838	-0.476301
AT1G17520	260732_at	AT1G30120	256160_at	-0.788425	-0.797203	0.313354	0.307143	-0.559014	-0.569565	0.0360759	0.127531	-0.42195	-0.0696877
AT1G20700	256081_at	AT1G30120	256160_at	-0.807567	-0.706294	-0.66849	-0.8	-0.756275	-0.653913	-0.569201	-0.434592	-0.353014	-0.419473
AT1G21910	260856_at	AT1G30120	256160_at	-0.806031	-0.587413	-0.031939	0.05	-0.0109327	-0.174783	0.243737	0.339354	-0.080864	-0.19944
AT1G25340	245643_at	AT1G30120	256160_at	0.574138	0.678322	-0.425321	-0.353571	0.250878	0.283478	-0.274481	-0.192666	-0.182712	-0.0819001
AT1G30650	263225_at	AT1G30120	256160_at	-0.817646	-0.72028	0.266983	0.267857	-0.773777	-0.698261	-0.300533	-0.158183	-0.235638	-0.191007
AT1G34310	262566_at	AT1G30120	256160_at	0.837621	0.72028	-0.40988	-0.328571	0.747683	0.608696	-0.323579	-0.225506	0.203914	0.102266
AT1G44830	261327_at	AT1G30120	256160_at	-0.965067	-0.846154	0.10429	0.214286	0.198662	0.24	0.282778	0.319102	0.0293792	0.0760563
AT1G47870	261741_at	AT1G30120	256160_at	-0.491447	-0.629371	0.456405	0.485714	-0.688395	-0.616522	0.0408455	0.0673235	0.0434562	0.209868
AT1G50640	261874_at	AT1G30120	256160_at	-0.50045	-0.601399	0.221396	0.117857	-0.5319	-0.562609	-0.5774	-0.170772	-0.354735	-0.464614
AT1G51060	245750_at	AT1G30120	256160_at	-0.764596	-0.608392	0.524435	0.478571	-0.127721	0.00434783	-0.549724	-0.507389	0.34612	0.454501
AT1G54140	263155_at	AT1G30120	256160_at	-0.867977	-0.769231	0.0922019	0.125	-0.565601	-0.555652	0.683231	0.349206	0.41071	0.426927
AT1G59530	257471_at	AT1G30120	256160_at	0.464267	0.468531	-0.548254	-0.621429	0.409429	0.613043	-0.483917	-0.541325	-0.195028	-0.0765812
AT1G61730	264398_at	AT1G30120	256160_at	-0.852138	-0.867133	-0.410172	-0.457143	-0.2472	-0.458261	0.498097	0.130816	0.279434	0.348438
AT1G64530	261945_at	AT1G30120	256160_at	-0.611971	-0.58042	-0.0453738	-0.0357143	-0.0245438	-0.0382609	0.413173	0.418719	0.0944041	0.249514
AT1G65620	264626_at	AT1G30120	256160_at	0.683187	0.783217	-0.153809	-0.0464286	0.798715	0.793913	-0.18488	-0.197592	0.207344	0.320549
AT1G68360	260484_at	AT1G30120	256160_at	-0.874205	-0.825175	-0.465255	-0.457143	-0.772712	-0.751304	-0.295906	-0.206349	-0.115944	-0.109369
AT1G68550	260209_at	AT1G30120	256160_at	-0.902465	-0.846154	0.296317	0.25	-0.192749	-0.127826	0.431772	0.14231	0.333149	0.404951
AT1G71130	259750_at	AT1G30120	256160_at	0.370512	0.335664	-0.66164	-0.678571	-0.156849	-0.14087	0.616413	0.453749	-0.100085	-0.127915
AT1G72570	259918_at	AT1G30120	256160_at	0.770159	0.825175	-0.155333	-0.196429	0.697957	0.672174	-0.531296	-0.409414	-0.460885	-0.257178
AT1G75390	261114_at	AT1G30120	256160_at	-0.804423	-0.776224	-0.553769	-0.714286	-0.646897	-0.613913	-0.0241594	0.0355774	0.494834	0.435885
AT1G76350	259888_at	AT1G30120	256160_at	-0.662306	-0.475524	0.419645	0.314286	-0.71487	-0.693913	0.338829	0.281336	-0.0196404	0.0739568
AT1G76510	259967_at	AT1G30120	256160_at	-0.560967	-0.615385	-0.028831	-0.0428571	-0.714592	-0.701739	0.506202	0.267652	0.496239	0.57477
AT1G76880	256331_at	AT1G30120	256160_at	0.454286	0.433566	0.506322	0.432143	-0.0836679	0.026087	-0.556232	-0.371648	0.239489	0.275794
AT2G02820	267485_at	AT1G30120	256160_at	-0.894557	-0.846154	0.1844	0.0928571	-0.507625	-0.485217	-0.453521	-0.489874	-0.301672	-0.41125
AT2G18160	263064_at	AT1G30120	256160_at	-0.418975	-0.188811	-0.0381445	-0.110714	-0.497865	-0.562609	-0.489954	-0.08867	0.200944	0.26988
AT2G18490	265921_at	AT1G30120	256160_at	0.791394	0.874126	-0.142021	-0.232143	0.543976	0.546087	-0.300168	-0.349754	-0.384313	-0.0240574
AT2G21240	263413_at	AT1G30120	256160_at	0.310964	0.111888	0.212975	0.0785714	-0.537713	-0.517391	0.748705	0.561029	-0.0272726	0.0863092
AT2G22750	266454_at	AT1G30120	256160_at	0.120539	0.384615	-0.22793	-0.239286	0.666285	0.628696	-0.519492	-0.294472	-0.393302	-0.318625
AT2G23290	245084_at	AT1G30120	256160_at	-0.697428	-0.587413	-0.331493	-0.164286	-0.111409	-0.15913	-0.564681	-0.465791	-0.332203	-0.305887
AT2G24430	265685_at	AT1G30120	256160_at	-0.91652	-0.958042	0.0685902	0.0892857	-0.754475	-0.692174	-0.0722588	0.0153257	-0.180533	-0.0722072
AT2G26940	266854_at	AT1G30120	256160_at	0.57266	0.545455	-0.119868	-0.175	0.419627	0.239182	0.352571	0.192118	-0.434814	-0.274464
AT2G31230	264083_at	AT1G30120	256160_at	-0.762832	-0.699301	-0.22557	-0.146429	0.526616	0.532174	-0.0389466	-0.0421456	-0.455198	-0.50608
AT2G35530	266634_at	AT1G30120	256160_at	-0.923443	-0.839161	0.664047	0.65	-0.435588	-0.390435	-0.622829	-0.561576	0.372591	0.520077
AT2G36270	263907_at	AT1G30120	256160_at	-0.910007	-0.923077	-0.0979246	-0.0571429	-0.791616	-0.757391	-0.458908	-0.28243	-0.307602	0.0895985
AT2G37260	265954_at	AT1G30120	256160_at	-0.134761	0.0559441	0.498679	0.496429	-0.123545	-0.136522	-0.165038	-0.138478	0.387944	0.260397
AT2G37520	267163_at	AT1G30120	256160_at	-0.689348	-0.692308	0.357194	0.364286	-0.685985	-0.706087	-0.325485	-0.207991	-0.355991	-0.265051
AT2G39880	267354_at	AT1G30120	256160_at	0.805987	0.902098	-0.00222926	-0.325	0.681189	0.711304	0.398099	0.353585	0.174231	0.31719
AT2G42380	265877_at	AT1G30120	256160_at	0.656644	0.832168	0.362596	0.353571	0.605976	0.820178	-0.418951	0.0136836	-0.0249031	-0.00285189
AT2G42430	265856_at	AT1G30120	256160_at	-0.93923	-0.881119	-0.653239	-0.632143	-0.783496	-0.736522	-0.00236785	0.131363	-0.0408233	-0.187578
AT2G44730	266872_at	AT1G30120	256160_at	0.605546	0.391608	-0.169527	-0.296429	-0.61774	-0.589565	-0.420095	-0.159278	-0.0287518	0.160983
AT2G45420	245140_at	AT1G30120	256160_at	-0.782641	-0.783217	0.156949	-0.0357143	-0.657491	-0.610435	-0.440048	-0.442802	0.378883	0.156119
AT2G46270	266555_at	AT1G30120	256160_at	-0.702942	-0.79021	0.00276623	0.0285714	-0.492699	-0.216522	-0.72492	-0.489327	-0.162092	-0.0844895
AT2G46510	265452_at	AT1G30120	256160_at	-0.315695	-0.20979	-0.41939	-0.389286	0.677845	0.601739	0.572575	0.422551	0.0285032	-0.130645
AT2G46530	265454_at	AT1G30120	256160_at	0.685207	0.622378	-0.00540264	-0.0357143	0.692039	0.64087	-0.145209	-0.0996169	0.289578	0.0515965
AT3G01890	258974_at	AT1G30120	256160_at	0.402643	0.426573	0.0978241	0.139286	0.124515	0.0930435	0.283915	0.22277	-0.126251	0.178375
AT3G06410	258903_at	AT1G30120	256160_at	0.605597	0.461538	-0.293186	-0.232143	0.0493961	0.0495652	0.366104	0.402299	0.62148	0.559759
AT3G11100	256413_at	AT1G30120	256160_at	-0.653513	-0.713287	0.475396	0.5	-0.82552	-0.795652	-0.480243	-0.151615	-0.408422	-0.274044
AT3G12910	257846_at	AT1G30120	256160_at	-0.924371	-0.643357	-0.295203	-0.210714	0.607612	0.56	-0.12475	-0.120963	-0.418045	-0.589642
AT3G13350	257655_at	AT1G30120	256160_at	-0.373292	-0.314685	0.455552	0.403571	-0.482344	-0.506957	-0.586475	-0.562124	-0.299635	0.0735019
AT3G14180	256998_at	AT1G30120	256160_at	-0.599089	-0.783217	0.232365	0.139286	-0.775742	-0.856522	-0.523555	-0.542419	0.0209949	0.234363
AT3G15210	257053_at	AT1G30120	256160_at	-0.913116	-0.895105	-0.45746	-0.392857	-0.434971	-0.413913	-0.490452	-0.292282	-0.323616	-0.355332
AT3G16160	257538_at	AT1G30120	256160_at	0.679653	0.72028	-0.274417	-0.196429	0.673009	0.607826	-0.274267	-0.223864	-0.472289	-0.304698
AT3G16857	256790_at	AT1G30120	256160_at	-0.67042	-0.552448	0.64007	0.589286	-0.700293	-0.666957	0.231213	0.365079	-0.238042	-0.374683
AT3G16857	257649_at	AT1G30120	256160_at	-0.327727	-0.328671	0.458121	0.375	-0.584628	-0.561739	-0.435179	-0.339354	-0.559343	-0.566442
AT3G17609	258349_at	AT1G30120	256160_at	0.294822	0.433566	0.0545685	0.221429	0.616522	0.581739	-0.434672	-0.438971	-0.174491	-0.232228
AT3G18640	256853_at	AT1G30120	256160_at	-0.428899	-0.398601	0.720046	0.653571	-0.163555	-0.0652174	0.619286	0.498632	-0.0550855	0.0670283
AT3G19290	258026_at	AT1G30120	256160_at	-0.738789	-0.797203	0.197046	0.132143	-0.552259	-0.56087	-0.00146559	0.0350301	-0.642938	-0.571831
AT3G20670	256666_at	AT1G30120	256160_at	-0.676855	-0.503497	-0.0204365	-0.0107143	0.0163188	0.093913	0.0630969	-0.0514505	0.470085	0.610778
AT3G23230	257918_at	AT1G30120	256160_at	-0.966444	-0.944056	-0.230344	-0.271429	0.657948	0.551304	-0.546968	-0.363985	-0.476351	-0.561368
AT3G25730	257643_at	AT1G30120	256160_at	-0.922563	-0.846154	-0.560308	-0.528571	-0.546852	-0.370435	-0.420622	-0.315271	-0.228363	-0.350958
AT3G26620	257548_s_at	AT1G30120	256160_at	0.176535	0.328671	-0.117129	-0.196429	0.38259	0.487826	0.0729394	0.0470717	-0.321171	-0.234223
AT3G27650	258241_at	AT1G30120	256160_at	-0.803414	-0.804196	-0.204559	-0.0892857	-0.515953	-0.572174	-0.133231	-0.0103996	-0.411075	-0.361141
AT3G27785	258233_at	AT1G30120	256160_at	0.651394	0.734266	-0.418902	-0.4	0.594691	0.608696	-0.30724	-0.265463	0.505714	-0.0297962
AT3G49850	252223_at	AT1G30120	256160_at	0.913327	0.902098	0.319282	0.428571	0.536458	0.483478	0.701217	0.482211	0.560238	0.635238
AT3G50890	252129_at	AT1G30120	256160_at	0.79614	0.839161	-0.261376	-0.117857	0.593907	0.661739	-0.699244	-0.532567	0.384618	0.492433
AT3G53310	251986_at	AT1G30120	256160_at	0.836475	0.769231	-0.169654	-0.0857143	0.724195	0.623478	0.402454	0.348659	0.035034	-0.0204881
AT3G53680	251955_at	AT1G30120	256160_at	0.660341	0.734266	-0.197384	-0.207143	0.70446	0.731304	-0.797124	-0.76902	0.166873	0.421468
AT3G61830	251289_at	AT1G30120	256160_at	0.566951	0.531469	-0.842358	-0.9	0.77915	0.729565	-0.00161962	0.0897646	0.272371	0.361911
AT4G00238	255668_s_at	AT1G30120	256160_at	-0.268048	-0.34965	0.369189	0.364286	-0.656741	-0.531304	0.659158	0.157635	0.379433	0.416989
AT4G00250	255668_s_at	AT1G30120	256160_at	-0.268048	-0.34965	0.369189	0.364286	-0.656741	-0.531304	0.659158	0.157635	0.379433	0.416989
AT4G00270	265908_at	AT1G30120	256160_at	0.897991	0.846154	0.288827	0.389286	0.242718	0.233043	-0.377039	-0.361795	0.352514	0.327548
AT4G00390	255666_at	AT1G30120	256160_at	0.582505	0.58042	-0.477703	-0.367857	0.261265	0.3	0.650788	0.211275	0.215304	0.19874
AT4G01120	255625_at	AT1G30120	256160_at	-0.836257	-0.888112	0.146363	0.185714	-0.820578	-0.83913	-0.676271	-0.674877	-0.455996	-0.470283
AT4G04890	255277_at	AT1G30120	256160_at	0.872043	0.748252	0.0796001	-0.0392857	0.825403	0.841739	0.372672	0.3711	0.389353	0.532324
AT4G17490	245250_at	AT1G30120	256160_at	-0.935895	-0.825175	-0.501953	-0.571429	-0.127773	-0.000869565	-0.677537	-0.637657	-0.414781	-0.515388
AT4G23980	254194_at	AT1G30120	256160_at	-0.868317	-0.804196	-0.322197	-0.560714	-0.35711	-0.421739	-0.51934	-0.442255	0.0879797	0.100971
AT4G24020	254195_at	AT1G30120	256160_at	-0.17176	-0.146853	-0.111215	0	-0.110348	-0.0930435	0.0346554	0.00875753	-0.637318	-0.650529
AT4G25210	254058_at	AT1G30120	256160_at	-0.244299	-0.237762	0.326638	0.432143	-0.14634	-0.113913	0.324693	0.126984	0.410182	0.415764
AT4G27230	253920_at	AT1G30120	256160_at	-0.215237	-0.223776	0.617235	0.710714	0.44608	0.449565	0.557169	0.287904	0.586176	0.664036
AT4G31615	253540_at	AT1G30120	256160_at	0.620085	0.65035	0.25494	0.357143	-0.173986	-0.0713043	0.145513	-0.0974408	0.228746	0.261062
AT4G33280	253375_at	AT1G30120	256160_at	-0.4856	-0.230769	-0.733644	-0.728571	0.490107	0.548696	0.403689	0.324576	0.298429	0.241886
AT4G34590	253245_at	AT1G30120	256160_at	-0.482617	-0.363636	-0.610993	-0.646429	-0.633473	-0.561739	-0.290938	-0.141215	0.601818	0.60049
AT4G36730	246211_at	AT1G30120	256160_at	-0.388238	-0.258741	0.426676	0.346429	-0.0865984	-0.102609	0.608376	0.574713	0.0170962	-0.140268
AT4G37260	246253_at	AT1G30120	256160_at	-0.867015	-0.888112	-0.316714	-0.328571	-0.691937	-0.736522	-0.69816	-0.655172	-0.14002	-0.355472
AT5G05410	250781_at	AT1G30120	256160_at	-0.890118	-0.909091	-0.403344	-0.428571	-0.738402	-0.650435	-0.545505	-0.505747	0.00374224	-0.120147
AT5G05550	250766_at	AT1G30120	256160_at	0.851206	0.839161	0.55142	0.585714	0.305957	0.305217	-0.570797	-0.286809	-0.292287	-0.15318
AT5G06960	250655_at	AT1G30120	256160_at	-0.685717	-0.615385	0.057497	-0.171429	-0.57974	-0.494783	0.512484	0.44335	-0.422149	-0.482215
AT5G07100	250666_at	AT1G30120	256160_at	-0.908814	-0.818182	-0.0141139	0.178571	-0.739237	-0.789565	-0.127994	-0.0399562	-0.430667	-0.626699
AT5G10280	250450_at	AT1G30120	256160_at	-0.829098	-0.741259	-0.330721	-0.257143	-0.659306	-0.471304	0.556654	0.420361	-0.072717	-0.0330855
AT5G13330	250287_at	AT1G30120	256160_at	-0.858341	-0.839161	0.112873	0.196429	-0.737743	-0.767826	-0.0500113	-0.0224412	-0.454707	-0.252874
AT5G14170	250218_at	AT1G30120	256160_at	0.404223	0.258741	0.154363	0.00714286	-0.735296	-0.702609	-0.634435	-0.573618	0.125145	0.329053
AT5G15210	250160_at	AT1G30120	256160_at	0.844479	0.909091	0.0193922	0.0678571	0.713723	0.633913	0.00827491	-0.00109469	0.115071	0.343714
AT5G16770	246477_at	AT1G30120	256160_at	-0.946213	-0.874126	-0.377431	-0.367857	-0.734695	-0.634783	0.105056	0.199234	-0.0838171	-0.133129
AT5G18090	250026_at	AT1G30120	256160_at	0.880657	0.909091	-0.35193	-0.496429	0.423702	0.531304	0.673209	0.586207	0.312436	0.445263
AT5G19790	245966_at	AT1G30120	256160_at	-0.250251	-0.293706	0.324718	0.285714	-0.115765	-0.0547826	-0.0867437	-0.0240832	-0.293332	-0.444738
AT5G22890	249882_at	AT1G30120	256160_at	-0.861013	-0.79021	0.453268	0.478571	-0.802182	-0.764348	-0.321087	-0.246305	-0.204814	-0.631108
AT5G25190	246932_at	AT1G30120	256160_at	-0.163199	0.034965	0.611027	0.610714	0.609979	0.766087	-0.370472	-0.25561	0.030467	-0.0670632
AT5G28040	246728_at	AT1G30120	256160_at	-0.826901	-0.839161	0.492037	0.535714	-0.434	-0.41913	-0.491236	-0.427477	0.0924637	0.125431
AT5G39660	249415_at	AT1G30120	256160_at	-0.637358	-0.601399	-0.301555	-0.317857	-0.0390232	0.00956522	-0.66491	-0.372742	-0.504031	-0.412265
AT5G42780	249189_at	AT1G30120	256160_at	0.696929	0.727273	-0.283681	-0.267857	-0.280869	-0.0234783	0.066958	0.0963328	0.785423	0.719395
AT5G42910	249170_at	AT1G30120	256160_at	0.852228	0.867133	-0.39345	-0.339286	0.668825	0.646087	-0.658371	-0.46798	-0.0867704	-0.0709824
AT5G44210	249087_at	AT1G30120	256160_at	0.12101	0.00699301	0.0455032	0.0178571	0.117821	0.214783	-0.334078	-0.326218	0.407541	0.345639
AT5G49200	249319_s_at	AT1G30120	256160_at	-0.867168	-0.839161	-0.384331	-0.425	-0.287876	-0.429565	-0.29041	-0.335523	-0.00428027	0.00152218
AT5G52020	248400_at	AT1G30120	256160_at	-0.836476	-0.755245	-0.0579794	0.0214286	-0.156466	-0.283478	-0.559061	-0.382047	-0.339122	-0.50433
AT5G53950	248240_at	AT1G30120	256160_at	0.497145	0.643357	0.118726	0.075	0.577907	0.647826	-0.361876	-0.511768	-0.0505269	0.0612545
AT5G54640	248175_at	AT1G30120	256160_at	-0.790678	-0.615385	-0.347464	-0.321429	-0.443239	-0.456522	0.104616	0.0870279	-0.0044969	0.24941
AT5G54680	248171_at	AT1G30120	256160_at	0.748138	0.79021	-0.634711	-0.653571	-0.256809	-0.337391	-0.828365	-0.681445	-0.291379	-0.359846
AT5G60100	247668_at	AT1G30120	256160_at	0.0882969	-0.132867	-0.543087	-0.446429	-0.348562	-0.451304	0.680706	0.514505	-0.659402	-0.691855
AT5G61590	247540_at	AT1G30120	256160_at	-0.161476	-0.216783	-0.210149	-0.225	-0.290322	-0.338261	0.0856466	0.170772	-0.144788	-0.359321
AT5G61850	247490_at	AT1G30120	256160_at	-0.423902	0.328671	-0.237344	-0.264286	0.290505	0.213913	-0.599548	-0.55665	-0.106291	-0.229009
AT5G61890	247492_at	AT1G30120	256160_at	-0.886233	-0.699301	-0.550971	-0.507143	-0.588028	-0.356522	-0.303179	-0.0914067	-0.331992	-0.328423
AT5G63790	247351_at	AT1G30120	256160_at	-0.932432	-0.944056	-0.158677	-0.25	-0.691127	-0.615652	-0.230649	-0.340996	-0.336864	-0.481165
AT5G65910	247114_at	AT1G30120	256160_at	-0.276002	-0.342657	-0.0206008	0.075	-0.328422	-0.297391	0.756774	0.66393	0.0312612	-0.196956
AT5G67480	247013_at	AT1G30120	256160_at	-0.200243	-0.258741	0.344476	0.442857	-0.307078	-0.14	-0.675649	-0.328955	-0.231065	-0.24885
AT1G02250	264149_at	AT3G52200	256682_at	0.112341	0.0909091	0.124421	-0.0357143	-0.679587	-0.545217	-0.127609	-0.157635	-0.320888	-0.203359
AT1G04880	261171_at	AT3G52200	256682_at	-0.73022	-0.636364	-0.322529	-0.0821429	-0.519298	-0.570435	-0.264906	-0.0897646	-0.0592977	-0.264211
AT1G14685	262848_at	AT3G52200	256682_at	0.0553334	0.048951	0.320972	0.357143	0.416595	0.244348	-0.813243	-0.622332	-0.337738	-0.370729
AT1G16530	262704_at	AT3G52200	256682_at	0.764558	0.818182	-0.141581	-0.314286	0.651762	0.614783	-0.595266	-0.487685	0.47964	0.347284
AT1G19180	256017_at	AT3G52200	256682_at	0.867692	0.664336	-0.375143	-0.489286	0.886312	0.910435	-0.011118	0.0623974	0.0809122	0.148736
AT1G20700	256081_at	AT3G52200	256682_at	0.940899	0.818182	-0.403176	-0.410714	0.958911	0.726957	-0.784791	-0.669403	0.376448	0.148421
AT1G20910	262852_at	AT3G52200	256682_at	-0.0980774	-0.146853	-0.457241	-0.246429	0.209729	0.0504348	0.294775	0.191571	-0.131434	-0.158534
AT1G24190	264858_at	AT3G52200	256682_at	0.586922	0.503497	0.534621	0.592857	0.0827075	-0.105217	0.0350397	0.045977	0.204897	0.284997
AT1G51060	245750_at	AT3G52200	256682_at	0.50499	0.531469	0.340404	0.375	0.44356	0.364348	-0.156345	-0.0979748	0.221901	0.19825
AT1G51600	260488_at	AT3G52200	256682_at	0.744235	0.671329	-0.168242	-0.214286	0.637591	0.522609	-0.728746	-0.570334	-0.108464	-0.0342752
AT1G54060	263152_at	AT3G52200	256682_at	-0.881507	-0.622378	0.330456	0.367857	-0.708603	-0.716522	-0.82967	-0.758073	-0.172639	-0.181699
AT1G61730	264398_at	AT3G52200	256682_at	0.910642	0.769231	-0.554282	-0.557143	0.703486	0.714783	0.710512	0.54023	-0.256782	-0.339655
AT1G64000	262339_at	AT3G52200	256682_at	0.825356	0.811189	-0.346425	-0.282143	0.846581	0.62087	0.271807	0.313082	-0.188334	-0.0905433
AT1G64530	261945_at	AT3G52200	256682_at	0.756845	0.706294	0.436382	0.389286	0.602392	0.521739	0.101908	0.00273673	0.644546	0.408801
AT1G68360	260484_at	AT3G52200	256682_at	0.927143	0.594406	-0.359868	-0.360714	0.940919	0.753913	-0.656279	-0.658456	0.365489	0.284157
AT1G72570	259918_at	AT3G52200	256682_at	-0.87085	-0.804196	-0.321281	-0.375	-0.896574	-0.80087	-0.720557	-0.67433	-0.604373	-0.417444
AT1G76510	259967_at	AT3G52200	256682_at	0.840534	0.818182	-0.399893	-0.289286	0.696455	0.710435	0.838715	0.760263	-0.109103	-0.126236
AT1G76880	256331_at	AT3G52200	256682_at	-0.326655	-0.0839161	0.676256	0.596429	0.575185	0.424348	-0.681044	-0.619595	0.109992	0.196606
AT1G77250	257420_at	AT3G52200	256682_at	0.737711	0.594406	-0.132425	-0.114286	0.639984	0.607826	-0.710503	-0.205802	0.0429046	0.123541
AT1G77640	259729_at	AT3G52200	256682_at	0.529972	0.552448	0.237092	0.15	0.463998	0.464348	-0.0734699	-0.0804598	0.0143369	-0.143102
AT2G02540	267271_at	AT3G52200	256682_at	-0.963619	-0.881119	-0.0845558	-0.475	-0.881479	-0.788696	0.268223	0.0240832	-0.294614	-0.379862
AT2G17180	263417_at	AT3G52200	256682_at	-0.0519771	-0.0699301	-0.468714	-0.542857	-0.432544	-0.686957	-0.512334	-0.394089	-0.0651598	-0.149191
AT2G18380	265378_at	AT3G52200	256682_at	0.252374	-0.0559441	-0.403989	-0.275	-0.0714857	0.046087	-0.504562	-0.401752	0.0545947	0.123611
AT2G18490	265921_at	AT3G52200	256682_at	-0.85092	-0.748252	0.0301269	-0.0535714	-0.811493	-0.73913	-0.481148	-0.405583	-0.350215	-0.357676
AT2G23060	267250_at	AT3G52200	256682_at	0.549275	0.538462	-0.211868	-0.228571	0.398358	0.290435	-0.719643	-0.714833	-0.0371423	-0.0355699
AT2G24570	263797_at	AT3G52200	256682_at	0.836794	0.615385	0.109263	0.221429	0.943898	0.846957	0.285793	0.218147	0.598273	0.483545
AT2G25900	266656_at	AT3G52200	256682_at	0.605744	0.321678	-0.0941306	-0.0642857	0.465864	0.490435	0.877761	0.717022	-0.455777	-0.426962
AT2G27300	265621_at	AT3G52200	256682_at	0.334836	0.0769231	-0.353078	-0.235714	-0.383933	-0.352174	-0.24233	-0.128626	0.0358029	0.183274
AT2G35550	257369_at	AT3G52200	256682_at	-0.866607	-0.783217	-0.218186	-0.332143	-0.642943	-0.631304	0.582857	0.411056	-0.543777	-0.350433
AT2G37260	265954_at	AT3G52200	256682_at	0.0391167	-0.202797	0.33422	0.253571	0.442086	0.376522	-0.442858	-0.577997	-0.448451	-0.420698
AT2G40970	267077_at	AT3G52200	256682_at	0.360134	0.307692	0.0808318	0.0892857	0.698222	0.68	-0.328688	-0.349754	0.639625	0.513323
AT2G42410	265878_at	AT3G52200	256682_at	-0.785398	-0.706294	-0.314965	-0.232143	-0.875125	-0.797391	-0.663481	-0.716475	-0.168914	-0.34263
AT2G44730	266872_at	AT3G52200	256682_at	-0.131098	0.00699301	-0.0328857	0.0107143	0.100513	-0.0165217	-0.775224	-0.643678	-0.56685	-0.512694
AT2G44910	266814_at	AT3G52200	256682_at	0.408063	0.433566	0.0866686	0.339286	-0.493719	-0.423478	-0.747454	-0.7422	-0.3849	-0.478681
AT2G45420	245140_at	AT3G52200	256682_at	0.781725	0.783217	-0.0361652	-0.278571	0.888689	0.727826	-0.383483	-0.402299	-0.537922	-0.313936
AT2G47190	260581_at	AT3G52200	256682_at	0.711162	0.685315	-0.196783	-0.282143	0.479351	0.363478	-0.839435	-0.741653	0.171753	0.0329105
AT3G01530	259187_at	AT3G52200	256682_at	-0.672246	-0.615385	-0.134831	-0.0214286	-0.370475	-0.655652	-0.566896	-0.474548	0.275578	0.0546059
AT3G01890	258974_at	AT3G52200	256682_at	-0.291194	-0.230769	0.0524033	0.0357143	-0.0210638	0.0895652	-0.0459713	-0.146141	-0.697328	-0.601575
AT3G06410	258903_at	AT3G52200	256682_at	-0.364894	-0.153846	-0.230912	-0.175	0.260277	0.225217	0.369222	0.238095	0.00745961	0.00992039
AT3G06490	258516_at	AT3G52200	256682_at	0.786304	0.636364	-0.361507	-0.410714	0.889617	0.650435	-0.214201	-0.180077	0.14976	0.172356
AT3G10760	258761_at	AT3G52200	256682_at	-0.703556	-0.685315	0.193111	0.253571	-0.701973	-0.697391	0.661807	0.652436	0.30881	0.227819
AT3G11100	256413_at	AT3G52200	256682_at	0.911101	0.776224	0.398097	0.435714	0.595565	0.426087	-0.780882	-0.580186	-0.121878	-0.0443531
AT3G12910	257846_at	AT3G52200	256682_at	0.561401	0.27972	-0.00203751	-0.164286	-0.819254	-0.686087	-0.546893	-0.438424	-0.0632391	-0.294025
AT3G13350	257655_at	AT3G52200	256682_at	0.395688	0.272727	-0.017547	0.0357143	0.482222	0.30087	-0.388168	-0.253968	-0.426812	-0.209903
AT3G16160	257538_at	AT3G52200	256682_at	-0.807987	-0.706294	-0.0791866	-0.132143	-0.89688	-0.823478	-0.491663	-0.490969	-0.39227	-0.212387
AT3G20670	256666_at	AT3G52200	256682_at	0.372869	0.293706	-0.312759	-0.289286	0.405124	0.410435	0.599775	0.550629	0.0126398	-0.0515965
AT3G27810	257220_at	AT3G52200	256682_at	0.203737	-0.300699	0.0712113	-0.0214286	-0.843058	-0.789565	-0.59303	-0.692392	0.29726	-0.068148
AT3G27810	258237_at	AT3G52200	256682_at	-0.506906	-0.48951	-0.307213	-0.439286	-0.709647	-0.68	-0.732986	-0.494253	0.308877	0.00530137
AT3G28920	256622_at	AT3G52200	256682_at	-0.879101	-0.601399	-0.135785	-0.171429	-0.907012	-0.722609	-0.864295	-0.836344	-0.649884	-0.293255
AT3G29035	258059_at	AT3G52200	256682_at	0.927231	0.706294	0.345232	0.378571	0.903484	0.65913	-0.00506773	0.00656814	0.484183	0.250914
AT3G46640	252475_s_at	AT3G52200	256682_at	0.625962	0.34965	-0.0627684	-0.0892857	0.569175	0.423478	0.674227	0.717022	0.0415055	0.120077
AT3G50870	252128_at	AT3G52200	256682_at	0.559896	0.321678	-0.543193	-0.407143	0.661475	0.621739	-0.529787	-0.379858	-0.103761	-0.254553
AT3G53680	251955_at	AT3G52200	256682_at	-0.674205	-0.643357	-0.280108	-0.414286	-0.665434	-0.553043	-0.567627	-0.324028	-0.337306	-0.391444
AT3G60490	251420_at	AT3G52200	256682_at	0.783407	0.832168	-0.440886	-0.382143	0.878344	0.755652	-0.305088	-0.408649	0.579349	0.430216
AT4G00238	255668_s_at	AT3G52200	256682_at	0.706727	0.622378	-0.185972	0.0607143	0.936547	0.776522	0.677071	0.118774	-0.424097	-0.368664
AT4G00270	265908_at	AT3G52200	256682_at	-0.830126	-0.629371	0.219399	0.285714	-0.683056	-0.730435	-0.712016	-0.689655	-0.319764	-0.246435
AT4G00390	255666_at	AT3G52200	256682_at	-0.67036	-0.559441	-0.521687	-0.421429	-0.553	-0.624348	0.816151	0.729064	-0.39318	-0.351308
AT4G01250	255568_at	AT3G52200	256682_at	0.580791	0.496503	-0.143229	-0.15	0.125314	0.289565	0.0467045	0.0169677	-0.40157	-0.384761
AT4G04450	255337_at	AT3G52200	256682_at	-0.428912	-0.300699	0.0491988	0.0107143	-0.502989	-0.406087	0.757324	0.402846	0.0328566	-0.0384743
AT4G13480	254714_at	AT3G52200	256682_at	0.67689	0.748252	-0.311022	-0.292857	0.640447	0.495652	-0.334034	-0.181719	-0.163092	-0.162593
AT4G18020	254704_at	AT3G52200	256682_at	-0.549917	-0.363636	0.00126964	0.0285714	-0.170464	-0.22087	-0.797789	-0.714286	-0.34263	-0.247065
AT4G18880	254592_at	AT3G52200	256682_at	0.886153	0.664336	-0.312775	-0.328571	0.206845	0.307826	0.170786	0.224959	0.13056	0.0851894
AT4G24020	254195_at	AT3G52200	256682_at	-0.140258	-0.167832	0.176082	0.2	-0.185123	-0.214783	-0.179565	-0.168035	0.0253433	-0.0130697
AT4G27230	253920_at	AT3G52200	256682_at	0.0221035	0.020979	0.170734	0.289286	-0.0164483	0.0286957	0.769667	0.530925	0.127913	0.0127198
AT4G31550	253535_at	AT3G52200	256682_at	0.65082	0.531469	0.310989	0.217857	-0.418159	-0.373913	-0.0587376	-0.213465	0.0855223	0.0668883
AT4G32890	253406_at	AT3G52200	256682_at	0.784765	0.699301	0.122099	0.192857	0.91212	0.67913	0.457236	0.347017	0.27015	0.196991
AT4G38160	253028_at	AT3G52200	256682_at	-0.929438	-0.643357	-0.20279	-0.239286	-0.919588	-0.782609	0.6364	0.282978	-0.241437	-0.212317
AT5G04820	246952_at	AT3G52200	256682_at	-0.205962	-0.0629371	0.733532	0.592857	0.173729	0.162609	0.0228143	0.014231	0.197227	0.0239524
AT5G05550	250766_at	AT3G52200	256682_at	-0.824131	-0.706294	0.201265	0.221429	-0.593876	-0.67913	-0.848213	-0.743295	-0.444368	-0.380352
AT5G14170	250218_at	AT3G52200	256682_at	-0.324869	-0.167832	-0.146712	-0.171429	0.565359	0.466087	-0.57885	-0.486043	-0.494606	-0.434065
AT5G15020	246542_at	AT3G52200	256682_at	0.389007	0.13986	0.243914	0.264286	-0.0315127	-0.0791304	0.485091	0.523262	-0.167984	-0.08246
AT5G15210	250160_at	AT3G52200	256682_at	-0.827621	-0.741259	0.0779677	0.0357143	-0.741465	-0.790435	-0.256675	-0.277504	-0.560916	-0.421818
AT5G15480	246556_at	AT3G52200	256682_at	-0.424568	-0.244755	0.0453109	0.0607143	-0.663658	-0.724348	-0.322174	-0.336617	-0.119194	-0.0890036
AT5G18090	250026_at	AT3G52200	256682_at	-0.903331	-0.713287	-0.204854	-0.317857	-0.523147	-0.583478	0.718261	0.646415	-0.103909	-0.287691
AT5G19790	245966_at	AT3G52200	256682_at	0.70415	0.643357	0.573139	0.482143	0.50862	0.496522	-0.456277	-0.45977	0.328838	0.03536
AT5G39760	249422_at	AT3G52200	256682_at	-0.917451	-0.762238	0.0318982	-0.0642857	-0.823788	-0.889565	-0.531756	-0.520525	-0.0362813	-0.0837547
AT5G49200	249319_s_at	AT3G52200	256682_at	0.694322	0.734266	-0.238623	-0.285714	0.728216	0.82087	-0.0222154	-0.00766283	0.114387	0.058805
AT5G58080	247844_at	AT3G52200	256682_at	-0.841988	-0.811189	-0.324109	-0.432143	-0.531881	-0.393043	0.121093	0.0432403	-0.474044	-0.379372
AT5G59570	252475_s_at	AT3G52200	256682_at	0.625962	0.34965	-0.0627684	-0.0892857	0.569175	0.423478	0.674227	0.717022	0.0415055	0.120077
AT5G61850	247490_at	AT3G52200	256682_at	-0.0850947	-0.671329	0.0729001	-0.142857	-0.477531	-0.538261	-0.668364	-0.613574	0.0792076	0.110349
AT5G63790	247351_at	AT3G52200	256682_at	0.888979	0.636364	-0.199635	-0.410714	0.941048	0.83913	0.239711	0.250684	0.290868	0.2253
AT5G65210	247199_at	AT3G52200	256682_at	0.966388	0.853147	0.218266	0.346429	0.929776	0.753913	-0.755442	-0.662288	0.394581	0.269775
AT5G65910	247114_at	AT3G52200	256682_at	0.271791	0.27972	-0.111656	0.0964286	-0.0115848	-0.127826	0.796378	0.415435	0.208938	0.148491
AT5G67430	246992_at	AT3G52200	256682_at	0.96023	0.727273	-0.149737	-0.0785714	0.888872	0.667826	-0.690839	-0.632731	0.432736	0.211303
AT1G12610	255937_at	AT3G15020	257213_at	0.281271	-0.0979021	-0.215607	-0.171429	-0.121413	-0.414783	-0.55262	-0.658456	0.0753127	0.016604
AT1G15360	262595_at	AT3G15020	257213_at	-0.64429	-0.643357	0.150663	0.246429	-0.805156	-0.838261	-0.586318	-0.557198	0.390021	0.0247222
AT1G16530	262704_at	AT3G15020	257213_at	0.119091	-0.034965	0.14127	0.0464286	0.567438	0.526087	-0.386467	-0.533662	0.195584	-0.00124224
AT1G16640	246321_at	AT3G15020	257213_at	-0.407638	-0.706294	-0.453658	-0.414286	-0.547909	-0.443478	-0.412573	-0.338259	0.0343535	-0.10685
AT1G20700	256081_at	AT3G15020	257213_at	0.24512	0.153846	-0.454571	-0.460714	0.669573	0.637391	-0.601375	-0.564313	0.15353	-0.0656635
AT1G26610	260997_at	AT3G15020	257213_at	-0.576344	-0.398601	-0.151171	-0.228571	-0.454991	-0.406957	0.789621	0.524904	0.574049	0.468603
AT1G27370	264489_at	AT3G15020	257213_at	-0.459927	-0.251748	-0.156985	-0.196429	-0.403704	-0.488696	-0.121834	-0.10728	0.144988	0.1508
AT1G34310	262566_at	AT3G15020	257213_at	-0.399576	-0.433566	0.0344496	-0.0535714	-0.863152	-0.896522	-0.391551	-0.368911	-0.409088	-0.504015
AT1G61730	264398_at	AT3G15020	257213_at	0.425892	0.377622	-0.623298	-0.617857	0.621937	0.715652	0.555251	0.59387	-0.0327297	0.124416
AT1G65620	264626_at	AT3G15020	257213_at	-0.646555	-0.454545	0.0725192	0.35	-0.817922	-0.645217	-0.57742	-0.587302	0.161391	0.225335
AT1G66370	260134_at	AT3G15020	257213_at	-0.470062	-0.237762	0.314416	0.382143	-0.413888	-0.573043	-0.432172	-0.400109	-0.151701	-0.435465
AT1G68920	259697_at	AT3G15020	257213_at	0.3237	0.0979021	0.0166453	-0.114286	0.656979	0.650435	0.126176	-0.00164204	0.0665505	0.206054
AT1G69690	260371_at	AT3G15020	257213_at	-0.254418	0.0699301	-0.094971	-0.0678571	-0.651182	-0.689565	0.518527	0.391899	-0.227954	-0.202904
AT1G71130	259750_at	AT3G15020	257213_at	-0.244781	-0.230769	-0.414296	-0.510714	-0.128018	-0.341739	0.455931	0.499726	-0.156911	-0.125851
AT1G72570	259918_at	AT3G15020	257213_at	-0.629335	-0.552448	-0.117366	-0.0714286	-0.788851	-0.769565	-0.682548	-0.685276	-0.0330071	-0.235972
AT2G02540	267271_at	AT3G15020	257213_at	-0.419774	-0.531469	0.100629	-0.139286	-0.409532	-0.574783	0.312949	0.197044	0.152305	0.147161
AT2G17180	263417_at	AT3G15020	257213_at	0.14339	0.181818	-0.322875	-0.207143	-0.287506	-0.526087	-0.216038	-0.182266	0.444515	-0.00827574
AT2G17900	264814_at	AT3G15020	257213_at	0.224476	0.125874	-0.563959	-0.482143	0.135518	0.308696	0.0673565	0.151067	0.187967	0.228169
AT2G17950	265821_at	AT3G15020	257213_at	-0.414232	-0.433566	0.173419	0.05	-0.487724	-0.632174	0.43663	0.358511	0.482421	0.0279766
AT2G24430	265685_at	AT3G15020	257213_at	0.317496	0.160839	0.352611	0.182143	0.61066	0.578261	-0.316043	-0.310892	0.0808234	-0.0113901
AT2G26940	266854_at	AT3G15020	257213_at	-0.614138	-0.461538	0.0351574	-0.0892857	-0.632438	-0.502283	-0.064689	-0.30925	-0.114732	-0.392494
AT2G37520	267163_at	AT3G15020	257213_at	0.622336	0.559441	0.035181	0.0714286	0.598365	0.323478	-0.127598	-0.124247	0.00381131	-0.127845
AT2G40970	267077_at	AT3G15020	257213_at	0.37179	0.258741	0.285501	0.357143	0.613994	0.573043	-0.337226	-0.370005	-0.0605262	-0.131799
AT2G42410	265878_at	AT3G15020	257213_at	-0.399583	-0.230769	-0.158774	-0.153571	-0.706241	-0.778261	-0.607029	-0.588944	0.104704	-0.0852594
AT2G44730	266872_at	AT3G15020	257213_at	-0.138085	-0.118881	0.0304075	0.0392857	0.168559	0.0382609	-0.806077	-0.669951	-0.00149078	-0.0125098
AT2G45420	245140_at	AT3G15020	257213_at	0.0300463	0.027972	0.0904508	-0.153571	0.566743	0.573913	-0.404723	-0.47017	0.0922207	0.096527
AT3G10760	258761_at	AT3G15020	257213_at	-0.465871	-0.370629	0.2856	0.171429	-0.693868	-0.681739	0.664112	0.726327	0.067381	0.0962121
AT3G12910	257846_at	AT3G15020	257213_at	0.185366	-0.146853	0.176839	0.167857	-0.462734	-0.62087	-0.550333	-0.449371	-0.308935	-0.486099
AT3G14180	256998_at	AT3G15020	257213_at	0.716856	0.524476	0.102126	0.128571	0.506761	0.382609	-0.00459329	-0.0202518	-0.010672	0.135719
AT3G19290	258026_at	AT3G15020	257213_at	0.328045	0.132867	0.0461471	0.178571	0.356409	0.213913	-0.185356	-0.28462	-0.346432	-0.287901
AT3G20670	256666_at	AT3G15020	257213_at	-0.351686	-0.496503	-0.103445	-0.0321429	0.116191	0.328696	0.293389	0.27422	0.195702	0.234048
AT3G25730	257643_at	AT3G15020	257213_at	0.202466	-0.125874	-0.152476	-0.164286	0.624967	0.68	-0.731129	-0.650794	0.0565714	-0.183309
AT3G28920	256622_at	AT3G15020	257213_at	-0.365885	-0.13986	0.120294	0.0321429	-0.633422	-0.611304	-0.762096	-0.698413	-0.12937	-0.0433033
AT3G46640	252475_s_at	AT3G15020	257213_at	0.567523	0.433566	0.16043	0.0535714	0.526369	0.46087	0.818433	0.758073	0.129747	-0.0244423
AT3G47620	252425_at	AT3G15020	257213_at	-0.307687	-0.244755	-0.362055	-0.235714	-0.530489	-0.690435	-0.492051	-0.315818	-0.644806	-0.613017
AT3G50700	252175_at	AT3G15020	257213_at	-0.0552911	-0.195804	-0.377304	-0.282143	-0.19885	-0.24087	-0.00220318	-0.124795	-0.404686	-0.437285
AT3G51470	252105_at	AT3G15020	257213_at	-0.083629	0.0839161	0.485808	0.532143	-0.540753	-0.349565	-0.264101	-0.240832	0.417741	0.124416
AT3G53340	251991_at	AT3G15020	257213_at	0.259407	0.027972	-0.154471	-0.328571	0.269708	0.601739	-0.254585	-0.388615	0.418024	0.509404
AT3G53680	251955_at	AT3G15020	257213_at	-0.709448	-0.538462	-0.186401	-0.214286	-0.680761	-0.666087	-0.563533	-0.504105	0.18876	0.0628991
AT3G54390	251896_at	AT3G15020	257213_at	0.337054	0.594406	-0.0692084	-0.185714	0.388128	0.0278261	-0.613741	-0.632184	0.383273	0.514373
AT3G61600	251328_at	AT3G15020	257213_at	-0.549186	-0.314685	0.0370981	-0.0142857	-0.510688	-0.555652	-0.120221	0.0273673	-0.120787	-0.00673607
AT4G00238	255668_s_at	AT3G15020	257213_at	-0.0711625	-0.300699	-0.401684	-0.15	0.695638	0.757391	0.415048	-0.0645868	0.0685399	0.165182
AT4G00250	255668_s_at	AT3G15020	257213_at	-0.0711625	-0.300699	-0.401684	-0.15	0.695638	0.757391	0.415048	-0.0645868	0.0685399	0.165182
AT4G00270	265908_at	AT3G15020	257213_at	-0.117031	0.020979	-0.06696	0.0357143	-0.228039	-0.513043	-0.725376	-0.712096	-0.00775266	0.035115
AT4G00390	255666_at	AT3G15020	257213_at	-0.559382	-0.482517	-0.169561	-0.160714	-0.339097	-0.493043	0.578428	0.671045	0.320634	0.252944
AT4G01120	255625_at	AT3G15020	257213_at	0.212331	0.013986	-0.300716	-0.25	0.68684	0.609565	-0.460077	-0.374384	-0.160382	-0.0950223
AT4G02670	255491_at	AT3G15020	257213_at	-0.150679	-0.27972	0.0637837	0.0892857	-0.147903	-0.514783	0.396768	0.235359	-0.0468171	-0.161928
AT4G18890	254610_at	AT3G15020	257213_at	0.261789	0.321678	-0.373836	-0.328571	0.694792	0.65913	-0.212144	-0.172961	0.00552151	0.0761963
AT4G23980	254194_at	AT3G15020	257213_at	0.0469782	-0.0839161	-0.22522	-0.275	0.625102	0.709565	-0.739132	-0.786535	0.218821	0.29462
AT4G25210	254058_at	AT3G15020	257213_at	0.0299117	0.160839	-0.137289	0.025	0.396864	0.584348	0.548345	0.587849	-0.131312	0.0884087
AT4G33280	253375_at	AT3G15020	257213_at	0.308214	0.181818	-0.340567	-0.475	-0.338534	-0.447826	0.0760707	-0.0153257	0.0628241	-0.00309684
AT4G35280	253187_at	AT3G15020	257213_at	-0.507226	-0.342657	0.0288194	-0.0928571	-0.656422	-0.77913	-0.160474	-0.0678708	0.430968	-0.0769661
AT4G36730	246211_at	AT3G15020	257213_at	-0.530514	-0.587413	0.109817	-0.0142857	-0.393967	-0.395652	-0.0181923	-0.0766284	-0.60516	-0.43466
AT4G37260	246253_at	AT3G15020	257213_at	0.467411	0.356643	-0.233831	-0.178571	0.322639	0.36087	-0.141124	-0.242474	-0.480229	-0.408591
AT5G01860	251064_at	AT3G15020	257213_at	-0.549188	-0.202797	0.171978	0.196429	-0.65264	-0.793043	-0.432729	-0.465244	-0.0347949	-0.318415
AT5G05090	250810_at	AT3G15020	257213_at	-0.445516	-0.440559	0.300433	0.285714	-0.592829	-0.553043	-0.333906	-0.44116	-0.602462	-0.709317
AT5G05410	250781_at	AT3G15020	257213_at	0.567167	0.51049	-0.137188	-0.260714	0.886623	0.866957	-0.266701	-0.273125	0.360551	0.29588
AT5G05550	250766_at	AT3G15020	257213_at	-0.489481	-0.363636	-0.0689806	-0.05	-0.707911	-0.666087	-0.747837	-0.691297	-0.283065	-0.299659
AT5G06960	250655_at	AT3G15020	257213_at	0.271365	0.13986	-0.0396298	-0.196429	0.677294	0.714783	0.146312	0.0437876	-0.163652	-0.0900884
AT5G10120	250468_at	AT3G15020	257213_at	-0.281872	-0.272727	0.331186	0.382143	0.00780992	-0.152174	-0.420042	-0.466338	-0.0134869	-0.068148
AT5G10510	250426_at	AT3G15020	257213_at	0.346989	0.251748	-0.229765	-0.107143	0.685521	0.675652	0.533797	0.454844	0.148681	0.281078
AT5G13330	250287_at	AT3G15020	257213_at	0.508611	0.51049	0.257873	0.264286	0.778865	0.556522	-0.176605	-0.210181	0.0039752	0.0807103
AT5G15210	250160_at	AT3G15020	257213_at	-0.55777	-0.251748	0.0920113	0.189286	-0.847049	-0.873913	-0.329224	-0.333333	-0.039728	0.0018721
AT5G15480	246556_at	AT3G15020	257213_at	0.00391751	0.132867	0.107494	0.171429	-0.558058	-0.684348	-0.310141	-0.321292	0.132423	0.00621118
AT5G39760	249422_at	AT3G15020	257213_at	-0.288367	-0.153846	0.20244	0.0464286	-0.630487	-0.711304	-0.657191	-0.592775	0.214222	0.0488321
AT5G44160	249034_at	AT3G15020	257213_at	0.099655	0.0769231	-0.420458	-0.335714	0.549448	0.593913	0.192496	0.123153	0.0876601	-0.143312
AT5G49200	249319_s_at	AT3G15020	257213_at	0.419629	0.356643	-0.0953309	-0.210714	0.62563	0.718261	-0.207982	-0.20197	0.220588	0.086974
AT5G52020	248400_at	AT3G15020	257213_at	0.174866	0.153846	0.436135	0.485714	0.493355	0.618261	-0.686901	-0.663383	0.207065	-0.044703
AT5G53950	248240_at	AT3G15020	257213_at	-0.366634	-0.223776	0.297397	0.264286	-0.450798	-0.593913	-0.514451	-0.486043	0.208135	0.256933
AT5G54680	248171_at	AT3G15020	257213_at	-0.532552	-0.377622	-0.1152	-0.257143	-0.0378726	-0.210435	-0.715188	-0.574713	0.0293088	0.0169189
AT5G63790	247351_at	AT3G15020	257213_at	0.411969	0.377622	-0.123137	-0.239286	0.656845	0.790435	0.109874	0.102354	-0.282252	-0.213087
AT5G67190	247029_at	AT3G15020	257213_at	-0.393848	-0.181818	-0.201234	-0.439286	-0.36642	0.105217	-0.632704	-0.65353	-0.394584	-0.417094
AT1G04880	261171_at	AT3G27380	257713_at	-0.527952	-0.566434	-0.388563	-0.135714	-0.517906	-0.413043	-0.217207	-0.430761	0.209839	-0.114303
AT1G06070	260953_at	AT3G27380	257713_at	0.511033	0.475524	0.173986	0.0357143	0.614261	0.654783	0.274776	0.398467	-0.188009	0.0650337
AT1G09060	264649_at	AT3G27380	257713_at	-0.568855	-0.699301	-0.512113	-0.521429	-0.578837	-0.406957	-0.4792	-0.469075	0.0258645	-0.0802205
AT1G12610	255937_at	AT3G27380	257713_at	0.520891	0.524476	-0.351095	-0.282143	-0.31236	-0.666957	-0.260683	-0.268199	0.114541	0.0561106
AT1G14687	262843_at	AT3G27380	257713_at	-0.796032	-0.776224	0.0148405	0.0607143	-0.516382	-0.485217	-0.573254	-0.54844	-0.135179	-0.230968
AT1G16530	262704_at	AT3G27380	257713_at	0.574549	0.573427	0.133435	0.207143	0.2487	0.0269565	-0.00282014	-0.0738916	0.172797	0.0342402
AT1G20700	256081_at	AT3G27380	257713_at	0.723179	0.706294	-0.420781	-0.407143	0.683489	0.635652	-0.324174	-0.397373	0.167918	-0.150136
AT1G20910	262852_at	AT3G27380	257713_at	-0.377816	-0.496503	-0.486636	-0.553571	-0.205478	-0.304348	0.168316	0.268747	-0.321182	-0.289861
AT1G21910	260856_at	AT3G27380	257713_at	0.612109	0.517483	0.0149561	0.275	-0.133301	0.0982609	0.441683	0.0842912	-0.262853	-0.244231
AT1G22310	255963_at	AT3G27380	257713_at	0.0941506	0.111888	-0.206433	-0.289286	0.35592	0.377391	0.402563	0.434045	-0.133519	-0.114863
AT1G44830	261327_at	AT3G27380	257713_at	0.527287	0.496503	0.283485	0.378571	-0.189592	-0.263478	0.310879	0.0673235	-0.216193	-0.232613
AT1G47870	261741_at	AT3G27380	257713_at	0.497566	0.538462	0.0703561	0.075	0.608794	0.470435	-0.243428	-0.0607553	0.316074	0.344519
AT1G50410	261862_at	AT3G27380	257713_at	0.506449	0.468531	0.0290204	0.185714	0.622636	0.527826	-0.186927	-0.0695129	0.26578	0.303053
AT1G50640	261874_at	AT3G27380	257713_at	0.688851	0.72028	0.403417	0.182143	0.627148	0.492174	-0.503099	-0.392447	0.389126	0.311311
AT1G51600	260488_at	AT3G27380	257713_at	0.474394	0.405594	-0.351801	-0.414286	0.520739	0.517391	-0.525378	-0.437876	-0.0309496	-0.159304
AT1G54060	263152_at	AT3G27380	257713_at	-0.62918	-0.517483	0.125457	0.0964286	-0.475239	-0.329565	-0.587625	-0.538588	-0.327729	-0.299204
AT1G56650	245628_at	AT3G27380	257713_at	-0.386954	-0.587413	0.0728705	-0.025	-0.17154	-0.293913	0.0312722	0.0103996	0.121476	-0.170011
AT1G61730	264398_at	AT3G27380	257713_at	0.733632	0.678322	-0.887718	-0.853571	0.280264	0.256522	0.163975	0.3815	-0.351882	-0.171761
AT1G68360	260484_at	AT3G27380	257713_at	0.725257	0.538462	-0.331288	-0.221429	0.774115	0.757391	-0.364277	-0.432403	0.275444	0.447992
AT1G68640	262278_at	AT3G27380	257713_at	0.39912	0.398601	-0.0415473	0.310714	0.715289	0.677391	0.372464	0.249042	-0.029629	0.0385793
AT1G69600	259831_at	AT3G27380	257713_at	0.751592	0.713287	-0.160792	-0.1	0.623327	0.491304	-0.390049	-0.308155	0.384813	0.437809
AT1G71130	259750_at	AT3G27380	257713_at	-0.648047	-0.615385	-0.691712	-0.621429	0.211	0.283478	0.194219	0.37931	0.0503684	0.100971
AT1G72570	259918_at	AT3G27380	257713_at	-0.803029	-0.79021	-0.126642	-0.0178571	-0.758337	-0.653043	-0.469733	-0.452655	-0.413329	-0.477316
AT1G75390	261114_at	AT3G27380	257713_at	0.883779	0.867133	-0.382407	-0.271429	0.84108	0.753913	-0.19934	-0.0892173	0.454363	0.605074
AT1G76510	259967_at	AT3G27380	257713_at	0.790657	0.769231	-0.51541	-0.564286	0.806737	0.767826	0.204419	0.254516	0.172751	0.325798
AT1G76880	256331_at	AT3G27380	257713_at	-0.0668668	0.0979021	0.51885	0.321429	0.0691951	0.0156522	-0.396561	-0.345375	0.0849441	0.145867
AT2G02540	267271_at	AT3G27380	257713_at	-0.799663	-0.832168	-0.00249278	-0.210714	-0.447772	-0.421739	0.349109	0.137931	-0.175002	-0.155175
AT2G02820	267485_at	AT3G27380	257713_at	0.651084	0.552448	0.00257452	-0.207143	0.305455	0.335652	-0.381824	-0.50301	0.221196	0.0160091
AT2G04880	263626_at	AT3G27380	257713_at	0.571757	0.622378	-0.571696	-0.567857	0.743329	0.785217	0.187025	0.191571	0.158079	0.324609
AT2G18160	263064_at	AT3G27380	257713_at	0.349816	0.20979	0.153858	0.267857	0.593024	0.568696	-0.0683517	-0.0569239	0.259055	0.432106
AT2G18350	265333_at	AT3G27380	257713_at	-0.212445	-0.195804	0.323527	0.339286	0.0194883	0.0226087	-0.209745	-0.334428	0.161922	0.0512116
AT2G18490	265921_at	AT3G27380	257713_at	-0.758787	-0.699301	0.257183	0.25	-0.575532	-0.445217	-0.326411	-0.307061	-0.143956	-0.0897384
AT2G22750	266454_at	AT3G27380	257713_at	-0.645952	-0.713287	0.4198	0.5	-0.609487	-0.501739	0.0190914	0.0700602	0.262618	0.158639
AT2G23290	245084_at	AT3G27380	257713_at	0.6391	0.615385	-0.149949	0.178571	0.205663	0.226957	-0.311301	-0.240832	-0.165583	-0.120042
AT2G24430	265685_at	AT3G27380	257713_at	0.708985	0.58042	0.411252	0.435714	0.674594	0.658261	-0.0361271	-0.15873	-0.192808	-0.182539
AT2G26940	266854_at	AT3G27380	257713_at	-0.846281	-0.783217	0.0814282	0.103571	-0.442962	-0.227441	-0.256955	-0.270936	-0.278065	-0.642796
AT2G31230	264083_at	AT3G27380	257713_at	0.0302604	0.13986	0.0405629	0.221429	-0.498527	-0.445217	-0.212025	-0.313082	-0.134469	-0.306517
AT2G34140	256720_at	AT3G27380	257713_at	0.72697	0.643357	-0.36489	-0.410714	0.801073	0.655652	-0.197881	-0.168582	0.439853	0.476581
AT2G35530	266634_at	AT3G27380	257713_at	0.668908	0.664336	0.241712	0.235714	0.797404	0.703478	-0.448332	-0.331144	0.26957	0.439244
AT2G37520	267163_at	AT3G27380	257713_at	0.467804	0.426573	0.216293	0.139286	0.645199	0.598261	-0.231634	-0.238095	0.427819	0.111994
AT2G39880	267354_at	AT3G27380	257713_at	-0.7182	-0.699301	-0.402692	-0.671429	-0.71162	-0.673913	-0.0391516	0.197044	-0.256347	-0.263372
AT2G42380	265877_at	AT3G27380	257713_at	-0.651414	-0.699301	0.201408	0.0464286	-0.754748	-0.784084	-0.0476366	-0.180077	0.0484937	-0.280728
AT2G42400	265827_at	AT3G27380	257713_at	0.319042	0.412587	0.401255	0.307143	0.543984	0.561739	-0.601167	-0.454844	-0.0248486	0.237897
AT2G42430	265856_at	AT3G27380	257713_at	0.629892	0.531469	-0.533226	-0.378571	0.656017	0.64087	0.385925	0.13191	-0.117236	-0.0598198
AT2G44730	266872_at	AT3G27380	257713_at	-0.12023	-0.216783	-0.0794266	-0.210714	0.381332	0.414783	-0.620145	-0.472906	-0.191911	-0.0765462
AT2G45420	245140_at	AT3G27380	257713_at	0.452315	0.545455	-0.0278376	-0.139286	0.604816	0.615652	-0.226259	-0.331691	-0.115164	0.102861
AT2G46870	266760_at	AT3G27380	257713_at	-0.839371	-0.867133	-0.270109	-0.253571	-0.664982	-0.561739	-0.431995	-0.383142	0.0393055	-0.177185
AT3G01890	258974_at	AT3G27380	257713_at	-0.620443	-0.503497	0.0873238	0.0964286	-0.261007	-0.175652	0.188354	0.165298	-0.307229	-0.195521
AT3G11100	256413_at	AT3G27380	257713_at	0.702479	0.643357	0.270191	0.135714	0.739646	0.777391	-0.366246	-0.372742	0.170705	0.197621
AT3G11580	259293_at	AT3G27380	257713_at	0.625232	0.636364	-0.160813	-0.114286	0.750752	0.68	-0.238348	-0.218938	0.369125	0.15164
AT3G12730	257698_at	AT3G27380	257713_at	-0.482772	-0.482517	-0.602034	-0.453571	0.0626855	-0.0147826	0.203878	0.015873	0.173675	-0.0435832
AT3G12910	257846_at	AT3G27380	257713_at	0.407681	0.251748	0.148363	0.15	-0.387339	-0.350435	-0.362007	-0.228243	0.146017	-0.220401
AT3G13350	257655_at	AT3G27380	257713_at	-0.0189779	0	-0.14024	-0.164286	0.251888	0.326087	-0.586454	-0.61029	-0.316088	-0.129105
AT3G13960	258204_at	AT3G27380	257713_at	-0.579467	-0.622378	0.327134	0.360714	-0.379981	-0.322609	0.776991	0.607006	-0.142072	-0.221625
AT3G14180	256998_at	AT3G27380	257713_at	0.503294	0.496503	-0.152134	-0.260714	0.672856	0.634783	-0.198006	-0.290093	-0.193483	0.0660835
AT3G15210	257053_at	AT3G27380	257713_at	0.707137	0.587413	-0.164641	-0.1	0.469389	0.329565	-0.155884	-0.34647	-0.226465	-0.193386
AT3G16160	257538_at	AT3G27380	257713_at	-0.643562	-0.622378	0.180497	0.275	-0.590592	-0.515652	-0.0966268	-0.0399562	-0.170788	-0.358621
AT3G16857	256790_at	AT3G27380	257713_at	0.759021	0.734266	0.782994	0.821429	0.731079	0.704348	0.155188	0.130268	0.123559	0.127075
AT3G16857	257649_at	AT3G27380	257713_at	0.549386	0.559441	0.501356	0.539286	0.64597	0.741739	-0.604849	-0.538041	0.0713196	-0.163783
AT3G17609	258349_at	AT3G27380	257713_at	0.0692793	0.125874	-0.195156	-0.153571	-0.288024	-0.14087	-0.526669	-0.626163	0.061541	-0.0852244
AT3G18640	256853_at	AT3G27380	257713_at	0.38663	0.363636	0.382515	0.257143	0.400118	0.36087	0.313344	0.390257	-0.228809	-0.0591199
AT3G19290	258026_at	AT3G27380	257713_at	0.541468	0.524476	-0.0925976	-0.25	0.748235	0.788696	0.0381826	-0.248495	0.0141586	-0.143137
AT3G25730	257643_at	AT3G27380	257713_at	0.64872	0.412587	0.0829308	0.139286	0.528319	0.35913	-0.589305	-0.400109	0.238618	-0.077561
AT3G26620	257548_s_at	AT3G27380	257713_at	-0.496704	-0.482517	0.16138	0.0392857	-0.269781	-0.263478	-0.0829269	0.0202518	-0.0445833	-0.113218
AT3G28920	256622_at	AT3G27380	257713_at	-0.735905	-0.58042	-0.283857	-0.45	-0.58198	-0.487826	-0.554932	-0.558292	-0.46887	-0.322894
AT3G44460	252645_at	AT3G27380	257713_at	-0.650775	-0.636364	0.235518	0.0321429	-0.508353	-0.473913	-0.552858	-0.594417	-0.262447	-0.172846
AT3G50060	252193_at	AT3G27380	257713_at	0.592375	0.587413	-0.372419	-0.357143	-0.69636	-0.587826	0.109844	0.366721	-0.428229	-0.348508
AT3G50890	252129_at	AT3G27380	257713_at	-0.780293	-0.664336	-0.0874143	-0.114286	-0.529826	-0.581739	-0.40219	-0.396278	-0.184918	-0.220541
AT3G53310	251986_at	AT3G27380	257713_at	-0.820142	-0.657343	0.243474	0.303571	-0.679529	-0.604348	0.138612	0.0864806	-0.140948	-0.120007
AT3G53680	251955_at	AT3G27380	257713_at	-0.815457	-0.832168	-0.201559	-0.275	-0.831274	-0.770435	-0.467748	-0.422003	-0.223937	-0.305992
AT3G55370	251806_at	AT3G27380	257713_at	0.691294	0.615385	-0.531071	-0.342857	0.444519	0.45913	0.343509	0.296114	0.422756	0.19979
AT3G58190	251565_at	AT3G27380	257713_at	0.65768	0.566434	-0.429934	-0.367857	0.634061	0.611304	0.275271	0.0985222	0.212042	-0.0749016
AT3G61970	251302_at	AT3G27380	257713_at	-0.539831	-0.615385	0.409889	0.507143	-0.322085	-0.34	0.0862771	-0.0164204	-0.279407	-0.470667
AT4G00238	255668_s_at	AT3G27380	257713_at	0.397469	0.251748	-0.332415	-0.257143	0.58848	0.431304	0.070036	0.0525452	-0.301199	-0.0756014
AT4G00270	265908_at	AT3G27380	257713_at	-0.564551	-0.496503	-0.0997997	-0.128571	-0.0457822	-0.093913	-0.600477	-0.574165	-0.0847592	0.0883387
AT4G00390	255666_at	AT3G27380	257713_at	-0.736772	-0.72028	-0.179037	-0.0214286	-0.306407	-0.291304	0.221995	0.506842	0.0631643	0.108075
AT4G01500	255582_at	AT3G27380	257713_at	-0.260645	-0.202797	0.26715	0.171429	-0.554209	-0.721739	-0.376634	-0.272031	-0.109083	-0.0894235
AT4G03170	255416_at	AT3G27380	257713_at	-0.50854	-0.517483	-0.037708	-0.121429	0.303652	0.298261	-0.556022	-0.411056	0.0295956	-0.0687079
AT4G23980	254194_at	AT3G27380	257713_at	0.528371	0.503497	-0.456652	-0.65	0.429654	0.386957	-0.503294	-0.428571	0.360271	0.506885
AT4G24020	254195_at	AT3G27380	257713_at	-0.0835493	-0.048951	0.570453	0.689286	0.129081	0.147826	-0.0155321	-0.0607553	-0.20105	-0.385251
AT4G24660	254132_at	AT3G27380	257713_at	-0.771242	-0.734266	0.204631	0.132143	-0.640764	-0.56	-0.525029	-0.516147	-0.640873	-0.657633
AT4G30410	253617_at	AT3G27380	257713_at	-0.0956225	-0.146853	0.531785	0.457143	0.159486	0.0713043	-0.420401	-0.324576	0.145841	0.137258
AT4G31615	253540_at	AT3G27380	257713_at	-0.500446	-0.503497	0.459651	0.467857	0.0432867	0.110435	0.180745	-0.17709	0.00744828	0.0805704
AT4G34400	253258_at	AT3G27380	257713_at	0.344776	0.265734	-0.287895	-0.164286	-0.472346	-0.587826	-0.265632	-0.338259	0.0226851	0.0359199
AT4G34590	253245_at	AT3G27380	257713_at	0.802369	0.699301	-0.499158	-0.435714	0.845737	0.793043	0.0147435	0.014231	0.445817	0.538903
AT4G35280	253187_at	AT3G27380	257713_at	-0.723259	-0.664336	-0.0693263	-0.121429	-0.629763	-0.604348	0.233916	0.0853859	0.14927	-0.287201
AT4G36730	246211_at	AT3G27380	257713_at	0.00674687	-0.111888	0.29081	0.235714	-0.129427	-0.0278261	-0.152768	0.031746	-0.303301	-0.317925
AT4G37260	246253_at	AT3G27380	257713_at	0.576904	0.622378	-0.366396	-0.321429	0.463061	0.406087	-0.209847	-0.221675	-0.255215	-0.286467
AT5G05410	250781_at	AT3G27380	257713_at	0.759467	0.706294	-0.273212	-0.15	0.768271	0.49913	-0.272802	-0.337165	0.422437	0.429306
AT5G05550	250766_at	AT3G27380	257713_at	-0.703052	-0.657343	0.133257	0.0785714	-0.487439	-0.361739	-0.507393	-0.674877	-0.645175	-0.668725
AT5G06250	250719_at	AT3G27380	257713_at	0.1862	0.146853	0.184722	0.246429	0.359326	0.478261	-0.19861	-0.103448	-0.0957874	-0.205074
AT5G06960	250655_at	AT3G27380	257713_at	0.798585	0.762238	-0.0878127	-0.182143	0.840033	0.655652	0.0516584	0.0580186	0.258888	0.192966
AT5G10510	250426_at	AT3G27380	257713_at	0.69123	0.552448	0.0675281	0.0821429	0.610329	0.475652	0.536499	0.418719	-0.241376	-0.0343452
AT5G13330	250287_at	AT3G27380	257713_at	0.86128	0.79021	0.322307	0.339286	0.939747	0.896522	0.151831	-0.0207991	0.163335	0.0985566
AT5G15210	250160_at	AT3G27380	257713_at	-0.687566	-0.58042	-0.0116334	-0.103571	-0.709771	-0.533043	-0.160959	-0.245211	-0.449867	-0.418564
AT5G18000	250071_at	AT3G27380	257713_at	-0.735945	-0.741259	0.165476	0.314286	-0.459378	-0.366087	0.366013	0.307608	0.222914	0.302773
AT5G18090	250026_at	AT3G27380	257713_at	-0.6253	-0.48951	-0.321647	-0.410714	-0.515054	-0.523478	0.463341	0.331691	0.00650693	0.0510017
AT5G19790	245966_at	AT3G27380	257713_at	0.709167	0.601399	0.46178	0.403571	0.234835	0.226957	-0.0956374	-0.138478	0.322914	-0.116998
AT5G22890	249882_at	AT3G27380	257713_at	0.769093	0.594406	0.703776	0.767857	0.703007	0.674783	-0.47736	-0.499726	0.356725	-0.0901233
AT5G23420	249836_at	AT3G27380	257713_at	-0.537618	-0.538462	0.321017	0.192857	-0.555569	-0.663478	-0.226843	-0.164204	-0.157735	-0.0675881
AT5G39760	249422_at	AT3G27380	257713_at	-0.744009	-0.734266	0.0795321	-0.0607143	-0.670731	-0.636522	-0.433354	-0.278051	0.0981484	-0.0195433
AT5G42780	249189_at	AT3G27380	257713_at	-0.0445452	-0.20979	-0.214237	-0.225	0.114633	-0.173043	0.0574477	0.181719	0.143483	0.362645
AT5G44210	249087_at	AT3G27380	257713_at	0.00294354	-0.132867	-0.305968	-0.314286	-0.114502	-0.32	-0.323862	-0.459223	-0.0979066	0.0360948
AT5G52020	248400_at	AT3G27380	257713_at	0.583964	0.587413	0.495568	0.496429	0.275282	0.330435	-0.42974	-0.395183	0.181591	-0.0269268
AT5G52170	248370_at	AT3G27380	257713_at	0.57146	0.41958	0.248653	0.167857	0.414869	0.286087	-0.228148	-0.218391	0.00849108	-0.0598898
AT5G53950	248240_at	AT3G27380	257713_at	-0.755498	-0.741259	0.472637	0.482143	-0.630176	-0.652174	-0.303399	-0.305966	-0.0886431	-0.251789
AT5G54680	248171_at	AT3G27380	257713_at	-0.276374	-0.20979	-0.613691	-0.6	0.357177	0.447826	-0.500617	-0.473454	0.16285	0.236987
AT5G54930	248148_at	AT3G27380	257713_at	0.36732	0.286713	-0.656204	-0.592857	0.55556	0.491304	0.073839	0.0191571	-0.0332105	0.0991864
AT5G61850	247490_at	AT3G27380	257713_at	-0.255508	-0.734266	0.254908	0.178571	0.00982862	-0.142609	-0.343456	-0.360153	0.0890045	-0.119797
AT5G63790	247351_at	AT3G27380	257713_at	0.712369	0.58042	0.166971	0.0785714	0.585835	0.446957	-0.0527257	0.0109469	0.293674	0.117313
AT5G65410	247182_at	AT3G27380	257713_at	-0.823041	-0.874126	0.0492528	0.114286	-0.773441	-0.567826	-0.385285	-0.331144	-0.582219	-0.537328
AT5G65910	247114_at	AT3G27380	257713_at	0.398866	0.356643	0.272	0.332143	0.440582	0.40087	0.445759	0.582923	0.269749	0.314986
AT1G04880	261171_at	AT3G27380	257742_at	0.78817	0.825175	0.266244	0.264286	0.337391	0.450435	0.11863	0.272031	0.578037	0.220996
AT1G06070	260953_at	AT3G27380	257742_at	-0.60012	-0.657343	-0.0703431	-0.0214286	-0.299096	-0.341739	-0.577746	-0.514505	-0.134633	-0.209763
AT1G09060	264649_at	AT3G27380	257742_at	0.355088	0.517483	0.0109642	-0.1	0.536319	0.561739	0.339665	0.374384	-0.357647	-0.36604
AT1G12610	255937_at	AT3G27380	257742_at	-0.568472	-0.58042	-0.245831	-0.292857	0.0277226	0.223478	0.546995	0.522715	-0.0175941	0.0879538
AT1G14687	262843_at	AT3G27380	257742_at	0.713095	0.881119	0.278173	0.25	0.436275	0.524348	0.555187	0.559934	-0.0458453	-0.184498
AT1G16530	262704_at	AT3G27380	257742_at	-0.525579	-0.713287	0.571985	0.55	-0.385602	-0.291304	0.394963	0.413246	0.000574498	0.0857143
AT1G20700	256081_at	AT3G27380	257742_at	-0.779263	-0.874126	0.0212188	0.175	-0.504595	-0.529565	0.486522	0.485495	0.28103	0.384866
AT1G20910	262852_at	AT3G27380	257742_at	0.207044	0.244755	-0.210091	-0.214286	0.217555	0.193043	-0.0872144	-0.267105	-0.269533	-0.243426
AT1G21910	260856_at	AT3G27380	257742_at	-0.590848	-0.468531	0.446649	0.535714	0.0525115	-0.0956522	0.145007	0.14012	-0.00493283	0.159094
AT1G22310	255963_at	AT3G27380	257742_at	-0.212178	-0.370629	-0.305481	-0.403571	0.0216984	0.046087	-0.390422	-0.310892	-0.164936	-0.170991
AT1G44830	261327_at	AT3G27380	257742_at	-0.597029	-0.664336	-0.181232	0.0428571	-0.02195	0.0495652	0.233707	-0.00437876	0.0573863	0.112344
AT1G47870	261741_at	AT3G27380	257742_at	-0.650261	-0.72028	-0.205748	-0.335714	-0.461068	-0.553913	-0.363415	-0.33607	0.0824692	-0.0900534
AT1G50410	261862_at	AT3G27380	257742_at	-0.682657	-0.72028	-0.191408	-0.192857	-0.48356	-0.438261	-0.554557	-0.484401	-0.262324	-0.261447
AT1G50640	261874_at	AT3G27380	257742_at	-0.687723	-0.867133	-0.421446	-0.171429	-0.336181	-0.366087	0.519988	0.513957	0.447502	0.170536
AT1G51600	260488_at	AT3G27380	257742_at	-0.388537	-0.461538	0.253116	0.107143	-0.153014	-0.265217	0.518651	0.575807	0.559779	0.0818301
AT1G54060	263152_at	AT3G27380	257742_at	0.740806	0.727273	-0.0856721	-0.110714	0.524423	0.571304	0.472643	0.461959	-0.389615	-0.139428
AT1G56650	245628_at	AT3G27380	257742_at	0.279982	0.692308	0.732033	0.732143	0.152512	0.344348	0.393883	0.453202	0.0867882	0.124976
AT1G61730	264398_at	AT3G27380	257742_at	-0.812413	-0.811189	-0.033385	-0.275	-0.430312	-0.530435	-0.542938	-0.480022	-0.489749	-0.27086
AT1G68360	260484_at	AT3G27380	257742_at	-0.752139	-0.769231	-0.171056	-0.117857	-0.463301	-0.531304	0.595611	0.545156	-0.0914942	-0.225825
AT1G68640	262278_at	AT3G27380	257742_at	-0.58886	-0.566434	-0.339428	-0.15	-0.454085	-0.613043	0.300998	0.127531	-0.172489	-0.319325
AT1G69600	259831_at	AT3G27380	257742_at	-0.71004	-0.804196	-0.416494	-0.457143	-0.40137	-0.36	0.114624	0.178435	0.0753823	-0.0369347
AT1G71130	259750_at	AT3G27380	257742_at	0.57315	0.65035	0.0948421	-0.114286	0.113193	0.0747826	-0.331207	-0.186097	-0.0315404	-0.0999563
AT1G72570	259918_at	AT3G27380	257742_at	0.953776	0.839161	0.301846	0.292857	0.486681	0.514783	0.51344	0.557745	0.451488	0.572601
AT1G75390	261114_at	AT3G27380	257742_at	-0.85252	-0.741259	-0.213235	-0.103571	-0.631241	-0.657391	0.304192	0.356869	-0.296513	-0.337591
AT1G76510	259967_at	AT3G27380	257742_at	-0.60355	-0.727273	0.0142323	-0.178571	-0.518575	-0.581739	-0.574348	-0.56705	-0.0978947	-0.255813
AT1G76880	256331_at	AT3G27380	257742_at	0.379704	0.132867	-0.250905	-0.139286	0.0204178	0.0426087	0.323209	0.351943	-0.225973	-0.0785058
AT2G02540	267271_at	AT3G27380	257742_at	0.81721	0.825175	0.290552	0.428571	0.335495	0.272174	-0.0234336	-0.174603	-0.136756	-0.187158
AT2G02820	267485_at	AT3G27380	257742_at	-0.707483	-0.699301	0.03248	0.0285714	-0.257175	-0.313043	0.046057	0.368363	0.00288603	-0.0104803
AT2G04880	263626_at	AT3G27380	257742_at	-0.597012	-0.65035	-0.0173081	-0.178571	-0.474445	-0.49913	-0.397991	-0.102901	-0.556626	-0.230618
AT2G18160	263064_at	AT3G27380	257742_at	-0.229791	-0.440559	-0.0523687	0.0142857	-0.330213	-0.41913	0.492178	0.356322	-0.374775	-0.371289
AT2G18350	265333_at	AT3G27380	257742_at	-0.0238321	0.027972	0.297792	0.207143	0.108101	0.111304	0.571567	0.541325	-0.201602	-0.110944
AT2G18490	265921_at	AT3G27380	257742_at	0.928254	0.811189	0.395305	0.396429	0.507977	0.583478	0.325374	0.35468	0.509576	0.43459
AT2G22750	266454_at	AT3G27380	257742_at	0.647206	0.755245	0.077709	0.446429	0.453142	0.556522	-0.108255	-0.0689655	0.709544	0.366425
AT2G23290	245084_at	AT3G27380	257742_at	-0.748121	-0.594406	0.12559	-0.107143	-0.103476	-0.176522	-0.340647	-0.180077	0.121651	0.0723821
AT2G24430	265685_at	AT3G27380	257742_at	-0.747965	-0.755245	0.56233	0.610714	-0.437563	-0.397391	0.728634	0.6185	0.297405	0.327793
AT2G26940	266854_at	AT3G27380	257742_at	0.928531	0.944056	0.561449	0.728571	0.464344	0.349206	-0.0159426	0.10728	0.730297	0.472067
AT2G31230	264083_at	AT3G27380	257742_at	-0.198507	-0.34965	0.224816	0.142857	0.377789	0.397391	0.455039	0.5052	0.092141	0.198565
AT2G34140	256720_at	AT3G27380	257742_at	-0.754179	-0.748252	-0.263799	-0.242857	-0.562733	-0.661739	0.295139	0.331144	0.0675015	0.054326
AT2G35530	266634_at	AT3G27380	257742_at	-0.772189	-0.783217	-0.0612071	-0.0178571	-0.491834	-0.608696	0.0849516	0.126437	-0.211794	-0.384831
AT2G37520	267163_at	AT3G27380	257742_at	-0.787077	-0.48951	0.0689521	0.15	-0.339618	-0.256522	-0.0154836	0.0667761	0.277049	0.196291
AT2G39880	267354_at	AT3G27380	257742_at	0.89088	0.811189	0.380304	0.110714	0.338649	0.227826	-0.133609	-0.174603	0.0579028	-0.063389
AT2G42380	265877_at	AT3G27380	257742_at	0.567546	0.741259	-0.0443981	0.0678571	0.581457	0.556208	0.452526	0.452655	0.616949	0.4102
AT2G42400	265827_at	AT3G27380	257742_at	-0.351953	-0.517483	-0.317685	-0.246429	-0.152063	-0.196522	0.37194	0.270936	0.340849	-0.0188785
AT2G42430	265856_at	AT3G27380	257742_at	-0.704071	-0.769231	-0.111552	-0.267857	-0.390095	-0.40087	0.134144	0.0448823	0.239817	0.335386
AT2G44730	266872_at	AT3G27380	257742_at	0.0598326	-0.167832	0.283966	0.335714	-0.0742767	-0.0704348	0.631116	0.718117	0.302776	-0.0761963
AT2G45420	245140_at	AT3G27380	257742_at	-0.63002	-0.776224	0.254852	0.05	-0.322466	-0.32	0.399307	0.47619	0.0390116	0.237757
AT2G46870	266760_at	AT3G27380	257742_at	0.80424	0.818182	0.625872	0.646429	0.518243	0.566957	0.0470286	0.117132	-0.105735	-0.121827
AT3G01890	258974_at	AT3G27380	257742_at	0.611216	0.293706	0.326321	0.239286	0.21844	0.0852174	0.173777	0.146141	0.438953	0.167702
AT3G11100	256413_at	AT3G27380	257742_at	-0.755997	-0.832168	-0.152656	-0.114286	-0.227864	-0.305217	0.645089	0.683634	0.483871	-0.0544659
AT3G11580	259293_at	AT3G27380	257742_at	-0.809513	-0.881119	0.107461	0.139286	-0.522659	-0.578261	0.423131	0.459223	0.142711	0.156049
AT3G12730	257698_at	AT3G27380	257742_at	0.328025	0.552448	-0.110879	-0.0607143	0.121366	0.246087	0.316199	0.293924	0.127986	0.252419
AT3G12910	257846_at	AT3G27380	257742_at	-0.482165	-0.321678	0.750843	0.764286	0.296483	0.306087	0.441713	0.543514	0.158488	0.340915
AT3G13350	257655_at	AT3G27380	257742_at	-0.0259976	-0.20979	-0.293059	-0.282143	-0.0586273	-0.0747826	0.21745	0.279146	0.232573	0.000192459
AT3G13960	258204_at	AT3G27380	257742_at	0.23976	0.727273	0.525486	0.667857	0.460282	0.447826	-0.218857	-0.294472	-0.15506	-0.147441
AT3G14180	256998_at	AT3G27380	257742_at	-0.778437	-0.678322	-0.0540152	-0.1	-0.340083	-0.255652	-0.274513	-0.0377668	-0.162867	-0.251439
AT3G15210	257053_at	AT3G27380	257742_at	-0.770924	-0.734266	-0.125181	-0.0857143	-0.457295	-0.462609	0.355812	0.347564	0.105378	0.189292
AT3G16160	257538_at	AT3G27380	257742_at	0.809513	0.832168	0.659316	0.642857	0.554019	0.706087	0.510567	0.470717	0.835087	0.610358
AT3G16857	256790_at	AT3G27380	257742_at	-0.649288	-0.748252	-0.345019	-0.0535714	-0.441163	-0.384348	0.255842	0.14231	-0.332716	-0.102581
AT3G16857	257649_at	AT3G27380	257742_at	-0.383661	-0.573427	-0.0624298	0.342857	-0.396554	-0.347826	0.486856	0.506294	0.0552389	0.0269968
AT3G17609	258349_at	AT3G27380	257742_at	0.391634	0.153846	0.157187	-0.0571429	0.455662	0.5	0.497294	0.654078	-0.140115	0.00743592
AT3G18640	256853_at	AT3G27380	257742_at	-0.39007	-0.447552	-0.182387	-0.214286	-0.372508	-0.430435	-0.398733	-0.349754	-0.411452	-0.287341
AT3G19290	258026_at	AT3G27380	257742_at	-0.638746	-0.559441	0.000241744	-0.0892857	-0.31	-0.176522	0.233939	0.329502	0.00698566	0.0434783
AT3G25730	257643_at	AT3G27380	257742_at	-0.700686	-0.643357	-0.0311899	0.15	-0.404307	-0.401739	0.56456	0.606459	-0.0322618	0.0167789
AT3G26620	257548_s_at	AT3G27380	257742_at	0.681279	0.671329	0.528421	0.614286	0.427713	0.489565	0.311403	0.288451	0.5901	0.317435
AT3G28920	256622_at	AT3G27380	257742_at	0.815448	0.692308	0.533431	0.482143	0.457907	0.395652	0.534504	0.504105	0.206984	0.114548
AT3G44460	252645_at	AT3G27380	257742_at	0.765412	0.769231	-0.0231513	0.392857	0.228716	0.228696	0.597743	0.545703	0.0932179	0.239332
AT3G50060	252193_at	AT3G27380	257742_at	-0.703545	-0.706294	0.234357	0.160714	0.408061	0.406087	-0.702467	-0.631637	0.000545004	0.172566
AT3G50890	252129_at	AT3G27380	257742_at	0.889823	0.818182	0.724171	0.717857	0.390809	0.376522	0.280044	0.259989	-0.202231	-0.163153
AT3G53310	251986_at	AT3G27380	257742_at	0.893325	0.923077	0.540194	0.6	0.444861	0.373913	0.306756	0.265463	-0.260991	-0.259382
AT3G53680	251955_at	AT3G27380	257742_at	0.724095	0.713287	0.537804	0.442857	0.376326	0.417391	0.264904	0.227148	0.430372	0.0507217
AT3G55370	251806_at	AT3G27380	257742_at	-0.730807	-0.706294	-0.286866	-0.246429	-0.31379	-0.381739	0.0871234	-0.0492611	0.0921031	0.0790307
AT3G58190	251565_at	AT3G27380	257742_at	-0.753848	-0.797203	0.222279	0.0214286	-0.540265	-0.63913	0.15099	0.197044	0.475875	0.490683
AT3G61970	251302_at	AT3G27380	257742_at	0.504449	0.552448	0.00987001	0.210714	0.220022	0.22	0.226462	0.167488	0.0564585	0.193981
AT4G00238	255668_s_at	AT3G27380	257742_at	-0.446313	-0.566434	-0.406759	-0.442857	-0.435278	-0.52	-0.458129	-0.141762	-0.317146	-0.298399
AT4G00270	265908_at	AT3G27380	257742_at	0.5904	0.594406	-0.292153	-0.25	0.176429	0.233913	0.330262	0.332786	-0.34906	-0.41139
AT4G00390	255666_at	AT3G27380	257742_at	0.724656	0.587413	0.559283	0.560714	0.490515	0.462609	-0.549152	-0.679803	0.247676	0.0534861
AT4G01500	255582_at	AT3G27380	257742_at	0.422033	0.48951	0.400759	0.664286	0.237082	0.345217	0.531798	0.530378	0.21748	0.180439
AT4G03170	255416_at	AT3G27380	257742_at	0.827196	0.867133	0.685915	0.646429	0.121639	0.0608696	-0.00724027	0.0881226	0.189866	0.214942
AT4G23980	254194_at	AT3G27380	257742_at	-0.638703	-0.72028	-0.0460046	0.0785714	-0.56747	-0.573913	0.453589	0.528736	-0.427911	-0.495267
AT4G24020	254195_at	AT3G27380	257742_at	0.12565	0.0699301	0.0622765	0.182143	0.127635	0.228696	0.308348	0.307061	0.216895	0.286747
AT4G24660	254132_at	AT3G27380	257742_at	0.778691	0.692308	0.251799	0.207143	0.548458	0.60087	0.525149	0.541872	0.17122	0.143347
AT4G30410	253617_at	AT3G27380	257742_at	0.175714	-0.0629371	0.143046	0.171429	-0.194492	-0.248696	0.104161	0.176245	-0.0129856	0.0310559
AT4G31615	253540_at	AT3G27380	257742_at	0.685007	0.517483	0.079307	0.171429	-0.194226	0.0130435	0.0474928	0.146709	0.114811	0.0432683
AT4G34400	253258_at	AT3G27380	257742_at	-0.373438	-0.20979	0.168095	0.214286	0.164188	0.18	0.367663	0.258347	-0.11619	-0.0404689
AT4G34590	253245_at	AT3G27380	257742_at	-0.837662	-0.566434	-0.246479	-0.292857	-0.443935	-0.410435	0.275028	0.386973	-0.365698	-0.34179
AT4G35280	253187_at	AT3G27380	257742_at	0.838777	0.783217	0.801588	0.689286	0.592752	0.688696	0.413846	0.343733	0.699031	0.518082
AT4G36730	246211_at	AT3G27380	257742_at	0.0294738	-0.118881	-0.152924	-0.0857143	0.285454	0.428696	-0.00551316	0.0114943	-0.334524	0.0380894
AT4G37260	246253_at	AT3G27380	257742_at	-0.872231	-0.818182	-0.181562	-0.135714	-0.342477	-0.3	-0.104388	0.114943	-0.31017	0.0121249
AT5G05410	250781_at	AT3G27380	257742_at	-0.867963	-0.72028	0.0788728	-0.189286	-0.610851	-0.623478	-0.0977478	0.0114943	0.209701	0.161753
AT5G05550	250766_at	AT3G27380	257742_at	0.715001	0.608392	-0.352226	-0.45	0.517477	0.566957	0.56215	0.584565	0.128535	0.127041
AT5G06250	250719_at	AT3G27380	257742_at	-0.522337	-0.461538	0.674128	0.689286	-0.402673	-0.45913	0.508181	0.52381	0.0612698	-0.0264019
AT5G06960	250655_at	AT3G27380	257742_at	-0.750197	-0.867133	-0.135209	-0.0964286	-0.556129	-0.615652	-0.147374	-0.0350301	-0.17125	-0.0613245
AT5G10510	250426_at	AT3G27380	257742_at	-0.833933	-0.804196	-0.355852	-0.164286	-0.516922	-0.591304	0.0362124	-0.0837438	0.0337343	-0.0923979
AT5G13330	250287_at	AT3G27380	257742_at	-0.849322	-0.811189	-0.245774	-0.396429	-0.50236	-0.41913	0.116709	0.147236	0.178261	0.140233
AT5G15210	250160_at	AT3G27380	257742_at	0.864698	0.818182	0.54154	0.557143	0.652008	0.707826	0.273096	0.444444	-0.015282	-0.0222028
AT5G18000	250071_at	AT3G27380	257742_at	0.871947	0.867133	0.387633	0.5	0.34288	0.437391	0.166808	0.0213465	-0.132889	-0.0366897
AT5G18090	250026_at	AT3G27380	257742_at	0.834093	0.797203	0.639658	0.646429	0.463678	0.584348	-0.289435	-0.218391	-0.0605212	-0.0184236
AT5G19790	245966_at	AT3G27380	257742_at	-0.464108	-0.552448	-0.067267	-0.00357143	-0.290089	-0.453043	0.455452	0.413793	0.263018	0.519762
AT5G22890	249882_at	AT3G27380	257742_at	-0.762382	-0.608392	-0.129851	-0.107143	-0.44878	-0.37913	0.427622	0.412151	0.0292253	0.373213
AT5G23420	249836_at	AT3G27380	257742_at	0.290991	0.111888	-0.241012	-0.264286	0.0383446	0.0304348	-0.315141	-0.0498084	-0.316027	-0.352743
AT5G39760	249422_at	AT3G27380	257742_at	0.798798	0.853147	0.319308	0.435714	0.567049	0.598261	0.43843	0.474548	0.0273802	0.00859067
AT5G42780	249189_at	AT3G27380	257742_at	0.378808	0.461538	0.115539	-0.0178571	-0.108232	0.0217391	0.275716	0.129174	-0.190972	-0.297874
AT5G44210	249087_at	AT3G27380	257742_at	-0.109193	-0.20979	0.171064	0.139286	-0.140437	-0.0921739	0.442514	0.564313	-0.116776	-0.192512
AT5G52020	248400_at	AT3G27380	257742_at	-0.754322	-0.832168	-0.0371402	0.189286	-0.270394	-0.273043	0.591935	0.524357	0.322288	0.322684
AT5G52170	248370_at	AT3G27380	257742_at	-0.725766	-0.706294	-0.292538	-0.35	-0.41154	-0.372174	0.343912	0.247947	0.557634	0.345884
AT5G53950	248240_at	AT3G27380	257742_at	0.514669	0.671329	0.306119	0.614286	0.585707	0.578261	0.308661	0.400657	0.0758848	0.227119
AT5G54680	248171_at	AT3G27380	257742_at	0.708444	0.454545	0.135001	-0.0464286	0.0485422	0.0417391	0.469487	0.345375	0.40034	0.0704575
AT5G54930	248148_at	AT3G27380	257742_at	-0.794084	-0.58042	0.197229	0.0892857	-0.380194	-0.446957	0.297531	0.0782704	-0.0381986	-0.0235325
AT5G61850	247490_at	AT3G27380	257742_at	0.0771451	0.804196	0.588531	0.721429	0.245972	0.323478	0.427201	0.433498	0.0789869	0.303053
AT5G63790	247351_at	AT3G27380	257742_at	-0.818086	-0.748252	-0.385818	-0.192857	-0.523827	-0.623478	-0.317166	-0.19595	-0.0968338	0.121897
AT5G65410	247182_at	AT3G27380	257742_at	0.837855	0.79021	0.412949	0.407143	0.599264	0.593913	0.660422	0.693487	-0.0501817	-0.0250372
AT5G65910	247114_at	AT3G27380	257742_at	-0.342194	-0.181818	0.175088	0.325	-0.216411	-0.0782609	-0.448638	-0.297209	-0.408014	-0.0496719
AT1G12610	255937_at	AT3G16950	257895_at	0.0987314	0.384615	-0.361505	-0.253571	-0.102106	-0.208696	-0.467416	-0.519431	-0.0607638	-0.161578
AT1G14685	262848_at	AT3G16950	257895_at	0.00408138	0.0909091	0.0347604	0.0392857	0.397097	0.393043	-0.717306	-0.468528	0.52107	0.589082
AT1G16060	261794_at	AT3G16950	257895_at	0.737439	0.657343	0.662292	0.632143	0.92013	0.938261	0.801628	0.45156	0.416531	0.330417
AT1G26590	260998_at	AT3G16950	257895_at	-0.576857	-0.461538	-0.42183	-0.103571	-0.487756	-0.48	0.637497	0.290093	0.411808	0.34214
AT1G34670	262406_at	AT3G16950	257895_at	0.554247	0.335664	-0.117633	-0.314286	0.72978	0.642609	-0.506009	-0.394636	0.0570679	-0.105695
AT1G56650	245628_at	AT3G16950	257895_at	-0.6273	-0.58042	-0.559443	-0.439286	-0.867552	-0.812174	-0.351639	-0.538041	-0.312929	-0.317855
AT1G57560	246401_at	AT3G16950	257895_at	0.524074	0.503497	0.305243	0.396429	0.777927	0.793913	0.368479	0.231527	-0.256964	-0.380527
AT1G61730	264398_at	AT3G16950	257895_at	0.51041	0.293706	-0.101794	-0.110714	0.727152	0.76087	0.867871	0.489327	0.615016	0.593351
AT1G72570	259918_at	AT3G16950	257895_at	-0.399531	-0.195804	-0.158296	-0.103571	-0.56143	-0.582609	-0.578206	-0.321839	-0.219916	-0.383011
AT1G76880	256331_at	AT3G16950	257895_at	0.277989	0.482517	0.498782	0.407143	0.861256	0.74	-0.463681	-0.473454	0.276783	0.186598
AT2G01930	263305_at	AT3G16950	257895_at	0.376194	0.41958	-0.684987	-0.660714	0.124312	0.118261	-0.608417	-0.310892	0.194653	0.344169
AT2G21240	263413_at	AT3G16950	257895_at	-0.654147	-0.58042	-0.224024	-0.214286	-0.435722	-0.392174	0.565178	0.326765	0.223851	0.238317
AT2G22840	266797_at	AT3G16950	257895_at	0.0345477	-0.0979021	0.574959	0.65	0.419732	0.370435	-0.14367	-0.109758	0.563689	0.594191
AT2G35550	257369_at	AT3G16950	257895_at	-0.582271	-0.461538	-0.460633	-0.378571	-0.706139	-0.746087	0.720792	0.620142	-0.160652	-0.137748
AT2G39880	267354_at	AT3G16950	257895_at	-0.220985	-0.111888	-0.202522	-0.282143	0.188093	0.147826	0.455197	0.238643	0.235455	0.24675
AT2G44730	266872_at	AT3G16950	257895_at	0.272624	0.398601	-0.544619	-0.542857	-0.396149	-0.375652	-0.580996	-0.368911	0.124548	0.216097
AT2G45420	245140_at	AT3G16950	257895_at	0.553865	0.41958	-0.331006	-0.267857	0.754242	0.713913	-0.336937	-0.434045	0.46437	0.312851
AT3G11100	256413_at	AT3G16950	257895_at	0.62295	0.405594	0.00740457	0.0642857	0.180184	0.166087	-0.75189	-0.498632	-0.23539	-0.0433733
AT3G12910	257846_at	AT3G16950	257895_at	0.0454779	0.0839161	-0.280413	-0.175	-0.718546	-0.666087	-0.338713	-0.241927	-0.487697	-0.665366
AT3G16160	257538_at	AT3G16950	257895_at	-0.513948	-0.405594	-0.402267	-0.264286	-0.675873	-0.687826	-0.373913	-0.47619	-0.404032	-0.288601
AT3G28920	256622_at	AT3G16950	257895_at	-0.476996	-0.153846	-0.354668	-0.2	-0.616731	-0.551304	-0.583346	-0.243569	-0.246239	-0.219911
AT3G30210	257307_at	AT3G16950	257895_at	0.227176	0.125874	-0.458086	-0.357143	0.510951	0.49913	-0.700241	-0.453749	-0.316526	-0.230723
AT3G53680	251955_at	AT3G16950	257895_at	-0.152128	-0.111888	-0.248976	-0.314286	-0.274467	-0.311304	-0.496071	-0.279146	0.159638	0.375313
AT4G00270	265908_at	AT3G16950	257895_at	-0.381438	-0.195804	0.167428	0.15	-0.84278	-0.822609	-0.35715	-0.265463	0.337099	0.242971
AT4G00390	255666_at	AT3G16950	257895_at	-0.471521	-0.195804	-0.296996	-0.335714	-0.444768	-0.501739	0.795581	0.370553	0.0234373	0.0145744
AT4G05100	255250_at	AT3G16950	257895_at	0.146881	0.027972	-0.36405	-0.357143	-0.13521	-0.406087	-0.432568	-0.472359	-0.437009	-0.50454
AT4G21440	254413_at	AT3G16950	257895_at	-0.646594	-0.601399	-0.329815	-0.317857	-0.8009	-0.690435	-0.210245	-0.241379	-0.597063	-0.677823
AT4G23980	254194_at	AT3G16950	257895_at	0.602534	0.545455	-0.513139	-0.517857	0.800886	0.825217	-0.493437	-0.522167	0.227916	0.17673
AT5G10280	250450_at	AT3G16950	257895_at	0.657349	0.643357	-0.238654	-0.246429	0.824123	0.84	0.5615	0.280788	0.252564	0.346969
AT5G15210	250160_at	AT3G16950	257895_at	-0.313962	-0.20979	-0.312366	-0.0321429	-0.318104	-0.593913	-0.502184	-0.372742	0.203725	0.238037
AT5G16770	246477_at	AT3G16950	257895_at	0.383632	0.272727	-0.205463	-0.278571	0.698733	0.747826	-0.261429	-0.298851	0.172447	0.113393
AT5G18090	250026_at	AT3G16950	257895_at	-0.463971	-0.265734	-0.477221	-0.539286	-0.239898	-0.266957	0.496459	0.226054	0.136064	0.0901583
AT5G25470	246889_at	AT3G16950	257895_at	-0.82828	-0.706294	-0.583838	-0.435714	-0.75432	-0.72	0.708008	0.249042	0.455432	0.0704575
AT5G35550	249704_at	AT3G16950	257895_at	-0.475236	-0.377622	-0.204422	-0.139286	-0.631667	-0.648837	-0.214783	-0.258894	0.268654	-0.0951623
AT5G61850	247490_at	AT3G16950	257895_at	-0.241283	-0.475524	-0.568549	-0.546429	-0.49733	-0.646957	-0.555278	-0.417625	-0.00252628	-0.257038
AT5G62920	247406_at	AT3G16950	257895_at	0.679318	0.608392	-0.127381	-0.342857	0.821077	0.761739	-0.348004	-0.275862	-0.108821	-0.0983116
AT1G02220	264148_at	AT3G13930	258208_at	0.873972	0.678322	-0.304794	-0.328571	0.781236	0.646957	0.00393124	-0.200328	0.33472	0.190272
AT1G02250	264149_at	AT3G13930	258208_at	0.070533	0.048951	0.224107	0.025	-0.647719	-0.610435	0.158342	-0.0662288	-0.396161	-0.217216
AT1G02340	259417_at	AT3G13930	258208_at	0.711094	0.699301	0.485809	0.385714	0.831409	0.777391	-0.229532	-0.108374	-0.0197223	-0.134669
AT1G04240	263656_at	AT3G13930	258208_at	-0.54414	-0.58042	-0.643351	-0.635714	-0.444217	-0.473043	-0.577464	-0.652436	0.302231	0.254343
AT1G05805	261254_at	AT3G13930	258208_at	-0.44095	-0.573427	0.487288	0.571429	-0.289116	-0.188696	0.184982	0.105638	0.467162	0.210323
AT1G06070	260953_at	AT3G13930	258208_at	0.747383	0.664336	-0.00801078	-0.0357143	0.592901	0.643478	0.774911	0.743295	-0.46044	-0.328283
AT1G06180	260784_at	AT3G13930	258208_at	0.626447	0.699301	0.0539872	0.0857143	0.0498486	-0.0504348	0.115958	-0.0990695	-0.067952	-0.171796
AT1G08000	260680_s_at	AT3G13930	258208_at	-0.731989	-0.692308	0.251799	0.335714	0.225911	0.14087	0.0912627	0.270936	-0.0999078	-0.241921
AT1G08010	260680_s_at	AT3G13930	258208_at	-0.731989	-0.692308	0.251799	0.335714	0.225911	0.14087	0.0912627	0.270936	-0.0999078	-0.241921
AT1G14410	261493_at	AT3G13930	258208_at	-0.837686	-0.727273	-0.167214	-0.0571429	-0.0989215	-0.114783	0.831614	0.378763	0.0319039	-0.118432
AT1G15050	260742_at	AT3G13930	258208_at	-0.41438	-0.552448	-0.0113793	-0.246429	-0.480046	-0.466957	-0.639891	-0.702244	-0.599399	-0.0591549
AT1G15340	262600_at	AT3G13930	258208_at	-0.50816	-0.314685	-0.366033	-0.375	-0.36077	-0.248696	0.461738	0.239737	-0.378149	-0.447048
AT1G16530	262704_at	AT3G13930	258208_at	0.699072	0.776224	-0.00723817	-0.157143	0.773054	0.72	-0.495172	-0.488232	0.360816	0.354947
AT1G17380	261033_at	AT3G13930	258208_at	0.699213	0.755245	-0.498755	-0.592857	0.20568	0.263478	-0.524818	-0.616311	0.135658	0.174071
AT1G19350	259955_s_at	AT3G13930	258208_at	-0.861483	-0.804196	0.0295239	0.0107143	-0.387507	-0.433913	0.460287	0.137676	0.318168	-0.0782959
AT1G20910	262852_at	AT3G13930	258208_at	-0.0727629	-0.202797	-0.414229	-0.196429	0.409807	0.269565	0.46292	0.175698	-0.0340224	-0.134459
AT1G21000	262803_at	AT3G13930	258208_at	0.479602	0.496503	-0.254308	-0.203571	-0.438014	-0.557391	0.506612	0.333333	-0.282591	-0.167352
AT1G21780	262495_at	AT3G13930	258208_at	-0.431183	-0.286713	-0.394445	-0.442857	-0.580186	-0.575652	0.680738	0.353038	-0.17043	-0.0341003
AT1G21910	260856_at	AT3G13930	258208_at	0.626765	0.545455	0.14698	0.1	0.551116	0.703478	0.370422	0.0914067	0.102596	0.143382
AT1G22640	264210_at	AT3G13930	258208_at	0.503578	0.461538	0.27084	0.189286	0.0303502	-0.0982609	-0.80945	-0.644226	-0.0698268	-0.146881
AT1G22810	264202_at	AT3G13930	258208_at	0.592589	0.356643	-0.102253	-0.121429	-0.316023	-0.705217	-0.563607	-0.616858	-0.35931	-0.116123
AT1G24190	264858_at	AT3G13930	258208_at	0.421512	0.328671	0.406709	0.453571	-0.234314	-0.293913	0.345709	0.0147783	-0.00932508	0.0296912
AT1G26610	260997_at	AT3G13930	258208_at	-0.722672	-0.741259	-0.345858	-0.578571	-0.255992	-0.226957	0.959161	0.437876	0.0343718	0.0357799
AT1G30650	263225_at	AT3G13930	258208_at	0.917518	0.783217	0.764725	0.778571	0.825867	0.735652	-0.386293	-0.405583	0.267222	0.0959321
AT1G32070	255718_at	AT3G13930	258208_at	-0.903638	-0.783217	0.673569	0.660714	-0.825855	-0.77913	0.303132	-0.140668	0.430257	0.201295
AT1G32870	261192_at	AT3G13930	258208_at	0.556468	0.454545	-0.214971	-0.303571	-0.206212	-0.30087	0.467638	0.648057	-0.478075	-0.258228
AT1G43860	260868_at	AT3G13930	258208_at	0.50955	0.391608	0.312344	0.353571	0.53064	0.485217	0.917411	0.622879	-0.275354	-0.202764
AT1G49950	261637_at	AT3G13930	258208_at	0.510922	0.524476	-0.308997	-0.0857143	-0.0982981	-0.0556522	-0.522803	-0.285714	-0.728114	-0.642621
AT1G50420	261866_at	AT3G13930	258208_at	0.896039	0.825175	-0.649271	-0.575	0.671682	0.691304	-0.476053	-0.49699	-0.464567	-0.264246
AT1G51060	245750_at	AT3G13930	258208_at	0.471169	0.412587	0.238805	0.435714	0.772378	0.753043	-0.322203	-0.0837438	0.375402	0.282757
AT1G51600	260488_at	AT3G13930	258208_at	0.667682	0.594406	-0.270038	-0.35	0.508303	0.530435	-0.869547	-0.674877	-0.158995	-0.0519115
AT1G52830	260152_at	AT3G13930	258208_at	-0.887519	-0.93007	-0.283172	-0.385714	-0.486371	-0.498261	-0.253286	-0.321292	0.193659	0.267221
AT1G53910	262197_at	AT3G13930	258208_at	0.944026	0.916084	0.182894	0.125	-0.0128712	-0.0495652	-0.443267	-0.355774	-0.233165	-0.203604
AT1G55460	265079_at	AT3G13930	258208_at	0.365226	0.370629	-0.0944506	-0.185714	-0.281412	-0.258261	-0.431938	-0.228243	-0.523853	-0.372583
AT1G56010	262096_at	AT3G13930	258208_at	0.714746	0.839161	0.431998	0.260714	0.325166	0.413913	-0.197857	-0.238643	0.0626165	-0.0268568
AT1G62300	264746_at	AT3G13930	258208_at	0.821774	0.664336	0.652621	0.7	0.670742	0.681739	-0.15339	0.0405036	0.0847926	0.166057
AT1G64105	262340_at	AT3G13930	258208_at	-0.645414	-0.643357	-0.23359	-0.0821429	-0.511555	-0.48087	0.844778	0.535851	-0.190879	-0.190237
AT1G68640	262278_at	AT3G13930	258208_at	0.594692	0.405594	-0.0776382	0.132143	0.290679	0.384348	0.0741798	-0.207444	0.0128377	-0.139183
AT1G69010	259645_at	AT3G13930	258208_at	-0.757526	-0.755245	-0.119716	-0.121429	-0.70631	-0.671304	0.917101	0.585112	-0.11078	0.0376345
AT1G74660	260226_at	AT3G13930	258208_at	0.851092	0.594406	-0.440783	-0.457143	0.872263	0.84	-0.361941	-0.468528	0.141079	0.0167089
AT1G75710	262969_at	AT3G13930	258208_at	-0.123756	-0.0559441	0.425442	0.432143	0.638656	0.498261	-0.785448	-0.666667	0.222567	0.0462427
AT1G76510	259967_at	AT3G13930	258208_at	0.689066	0.727273	-0.303207	-0.225	0.40273	0.566957	0.722923	0.568692	-0.211064	-0.278383
AT1G76870	256330_at	AT3G13930	258208_at	-0.71477	-0.699301	-0.147365	-0.0821429	-0.3596	-0.256522	-0.455992	-0.632184	-0.171964	-0.223445
AT1G76880	256331_at	AT3G13930	258208_at	-0.201273	0.0839161	0.443593	0.517857	0.738152	0.646957	-0.533334	-0.581281	0.0297927	0.0424635
AT1G77640	259729_at	AT3G13930	258208_at	0.518681	0.692308	0.367597	0.328571	0.623574	0.64087	0.173426	0.030104	-0.0077538	-0.0317558
AT2G04845	263630_at	AT3G13930	258208_at	-0.763894	-0.811189	-0.00700015	-0.0428571	0.0527294	0.0252174	0.373964	-0.0136836	0.458473	0.257108
AT2G17180	263417_at	AT3G13930	258208_at	-0.039746	-0.118881	-0.461957	-0.603571	-0.440865	-0.710435	-0.42027	-0.26601	-0.0703624	-0.00596623
AT2G18120	257456_at	AT3G13930	258208_at	-0.464795	-0.48951	-0.133109	-0.160714	0.477641	0.326957	-0.696836	-0.669951	-0.15142	-0.123891
AT2G18850	266948_at	AT3G13930	258208_at	-0.53938	-0.524476	-0.365647	-0.0642857	0.411583	0.315652	0.864521	0.41434	-0.186422	-0.227749
AT2G21060	264026_at	AT3G13930	258208_at	0.890061	0.762238	-0.342423	-0.0857143	0.736247	0.691304	0.881363	0.605364	-0.2165	-0.156854
AT2G24500	265662_at	AT3G13930	258208_at	0.788652	0.713287	-0.044173	-0.0571429	0.792695	0.849565	0.873497	0.776683	-0.221045	-0.153355
AT2G25900	266656_at	AT3G13930	258208_at	0.496631	0.398601	-0.356794	-0.285714	0.567174	0.62087	0.91981	0.758621	-0.369221	-0.349278
AT2G26940	266854_at	AT3G13930	258208_at	-0.893751	-0.881119	-0.175802	-0.114286	-0.279258	-0.383127	0.359345	-0.182266	-0.300143	-0.220996
AT2G27300	265621_at	AT3G13930	258208_at	0.324374	0.13986	-0.266138	-0.142857	-0.620246	-0.614783	-0.206843	-0.250684	0.0461039	0.259452
AT2G27470	265667_at	AT3G13930	258208_at	-0.321494	-0.342657	-0.0702598	-0.0107143	0.675073	0.638261	-0.0894083	-0.0952381	-0.11524	-0.196571
AT2G32020	265668_at	AT3G13930	258208_at	0.794137	0.587413	0.0873366	0.0571429	0.890451	0.847826	-0.78561	-0.648057	0.316461	0.309877
AT2G32030	265725_at	AT3G13930	258208_at	0.792405	0.615385	0.127331	0.0607143	0.500419	0.610435	-0.282564	-0.463054	-0.207082	-0.154195
AT2G32930	267604_at	AT3G13930	258208_at	0.602285	0.566434	0.0157255	0.0178571	0.391855	0.326087	-0.877483	-0.604269	-0.0225209	0.0329455
AT2G33310	255788_at	AT3G13930	258208_at	0.708383	0.622378	-0.698014	-0.653571	0.644892	0.673043	-0.321357	-0.386426	-0.250231	-0.215677
AT2G35430	266622_at	AT3G13930	258208_at	0.507343	0.335664	0.0583028	0.0107143	0.552205	0.557391	-0.448586	-0.689108	-0.263734	-0.275234
AT2G35530	266634_at	AT3G13930	258208_at	0.823609	0.762238	0.408893	0.482143	0.695209	0.71913	-0.691443	-0.310345	0.0306295	-0.0355349
AT2G36930	263844_at	AT3G13930	258208_at	0.816304	0.72028	-0.0588537	0.05	0.823117	0.732174	0.892881	0.677706	-0.131237	-0.149366
AT2G39020	266189_at	AT3G13930	258208_at	-0.612793	-0.671329	-0.133807	0.075	0.153872	0.06	0.88468	0.369458	-0.192611	-0.187403
AT2G39030	266142_at	AT3G13930	258208_at	-0.621115	-0.671329	0.138956	-0.15	-0.823063	-0.811304	-0.686435	-0.711002	-0.0601159	-0.17568
AT2G40340	263823_s_at	AT3G13930	258208_at	0.537649	0.41958	-0.240624	-0.235714	0.121236	0.0982609	0.457439	0.343733	-0.200959	-0.107865
AT2G40950	245092_at	AT3G13930	258208_at	0.716735	0.685315	-0.0720484	0.00714286	0.120814	0.117391	0.857374	0.364532	-0.696462	-0.479276
AT2G42430	265856_at	AT3G13930	258208_at	0.786893	0.657343	-0.548739	-0.521429	0.737112	0.616522	0.166703	-0.118774	-0.47844	-0.157169
AT2G44730	266872_at	AT3G13930	258208_at	-0.183761	-0.0699301	-0.259161	-0.192857	-0.157779	-0.0973913	-0.891785	-0.749863	-0.657599	-0.635412
AT2G45050	266125_at	AT3G13930	258208_at	0.732262	0.657343	0.3217	0.628571	0.867309	0.862609	-0.355867	-0.47838	0.359005	0.329577
AT2G45420	245140_at	AT3G13930	258208_at	0.612713	0.615385	-0.294899	-0.303571	0.717488	0.653913	-0.493117	-0.469075	-0.596849	-0.250284
AT2G45660	267509_at	AT3G13930	258208_at	-0.823729	-0.769231	-0.565316	-0.632143	-0.846799	-0.846087	-0.440079	-0.498632	0.0706625	0.0482722
AT2G45800	266918_at	AT3G13930	258208_at	-0.838913	-0.797203	-0.208187	-0.321429	-0.52775	-0.748696	-0.81492	-0.559934	-0.065151	-0.304628
AT2G45880	266914_at	AT3G13930	258208_at	-0.073634	-0.447552	0.399664	0.389286	0.189206	0.21913	0.146214	-0.0268199	0.0289951	-0.0329805
AT2G46530	265454_at	AT3G13930	258208_at	-0.915501	-0.895105	-0.638771	-0.617857	-0.809656	-0.727826	-0.289221	-0.198686	-0.637069	-0.678978
AT2G46590	265448_at	AT3G13930	258208_at	0.75644	0.755245	-0.509804	-0.485714	0.826192	0.792174	0.27385	0.0103996	0.4863	0.475321
AT2G47260	260528_at	AT3G13930	258208_at	0.821686	0.601399	-0.0588326	-0.075	0.833245	0.716522	-0.773994	-0.515052	0.00550177	0.08239
AT2G48100	265770_at	AT3G13930	258208_at	0.661253	0.622378	-0.091862	0.0821429	0.812695	0.713913	0.851343	0.33607	-0.0988175	-0.00561631
AT3G02940	258620_at	AT3G13930	258208_at	0.743256	0.587413	-0.125813	-0.153571	0.556742	0.717391	-0.241093	-0.325123	-0.657025	-0.306727
AT3G04420	258571_at	AT3G13930	258208_at	0.750158	0.643357	0.127178	0	0.628785	0.604348	-0.493587	-0.355774	-0.0582042	0.0243373
AT3G06120	256395_at	AT3G13930	258208_at	-0.813334	-0.79021	-0.0942737	-0.364286	-0.353986	-0.748696	0.163272	-0.0415982	-0.388003	-0.293185
AT3G06410	258903_at	AT3G13930	258208_at	-0.338872	-0.258741	-0.000542457	-0.0464286	0.276619	0.248696	0.437655	0.224959	0.0830716	0.0603797
AT3G07260	258822_s_at	AT3G13930	258208_at	0.0485328	-0.0769231	-0.0482452	-0.075	0.031443	-0.0286957	-0.0480406	0.0842912	-0.250855	-0.231353
AT3G10470	258967_at	AT3G13930	258208_at	0.128318	0.0629371	0.296057	0.246429	0.571841	0.562609	-0.820208	-0.182266	0.0330456	0.271945
AT3G12680	257695_at	AT3G13930	258208_at	0.751232	0.65035	0.0510208	0.0285714	0.329508	0.369565	0.742859	0.577449	-0.0986893	-0.068113
AT3G12910	257846_at	AT3G13930	258208_at	0.5276	0.307692	0.240804	0	-0.840371	-0.816522	-0.388766	-0.445539	-0.241184	-0.326743
AT3G13960	258204_at	AT3G13930	258208_at	-0.454004	-0.615385	0.0884175	-0.0357143	-0.33649	-0.381739	0.72707	0.5052	-0.36545	-0.561788
AT3G15170	256857_at	AT3G13930	258208_at	-0.913679	-0.832168	0.290339	0.0964286	-0.780998	-0.705217	-0.00932092	0.0350301	-0.370758	-0.38826
AT3G15540	258399_at	AT3G13930	258208_at	0.420724	0.391608	-0.333365	-0.525	0.191232	0.144348	-0.542223	-0.573071	0.259725	0.310017
AT3G15790	258264_at	AT3G13930	258208_at	-0.477429	-0.440559	-0.502072	-0.271429	-0.665638	-0.638261	-0.762115	-0.588396	-0.553644	-0.499501
AT3G17609	258349_at	AT3G13930	258208_at	-0.065781	0.0629371	0.119169	0.242857	-0.0421844	-0.0756522	-0.699281	-0.483306	0.23212	0.289791
AT3G19184	257034_at	AT3G13930	258208_at	-0.595195	-0.594406	-0.204778	-0.332143	-0.284999	-0.383478	-0.558685	-0.534209	0.053281	-0.03543
AT3G19510	258011_at	AT3G13930	258208_at	0.86471	0.769231	-0.049475	-0.0785714	0.806364	0.777391	-0.220521	-0.275862	-0.216681	-0.163783
AT3G19860	257990_at	AT3G13930	258208_at	-0.70995	-0.734266	-0.0493026	-0.0821429	-0.405069	-0.245217	-0.757836	-0.726875	-0.250493	-0.166722
AT3G20670	256666_at	AT3G13930	258208_at	0.275615	0.237762	-0.402111	-0.228571	0.709024	0.685217	0.428547	0.383689	0.211291	0.063319
AT3G23050	257769_at	AT3G13930	258208_at	-0.708301	-0.734266	0.520442	0.575	-0.0829034	-0.0304348	-0.00340384	-0.015873	0.227931	0.147511
AT3G24050	256916_at	AT3G13930	258208_at	0.466241	0.405594	-0.00147949	-0.00357143	0.0918157	0.0173913	0.558983	0.455391	-0.19172	-0.362226
AT3G24500	258133_at	AT3G13930	258208_at	0.493533	0.475524	-0.387181	-0.307143	-0.18172	-0.223478	-0.32234	-0.0541872	0.0569513	0.000577377
AT3G27650	258241_at	AT3G13930	258208_at	0.688095	0.755245	-0.18652	-0.0214286	0.440455	0.452174	-0.659887	-0.698413	0.114601	0.231458
AT3G29035	258059_at	AT3G13930	258208_at	0.860619	0.657343	0.366683	0.428571	0.758736	0.683478	0.0161169	0.0963328	0.217763	0.145132
AT3G30210	257307_at	AT3G13930	258208_at	0.770881	0.713287	0.0584815	-0.107143	0.61067	0.625217	-0.824413	-0.692939	-0.558987	-0.136314
AT3G42790	252764_at	AT3G13930	258208_at	0.759559	0.657343	0.184333	0.253571	0.768831	0.716522	0.418885	0.00164204	0.352542	0.29427
AT3G44750	252625_at	AT3G13930	258208_at	0.845692	0.881119	-0.0570173	0.160714	0.916616	0.875652	0.906607	0.563218	0.321766	0.309807
AT3G46590	252504_at	AT3G13930	258208_at	-0.925362	-0.853147	-0.119818	-0.167857	-0.924566	-0.904348	-0.734803	-0.39792	-0.42048	-0.255533
AT3G46600	252483_at	AT3G13930	258208_at	0.799936	0.783217	0.0462509	0.0785714	0.635342	0.748696	-0.217062	-0.388615	0.194152	0.254099
AT3G47620	252425_at	AT3G13930	258208_at	-0.829239	-0.881119	-0.620173	-0.535714	-0.85732	-0.855652	-0.376891	-0.403941	0.0913753	0.00796081
AT3G49850	252223_at	AT3G13930	258208_at	-0.75335	-0.65035	0.580123	0.407143	-0.594474	-0.715652	0.660118	0.568144	0.041957	-0.0894235
AT3G49940	252220_at	AT3G13930	258208_at	0.788975	0.741259	-0.135165	-0.196429	0.872985	0.85913	-0.370668	-0.347564	0.604422	0.600805
AT3G50750	252178_at	AT3G13930	258208_at	-0.908293	-0.853147	0.537569	0.446429	-0.602149	-0.575652	-0.0272472	-0.169677	-0.0672685	-0.2007
AT3G50870	252128_at	AT3G13930	258208_at	0.439284	0.321678	-0.351071	-0.267857	0.804213	0.791304	-0.502637	-0.415435	-0.0759013	-0.177955
AT3G50890	252129_at	AT3G13930	258208_at	-0.79912	-0.706294	0.0870915	-0.0107143	-0.521082	-0.603478	-0.765647	-0.608648	-0.227163	-0.349558
AT3G53310	251986_at	AT3G13930	258208_at	-0.924496	-0.797203	0.256265	0.0857143	-0.817024	-0.756522	0.206689	0.0640394	-0.169552	-0.354807
AT3G53370	251964_at	AT3G13930	258208_at	-0.571133	-0.573427	0.611183	0.314286	-0.445448	-0.526087	0.819198	0.595512	-0.564414	-0.362995
AT3G53680	251955_at	AT3G13930	258208_at	-0.640358	-0.72028	-0.15125	-0.289286	-0.391246	-0.427826	-0.83896	-0.423098	-0.141476	-0.24752
AT3G54810	251861_at	AT3G13930	258208_at	0.655599	0.629371	0.282314	0.367857	0.767798	0.791304	0.13718	-0.123153	0.0845319	0.0660835
AT3G55730	251763_at	AT3G13930	258208_at	0.833202	0.699301	-0.258458	-0.246429	0.812338	0.753043	-0.421346	-0.264368	-0.112433	-0.15185
AT3G56230	251723_at	AT3G13930	258208_at	0.555962	0.482517	0.205417	0.267857	0.873083	0.86	-0.360164	-0.574165	0.0659536	0.0882337
AT3G57480	251634_at	AT3G13930	258208_at	0.842146	0.748252	0.470775	0.307143	0.660963	0.721739	-0.91904	-0.796388	0.173832	0.274534
AT3G60530	251373_at	AT3G13930	258208_at	0.593413	0.496503	0.207143	0.446429	0.822819	0.829565	0.217188	0.124247	0.0804056	0.030496
AT3G61230	251361_at	AT3G13930	258208_at	-0.670518	-0.636364	-0.0685492	-0.1	-0.480503	-0.483478	-0.738065	-0.419814	0.0377311	-0.0396291
AT3G61630	251282_at	AT3G13930	258208_at	0.703007	0.706294	-0.601665	-0.560714	0.261951	0.207826	-0.0701523	0.223317	0.0879632	0.153845
AT3G62240	251253_at	AT3G13930	258208_at	0.82659	0.79021	-0.250689	-0.410714	0.577156	0.529565	-0.883523	-0.640394	-0.563863	-0.347074
AT4G00220	255701_at	AT3G13930	258208_at	-0.905431	-0.923077	-0.256022	-0.157143	-0.419862	-0.534783	-0.154486	-0.281336	-0.652906	-0.143942
AT4G00270	265908_at	AT3G13930	258208_at	-0.702373	-0.594406	0.064443	0.160714	-0.81694	-0.813043	-0.608615	-0.706623	-0.455626	-0.467448
AT4G09460	255037_at	AT3G13930	258208_at	0.674688	0.622378	-0.347082	-0.403571	0.66093	0.602609	-0.722724	-0.688013	0.496435	0.372618
AT4G11080	254964_at	AT3G13930	258208_at	-0.0150946	-0.034965	-0.32446	-0.260714	0.755717	0.711304	0.814804	0.563218	0.18588	0.0198583
AT4G12620	254824_s_at	AT3G13930	258208_at	0.628836	0.636364	-0.0199934	0.2	0.867127	0.841739	-0.65025	-0.349206	0.218432	0.202904
AT4G23800	254233_at	AT3G13930	258208_at	0.0239694	-0.0699301	-0.329511	-0.228571	0.75142	0.721739	0.860863	0.551724	0.186657	0.0123349
AT4G23980	254194_at	AT3G13930	258208_at	0.716975	0.664336	-0.691449	-0.717857	0.879818	0.871304	-0.616347	-0.643678	0.386197	0.309457
AT4G25410	254064_at	AT3G13930	258208_at	0.567994	0.608392	-0.409868	-0.357143	0.411496	0.492174	-0.0602429	-0.159825	0.195711	0.218091
AT4G27230	253920_at	AT3G13930	258208_at	-0.149776	-0.167832	0.00435071	0.271429	0.366624	0.310435	0.806769	0.698413	0.238175	0.0434783
AT4G27240	253916_at	AT3G13930	258208_at	-0.885561	-0.741259	-0.303807	-0.421429	-0.532867	-0.570435	-0.0373394	-0.113848	-0.215477	-0.359426
AT4G32890	253406_at	AT3G13930	258208_at	0.620177	0.538462	0.0729403	0.175	0.820315	0.768696	0.400365	0.153257	0.270699	0.288391
AT4G34400	253258_at	AT3G13930	258208_at	0.487965	0.307692	-0.0434202	-0.114286	-0.43296	-0.446957	-0.245761	-0.374932	0.000468389	-0.110559
AT4G34610	253247_at	AT3G13930	258208_at	-0.733207	-0.706294	-0.409137	-0.6	-0.805626	-0.716522	-0.742246	-0.770662	0.174038	0.0507917
AT4G35580	253132_at	AT3G13930	258208_at	0.698872	0.797203	-0.336861	-0.192857	0.0270528	-0.046087	-0.666685	-0.590586	-0.2057	-0.0767562
AT4G36620	246274_at	AT3G13930	258208_at	0.731243	0.72028	-0.31807	-0.160714	0.606826	0.590435	-0.461631	-0.368911	-0.618132	-0.111469
AT4G36900	246222_at	AT3G13930	258208_at	0.406968	0.398601	-0.343452	-0.382143	-0.250752	-0.368696	-0.921031	-0.659551	-0.529678	-0.139988
AT4G37580	253054_at	AT3G13930	258208_at	-0.509338	-0.524476	-0.534312	-0.614286	-0.251022	-0.357391	-0.357379	-0.0946908	-0.086098	-0.128335
AT4G37670	253057_at	AT3G13930	258208_at	-0.279372	-0.195804	-0.294178	-0.428571	-0.142147	-0.142609	-0.26574	-0.128079	0.212648	0.1529
AT4G38000	253018_at	AT3G13930	258208_at	-0.866071	-0.86014	0.35763	0.221429	-0.470103	-0.445217	0.18654	-0.0437876	-0.548889	-0.464229
AT5G02840	250972_at	AT3G13930	258208_at	-0.78606	-0.72028	-0.232562	-0.0892857	-0.708286	-0.716522	-0.774182	-0.677614	-0.234628	-0.137748
AT5G04940	250817_at	AT3G13930	258208_at	-0.0158459	-0.041958	0.184127	0.153571	-0.22413	-0.25913	0.737606	0.594964	-0.330463	-0.351658
AT5G05550	250766_at	AT3G13930	258208_at	-0.712625	-0.643357	-0.137163	0.0714286	-0.481375	-0.548696	-0.904623	-0.7526	-0.375179	-0.337976
AT5G06420	250736_s_at	AT3G13930	258208_at	0.613213	0.496503	-0.123275	-0.178571	0.705983	0.672174	0.727817	0.604269	-0.342443	-0.0487271
AT5G07500	250583_at	AT3G13930	258208_at	-0.873529	-0.811189	-0.0398372	-0.189286	-0.573315	-0.624049	-0.687697	-0.506294	-0.692423	-0.314251
AT5G08190	250543_at	AT3G13930	258208_at	0.718018	0.706294	-0.176487	-0.25	0.680371	0.663478	0.105223	0.269841	-0.485305	-0.275059
AT5G09460	245881_at	AT3G13930	258208_at	-0.534543	-0.412587	-0.42507	-0.642857	-0.251237	-0.3	-0.478342	-0.698413	0.322694	0.0847695
AT5G09790	250492_at	AT3G13930	258208_at	0.0735466	-0.0629371	-0.498504	-0.485714	0.593633	0.556522	0.11843	-0.207444	0.0541187	-0.0674132
AT5G14000	250208_at	AT3G13930	258208_at	0.925625	0.909091	0.616165	0.592857	0.836721	0.753913	-0.623704	-0.640941	-0.0492455	-0.0686729
AT5G15020	246542_at	AT3G13930	258208_at	0.340238	0.258741	0.254009	0.307143	-0.464163	-0.412174	0.165956	0.247947	-0.488216	-0.340215
AT5G15770	246518_at	AT3G13930	258208_at	-0.400109	-0.412587	0.31464	0.325	0.321823	0.271304	0.934698	0.545703	0.437807	0.244196
AT5G16470	250119_at	AT3G13930	258208_at	0.626882	0.601399	-0.274444	-0.214286	0.710684	0.669565	-0.890194	-0.684182	-0.342923	-0.177815
AT5G16800	246448_at	AT3G13930	258208_at	0.659326	0.587413	-0.244139	-0.189286	0.331471	0.46	-0.938922	-0.52983	-0.0455804	0.135404
AT5G17300	250099_at	AT3G13930	258208_at	0.210241	0.174825	-0.513917	-0.517857	0.0710293	-0.0130435	-0.487703	-0.203065	-0.444278	-0.22453
AT5G18550	249991_at	AT3G13930	258208_at	-0.730129	-0.699301	-0.278969	-0.482143	-0.272727	-0.253043	-0.722701	-0.599343	-0.204907	-0.232193
AT5G22290	249944_at	AT3G13930	258208_at	-0.557927	-0.412587	-0.488731	-0.4	-0.539319	-0.670435	0.779453	0.475096	-0.761518	-0.681078
AT5G22380	249940_at	AT3G13930	258208_at	0.310953	0.153846	-0.00185473	-0.025	-0.449109	-0.743478	-0.503658	-0.466886	0.0694926	0.0767912
AT5G24590	249746_at	AT3G13930	258208_at	0.804251	0.734266	-0.2638	-0.185714	0.811903	0.801739	-0.360307	-0.273125	-0.45629	-0.342035
AT5G25830	246913_at	AT3G13930	258208_at	0.823279	0.706294	0.419863	0.428571	0.889578	0.874783	0.881726	0.407772	0.176241	0.137468
AT5G39660	249415_at	AT3G13930	258208_at	0.67808	0.657343	-0.20158	-0.25	0.382467	0.298261	-0.908479	-0.379858	-0.48993	-0.132254
AT5G40330	249408_at	AT3G13930	258208_at	0.110442	-0.146853	0.324091	0.575	0.197409	0.0817391	0.126063	-0.151067	0.0876878	0.114163
AT5G41090	249338_at	AT3G13930	258208_at	0.625963	0.594406	-0.325188	-0.425	0.302303	0.227826	0.820609	0.479475	-0.0730248	0.0146094
AT5G43700	249109_at	AT3G13930	258208_at	0.229417	0.265734	-0.436347	-0.435714	0.575548	0.636522	-0.481004	-0.421456	0.56771	0.294795
AT5G44260	249065_at	AT3G13930	258208_at	-0.618506	-0.475524	0.666373	0.485714	-0.299214	-0.294783	-0.577592	-0.648604	-0.610317	-0.395084
AT5G50670	248524_s_at	AT3G13930	258208_at	0.352193	0.230769	0.0745941	-0.0357143	-0.541617	-0.488696	-0.582986	-0.581828	0.338231	0.250354
AT5G54640	248175_at	AT3G13930	258208_at	0.356082	0.27972	-0.466161	-0.460714	0.309154	0.27913	0.552113	0.528736	-0.598833	-0.414644
AT5G54680	248171_at	AT3G13930	258208_at	-0.44065	-0.342657	-0.0938106	-0.182143	-0.409328	-0.401739	-0.957401	-0.483853	-0.536076	-0.399353
AT5G56900	247987_at	AT3G13930	258208_at	0.342129	0.286713	0.219094	0.221429	0.656403	0.68087	0.829619	0.391899	-0.0463388	-0.0931677
AT5G59450	247707_at	AT3G13930	258208_at	0.771375	0.706294	-0.152094	-0.128571	0.286769	0.244348	0.0146152	0.0892173	0.200032	0.305118
AT5G60100	247668_at	AT3G13930	258208_at	-0.251526	-0.342657	-0.275007	-0.45	-0.45704	-0.410435	0.846766	0.403941	-0.256511	-0.113533
AT5G60450	247643_at	AT3G13930	258208_at	-0.214759	-0.104895	-0.304326	-0.439286	0.232025	0.39913	-0.119422	-0.320197	-0.116148	-0.195276
AT5G60690	247589_at	AT3G13930	258208_at	0.461975	0.328671	-0.531331	-0.557143	0.839964	0.838261	0.302694	0.014231	0.176829	-0.00337678
AT5G61380	247525_at	AT3G13930	258208_at	0.624057	0.461538	-0.234198	-0.303571	0.303506	0.342609	-0.378333	-0.501916	0.20848	0.235203
AT5G62000	247508_at	AT3G13930	258208_at	-0.882428	-0.881119	0.00894804	-0.0428571	-0.828037	-0.806087	-0.516365	-0.437876	0.211885	0.0668533
AT5G62000	247468_at	AT3G13930	258208_at	-0.80451	-0.853147	-0.167582	0.0714286	-0.741152	-0.7	-0.349372	-0.370553	-0.229773	-0.416954
AT5G62610	247430_at	AT3G13930	258208_at	-0.60336	-0.664336	0.575388	0.65	-0.545762	-0.574783	0.202145	-0.193213	-0.118247	-0.184778
AT5G64610	247238_at	AT3G13930	258208_at	0.619811	0.587413	-0.229047	-0.142857	0.63009	0.626957	0.372669	0.396278	-0.28455	-0.300534
AT5G65080	247224_at	AT3G13930	258208_at	-0.896059	-0.811189	0.0938083	-0.0714286	-0.746254	-0.778261	0.130036	0.031746	-0.63225	-0.280938
AT5G65410	247182_at	AT3G13930	258208_at	-0.884559	-0.776224	-0.0428691	-0.157143	-0.676121	-0.746087	-0.730258	-0.642583	-0.509514	-0.566092
AT5G67300	246987_at	AT3G13930	258208_at	0.68328	0.699301	-0.346721	-0.332143	0.448777	0.448696	-0.353095	-0.358511	-0.048907	-0.00194209
AT5G67420	246996_at	AT3G13930	258208_at	0.611687	0.51049	-0.0330591	-0.075	0.223063	0.341739	-0.846217	-0.353585	0.565638	0.464369
AT5G67430	246992_at	AT3G13930	258208_at	0.90009	0.685315	-0.0722372	-0.1	0.699144	0.651304	-0.686986	-0.606459	0.331434	0.230758
AT5G67580	247012_at	AT3G13930	258208_at	-0.745666	-0.811189	0.192426	0.267857	-0.722208	-0.723478	-0.805901	-0.283525	0.0754946	-0.00453154
AT1G01640	261586_at	AT3G17240	258439_at	0.835551	0.797203	-0.618734	-0.696429	0.827691	0.746087	0.0998599	0.0596606	0.459185	0.356032
AT1G04880	261171_at	AT3G17240	258439_at	-0.73379	-0.643357	-0.793814	-0.360714	-0.557577	-0.463478	0.0641111	0.0366721	-0.0434697	-0.145482
AT1G12610	255937_at	AT3G17240	258439_at	0.613928	0.643357	-0.225439	-0.346429	-0.171989	-0.449565	-0.174709	-0.0826492	0.121648	0.0832998
AT1G14685	262848_at	AT3G17240	258439_at	-0.0824469	0.104895	0.281403	0.282143	0.255855	0.204348	0.0818739	0.276957	-0.516563	-0.547476
AT1G16530	262704_at	AT3G17240	258439_at	0.547172	0.741259	-0.112271	-0.075	0.571359	0.429565	-0.305275	-0.18555	0.475835	0.471367
AT1G43000	257511_at	AT3G17240	258439_at	0.416966	0.146853	-0.858485	-0.742857	0.344083	0.136522	0.136126	0.113316	0.173489	0.132639
AT1G47870	261741_at	AT3G17240	258439_at	0.660862	0.559441	0.263272	0.2	0.805213	0.76087	0.226666	-0.0136836	0.105956	0.122491
AT1G51060	245750_at	AT3G17240	258439_at	0.397085	0.370629	0.245442	0.296429	0.25148	0.28	-0.231156	-0.359606	-0.194461	-0.215887
AT1G54060	263152_at	AT3G17240	258439_at	-0.751331	-0.706294	0.277944	0.139286	-0.773601	-0.757391	-0.125606	-0.233169	-0.0995364	-0.131869
AT1G54140	263155_at	AT3G17240	258439_at	0.571522	0.671329	-0.295826	-0.253571	0.661854	0.633913	0.0120127	-0.231527	-0.148121	-0.188942
AT1G55520	265071_at	AT3G17240	258439_at	0.364016	0.615385	0.00353163	-0.260714	0.214688	0.312174	0.069699	0.245211	0.112613	0.309667
AT1G61730	264398_at	AT3G17240	258439_at	0.881074	0.881119	-0.612294	-0.642857	0.608412	0.641739	0.141855	-0.00875753	-0.126122	-0.256548
AT1G64530	261945_at	AT3G17240	258439_at	0.430077	0.51049	0.124639	0.0678571	0.293173	0.389565	-0.213405	-0.0831965	0.364642	0.0814102
[truncated: 1,457 more rows]
