# Supplementary material for: A genome‐scale TF–DNA interaction network of transcriptional regulation of Arabidopsis primary and specialized metabolism
Source: Mol Syst Biol. 2021 Nov 24;17(11):e10625. doi: 10.15252/msb.202110625 (PMC8611409; doi:10.15252/msb.202110625)
Supplement: Supplementary file 10 — Dataset EV9 [file MSB-17-e10625-s005.xls]

## Sheet: EV9 Legend
Dataset EV9: Gene ontology enrichment of the 17 biologically validated TFs.

## Sheet: GOanalysis17TFs
Analysis Type:	PANTHER Overrepresentation Test (Released 20181113)
Annotation Version and Release Date:	GO Ontology database Released 2018-12-01
Analyzed List:	upload_1 (Arabidopsis thaliana)
Reference List:	Arabidopsis thaliana (all genes in database)
Test Type:	FISHER
Correction:	BONFERRONI
Bonferroni count:	2709
GO biological process complete	Arabidopsis thaliana - REFLIST (27581)	upload_1 (17)	upload_1 (expected)	upload_1 (over/under)	upload_1 (fold Enrichment)	upload_1 (P-value)
positive regulation of macromolecule biosynthetic process (GO:0010557)	524	5	0.32	+	15.48	0.0352
positive regulation of cellular biosynthetic process (GO:0031328)	556	5	0.34	+	14.59	0.0467
regulation of transcription, DNA-templated (GO:0006355)	2084	10	1.28	+	7.79	0.000199
regulation of RNA biosynthetic process (GO:2001141)	2085	10	1.29	+	7.78	0.0002
regulation of nucleic acid-templated transcription (GO:1903506)	2085	10	1.29	+	7.78	0.0002
regulation of RNA metabolic process (GO:0051252)	2158	10	1.33	+	7.52	0.000276
regulation of cellular macromolecule biosynthetic process (GO:2000112)	2246	10	1.38	+	7.22	0.000403
regulation of nucleobase-containing compound metabolic process (GO:0019219)	2248	10	1.39	+	7.22	0.000406
regulation of macromolecule biosynthetic process (GO:0010556)	2255	10	1.39	+	7.19	0.000418
regulation of cellular biosynthetic process (GO:0031326)	2346	10	1.45	+	6.92	0.000607
regulation of biosynthetic process (GO:0009889)	2370	10	1.46	+	6.85	0.000668
regulation of gene expression (GO:0010468)	2474	10	1.52	+	6.56	0.000998
regulation of nitrogen compound metabolic process (GO:0051171)	2654	10	1.64	+	6.11	0.00192
regulation of primary metabolic process (GO:0080090)	2721	10	1.68	+	5.96	0.00243
regulation of cellular metabolic process (GO:0031323)	2830	10	1.74	+	5.73	0.00349
regulation of macromolecule metabolic process (GO:0060255)	2832	10	1.75	+	5.73	0.00352
regulation of metabolic process (GO:0019222)	3080	10	1.9	+	5.27	0.00763
regulation of biological process (GO:0050789)	4978	12	3.07	+	3.91	0.00816
biological regulation (GO:0065007)	5666	12	3.49	+	3.44	0.0335
Unclassified (UNCLASSIFIED)	6312	1	3.89	-	0.26	0
