# Supplementary material for: A genome‐scale TF–DNA interaction network of transcriptional regulation of Arabidopsis primary and specialized metabolism
Source: Mol Syst Biol. 2021 Nov 24;17(11):e10625. doi: 10.15252/msb.202110625 (PMC8611409; doi:10.15252/msb.202110625)
Supplement: Supplementary file 11 — Dataset EV10 [file MSB-17-e10625-s014.xls]

## Sheet: EV10 Legend
Dataset EV10: Dark TCA metabolite feeding experiment results. ANOVA tables for testing hypocotyl length, root length and root to total length in the dark TCA metabolite feeding assay (A). Estimated marginal means, standard error and 95% confidence levels of hypocotyl length (B), root length (C), ratio of root to total length (D) of TF mutant lines in the dark TCA metabolite feeding assay.

## Sheet: (A) TCA feeding ANOVA
	Hypocotyl Length						Root Length						Root to Total Length
	AT1G16060	AT1G16060	AT1G16060	AT1G16060	AT1G16060	AT1G16060	AT1G16060	AT1G16060	AT1G16060	AT1G16060	AT1G16060	AT1G16060	AT1G16060	AT1G16060	AT1G16060	AT1G16060	AT1G16060	AT1G16060
	Sum Sq	Mean Sq	NumDF	DenDF	F value	Pr(>F)	Sum Sq	Mean Sq	NumDF	DenDF	F value	Pr(>F)	Sum Sq	Mean Sq	NumDF	DenDF	F value	Pr(>F)
AGI	86.6427	86.6427	1	189.559	28.5122	2.64615e-07	0.468198	0.468198	1	192.608	1.90489	0.169131	0.00137791	0.00137791	1	206.056	3.48134	0.0634857
AGI:Allele	NA	NA	NA	NA	NA	NA	NA	NA	NA	NA	NA	NA	NA	NA	NA	NA	NA	NA
AGI:Allele:Condition	NA	NA	NA	NA	NA	NA	NA	NA	NA	NA	NA	NA	NA	NA	NA	NA	NA	NA
AGI:Condition	59.303	6.58923	9	189.479	2.16837	0.025942	4.82012	0.535568	9	192.457	2.17899	0.0251068	0.00618205	0.000686894	9	205.918	1.73546	0.0828071
Condition	53.1563	5.90626	9	106.68	1.94362	0.0533119	171.833	19.0925	9	98.1577	77.6792	1.19897e-40	0.263168	0.0292409	9	125.391	73.878	7.8259e-46
	npar	logLik	AIC	LRT	Df	Pr(>Chisq)	npar	logLik	AIC	LRT	Df	Pr(>Chisq)	npar	logLik	AIC	LRT	Df	Pr(>Chisq)
(1 | Block:Experiment)	24	-757.016	1562.03	0.0231682	1	0.87902	24	-295.855	639.709	4.30977	1	0.0378942	24	836.574	-1625.15	2.39858	1	0.121446
(1 | Experiment)	24	-757.005	1562.01	1.00044e-11	1	0.999997	24	-293.71	635.42	0.020238	1	0.886874	24	837.759	-1627.52	0.0283223	1	0.866353
(1 | Level:Plate)	24	-758.266	1564.53	2.52171	1	0.112289	24	-293.718	635.437	0.0371813	1	0.847096	24	836.621	-1625.24	2.30328	1	0.129101
(1 | Plate)	24	-757.005	1562.01	0	1	1	24	-293.7	635.399	3.03544e-11	1	0.999996	24	837.773	-1627.55	4.54747e-13	1	0.999999
<none>	25	-757.005	1564.01	NA	NA	NA	25	-293.7	637.399	NA	NA	NA	25	837.773	-1625.55	NA	NA	NA
	AT2G01930	AT2G01930	AT2G01930	AT2G01930	AT2G01930	AT2G01930	AT2G01930	AT2G01930	AT2G01930	AT2G01930	AT2G01930	AT2G01930	AT2G01930	AT2G01930	AT2G01930	AT2G01930	AT2G01930	AT2G01930
	Sum Sq	Mean Sq	NumDF	DenDF	F value	Pr(>F)	Sum Sq	Mean Sq	NumDF	DenDF	F value	Pr(>F)	Sum Sq	Mean Sq	NumDF	DenDF	F value	Pr(>F)
AGI	215.574	215.574	1	397.543	53.5716	1.39255e-12	5.93254	5.93254	1	171.21	22.8226	3.80112e-06	2.75209e-05	2.75209e-05	1	444.016	0.0668247	0.796137
AGI:Allele	101.835	101.835	1	202.104	25.3067	1.0772e-06	5.98248	5.98248	1	40.6273	23.0147	2.18567e-05	0.000127938	0.000127938	1	241.751	0.310653	0.577796
AGI:Allele:Condition	36.6366	4.07073	9	656.984	1.0116	0.42901	2.71141	0.301267	9	660.278	1.15898	0.318778	0.00615855	0.000684284	9	586.882	1.66154	0.0950173
AGI:Condition	25.7533	2.86148	9	567.726	0.711098	0.698982	2.87251	0.319168	9	568.633	1.22785	0.274903	0.00690937	0.000767708	9	596.896	1.86411	0.0546236
Condition	87.046	9.67178	9	182.609	2.40351	0.0134291	253.656	28.184	9	185.399	108.425	5.37667e-69	0.470897	0.0523218	9	79.8504	127.045	1.58738e-43
	npar	logLik	AIC	LRT	Df	Pr(>Chisq)	npar	logLik	AIC	LRT	Df	Pr(>Chisq)	npar	logLik	AIC	LRT	Df	Pr(>Chisq)
(1 | Block:Experiment)	34	-1664.4	3396.8	2.26466	1	0.132355	34	-629.318	1326.64	1.58402	1	0.208182	34	1764.49	-3460.98	13.1874	1	0.00028183
(1 | Experiment)	34	-1666.34	3400.67	6.14383	1	0.0131872	34	-628.944	1325.89	0.836608	1	0.360369	34	1769.04	-3470.09	4.07752	1	0.0434574
(1 | Level:Plate)	34	-1664.53	3397.06	2.52582	1	0.111996	34	-629.459	1326.92	1.86579	1	0.171959	34	1771.04	-3474.08	0.0844816	1	0.771314
(1 | Plate)	34	-1663.27	3394.53	3.63798e-12	1	0.999998	34	-628.526	1325.05	6.59384e-12	1	0.999998	34	1770.7	-3473.39	0.768505	1	0.38068
<none>	35	-1663.27	3396.53	NA	NA	NA	35	-628.526	1327.05	NA	NA	NA	35	1771.08	-3472.16	NA	NA	NA
	AT2G02090	AT2G02090	AT2G02090	AT2G02090	AT2G02090	AT2G02090	AT2G02090	AT2G02090	AT2G02090	AT2G02090	AT2G02090	AT2G02090	AT2G02090	AT2G02090	AT2G02090	AT2G02090	AT2G02090	AT2G02090
	Sum Sq	Mean Sq	NumDF	DenDF	F value	Pr(>F)	Sum Sq	Mean Sq	NumDF	DenDF	F value	Pr(>F)	Sum Sq	Mean Sq	NumDF	DenDF	F value	Pr(>F)
AGI	20.6951	20.6951	1	400.566	4.83259	0.028498	0.000774903	0.000774903	1	93.9099	0.00278809	0.958001	0.000179606	0.000179606	1	488.083	0.42872	0.512926
AGI:Allele	3.04408	3.04408	1	192.716	0.710835	0.400212	0.0105103	0.0105103	1	13.5518	0.037816	0.848698	6.07799e-05	6.07799e-05	1	341.054	0.145081	0.703518
AGI:Allele:Condition	33.1769	3.68632	9	716.47	0.860807	0.560214	8.86628	0.985142	9	724.045	3.54453	0.00025591	0.012868	0.00142978	9	704.811	3.41289	0.000403394
AGI:Condition	42.413	4.71255	9	600.065	1.10045	0.360261	2.01691	0.224101	9	625.63	0.806313	0.610556	0.00156407	0.000173785	9	601.788	0.414825	0.92747
Condition	188.366	20.9295	9	194.492	4.88734	6.55891e-06	380.022	42.2247	9	215.977	151.924	2.72358e-88	0.511299	0.0568109	9	218.864	135.608	2.18794e-84
	npar	logLik	AIC	LRT	Df	Pr(>Chisq)	npar	logLik	AIC	LRT	Df	Pr(>Chisq)	npar	logLik	AIC	LRT	Df	Pr(>Chisq)
(1 | Block:Experiment)	34	-1666.59	3401.18	9.09495e-13	1	0.999999	34	-633.314	1334.63	-3.86535e-12	1	1	34	1755.97	-3443.93	-3.18323e-12	1	1
(1 | Experiment)	34	-1672.84	3413.69	12.5022	1	0.00040648	34	-633.369	1334.74	0.109332	1	0.740906	34	1747.42	-3426.85	17.0845	1	3.57532e-05
(1 | Level:Plate)	34	-1667.31	3402.62	1.43873	1	0.230345	34	-633.408	1334.82	0.188229	1	0.664394	34	1752.12	-3436.23	7.69973	1	0.00552291
(1 | Plate)	34	-1666.59	3401.18	-9.09495e-13	1	1	34	-633.314	1334.63	-4.3201e-12	1	1	34	1755.97	-3443.93	-3.63798e-12	1	1
<none>	35	-1666.59	3403.18	NA	NA	NA	35	-633.314	1336.63	NA	NA	NA	35	1755.97	-3441.93	NA	NA	NA
	AT2G21060	AT2G21060	AT2G21060	AT2G21060	AT2G21060	AT2G21060	AT2G21060	AT2G21060	AT2G21060	AT2G21060	AT2G21060	AT2G21060	AT2G21060	AT2G21060	AT2G21060	AT2G21060	AT2G21060	AT2G21060
	Sum Sq	Mean Sq	NumDF	DenDF	F value	Pr(>F)	Sum Sq	Mean Sq	NumDF	DenDF	F value	Pr(>F)	Sum Sq	Mean Sq	NumDF	DenDF	F value	Pr(>F)
AGI	13.3202	13.3202	1	621.064	2.57633	0.108981	0.0845318	0.0845318	1	522.379	0.257823	0.611834	0.00103749	0.00103749	1	804.227	2.60315	0.107044
AGI:Allele	37.4708	18.7354	2	250.449	3.62371	0.0280921	1.5973	0.798649	2	160.608	2.43588	0.0907479	0.000439213	0.000219607	2	554.899	0.551011	0.576682
AGI:Allele:Condition	61.0841	3.39356	18	969.685	0.656366	0.855396	10.0859	0.560326	18	947.154	1.709	0.0326227	0.0158254	0.000879191	18	988.295	2.20596	0.0026423
AGI:Condition	36.8982	4.0998	9	971.374	0.792964	0.622945	2.76039	0.30671	9	949.226	0.935467	0.493126	0.00839176	0.000932418	9	938.067	2.33951	0.0131008
Condition	159.121	17.6801	9	92.661	3.41959	0.0011363	422.844	46.9827	9	84.4423	143.297	2.87581e-47	0.72331	0.0803678	9	239.111	201.649	2.42036e-106
	npar	logLik	AIC	LRT	Df	Pr(>Chisq)	npar	logLik	AIC	LRT	Df	Pr(>Chisq)	npar	logLik	AIC	LRT	Df	Pr(>Chisq)
(1 | Block:Experiment)	44	-2451.55	4991.1	9.09495e-13	1	0.999999	44	-998.363	2084.73	6.85695	1	0.0088297	44	2524.64	-4961.28	13.4654	1	0.000243007
(1 | Experiment)	44	-2453.64	4995.29	4.18959	1	0.040673	44	-995.304	2078.61	0.739481	1	0.389827	44	2528.97	-4969.94	4.80612	1	0.0283588
(1 | Level:Plate)	44	-2451.55	4991.1	0	1	1	44	-994.935	2077.87	3.63798e-12	1	0.999998	44	2528.9	-4969.8	4.93888	1	0.0262591
(1 | Plate)	44	-2453.26	4994.52	3.42286	1	0.0642995	44	-995.544	2079.09	1.21882	1	0.269592	44	2531.37	-4974.74	0	1	1
<none>	45	-2451.55	4993.1	NA	NA	NA	45	-994.935	2079.87	NA	NA	NA	45	2531.37	-4972.74	NA	NA	NA
	AT2G21240	AT2G21240	AT2G21240	AT2G21240	AT2G21240	AT2G21240	AT2G21240	AT2G21240	AT2G21240	AT2G21240	AT2G21240	AT2G21240	AT2G21240	AT2G21240	AT2G21240	AT2G21240	AT2G21240	AT2G21240
	Sum Sq	Mean Sq	NumDF	DenDF	F value	Pr(>F)	Sum Sq	Mean Sq	NumDF	DenDF	F value	Pr(>F)	Sum Sq	Mean Sq	NumDF	DenDF	F value	Pr(>F)
AGI	12.244	12.244	1	214.125	2.15539	0.143538	0.763839	0.763839	1	203.389	1.82278	0.178483	0.00241988	0.00241988	1	207.887	5.9517	0.0155414
AGI:Allele	NA	NA	NA	NA	NA	NA	NA	NA	NA	NA	NA	NA	NA	NA	NA	NA	NA	NA
AGI:Allele:Condition	NA	NA	NA	NA	NA	NA	NA	NA	NA	NA	NA	NA	NA	NA	NA	NA	NA	NA
AGI:Condition	59.0711	6.56346	9	214.174	1.1554	0.32531	6.63942	0.737713	9	203.432	1.76044	0.0776807	0.00578793	0.000643103	9	207.928	1.58171	0.12237
Condition	154.078	17.1198	9	86.3921	3.01369	0.00356014	129.172	14.3524	9	88.221	34.2499	4.02208e-25	0.161621	0.0179579	9	90.1433	44.1674	2.80668e-29
	npar	logLik	AIC	LRT	Df	Pr(>Chisq)	npar	logLik	AIC	LRT	Df	Pr(>Chisq)	npar	logLik	AIC	LRT	Df	Pr(>Chisq)
(1 | Block:Experiment)	24	-856.444	1760.89	-6.82121e-13	1	1	24	-400.735	849.47	-3.41061e-13	1	1	24	814.816	-1581.63	0	1	1
(1 | Experiment)	24	-857.654	1763.31	2.42155	1	0.119676	24	-400.742	849.484	0.0142967	1	0.904825	24	812.095	-1576.19	5.44222	1	0.0196556
(1 | Level:Plate)	24	-856.458	1760.92	0.0296734	1	0.863233	24	-400.748	849.496	0.0268464	1	0.86985	24	814.395	-1580.79	0.841337	1	0.359015
(1 | Plate)	24	-856.791	1761.58	0.695642	1	0.404252	24	-402.424	852.849	3.37924	1	0.0660225	24	812.678	-1577.36	4.27603	1	0.0386535
<none>	25	-856.444	1762.89	NA	NA	NA	25	-400.735	851.47	NA	NA	NA	25	814.816	-1579.63	NA	NA	NA
	AT2G36930	AT2G36930	AT2G36930	AT2G36930	AT2G36930	AT2G36930	AT2G36930	AT2G36930	AT2G36930	AT2G36930	AT2G36930	AT2G36930	AT2G36930	AT2G36930	AT2G36930	AT2G36930	AT2G36930	AT2G36930
	Sum Sq	Mean Sq	NumDF	DenDF	F value	Pr(>F)	Sum Sq	Mean Sq	NumDF	DenDF	F value	Pr(>F)	Sum Sq	Mean Sq	NumDF	DenDF	F value	Pr(>F)
AGI	61.5703	61.5703	1	218.829	11.6091	0.000780947	0.0501292	0.0501292	1	235.732	0.131219	0.717496	0.00187615	0.00187615	1	238.281	4.4569	0.0358025
AGI:Allele	NA	NA	NA	NA	NA	NA	NA	NA	NA	NA	NA	NA	NA	NA	NA	NA	NA	NA
AGI:Allele:Condition	NA	NA	NA	NA	NA	NA	NA	NA	NA	NA	NA	NA	NA	NA	NA	NA	NA	NA
AGI:Condition	82.7996	9.19995	9	218.838	1.73466	0.0825377	5.42117	0.602352	9	235.744	1.57672	0.122945	0.00629807	0.000699786	9	238.295	1.66238	0.0988678
Condition	103.374	11.486	9	129.988	2.16569	0.0284222	142.197	15.7997	9	131.148	41.3574	3.89174e-34	0.259454	0.0288282	9	136.179	68.483	3.552e-46
	npar	logLik	AIC	LRT	Df	Pr(>Chisq)	npar	logLik	AIC	LRT	Df	Pr(>Chisq)	npar	logLik	AIC	LRT	Df	Pr(>Chisq)
(1 | Block:Experiment)	24	-877.178	1802.36	0.592905	1	0.441298	24	-382.595	813.191	0.550665	1	0.458046	24	848.833	-1649.67	2.80993	1	0.0936824
(1 | Experiment)	24	-877.127	1802.25	0.491281	1	0.483356	24	-385.934	819.868	7.22825	1	0.0071765	24	848.182	-1648.36	4.11302	1	0.0425543
(1 | Level:Plate)	24	-878.663	1805.33	3.56406	1	0.0590431	24	-382.562	813.124	0.483947	1	0.48664	24	849.832	-1651.66	0.812857	1	0.367277
(1 | Plate)	24	-876.881	1801.76	0	1	1	24	-382.32	812.64	-1.13687e-12	1	1	24	850.238	-1652.48	9.09495e-13	1	0.999999
<none>	25	-876.881	1803.76	NA	NA	NA	25	-382.32	814.64	NA	NA	NA	25	850.238	-1650.48	NA	NA	NA
	AT2G42430	AT2G42430	AT2G42430	AT2G42430	AT2G42430	AT2G42430	AT2G42430	AT2G42430	AT2G42430	AT2G42430	AT2G42430	AT2G42430	AT2G42430	AT2G42430	AT2G42430	AT2G42430	AT2G42430	AT2G42430
	Sum Sq	Mean Sq	NumDF	DenDF	F value	Pr(>F)	Sum Sq	Mean Sq	NumDF	DenDF	F value	Pr(>F)	Sum Sq	Mean Sq	NumDF	DenDF	F value	Pr(>F)
AGI	157.008	157.008	1	244.528	30.5771	8.223e-08	0.362557	0.362557	1	306.624	1.05844	0.304382	0.0140761	0.0140761	1	213.398	36.4474	6.86872e-09
AGI:Allele	NA	NA	NA	NA	NA	NA	NA	NA	NA	NA	NA	NA	NA	NA	NA	NA	NA	NA
AGI:Allele:Condition	NA	NA	NA	NA	NA	NA	NA	NA	NA	NA	NA	NA	NA	NA	NA	NA	NA	NA
AGI:Condition	26.9909	2.99898	9	244.529	0.584047	0.80973	3.57189	0.396877	9	306.657	1.15863	0.321317	0.00580439	0.000644933	9	213.426	1.66993	0.097755
Condition	94.609	10.5121	9	81.5046	2.04722	0.0441537	146.872	16.3191	9	313.587	47.6416	1.35274e-53	0.207821	0.0230913	9	39.7124	59.7903	2.79038e-20
	npar	logLik	AIC	LRT	Df	Pr(>Chisq)	npar	logLik	AIC	LRT	Df	Pr(>Chisq)	npar	logLik	AIC	LRT	Df	Pr(>Chisq)
(1 | Block:Experiment)	24	-762.514	1573.03	0.389798	1	0.532405	24	-316.75	681.5	0.158516	1	0.690527	24	767.559	-1487.12	0.325605	1	0.568259
(1 | Experiment)	24	-764.31	1576.62	3.98204	1	0.0459879	24	-316.671	681.342	-1.13687e-13	1	1	24	767.334	-1486.67	0.776854	1	0.378105
(1 | Level:Plate)	24	-762.319	1572.64	6.82121e-13	1	0.999999	24	-316.671	681.342	1.13687e-13	1	1	24	767.51	-1487.02	0.42375	1	0.515072
(1 | Plate)	24	-762.344	1572.69	0.0485076	1	0.825681	24	-316.671	681.342	-1.13687e-13	1	1	24	767.721	-1487.44	0.0021218	1	0.96326
<none>	25	-762.319	1574.64	NA	NA	NA	25	-316.671	683.342	NA	NA	NA	25	767.722	-1485.44	NA	NA	NA
	AT2G48100	AT2G48100	AT2G48100	AT2G48100	AT2G48100	AT2G48100	AT2G48100	AT2G48100	AT2G48100	AT2G48100	AT2G48100	AT2G48100	AT2G48100	AT2G48100	AT2G48100	AT2G48100	AT2G48100	AT2G48100
	Sum Sq	Mean Sq	NumDF	DenDF	F value	Pr(>F)	Sum Sq	Mean Sq	NumDF	DenDF	F value	Pr(>F)	Sum Sq	Mean Sq	NumDF	DenDF	F value	Pr(>F)
AGI	103.036	103.036	1	894.154	15.5461	8.68e-05	0.279496	0.279496	1	618.175	0.573795	0.449043	0.009478	0.009478	1	862.42	20.31	7.49e-06
AGI:Allele	61.5552	61.5552	1	525.343	9.2875	0.0024233	15.3172	15.3172	1	270.34	31.4457	5.06e-08	0.00550796	0.00550796	1	728.68	11.8027	0.000624947
AGI:Allele:Condition	96.1915	10.6879	9	1091.67	1.61261	0.106751	9.72712	1.08079	9	1065.33	2.21883	0.0188646	0.00605163	0.000672403	9	1040.31	1.44086	0.165759
AGI:Condition	48.7094	5.41216	9	1091.02	0.816592	0.600921	9.47978	1.05331	9	994.932	2.16241	0.0224414	0.00964876	0.00107208	9	959.864	2.29732	0.0149051
Condition	397.947	44.2163	9	1093.6	6.6714	2.45e-09	605.089	67.2321	9	266.92	138.025	4.97e-95	0.712223	0.0791358	9	258.555	169.577	4.45e-103
	npar	logLik	AIC	LRT	Df	Pr(>Chisq)	npar	logLik	AIC	LRT	Df	Pr(>Chisq)	npar	logLik	AIC	LRT	Df	Pr(>Chisq)
(1 | Block:Experiment)	34	-2731.28	5530.55	1.04009	1	0.3078	34	-1270.01	2608.01	0.919897	1	0.337502	34	2608.66	-5149.32	13.2259	1	0.000276101
(1 | Experiment)	34	-2734.39	5536.77	7.26073	1	0.00704785	34	-1271.34	2610.67	3.58174	1	0.058418	34	2611.66	-5155.32	7.23267	1	0.00715886
(1 | Level:Plate)	34	-2730.76	5529.51	1.82e-12	1	0.999999	34	-1270.98	2609.96	2.86712	1	0.0904067	34	2608.96	-5149.92	12.6331	1	0.00037898
(1 | Plate)	34	-2730.76	5529.51	9.09e-13	1	0.999999	34	-1269.55	2607.09	1.82e-12	1	0.999999	34	2615.27	-5162.55	-9.09e-13	1	1
<none>	35	-2730.76	5531.51	NA	NA	NA	35	-1269.55	2609.09	NA	NA	NA	35	2615.27	-5160.55	NA	NA	NA
	AT3G10580	AT3G10580	AT3G10580	AT3G10580	AT3G10580	AT3G10580	AT3G10580	AT3G10580	AT3G10580	AT3G10580	AT3G10580	AT3G10580	AT3G10580	AT3G10580	AT3G10580	AT3G10580	AT3G10580	AT3G10580
	Sum Sq	Mean Sq	NumDF	DenDF	F value	Pr(>F)	Sum Sq	Mean Sq	NumDF	DenDF	F value	Pr(>F)	Sum Sq	Mean Sq	NumDF	DenDF	F value	Pr(>F)
AGI	75.1803	75.1803	1	358.42	20.6597	7.51141e-06	1.05342	1.05342	1	166.444	3.57987	0.06022	0.00891856	0.00891856	1	376.133	24.7244	1.00729e-06
AGI:Allele	23.3303	23.3303	1	149.375	6.41121	0.0123736	0.0234934	0.0234934	1	35.3749	0.0798387	0.779163	0.000921847	0.000921847	1	173.875	2.55559	0.111721
AGI:Allele:Condition	22.5482	2.50535	9	613.558	0.688477	0.719716	4.16889	0.463209	9	655.258	1.57415	0.119126	0.00564402	0.000627113	9	658.219	1.73851	0.0770014
AGI:Condition	29.14	3.23777	9	579.234	0.889748	0.534065	6.07562	0.675069	9	654.517	2.29412	0.0154023	0.00941242	0.00104582	9	570.62	2.89928	0.00231274
Condition	108.072	12.008	9	83.058	3.29981	0.00174248	330.948	36.772	9	93.7267	124.964	3.40293e-48	0.419886	0.046654	9	199.31	129.336	3.20621e-78
	npar	logLik	AIC	LRT	Df	Pr(>Chisq)	npar	logLik	AIC	LRT	Df	Pr(>Chisq)	npar	logLik	AIC	LRT	Df	Pr(>Chisq)
(1 | Block:Experiment)	34	-1612.61	3293.22	2.66046	1	0.102871	34	-652.964	1373.93	-2.27374e-13	1	1	34	1790.29	-3512.57	0	1	1
(1 | Experiment)	34	-1613.54	3295.09	4.5314	1	0.0332784	34	-653.879	1375.76	1.83046	1	0.176073	34	1786.28	-3504.56	8.01343	1	0.00464316
(1 | Level:Plate)	34	-1611.93	3291.86	1.30036	1	0.254148	34	-652.964	1373.93	2.27374e-13	1	1	34	1784.78	-3501.57	11.0006	1	0.000910835
(1 | Plate)	34	-1611.28	3290.56	0.00343051	1	0.953294	34	-653.121	1374.24	0.31372	1	0.575406	34	1790.29	-3512.57	2.27374e-12	1	0.999999
<none>	35	-1611.28	3292.55	NA	NA	NA	35	-652.964	1375.93	NA	NA	NA	35	1790.29	-3510.57	NA	NA	NA
	AT3G11100	AT3G11100	AT3G11100	AT3G11100	AT3G11100	AT3G11100	AT3G11100	AT3G11100	AT3G11100	AT3G11100	AT3G11100	AT3G11100	AT3G11100	AT3G11100	AT3G11100	AT3G11100	AT3G11100	AT3G11100
	Sum Sq	Mean Sq	NumDF	DenDF	F value	Pr(>F)	Sum Sq	Mean Sq	NumDF	DenDF	F value	Pr(>F)	Sum Sq	Mean Sq	NumDF	DenDF	F value	Pr(>F)
AGI	27.322	27.322	1	841.298	5.08191	0.0244333	88.0664	88.0664	1	562.591	223.921	7.34e-43	0.100043	0.100043	1	767.146	186.279	3.97e-38
AGI:Allele	159.836	159.836	1	644.993	29.7296	7.08e-08	83.9957	83.9957	1	228.735	213.571	1.33e-34	0.0648694	0.0648694	1	476.393	120.786	3.39e-25
AGI:Allele:Condition	117.768	13.0853	9	1057.08	2.43388	0.00969683	20.3103	2.2567	9	1054.46	5.73797	8.37e-08	0.0136513	0.00151681	9	1057.53	2.82428	0.00275693
AGI:Condition	83.8259	9.31399	9	978.389	1.73241	0.0775133	18.8597	2.09552	9	971.76	5.32817	3.97e-07	0.0213704	0.00237449	9	981.162	4.42126	1.09e-05
Condition	365.2	40.5778	9	251.835	7.54749	8.77e-10	546.749	60.7499	9	238.983	154.465	2.43e-94	0.834777	0.0927531	9	274.566	172.705	1.37e-107
	npar	logLik	AIC	LRT	Df	Pr(>Chisq)	npar	logLik	AIC	LRT	Df	Pr(>Chisq)	npar	logLik	AIC	LRT	Df	Pr(>Chisq)
(1 | Block:Experiment)	34	-2654.95	5377.89	0.196324	1	0.657704	34	-1160.62	2389.24	3.18387	1	0.0743682	34	2594.55	-5121.09	0.14475	1	0.703604
(1 | Experiment)	34	-2660.89	5389.78	12.0832	1	0.000508776	34	-1159.98	2387.97	1.90771	1	0.167218	34	2590.45	-5112.89	8.34119	1	0.00387562
(1 | Level:Plate)	34	-2657.52	5383.03	5.33844	1	0.0208601	34	-1160.16	2388.31	2.25074	1	0.13355	34	2594.37	-5120.73	0.501993	1	0.478626
(1 | Plate)	34	-2654.85	5377.7	9.09e-13	1	0.999999	34	-1159.03	2386.06	-9.09e-13	1	1	34	2594.62	-5121.24	-2.73e-12	1	1
<none>	35	-2654.85	5379.7	NA	NA	NA	35	-1159.03	2388.06	NA	NA	NA	35	2594.62	-5119.24	NA	NA	NA
	AT3G28920	AT3G28920	AT3G28920	AT3G28920	AT3G28920	AT3G28920	AT3G28920	AT3G28920	AT3G28920	AT3G28920	AT3G28920	AT3G28920	AT3G28920	AT3G28920	AT3G28920	AT3G28920	AT3G28920	AT3G28920
	Sum Sq	Mean Sq	NumDF	DenDF	F value	Pr(>F)	Sum Sq	Mean Sq	NumDF	DenDF	F value	Pr(>F)	Sum Sq	Mean Sq	NumDF	DenDF	F value	Pr(>F)
AGI	55.494	55.494	1	737.121	10.4082	0.00130999	12.4195	12.4195	1	473.668	39.3195	8.11224e-10	0.0395321	0.0395321	1	770.743	76.7286	1.23353e-17
AGI:Allele	30.1432	15.0716	2	397.79	2.82676	0.0603945	15.4397	7.71984	2	119.762	24.4405	1.2552e-09	0.0263348	0.0131674	2	489.354	25.5568	2.77349e-11
AGI:Allele:Condition	144.322	8.01792	18	1014.76	1.5038	0.080441	4.06767	0.225982	18	1049.13	0.715444	0.797658	0.00905979	0.000503322	18	988.974	0.976908	0.484273
AGI:Condition	55.6095	6.17884	9	963.447	1.15887	0.318215	4.93544	0.548382	9	1049.21	1.73615	0.0766173	0.00858636	0.000954039	9	944.759	1.85171	0.0556927
Condition	251.456	27.9395	9	230.43	5.24021	1.71079e-06	502.032	55.7813	9	1049.28	176.6	3.76225e-203	0.865241	0.0961379	9	222.289	186.596	2.12746e-98
	npar	logLik	AIC	LRT	Df	Pr(>Chisq)	npar	logLik	AIC	LRT	Df	Pr(>Chisq)	npar	logLik	AIC	LRT	Df	Pr(>Chisq)
(1 | Block:Experiment)	44	-2456.87	5001.74	0	1	1	44	-952.005	1992.01	-1.59162e-12	1	1	44	2414.19	-4740.39	0.890267	1	0.345405
(1 | Experiment)	44	-2461.49	5010.98	9.24261	1	0.00236447	44	-952.806	1993.61	1.60209	1	0.205607	44	2411.04	-4734.09	7.18862	1	0.00733675
(1 | Level:Plate)	44	-2457.88	5003.76	2.02792	1	0.154431	44	-952.005	1992.01	2.04636e-12	1	0.999999	44	2414.63	-4741.27	0.0120836	1	0.912468
(1 | Plate)	44	-2456.87	5001.74	9.09495e-13	1	0.999999	44	-952.005	1992.01	5.91172e-12	1	0.999998	44	2414.64	-4741.28	9.09495e-13	1	0.999999
<none>	45	-2456.87	5003.74	NA	NA	NA	45	-952.005	1994.01	NA	NA	NA	45	2414.64	-4739.28	NA	NA	NA
	AT3G44750	AT3G44750	AT3G44750	AT3G44750	AT3G44750	AT3G44750	AT3G44750	AT3G44750	AT3G44750	AT3G44750	AT3G44750	AT3G44750	AT3G44750	AT3G44750	AT3G44750	AT3G44750	AT3G44750	AT3G44750
	Sum Sq	Mean Sq	NumDF	DenDF	F value	Pr(>F)	Sum Sq	Mean Sq	NumDF	DenDF	F value	Pr(>F)	Sum Sq	Mean Sq	NumDF	DenDF	F value	Pr(>F)
AGI	97.6441	97.6441	1	306.215	22.3407	3.48638e-06	1.15196	1.15196	1	484.917	3.98482	0.0464708	0.0129836	0.0129836	1	310.686	30.98	5.63845e-08
AGI:Allele	25.5627	25.5627	1	108.357	5.84868	0.0172556	0.0463497	0.0463497	1	144.5	0.160331	0.689443	0.00160379	0.00160379	1	112.159	3.82677	0.0529263
AGI:Allele:Condition	9.63733	1.07081	9	678.992	0.244999	0.987639	1.492	0.165778	9	674.559	0.573451	0.819421	0.00345966	0.000384407	9	668.213	0.917228	0.509425
AGI:Condition	23.1879	2.57643	9	588.396	0.589479	0.806225	2.3627	0.262522	9	584.932	0.908107	0.517625	0.00339248	0.000376942	9	575.884	0.899417	0.525392
Condition	134.783	14.9759	9	184.733	3.42644	0.000635689	315.15	35.0167	9	191.54	121.128	3.98216e-74	0.506391	0.0562657	9	191.906	134.255	7.37838e-78
	npar	logLik	AIC	LRT	Df	Pr(>Chisq)	npar	logLik	AIC	LRT	Df	Pr(>Chisq)	npar	logLik	AIC	LRT	Df	Pr(>Chisq)
(1 | Block:Experiment)	34	-1642.87	3353.74	2.16322	1	0.141348	34	-643.798	1355.6	0.00367244	1	0.951677	34	1727.62	-3387.23	4.6257	1	0.0314965
(1 | Experiment)	34	-1643.62	3355.23	3.65392	1	0.0559373	34	-643.796	1355.59	-1.13687e-12	1	1	34	1728.65	-3389.3	2.55451	1	0.10998
(1 | Level:Plate)	34	-1641.82	3351.64	0.0638567	1	0.800501	34	-644.058	1356.12	0.523861	1	0.469199	34	1728.68	-3389.36	2.49819	1	0.113977
(1 | Plate)	34	-1641.79	3351.58	0	1	1	34	-643.796	1355.59	-4.54747e-13	1	1	34	1729.93	-3391.86	1.36424e-12	1	0.999999
<none>	35	-1641.79	3353.58	NA	NA	NA	35	-643.796	1357.59	NA	NA	NA	35	1729.93	-3389.86	NA	NA	NA
	AT3G53680	AT3G53680	AT3G53680	AT3G53680	AT3G53680	AT3G53680	AT3G53680	AT3G53680	AT3G53680	AT3G53680	AT3G53680	AT3G53680	AT3G53680	AT3G53680	AT3G53680	AT3G53680	AT3G53680	AT3G53680
	Sum Sq	Mean Sq	NumDF	DenDF	F value	Pr(>F)	Sum Sq	Mean Sq	NumDF	DenDF	F value	Pr(>F)	Sum Sq	Mean Sq	NumDF	DenDF	F value	Pr(>F)
AGI	157.894	157.894	1	543.591	42.1769	1.88383e-10	8.57843	8.57843	1	534.738	31.826	2.73621e-08	0.00114848	0.00114848	1	527.788	2.60215	0.107317
AGI:Allele	32.3158	32.3158	1	594.022	8.63228	0.00343071	4.3625	4.3625	1	630.8	16.1849	6.4419e-05	0.0174894	0.0174894	1	625.702	39.6263	5.78817e-10
AGI:Allele:Condition	29.5859	3.28733	9	588.57	0.878119	0.544554	1.86353	0.207059	9	628.612	0.768188	0.646058	0.00541831	0.000602034	9	623.195	1.36405	0.200912
AGI:Condition	54.3219	6.03577	9	543.184	1.61229	0.108403	1.62281	0.180313	9	534.235	0.668961	0.737304	0.00136861	0.000152068	9	527.473	0.344546	0.959675
Condition	92.4152	10.2684	9	86.9099	2.74291	0.00722044	254.471	28.2746	9	205.216	104.899	8.64567e-72	0.453499	0.0503888	9	194.862	114.167	9.32358e-73
	npar	logLik	AIC	LRT	Df	Pr(>Chisq)	npar	logLik	AIC	LRT	Df	Pr(>Chisq)	npar	logLik	AIC	LRT	Df	Pr(>Chisq)
(1 | Block:Experiment)	34	-1487.96	3043.93	9.09495e-13	1	0.999999	34	-592.579	1253.16	0.617469	1	0.431989	34	1593.38	-3118.77	0.36506	1	0.54571
(1 | Experiment)	34	-1488.82	3045.63	1.70049	1	0.192223	34	-594.381	1256.76	4.22214	1	0.0398997	34	1588.3	-3108.6	10.5289	1	0.0011752
(1 | Level:Plate)	34	-1488.17	3044.34	0.410989	1	0.521468	34	-593.467	1254.93	2.39232	1	0.121933	34	1591.57	-3115.14	3.99022	1	0.0457652
(1 | Plate)	34	-1488.6	3045.19	1.26093	1	0.261475	34	-592.27	1252.54	3.41061e-12	1	0.999999	34	1593.57	-3119.13	3.7744e-11	1	0.999995
<none>	35	-1487.96	3045.93	NA	NA	NA	35	-592.27	1254.54	NA	NA	NA	35	1593.57	-3117.13	NA	NA	NA
	AT4G00238	AT4G00238	AT4G00238	AT4G00238	AT4G00238	AT4G00238	AT4G00238	AT4G00238	AT4G00238	AT4G00238	AT4G00238	AT4G00238	AT4G00238	AT4G00238	AT4G00238	AT4G00238	AT4G00238	AT4G00238
	Sum Sq	Mean Sq	NumDF	DenDF	F value	Pr(>F)	Sum Sq	Mean Sq	NumDF	DenDF	F value	Pr(>F)	Sum Sq	Mean Sq	NumDF	DenDF	F value	Pr(>F)
AGI	75.1626	75.1626	1	759.095	17.271	3.60985e-05	0.014844	0.014844	1	462.159	0.0548298	0.814966	0.00223027	0.00223027	1	649.059	5.12392	0.0239276
AGI:Allele	26.4842	13.2421	2	445.728	3.04279	0.0486937	2.16227	1.08114	2	99.5626	3.99343	0.0214649	0.00925906	0.00462953	2	294.979	10.6361	3.46555e-05
AGI:Allele:Condition	103.354	5.74187	18	995.205	1.31938	0.166561	12.2654	0.681412	18	950.105	2.51696	0.000468748	0.012654	0.000702998	18	942.579	1.61509	0.0499364
AGI:Condition	42.3632	4.70703	9	926.814	1.08159	0.373622	5.8857	0.653966	9	913.655	2.41558	0.0103549	0.00970722	0.00107858	9	890.526	2.47797	0.00852652
Condition	146.629	16.2922	9	193.641	3.74364	0.000232151	374.992	41.6658	9	87.3463	153.903	1.20781e-49	0.644307	0.0715897	9	87.8978	164.473	4.74691e-51
	npar	logLik	AIC	LRT	Df	Pr(>Chisq)	npar	logLik	AIC	LRT	Df	Pr(>Chisq)	npar	logLik	AIC	LRT	Df	Pr(>Chisq)
(1 | Block:Experiment)	44	-2397.86	4883.72	0.0419243	1	0.837764	44	-910.234	1908.47	1.87008	1	0.171466	44	2511.9	-4935.79	4.30717	1	0.0379521
(1 | Experiment)	44	-2401.21	4890.42	6.74252	1	0.00941418	44	-909.486	1906.97	0.374547	1	0.540536	44	2512.77	-4937.55	2.55334	1	0.110062
(1 | Level:Plate)	44	-2399.13	4886.25	2.57174	1	0.108788	44	-909.412	1906.82	0.227272	1	0.633554	44	2512.27	-4936.54	3.55669	1	0.059306
(1 | Plate)	44	-2397.84	4883.68	-2.72848e-12	1	1	44	-910.067	1908.13	1.53723	1	0.21503	44	2513.94	-4939.87	0.226025	1	0.634487
<none>	45	-2397.84	4885.68	NA	NA	NA	45	-909.299	1908.6	NA	NA	NA	45	2514.05	-4938.1	NA	NA	NA
	AT4G32890	AT4G32890	AT4G32890	AT4G32890	AT4G32890	AT4G32890	AT4G32890	AT4G32890	AT4G32890	AT4G32890	AT4G32890	AT4G32890	AT4G32890	AT4G32890	AT4G32890	AT4G32890	AT4G32890	AT4G32890
	Sum Sq	Mean Sq	NumDF	DenDF	F value	Pr(>F)	Sum Sq	Mean Sq	NumDF	DenDF	F value	Pr(>F)	Sum Sq	Mean Sq	NumDF	DenDF	F value	Pr(>F)
AGI	198.615	198.615	1	462.149	42.2619	2.07323e-10	17.65	17.65	1	183.106	56.094	2.83174e-12	0.00412891	0.00412891	1	168.28	10.2909	0.00160067
AGI:Allele	210.312	210.312	1	317.79	44.7507	1.00976e-10	11.4969	11.4969	1	37.4676	36.5386	5.21039e-07	0.000101282	0.000101282	1	39.4632	0.252436	0.618158
AGI:Allele:Condition	69.6148	7.73498	9	620.56	1.64587	0.0988878	9.9974	1.11082	9	701.386	3.53034	0.000270441	0.00372616	0.000414018	9	666.279	1.03189	0.412622
AGI:Condition	53.102	5.90023	9	576.129	1.25547	0.258465	8.37445	0.930495	9	700.28	2.95723	0.00185786	0.00828445	0.000920494	9	559.368	2.29423	0.0155851
Condition	172.664	19.1849	9	88.338	4.08221	0.000207974	360.283	40.0314	9	703.428	127.225	3.58974e-141	0.441749	0.0490833	9	149.878	122.335	1.97019e-64
	npar	logLik	AIC	LRT	Df	Pr(>Chisq)	npar	logLik	AIC	LRT	Df	Pr(>Chisq)	npar	logLik	AIC	LRT	Df	Pr(>Chisq)
(1 | Block:Experiment)	34	-1682.95	3433.89	0.0128354	1	0.909798	34	-673.157	1414.31	0.585361	1	0.444219	34	1750.22	-3432.44	1.66005	1	0.197597
(1 | Experiment)	34	-1691.64	3451.27	17.3936	1	3.03849e-05	34	-673.415	1414.83	1.10113	1	0.294019	34	1750.7	-3433.39	0.711414	1	0.398975
(1 | Level:Plate)	34	-1683.2	3434.41	0.52792	1	0.467483	34	-672.864	1413.73	-6.36646e-12	1	1	34	1748.85	-3429.69	4.41336	1	0.0356586
(1 | Plate)	34	-1683.11	3434.23	0.34731	1	0.55564	34	-672.864	1413.73	-6.36646e-12	1	1	34	1751.05	-3434.1	-4.54747e-13	1	1
<none>	35	-1682.94	3435.88	NA	NA	NA	35	-672.864	1415.73	NA	NA	NA	35	1751.05	-3432.1	NA	NA	NA
	AT5G05550	AT5G05550	AT5G05550	AT5G05550	AT5G05550	AT5G05550	AT5G05550	AT5G05550	AT5G05550	AT5G05550	AT5G05550	AT5G05550	AT5G05550	AT5G05550	AT5G05550	AT5G05550	AT5G05550	AT5G05550
	Sum Sq	Mean Sq	NumDF	DenDF	F value	Pr(>F)	Sum Sq	Mean Sq	NumDF	DenDF	F value	Pr(>F)	Sum Sq	Mean Sq	NumDF	DenDF	F value	Pr(>F)
AGI	2.1676	2.1676	1	202.543	0.572343	0.450208	20.44	20.44	1	208.234	83.7052	5.3729e-17	0.0302047	0.0302047	1	199.513	107.541	1.97939e-20
AGI:Allele	NA	NA	NA	NA	NA	NA	NA	NA	NA	NA	NA	NA	NA	NA	NA	NA	NA	NA
AGI:Allele:Condition	NA	NA	NA	NA	NA	NA	NA	NA	NA	NA	NA	NA	NA	NA	NA	NA	NA	NA
AGI:Condition	49.0718	5.45242	9	202.269	1.43968	0.173088	2.68727	0.298585	9	208.013	1.22276	0.282453	0.0019946	0.000221623	9	199.244	0.789067	0.626746
Condition	72.1223	8.01359	9	125.922	2.11595	0.0327307	174.132	19.348	9	123.344	79.2334	5.58021e-47	0.225043	0.0250048	9	115.333	89.0272	1.10299e-47
	npar	logLik	AIC	LRT	Df	Pr(>Chisq)	npar	logLik	AIC	LRT	Df	Pr(>Chisq)	npar	logLik	AIC	LRT	Df	Pr(>Chisq)
<none>	24	-808.682	1665.36	0	1	1	24	-296.175	640.35	3.41061e-13	1	1	24	911.125	-1774.25	0.0231088	1	0.879174
(1 | Block:Experiment)	24	-810.639	1669.28	3.91244	1	0.0479301	24	-296.329	640.659	0.309176	1	0.578186	24	911.137	-1774.27	-2.27374e-12	1	1
(1 | Experiment)	24	-809.938	1667.88	2.51063	1	0.113081	24	-296.322	640.645	0.295094	1	0.586975	24	908.466	-1768.93	5.34129	1	0.0208261
(1 | Level:Plate)	24	-808.682	1665.36	-2.27374e-13	1	1	24	-296.175	640.35	1.13687e-13	1	1	24	911.137	-1774.27	-2.50111e-12	1	1
(1 | Plate)	25	-808.682	1667.36	NA	NA	NA	25	-296.175	642.35	NA	NA	NA	25	911.137	-1772.27	NA	NA	NA
	AT5G25830	AT5G25830	AT5G25830	AT5G25830	AT5G25830	AT5G25830	AT5G25830	AT5G25830	AT5G25830	AT5G25830	AT5G25830	AT5G25830	AT5G25830	AT5G25830	AT5G25830	AT5G25830	AT5G25830	AT5G25830
	Sum Sq	Mean Sq	NumDF	DenDF	F value	Pr(>F)	Sum Sq	Mean Sq	NumDF	DenDF	F value	Pr(>F)	Sum Sq	Mean Sq	NumDF	DenDF	F value	Pr(>F)
AGI	1227.58	1227.58	1	358.006	232.243	9.03e-41	14.7272	14.7272	1	275.531	38.634	1.88e-09	0.0206099	0.0206099	1	154.714	18.1473	3.54e-05
AGI:Allele	NA	NA	NA	NA	NA	NA	NA	NA	NA	NA	NA	NA	NA	NA	NA	NA	NA	NA
AGI:Allele:Condition	NA	NA	NA	NA	NA	NA	NA	NA	NA	NA	NA	NA	NA	NA	NA	NA	NA	NA
AGI:Condition	93.6771	10.4086	9	358.003	1.96918	0.0419004	4.28009	0.475565	9	275.529	1.24755	0.265962	0.0114909	0.00127677	9	154.711	1.12421	0.348863
Condition	129.073	14.3414	9	358.037	2.71323	0.00454244	163.101	18.1223	9	91.6113	47.5402	1.03e-30	0.285939	0.031771	9	68.5517	27.9747	1.25e-19
	npar	logLik	AIC	LRT	Df	Pr(>Chisq)	npar	logLik	AIC	LRT	Df	Pr(>Chisq)	npar	logLik	AIC	LRT	Df	Pr(>Chisq)
<none>	25	-838.718	1727.44	NA	NA	NA	25	-370.215	790.429	NA	NA	NA	25	664.555	-1279.11	NA	NA	NA
(1 | Block:Experiment)	24	-838.718	1725.44	6.82e-13	1	0.999999	24	-370.215	788.429	5.68e-13	1	0.999999	24	664.555	-1281.11	2.27e-13	1	1
(1 | Experiment)	24	-841.121	1730.24	4.80711	1	0.0283425	24	-370.215	788.429	2.27e-13	1	1	24	663.404	-1278.81	2.30145	1	0.129254
(1 | Level:Plate)	24	-838.718	1725.44	2.27e-13	1	1	24	-370.215	788.429	2.27e-13	1	1	24	664.357	-1280.71	0.396056	1	0.529133
(1 | Plate)	24	-838.718	1725.44	0	1	1	24	-370.374	788.748	0.318512	1	0.572504	24	664.544	-1281.09	0.0224902	1	0.88079

## Sheet: (B) Hypocotyl Length
Trait	AGI	Genotype	Condition	emmean (mm)	SE	df	lower.CL	upper.CL
Hypocotyl	AT1G16060	wri3	Control	16.5689	0.435396	124.613	15.7072	17.4306
Hypocotyl		wri3	Pyruvate	17.2534	0.441143	134.842	16.381	18.1259
Hypocotyl		wri3	Citrate	15.7173	0.42911	125.022	14.8681	16.5666
Hypocotyl		wri3	AKG	15.7187	0.432528	118.862	14.8623	16.5752
Hypocotyl		wri3	Succinate	15.9564	0.451412	140.412	15.0639	16.8488
Hypocotyl		wri3	Fumarate	16.4832	0.441153	134.838	15.6107	17.3557
Hypocotyl		wri3	Malate	16.2516	0.42371	115.445	15.4124	17.0909
Hypocotyl		wri3	OAA	15.5449	0.429109	124.881	14.6956	16.3942
Hypocotyl		wri3	Acetate	15.8775	0.447788	135.83	14.992	16.763
Hypocotyl		wri3	Sucrose	16.2226	0.44522	128.13	15.3416	17.1035
Hypocotyl		Col-0	Control	16.531	0.435396	124.613	15.6692	17.3927
Hypocotyl		Col-0	Pyruvate	17.1833	0.441143	134.842	16.3109	18.0558
Hypocotyl		Col-0	Citrate	16.8086	0.438298	130.192	15.9415	17.6757
Hypocotyl		Col-0	AKG	17.3605	0.432528	118.862	16.5041	18.217
Hypocotyl		Col-0	Succinate	18.3073	0.451412	140.412	17.4148	19.1997
Hypocotyl		Col-0	Fumarate	17.4223	0.441153	134.838	16.5498	18.2947
Hypocotyl		Col-0	Malate	17.9953	0.42371	115.445	17.156	18.8345
Hypocotyl		Col-0	OAA	16.824	0.429109	124.881	15.9747	17.6733
Hypocotyl		Col-0	Acetate	15.7455	0.461232	148.004	14.8341	16.657
Hypocotyl		Col-0	Sucrose	17.0213	0.45805	140.379	16.1157	17.9269
Hypocotyl	AT2G01930	bpc1-1	Control	14.9636	0.519151	68.7496	13.9278	15.9993
Hypocotyl		bpc1-1	Pyruvate	15.7336	0.522854	70.7947	14.691	16.7762
Hypocotyl		bpc1-1	Citrate	16.0672	0.52287	70.7624	15.0245	17.1098
Hypocotyl		bpc1-1	AKG	15.6121	0.519986	69.4128	14.5749	16.6493
Hypocotyl		bpc1-1	Succinate	15.508	0.533627	76.6004	14.4453	16.5707
Hypocotyl		bpc1-1	Fumarate	15.4927	0.52539	72.8101	14.4456	16.5399
Hypocotyl		bpc1-1	Malate	16.09	0.520156	69.4551	15.0525	17.1276
Hypocotyl		bpc1-1	OAA	15.4933	0.523861	71.498	14.4489	16.5377
Hypocotyl		bpc1-1	Acetate	15.6001	0.522762	70.9209	14.5577	16.6424
Hypocotyl		bpc1-1	Sucrose	15.9879	0.521553	70.1478	14.9477	17.0281
Hypocotyl		bpc1-2	Control	17.4655	0.520276	69.4084	16.4277	18.5033
Hypocotyl		bpc1-2	Pyruvate	17.0607	0.524052	71.4418	16.0159	18.1055
Hypocotyl		bpc1-2	Citrate	17.0293	0.534206	76.6514	15.9654	18.0931
Hypocotyl		bpc1-2	AKG	16.0528	0.548568	85.0082	14.9621	17.1435
Hypocotyl		bpc1-2	Succinate	17.6097	0.521156	70.1384	16.5704	18.6491
Hypocotyl		bpc1-2	Fumarate	16.6775	0.535648	78.188	15.6112	17.7439
Hypocotyl		bpc1-2	Malate	17.9224	0.533682	76.6365	16.8596	18.9852
Hypocotyl		bpc1-2	OAA	16.0088	0.559288	91.0571	14.8979	17.1198
Hypocotyl		bpc1-2	Acetate	17.2645	0.522725	70.8394	16.2221	18.3068
Hypocotyl		bpc1-2	Sucrose	17.2297	0.522685	70.7844	16.1874	18.272
Hypocotyl		Col-0	Control	17.1936	0.395548	26.2428	16.3809	18.0063
Hypocotyl		Col-0	Pyruvate	16.9956	0.40376	28.3651	16.169	17.8222
Hypocotyl		Col-0	Citrate	17.6053	0.40637	29.0586	16.7743	18.4364
Hypocotyl		Col-0	AKG	17.0032	0.403126	28.2283	16.1777	17.8286
Hypocotyl		Col-0	Succinate	17.5116	0.398957	27.1322	16.6932	18.3301
Hypocotyl		Col-0	Fumarate	16.8824	0.399029	27.1691	16.0639	17.7009
Hypocotyl		Col-0	Malate	17.8314	0.402992	28.2255	17.0062	18.6566
Hypocotyl		Col-0	OAA	16.2809	0.410074	30.1645	15.4436	17.1182
Hypocotyl		Col-0	Acetate	16.3651	0.398903	27.1607	15.5469	17.1834
Hypocotyl		Col-0	Sucrose	17.294	0.398056	26.8905	16.4771	18.1109
Hypocotyl	AT2G02090	chr19-1	Control	17.5334	0.528547	73.6401	16.4802	18.5867
Hypocotyl		chr19-1	Pyruvate	17.121	0.541646	80.833	16.0433	18.1988
Hypocotyl		chr19-1	Citrate	16.5725	0.555971	88.9202	15.4678	17.6772
Hypocotyl		chr19-1	AKG	16.3503	0.531271	75.2618	15.2921	17.4086
Hypocotyl		chr19-1	Succinate	16.8724	0.53048	74.7576	15.8156	17.9292
Hypocotyl		chr19-1	Fumarate	16.9193	0.54151	80.8253	15.8418	17.9967
Hypocotyl		chr19-1	Malate	16.3243	0.540018	79.5916	15.2496	17.3991
Hypocotyl		chr19-1	OAA	14.9565	0.540794	80.1404	13.8803	16.0327
Hypocotyl		chr19-1	Acetate	17.0316	0.530226	74.7822	15.9753	18.0879
Hypocotyl		chr19-1	Sucrose	16.8188	0.532859	76.1162	15.7576	17.8801
Hypocotyl		chr19-2	Control	16.7579	0.541599	80.8105	15.6802	17.8355
Hypocotyl		chr19-2	Pyruvate	17.0055	0.529439	74.243	15.9506	18.0603
Hypocotyl		chr19-2	Citrate	16.8864	0.541642	80.8164	15.8087	17.9642
Hypocotyl		chr19-2	AKG	16.9471	0.530489	74.7005	15.8903	18.004
Hypocotyl		chr19-2	Succinate	17.3219	0.532167	75.7034	16.2619	18.3819
Hypocotyl		chr19-2	Fumarate	17.5222	0.531898	75.699	16.4628	18.5817
Hypocotyl		chr19-2	Malate	16.9642	0.529672	74.2342	15.9089	18.0195
Hypocotyl		chr19-2	OAA	15.7736	0.530391	74.7699	14.7169	16.8302
Hypocotyl		chr19-2	Acetate	16.1485	0.528572	73.643	15.0952	17.2018
Hypocotyl		chr19-2	Sucrose	17.5479	0.531939	75.7457	16.4884	18.6074
Hypocotyl		Col-0	Control	17.9721	0.40168	28.1684	17.1495	18.7947
Hypocotyl		Col-0	Pyruvate	17.4293	0.406321	29.4911	16.5989	18.2597
Hypocotyl		Col-0	Citrate	17.023	0.415629	32.1608	16.1766	17.8695
Hypocotyl		Col-0	AKG	17.2265	0.400294	27.809	16.4062	18.0467
Hypocotyl		Col-0	Succinate	17.7271	0.404228	28.8819	16.9002	18.554
Hypocotyl		Col-0	Fumarate	16.9858	0.402343	28.345	16.1621	17.8095
Hypocotyl		Col-0	Malate	17.7636	0.407021	29.6621	16.932	18.5953
Hypocotyl		Col-0	OAA	15.7766	0.406747	29.5589	14.9454	16.6078
Hypocotyl		Col-0	Acetate	16.26	0.405277	29.1964	15.4313	17.0886
Hypocotyl		Col-0	Sucrose	16.8453	0.403892	28.8078	16.019	17.6716
Hypocotyl	AT2G21060	atcsp4-1	Control	17.026	0.55484	213.584	15.9324	18.1197
Hypocotyl		atcsp4-1	Pyruvate	16.3286	0.56705	230.37	15.2113	17.4458
Hypocotyl		atcsp4-1	Citrate	16.2612	0.554197	213.518	15.1688	17.3536
Hypocotyl		atcsp4-1	AKG	16.6078	0.56692	229.722	15.4908	17.7248
Hypocotyl		atcsp4-1	Succinate	17.3036	0.554862	213.597	16.2099	18.3973
Hypocotyl		atcsp4-1	Fumarate	17.0639	0.554001	212.786	15.9718	18.1559
Hypocotyl		atcsp4-1	Malate	17.6703	0.567065	230.427	16.553	18.7876
Hypocotyl		atcsp4-1	OAA	15.5	0.566997	230.334	14.3828	16.6171
Hypocotyl		atcsp4-1	Acetate	16.2214	0.554188	213.446	15.129	17.3138
Hypocotyl		atcsp4-1	Sucrose	16.7238	0.555111	211.777	15.6295	17.818
Hypocotyl		atcsp4-2	Control	16.2768	0.566568	228.832	15.1604	17.3932
Hypocotyl		atcsp4-2	Pyruvate	15.7979	0.567381	229.603	14.6799	16.9158
Hypocotyl		atcsp4-2	Citrate	16.3215	0.554773	213.697	15.228	17.4151
Hypocotyl		atcsp4-2	AKG	16.2308	0.566764	229.805	15.1141	17.3475
Hypocotyl		atcsp4-2	Succinate	17.0994	0.55408	212.587	16.0072	18.1916
Hypocotyl		atcsp4-2	Fumarate	15.5294	0.566971	230.153	14.4123	16.6465
Hypocotyl		atcsp4-2	Malate	16.8955	0.566996	230.498	15.7783	18.0126
Hypocotyl		atcsp4-2	OAA	15.3106	0.55481	212.54	14.217	16.4043
Hypocotyl		atcsp4-2	Acetate	16.043	0.554285	213.347	14.9504	17.1356
Hypocotyl		atcsp4-2	Sucrose	16.4755	0.554432	213.81	15.3826	17.5683
Hypocotyl		atcsp4-3	Control	17.3476	0.580545	248.672	16.2042	18.491
Hypocotyl		atcsp4-3	Pyruvate	16.8563	0.554831	213.507	15.7626	17.9499
Hypocotyl		atcsp4-3	Citrate	16.9952	0.554872	213.519	15.9015	18.0889
Hypocotyl		atcsp4-3	AKG	17.6846	0.566826	229.893	16.5678	18.8015
Hypocotyl		atcsp4-3	Succinate	17.4844	0.554566	214.053	16.3913	18.5775
Hypocotyl		atcsp4-3	Fumarate	17.0613	0.554689	213.916	15.9679	18.1546
Hypocotyl		atcsp4-3	Malate	16.9221	0.566717	229.083	15.8055	18.0388
Hypocotyl		atcsp4-3	OAA	16.8601	0.566815	229.85	15.7433	17.9769
Hypocotyl		atcsp4-3	Acetate	16.0205	0.554594	213.946	14.9274	17.1137
Hypocotyl		atcsp4-3	Sucrose	16.4377	0.554507	213.899	15.3447	17.5307
Hypocotyl		Col-0	Control	17.4202	0.376346	61.0063	16.6677	18.1728
Hypocotyl		Col-0	Pyruvate	17.555	0.371405	57.9287	16.8116	18.2985
Hypocotyl		Col-0	Citrate	16.6257	0.379881	63.0901	15.8666	17.3848
Hypocotyl		Col-0	AKG	17.0023	0.379478	62.873	16.244	17.7607
Hypocotyl		Col-0	Succinate	17.6602	0.368203	56.246	16.9227	18.3978
Hypocotyl		Col-0	Fumarate	16.3892	0.379793	63.05	15.6303	17.1482
Hypocotyl		Col-0	Malate	17.4165	0.378939	63.0522	16.6593	18.1737
Hypocotyl		Col-0	OAA	16.2357	0.368961	56.0435	15.4966	16.9748
Hypocotyl		Col-0	Acetate	16.1805	0.363714	53.3657	15.4511	16.9099
Hypocotyl		Col-0	Sucrose	17.4507	0.366123	54.8441	16.717	18.1845
Hypocotyl	AT2G21240	atbpc4	Control	18.6061	0.627408	22.0372	17.3051	19.9071
Hypocotyl		atbpc4	Pyruvate	17.0135	0.668935	27.9918	15.6432	18.3837
Hypocotyl		atbpc4	Citrate	16.9245	0.652129	25.3235	15.5823	18.2667
Hypocotyl		atbpc4	AKG	16.5654	0.670938	28.0539	15.1911	17.9396
Hypocotyl		atbpc4	Succinate	18.0078	0.625713	21.7291	16.7092	19.3064
Hypocotyl		atbpc4	Fumarate	17.245	0.625718	21.729	15.9464	18.5436
Hypocotyl		atbpc4	Malate	18.3458	0.62793	22.125	17.044	19.6476
Hypocotyl		atbpc4	OAA	16.19	0.640099	23.7316	14.8681	17.5119
Hypocotyl		atbpc4	Acetate	15.0678	0.63887	23.4867	13.7477	16.3879
Hypocotyl		atbpc4	Sucrose	17.078	0.624892	21.584	15.7806	18.3754
Hypocotyl		Col-0	Control	17.2532	0.640069	23.7307	15.9314	18.5751
Hypocotyl		Col-0	Pyruvate	18.0056	0.668935	27.9918	16.6354	19.3759
Hypocotyl		Col-0	Citrate	17.6388	0.652129	25.3235	16.2966	18.981
Hypocotyl		Col-0	AKG	17.9912	0.670938	28.0539	16.6169	19.3654
Hypocotyl		Col-0	Succinate	17.5399	0.638902	23.4787	16.2197	18.8601
Hypocotyl		Col-0	Fumarate	17.6626	0.625718	21.729	16.364	18.9612
Hypocotyl		Col-0	Malate	18.362	0.640724	23.8548	17.0392	19.6848
Hypocotyl		Col-0	OAA	16.5445	0.640099	23.7316	15.2226	17.8664
Hypocotyl		Col-0	Acetate	16.366	0.63887	23.4867	15.0459	17.6861
Hypocotyl		Col-0	Sucrose	17.2964	0.63805	23.3149	15.9775	18.6153
Hypocotyl	AT2G36930	at2g36930	Control	15.3897	0.617872	41.6765	14.1425	16.6369
Hypocotyl		at2g36930	Pyruvate	16.6255	0.626302	43.2013	15.3627	17.8884
Hypocotyl		at2g36930	Citrate	17.3865	0.606212	39.0405	16.1603	18.6126
Hypocotyl		at2g36930	AKG	17.5231	0.622114	41.8553	16.2675	18.7787
Hypocotyl		at2g36930	Succinate	15.29	0.598878	37.036	14.0766	16.5034
Hypocotyl		at2g36930	Fumarate	16.7047	0.613964	40.5221	15.4643	17.945
Hypocotyl		at2g36930	Malate	17.0604	0.602547	38.0434	15.8406	18.2801
Hypocotyl		at2g36930	OAA	16.7307	0.610042	39.3563	15.4971	17.9642
Hypocotyl		at2g36930	Acetate	15.3405	0.613445	40.8726	14.1016	16.5795
Hypocotyl		at2g36930	Sucrose	16.0369	0.602547	38.0539	14.8171	17.2566
Hypocotyl		Col-0	Control	16.9788	0.617872	41.6765	15.7316	18.226
Hypocotyl		Col-0	Pyruvate	17.6363	0.626302	43.2013	16.3734	18.8992
Hypocotyl		Col-0	Citrate	17.6747	0.606212	39.0405	16.4486	18.9008
Hypocotyl		Col-0	AKG	17.4798	0.622114	41.8553	16.2242	18.7354
Hypocotyl		Col-0	Succinate	17.8676	0.613489	40.4296	16.6281	19.1071
Hypocotyl		Col-0	Fumarate	17.1089	0.613964	40.5221	15.8685	18.3492
Hypocotyl		Col-0	Malate	17.8224	0.602547	38.0434	16.6027	19.0421
Hypocotyl		Col-0	OAA	16	0.610042	39.3563	14.7665	17.2336
Hypocotyl		Col-0	Acetate	15.6522	0.613445	40.8726	14.4133	16.8912
Hypocotyl		Col-0	Sucrose	17.885	0.617367	41.5778	16.6387	19.1312
Hypocotyl	AT2G42430	lbd16-2	Control	16.2725	0.658827	7.5982	14.7391	17.8059
Hypocotyl		lbd16-2	Pyruvate	15.596	0.686463	8.92242	14.041	17.1509
Hypocotyl		lbd16-2	Citrate	14.4434	0.658232	7.58682	12.911	15.9758
Hypocotyl		lbd16-2	AKG	16.3964	0.76509	13.5006	14.7498	18.0431
Hypocotyl		lbd16-2	Succinate	15.8241	0.647105	7.08641	14.2977	17.3505
Hypocotyl		lbd16-2	Fumarate	14.6681	0.686641	8.92633	13.1129	16.2233
Hypocotyl		lbd16-2	Malate	16.3317	0.646593	7.07102	14.8059	17.8576
Hypocotyl		lbd16-2	OAA	14.6966	0.672099	8.21312	13.1537	16.2395
Hypocotyl		lbd16-2	Acetate	15.8707	0.646595	7.07086	14.3448	17.3965
Hypocotyl		lbd16-2	Sucrose	16.1293	0.636122	6.62839	14.6078	17.6508
Hypocotyl		Col-0	Control	17.2812	0.658827	7.5982	15.7479	18.8146
Hypocotyl		Col-0	Pyruvate	16.7044	0.686463	8.92242	15.1494	18.2593
Hypocotyl		Col-0	Citrate	16.4478	0.671658	8.18602	14.905	17.9905
Hypocotyl		Col-0	AKG	16.3358	0.76509	13.5006	14.6891	17.9824
Hypocotyl		Col-0	Succinate	17.7272	0.647105	7.08641	16.2008	19.2536
Hypocotyl		Col-0	Fumarate	16.6435	0.686641	8.92633	15.0882	18.1987
Hypocotyl		Col-0	Malate	17.8119	0.646593	7.07102	16.286	19.3377
Hypocotyl		Col-0	OAA	16.6318	0.687291	8.92646	15.0751	18.1885
Hypocotyl		Col-0	Acetate	17.0148	0.646595	7.07086	15.489	18.5407
Hypocotyl		Col-0	Sucrose	17.2386	0.636122	6.62839	15.7171	18.7601
Hypocotyl	AT2G48100	at2g48100-1	Control	18.1842	0.621247	142.838	16.9562	19.4123
Hypocotyl		at2g48100-1	Pyruvate	17.3358	0.6209	142.487	16.1084	18.5632
Hypocotyl		at2g48100-1	Citrate	18.203	0.62111	142.84	16.9753	19.4308
Hypocotyl		at2g48100-1	AKG	16.5088	0.621096	142.714	15.281	17.7365
Hypocotyl		at2g48100-1	Succinate	17.6945	0.635567	154.701	16.439	18.95
Hypocotyl		at2g48100-1	Fumarate	16.3674	0.621058	142.692	15.1398	17.5951
Hypocotyl		at2g48100-1	Malate	17.5242	0.635245	154.556	16.2693	18.7791
Hypocotyl		at2g48100-1	OAA	16.4843	0.621135	142.858	15.2565	17.7121
Hypocotyl		at2g48100-1	Acetate	16.0523	0.621061	142.718	14.8246	17.2799
Hypocotyl		at2g48100-1	Sucrose	17.5957	0.6351	154.266	16.341	18.8503
Hypocotyl		at2g48100-2	Control	18.4807	0.634925	154.297	17.2264	19.7349
Hypocotyl		at2g48100-2	Pyruvate	19.7961	0.620693	142.169	18.5691	21.0231
Hypocotyl		at2g48100-2	Citrate	17.9066	0.635199	154.679	16.6518	19.1614
Hypocotyl		at2g48100-2	AKG	17.076	0.621081	142.719	15.8483	18.3037
Hypocotyl		at2g48100-2	Succinate	18.7985	0.62107	142.692	17.5708	20.0262
Hypocotyl		at2g48100-2	Fumarate	18.8126	0.650435	168.071	17.5285	20.0967
Hypocotyl		at2g48100-2	Malate	17.3118	0.634916	154.295	16.0575	18.566
Hypocotyl		at2g48100-2	OAA	16.4948	0.634986	154.336	15.2404	17.7492
Hypocotyl		at2g48100-2	Acetate	17.2329	0.621233	142.851	16.0049	18.4609
Hypocotyl		at2g48100-2	Sucrose	19.5202	0.62108	142.676	18.2925	20.7479
Hypocotyl		Col-0	Control	18.8981	0.361767	18.7914	18.1403	19.6558
Hypocotyl		Col-0	Pyruvate	17.8827	0.36018	18.4722	17.1273	18.638
Hypocotyl		Col-0	Citrate	18.0195	0.361694	18.7968	17.262	18.7771
Hypocotyl		Col-0	AKG	17.8739	0.360478	18.4782	17.118	18.6299
Hypocotyl		Col-0	Succinate	18.0841	0.360522	18.4789	17.3281	18.8401
Hypocotyl		Col-0	Fumarate	18.2009	0.365031	19.4606	17.4381	18.9637
Hypocotyl		Col-0	Malate	18.5049	0.365116	19.4372	17.7418	19.2679
Hypocotyl		Col-0	OAA	17.0835	0.366769	19.8201	16.318	17.849
Hypocotyl		Col-0	Acetate	17.1287	0.357488	17.8772	16.3773	17.8802
Hypocotyl		Col-0	Sucrose	19.0352	0.361805	18.7766	18.2773	19.793
Hypocotyl	AT3G10580	at3g10580-1	Control	16.8333	0.484715	95.4418	15.8711	17.7955
Hypocotyl		at3g10580-1	Pyruvate	16.6102	0.494393	101.997	15.6296	17.5908
Hypocotyl		at3g10580-1	Citrate	15.8972	0.485078	95.3728	14.9342	16.8601
Hypocotyl		at3g10580-1	AKG	16.1099	0.484832	95.4398	15.1475	17.0724
Hypocotyl		at3g10580-1	Succinate	16.7571	0.509637	114.497	15.7476	17.7666
Hypocotyl		at3g10580-1	Fumarate	16.597	0.493402	100.9	15.6182	17.5757
Hypocotyl		at3g10580-1	Malate	16.5294	0.486911	97.1956	15.5631	17.4958
Hypocotyl		at3g10580-1	OAA	15.5256	0.483916	94.2277	14.5648	16.4864
Hypocotyl		at3g10580-1	Acetate	15.4366	0.485844	96.3352	14.4722	16.4009
Hypocotyl		at3g10580-1	Sucrose	16.7423	0.486017	96.1589	15.7776	17.707
Hypocotyl		at3g10580-2	Control	16.6412	0.486728	97.097	15.6752	17.6072
Hypocotyl		at3g10580-2	Pyruvate	17.6584	0.484753	95.3434	16.6961	18.6207
Hypocotyl		at3g10580-2	Citrate	16.853	0.496879	104.28	15.8677	17.8383
Hypocotyl		at3g10580-2	AKG	16.8479	0.499947	107.065	15.8568	17.8389
Hypocotyl		at3g10580-2	Succinate	16.9253	0.484689	95.338	15.9631	17.8875
Hypocotyl		at3g10580-2	Fumarate	16.6027	0.496704	104.143	15.6178	17.5877
Hypocotyl		at3g10580-2	Malate	17.8989	0.494499	102.22	16.9181	18.8797
Hypocotyl		at3g10580-2	OAA	16.133	0.500033	106.974	15.1418	17.1243
Hypocotyl		at3g10580-2	Acetate	16.5806	0.486837	97.2898	15.6144	17.5468
Hypocotyl		at3g10580-2	Sucrose	17.4157	0.483985	94.3084	16.4548	18.3766
Hypocotyl		Col-0	Control	17.2924	0.365989	36.9867	16.5508	18.034
Hypocotyl		Col-0	Pyruvate	17.1776	0.365597	36.8435	16.4367	17.9185
Hypocotyl		Col-0	Citrate	17.1332	0.380079	42.7626	16.3665	17.8998
Hypocotyl		Col-0	AKG	17.8286	0.368337	38.0346	17.0829	18.5742
Hypocotyl		Col-0	Succinate	17.4854	0.366389	37.1903	16.7431	18.2276
Hypocotyl		Col-0	Fumarate	16.6512	0.37749	41.5954	15.8892	17.4132
Hypocotyl		Col-0	Malate	17.7981	0.370372	38.837	17.0488	18.5473
Hypocotyl		Col-0	OAA	16.8184	0.375377	40.6147	16.0601	17.5767
Hypocotyl		Col-0	Acetate	16.1217	0.367908	37.8885	15.3769	16.8666
Hypocotyl		Col-0	Sucrose	17.2834	0.364106	36.271	16.5452	18.0217
Hypocotyl	AT3G11100	amiR-enap1	Control	19.9821	0.605236	99.1923	18.7812	21.183
Hypocotyl		amiR-enap1	Pyruvate	19.2525	0.595013	93.1627	18.0709	20.434
Hypocotyl		amiR-enap1	Citrate	19.4376	0.592678	91.6233	18.2604	20.6148
Hypocotyl		amiR-enap1	AKG	18.2473	0.595122	93.1964	17.0655	19.429
Hypocotyl		amiR-enap1	Succinate	18.4419	0.592918	91.746	17.2642	19.6195
Hypocotyl		amiR-enap1	Fumarate	19.1662	0.590754	90.4297	17.9926	20.3398
Hypocotyl		amiR-enap1	Malate	18.7159	0.603634	97.8214	17.518	19.9138
Hypocotyl		amiR-enap1	OAA	17.0346	0.607682	100.471	15.829	18.2402
Hypocotyl		amiR-enap1	Acetate	15.7779	0.592687	91.6087	14.6007	16.9551
Hypocotyl		amiR-enap1	Sucrose	19.444	0.593485	92.1185	18.2653	20.6227
Hypocotyl		enap1	Control	17.5672	0.592393	91.5306	16.3906	18.7438
Hypocotyl		enap1	Pyruvate	16.8414	0.592588	91.6451	15.6644	18.0184
Hypocotyl		enap1	Citrate	16.4296	0.59392	92.2615	15.25	17.6091
Hypocotyl		enap1	AKG	17.6268	0.590348	90.0791	16.454	18.7996
Hypocotyl		enap1	Succinate	17.1058	0.590602	90.2464	15.9326	18.2791
Hypocotyl		enap1	Fumarate	17.2261	0.604642	98.638	16.0263	18.4259
Hypocotyl		enap1	Malate	17.773	0.60733	100.365	16.5681	18.9779
Hypocotyl		enap1	OAA	15.9904	0.593699	92.0411	14.8113	17.1695
Hypocotyl		enap1	Acetate	16.6756	0.592682	91.6072	15.4984	17.8528
Hypocotyl		enap1	Sucrose	16.9142	0.593659	92.3514	15.7352	18.0932
Hypocotyl		Col-0	Control	18.9098	0.373236	15.457	18.1163	19.7033
Hypocotyl		Col-0	Pyruvate	18.3963	0.374092	15.6163	17.6017	19.1909
Hypocotyl		Col-0	Citrate	18.0936	0.375849	15.8507	17.2962	18.891
Hypocotyl		Col-0	AKG	17.9472	0.374876	15.7424	17.1515	18.743
Hypocotyl		Col-0	Succinate	18.7456	0.37281	15.4047	17.9528	19.5385
Hypocotyl		Col-0	Fumarate	17.7153	0.377908	16.276	16.9153	18.5153
Hypocotyl		Col-0	Malate	18.5937	0.378905	16.3814	17.792	19.3955
Hypocotyl		Col-0	OAA	16.9841	0.384578	17.3429	16.1739	17.7943
Hypocotyl		Col-0	Acetate	16.7833	0.37266	15.3619	15.9906	17.576
Hypocotyl		Col-0	Sucrose	18.798	0.37085	15.0597	18.0078	19.5881
Hypocotyl	AT3G28920	athb34-1	Control	17.9704	0.582738	159.371	16.8195	19.1213
Hypocotyl		athb34-1	Pyruvate	16.8953	0.570538	147.919	15.7679	18.0228
Hypocotyl		athb34-1	Citrate	16.5242	0.583477	160.39	15.3719	17.6765
Hypocotyl		athb34-1	AKG	15.6341	0.569422	147.393	14.5088	16.7594
Hypocotyl		athb34-1	Succinate	17.8222	0.568905	146.287	16.6978	18.9465
Hypocotyl		athb34-1	Fumarate	16.364	0.584501	160.866	15.2097	17.5183
Hypocotyl		athb34-1	Malate	17.1722	0.582861	159.267	16.0211	18.3234
Hypocotyl		athb34-1	OAA	14.5378	0.611311	188.063	13.3319	15.7437
Hypocotyl		athb34-1	Acetate	15.9804	0.569627	147.22	14.8547	17.1061
Hypocotyl		athb34-1	Sucrose	16.3899	0.56938	147.451	15.2647	17.5151
Hypocotyl		athb34-2	Control	17.3154	0.568762	146.467	16.1914	18.4395
Hypocotyl		athb34-2	Pyruvate	17.5953	0.568869	146.468	16.4711	18.7196
Hypocotyl		athb34-2	Citrate	17.4361	0.58088	157.518	16.2888	18.5834
Hypocotyl		athb34-2	AKG	16.5387	0.594748	171.318	15.3647	17.7127
Hypocotyl		athb34-2	Succinate	17.22	0.568676	146.475	16.0961	18.3439
Hypocotyl		athb34-2	Fumarate	16.2826	0.582051	158.311	15.133	17.4322
Hypocotyl		athb34-2	Malate	17.9907	0.580837	157.403	16.8435	19.1379
Hypocotyl		athb34-2	OAA	14.5952	0.579305	155.022	13.4508	15.7395
Hypocotyl		athb34-2	Acetate	17.3855	0.581816	158.564	16.2364	18.5346
Hypocotyl		athb34-2	Sucrose	17.361	0.571346	148.576	16.232	18.49
Hypocotyl		athb34-3	Control	16.3183	0.593639	170.11	15.1464	17.4901
Hypocotyl		athb34-3	Pyruvate	16.3546	0.583932	161.448	15.2015	17.5077
Hypocotyl		athb34-3	Citrate	16.1421	0.580555	157.677	14.9954	17.2888
Hypocotyl		athb34-3	AKG	16.4	0.56834	146.689	15.2768	17.5232
Hypocotyl		athb34-3	Succinate	17.3104	0.568564	146.478	16.1867	18.434
Hypocotyl		athb34-3	Fumarate	15.7973	0.567765	145.622	14.6752	16.9194
Hypocotyl		athb34-3	Malate	16.2267	0.566908	144.605	15.1062	17.3472
Hypocotyl		athb34-3	OAA	16.4495	0.580683	157.607	15.3026	17.5964
Hypocotyl		athb34-3	Acetate	15.924	0.583066	160.675	14.7725	17.0754
Hypocotyl		athb34-3	Sucrose	16.529	0.568282	146.756	15.4059	17.6521
Hypocotyl		Col-0	Control	17.7166	0.388639	38.8858	16.9304	18.5028
Hypocotyl		Col-0	Pyruvate	17.2602	0.377943	34.8641	16.4928	18.0275
Hypocotyl		Col-0	Citrate	16.7304	0.39389	41.2232	15.935	17.5257
Hypocotyl		Col-0	AKG	17.1474	0.384542	37.6065	16.3687	17.9261
Hypocotyl		Col-0	Succinate	17.7762	0.380411	35.8446	17.0045	18.5478
Hypocotyl		Col-0	Fumarate	17.1729	0.380487	35.987	16.4013	17.9446
Hypocotyl		Col-0	Malate	17.8217	0.379987	35.4716	17.0507	18.5928
Hypocotyl		Col-0	OAA	16.5325	0.388534	39.0062	15.7466	17.3184
Hypocotyl		Col-0	Acetate	16.5947	0.378908	35.1147	15.8255	17.3638
Hypocotyl		Col-0	Sucrose	17.2327	0.37178	32.6106	16.476	17.9894
Hypocotyl	AT3G44750	hd2a-1	Control	16.5176	0.512011	112.261	15.5031	17.532
Hypocotyl		hd2a-1	Pyruvate	17.103	0.536238	131.825	16.0423	18.1637
Hypocotyl		hd2a-1	Citrate	17.5606	0.523801	121.364	16.5236	18.5975
Hypocotyl		hd2a-1	AKG	16.9405	0.524196	121.659	15.9027	17.9782
Hypocotyl		hd2a-1	Succinate	16.558	0.512335	112.576	15.5429	17.573
Hypocotyl		hd2a-1	Fumarate	16.9461	0.511982	112.236	15.9317	17.9605
Hypocotyl		hd2a-1	Malate	16.9626	0.524701	121.761	15.9239	18.0013
Hypocotyl		hd2a-1	OAA	16.1113	0.523851	121.705	15.0743	17.1484
Hypocotyl		hd2a-1	Acetate	15.8602	0.51214	112.59	14.8455	16.8749
Hypocotyl		hd2a-1	Sucrose	17.4104	0.511732	111.772	16.3965	18.4244
Hypocotyl		hd2a-2	Control	16.2637	0.512139	112.251	15.249	17.2784
Hypocotyl		hd2a-2	Pyruvate	16.2414	0.511551	111.8	15.2278	17.2549
Hypocotyl		hd2a-2	Citrate	16.5108	0.522854	120.221	15.4756	17.546
Hypocotyl		hd2a-2	AKG	16.3777	0.523477	121.422	15.3414	17.414
Hypocotyl		hd2a-2	Succinate	16.3426	0.511261	111.2	15.3296	17.3557
Hypocotyl		hd2a-2	Fumarate	15.7071	0.549766	143.615	14.6204	16.7938
Hypocotyl		hd2a-2	Malate	16.2875	0.523027	120.939	15.252	17.3229
Hypocotyl		hd2a-2	OAA	15.5531	0.513147	112.752	14.5364	16.5698
Hypocotyl		hd2a-2	Acetate	15.4071	0.535836	131.085	14.3471	16.4671
Hypocotyl		hd2a-2	Sucrose	16.51	0.511425	111.158	15.4966	17.5234
Hypocotyl		Col-0	Control	17.7201	0.378277	42.5423	16.957	18.4832
Hypocotyl		Col-0	Pyruvate	17.6835	0.385985	45.9744	16.9065	18.4604
Hypocotyl		Col-0	Citrate	16.7756	0.381928	44.1059	16.0059	17.5452
Hypocotyl		Col-0	AKG	17.0148	0.382633	44.4517	16.2439	17.7858
Hypocotyl		Col-0	Succinate	17.4443	0.377767	42.3764	16.6822	18.2065
Hypocotyl		Col-0	Fumarate	17.0821	0.394808	50.0408	16.2891	17.8751
Hypocotyl		Col-0	Malate	17.7255	0.382158	44.344	16.9555	18.4955
Hypocotyl		Col-0	OAA	16.0026	0.378117	42.5918	15.2399	16.7654
Hypocotyl		Col-0	Acetate	16.2976	0.385611	45.5825	15.5212	17.074
Hypocotyl		Col-0	Sucrose	17.2072	0.381656	43.8623	16.438	17.9764
Hypocotyl	AT3G53680	at3g53680-1	Control	16.2955	0.477109	85.8373	15.3471	17.244
Hypocotyl		at3g53680-1	Pyruvate	15.9326	0.477022	85.8618	14.9843	16.8809
Hypocotyl		at3g53680-1	Citrate	15.5142	0.477774	86.3103	14.5645	16.4639
Hypocotyl		at3g53680-1	AKG	16.4999	0.486607	91.8402	15.5334	17.4664
Hypocotyl		at3g53680-1	Succinate	16.4564	0.475576	84.6566	15.5108	17.4021
Hypocotyl		at3g53680-1	Fumarate	15.7694	0.476202	85.3474	14.8226	16.7161
Hypocotyl		at3g53680-1	Malate	16.8053	0.477059	85.857	15.8569	17.7537
Hypocotyl		at3g53680-1	OAA	16.2641	0.477006	85.8738	15.3158	17.2124
Hypocotyl		at3g53680-1	Acetate	15.9296	0.477758	86.3203	14.9799	16.8793
Hypocotyl		at3g53680-1	Sucrose	16.4101	0.477069	85.8499	15.4617	17.3585
Hypocotyl		at3g53680-2	Control	15.2359	0.479358	86.927	14.2831	16.1887
Hypocotyl		at3g53680-2	Pyruvate	15.3994	0.477023	85.8623	14.4511	16.3477
Hypocotyl		at3g53680-2	Citrate	16.1167	0.501133	101.934	15.1227	17.1107
Hypocotyl		at3g53680-2	AKG	15.638	0.500368	101.456	14.6455	16.6306
Hypocotyl		at3g53680-2	Succinate	15.7427	0.475507	84.697	14.7972	16.6882
Hypocotyl		at3g53680-2	Fumarate	15.8275	0.499622	100.686	14.8364	16.8187
Hypocotyl		at3g53680-2	Malate	16.061	0.48907	93.61	15.0899	17.0321
Hypocotyl		at3g53680-2	OAA	14.7733	0.488291	93.0949	13.8037	15.743
Hypocotyl		at3g53680-2	Acetate	15.6647	0.48833	93.1333	14.6949	16.6344
Hypocotyl		at3g53680-2	Sucrose	15.5971	0.47856	86.6686	14.6459	16.5484
Hypocotyl		Col-0	Control	17.3619	0.376675	34.8744	16.5971	18.1267
Hypocotyl		Col-0	Pyruvate	17.6288	0.385218	38.1658	16.8491	18.4085
Hypocotyl		Col-0	Citrate	17.3654	0.410763	48.3936	16.5396	18.1911
Hypocotyl		Col-0	AKG	17.6752	0.410071	48.0972	16.8507	18.4996
Hypocotyl		Col-0	Succinate	17.6603	0.384736	37.6873	16.8812	18.4394
Hypocotyl		Col-0	Fumarate	17.2392	0.404603	45.8238	16.4247	18.0537
Hypocotyl		Col-0	Malate	18.252	0.381064	36.4443	17.4795	19.0246
Hypocotyl		Col-0	OAA	16.0453	0.398837	43.5016	15.2412	16.8493
Hypocotyl		Col-0	Acetate	15.9404	0.381002	36.5811	15.1681	16.7127
Hypocotyl		Col-0	Sucrose	18.095	0.404624	45.5829	17.2804	18.9097
Hypocotyl	AT4G00238	atstkl1-1	Control	16.6588	0.521947	129.734	15.6262	17.6915
Hypocotyl		atstkl1-1	Pyruvate	15.9828	0.531773	139.282	14.9314	17.0342
Hypocotyl		atstkl1-1	Citrate	15.5357	0.519461	127.712	14.5078	16.5635
Hypocotyl		atstkl1-1	AKG	17.1342	0.532884	140.039	16.0806	18.1877
Hypocotyl		atstkl1-1	Succinate	17.0521	0.521425	128.915	16.0205	18.0838
Hypocotyl		atstkl1-1	Fumarate	15.8344	0.545059	151.358	14.7574	16.9113
Hypocotyl		atstkl1-1	Malate	16.949	0.518748	126.678	15.9225	17.9756
Hypocotyl		atstkl1-1	OAA	15.2895	0.519266	127.638	14.262	16.317
Hypocotyl		atstkl1-1	Acetate	15.3366	0.521338	128.911	14.3051	16.368
Hypocotyl		atstkl1-1	Sucrose	16.7481	0.519549	127.475	15.7201	17.7762
Hypocotyl		atstkl1-2	Control	16.7771	0.530702	138.424	15.7278	17.8265
Hypocotyl		atstkl1-2	Pyruvate	16.0863	0.518053	126.847	15.0611	17.1114
Hypocotyl		atstkl1-2	Citrate	15.5161	0.519184	127.784	14.4888	16.5434
Hypocotyl		atstkl1-2	AKG	15.9233	0.520529	129.342	14.8934	16.9531
Hypocotyl		atstkl1-2	Succinate	17.1887	0.520796	129.243	16.1583	18.2191
Hypocotyl		atstkl1-2	Fumarate	16.9744	0.532527	140.166	15.9216	18.0272
Hypocotyl		atstkl1-2	Malate	17.1453	0.529744	137.424	16.0978	18.1928
Hypocotyl		atstkl1-2	OAA	16.6271	0.519136	127.732	15.5999	17.6543
Hypocotyl		atstkl1-2	Acetate	15.859	0.517467	125.852	14.8349	16.883
Hypocotyl		atstkl1-2	Sucrose	16.239	0.518228	126.794	15.2135	17.2645
Hypocotyl		atstkl1-3	Control	16.5006	0.51838	126.702	15.4748	17.5264
Hypocotyl		atstkl1-3	Pyruvate	17.1022	0.518349	126.831	16.0765	18.1279
Hypocotyl		atstkl1-3	Citrate	17.0136	0.546232	152.088	15.9344	18.0928
Hypocotyl		atstkl1-3	AKG	16.9571	0.531002	138.348	15.9072	18.007
Hypocotyl		atstkl1-3	Succinate	16.9986	0.520348	128.337	15.969	18.0282
Hypocotyl		atstkl1-3	Fumarate	17.4769	0.521165	129.174	16.4457	18.508
Hypocotyl		atstkl1-3	Malate	17.0125	0.532609	140.293	15.9595	18.0655
Hypocotyl		atstkl1-3	OAA	15.5801	0.517581	125.894	14.5558	16.6044
Hypocotyl		atstkl1-3	Acetate	16.8473	0.543891	150.453	15.7726	17.9219
Hypocotyl		atstkl1-3	Sucrose	16.2834	0.521892	129.855	15.2509	17.3159
Hypocotyl		Col-0	Control	17.0308	0.355996	33.1346	16.3067	17.755
Hypocotyl		Col-0	Pyruvate	17.1601	0.341621	28.1923	16.4605	17.8596
Hypocotyl		Col-0	Citrate	16.8107	0.368929	38.1698	16.064	17.5575
Hypocotyl		Col-0	AKG	16.6426	0.344997	29.3079	15.9374	17.3479
Hypocotyl		Col-0	Succinate	17.4902	0.35496	32.8435	16.7679	18.2125
Hypocotyl		Col-0	Fumarate	17.3653	0.351599	31.3976	16.6486	18.082
Hypocotyl		Col-0	Malate	17.6963	0.347869	30.2583	16.9861	18.4065
Hypocotyl		Col-0	OAA	16.4484	0.35418	32.3313	15.7272	17.1695
Hypocotyl		Col-0	Acetate	16.2717	0.346499	29.8289	15.5639	16.9796
Hypocotyl		Col-0	Sucrose	17.3302	0.340828	27.9034	16.6319	18.0284
Hypocotyl	AT4G32890	gata9-1	Control	16.5689	0.594038	39.9008	15.3682	17.7696
Hypocotyl		gata9-1	Pyruvate	16.0644	0.593975	39.9047	14.8639	17.265
Hypocotyl		gata9-1	Citrate	16.1863	0.603717	42.4746	14.9684	17.4043
Hypocotyl		gata9-1	AKG	16.2123	0.59415	39.9098	15.0114	17.4132
Hypocotyl		gata9-1	Succinate	16.2862	0.605101	42.8264	15.0658	17.5067
Hypocotyl		gata9-1	Fumarate	15.686	0.615705	45.7856	14.4464	16.9255
Hypocotyl		gata9-1	Malate	17.2329	0.605983	43.0485	16.0109	18.4549
Hypocotyl		gata9-1	OAA	15.896	0.62712	49.1242	14.6358	17.1561
Hypocotyl		gata9-1	Acetate	16.739	0.593324	39.727	15.5396	17.9384
Hypocotyl		gata9-1	Sucrose	16.9801	0.593382	39.7078	15.7806	18.1797
Hypocotyl		gata9-2	Control	18.4928	0.602893	42.2108	17.2763	19.7093
Hypocotyl		gata9-2	Pyruvate	19.1352	0.61739	46.2634	17.8926	20.3777
Hypocotyl		gata9-2	Citrate	18.2428	0.608195	43.5514	17.0167	19.4689
Hypocotyl		gata9-2	AKG	18.0671	0.606106	43.0621	16.8448	19.2893
Hypocotyl		gata9-2	Succinate	19.201	0.594523	40.0521	17.9995	20.4025
Hypocotyl		gata9-2	Fumarate	17.7258	0.593207	39.7119	16.5266	18.925
Hypocotyl		gata9-2	Malate	18.6672	0.60374	42.434	17.4492	19.8852
Hypocotyl		gata9-2	OAA	18.0899	0.595573	40.263	16.8865	19.2934
Hypocotyl		gata9-2	Acetate	16.7051	0.593328	39.7279	15.5057	17.9045
Hypocotyl		gata9-2	Sucrose	19.8218	0.594741	40.0691	18.6198	21.0237
Hypocotyl		Col-0	Control	17.4941	0.474844	17.2972	16.4936	18.4947
Hypocotyl		Col-0	Pyruvate	17.3357	0.483483	18.5649	16.3222	18.3493
Hypocotyl		Col-0	Citrate	17.1452	0.480001	18.0659	16.1371	18.1534
Hypocotyl		Col-0	AKG	17.1661	0.476843	17.566	16.1625	18.1697
Hypocotyl		Col-0	Succinate	17.0825	0.471074	16.7648	16.0875	18.0774
Hypocotyl		Col-0	Fumarate	17.057	0.474256	17.2346	16.0575	18.0566
Hypocotyl		Col-0	Malate	17.8349	0.474829	17.2978	16.8344	18.8354
Hypocotyl		Col-0	OAA	15.6611	0.484202	18.6679	14.6464	16.6758
Hypocotyl		Col-0	Acetate	15.7523	0.468305	16.3977	14.7615	16.7431
Hypocotyl		Col-0	Sucrose	17.5097	0.468635	16.4224	16.5183	18.5011
Hypocotyl	AT5G05550	enap2	Control	17.6904	0.550615	12.2488	16.4934	18.8874
Hypocotyl		enap2	Pyruvate	17.6615	0.539549	11.3235	16.4781	18.8449
Hypocotyl		enap2	Citrate	16.6729	0.555415	12.6539	15.4697	17.8762
Hypocotyl		enap2	AKG	17.0198	0.550609	12.2343	15.8227	18.217
Hypocotyl		enap2	Succinate	16.7163	0.541826	11.5027	15.5301	17.9026
Hypocotyl		enap2	Fumarate	16.4641	0.550591	12.2346	15.267	17.6612
Hypocotyl		enap2	Malate	16.8196	0.55304	12.4404	15.6194	18.0199
Hypocotyl		enap2	OAA	15.7703	0.537261	11.1488	14.5898	16.9509
Hypocotyl		enap2	Acetate	17.2481	0.541826	11.5027	16.0618	18.4343
Hypocotyl		enap2	Sucrose	17.764	0.541826	11.5027	16.5778	18.9502
Hypocotyl		Col-0	Control	17.205	0.550615	12.2488	16.008	18.402
Hypocotyl		Col-0	Pyruvate	17.0081	0.539549	11.3235	15.8247	18.1915
Hypocotyl		Col-0	Citrate	17.4482	0.578352	14.7226	16.2135	18.683
Hypocotyl		Col-0	AKG	15.8893	0.562568	13.2724	14.6765	17.1021
Hypocotyl		Col-0	Succinate	17.4593	0.541826	11.5027	16.2731	18.6455
Hypocotyl		Col-0	Fumarate	16.7624	0.575405	14.4786	15.5321	17.9927
Hypocotyl		Col-0	Malate	17.5783	0.55304	12.4404	16.3781	18.7786
Hypocotyl		Col-0	OAA	15.7411	0.57278	14.2021	14.5142	16.9679
Hypocotyl		Col-0	Acetate	16.2614	0.541826	11.5027	15.0751	17.4476
Hypocotyl		Col-0	Sucrose	16.967	0.541826	11.5027	15.7808	18.1532
Hypocotyl	AT5G25830	gata12	Control	14.6763	0.615005	11.0761	13.3238	16.0288
Hypocotyl		gata12	Pyruvate	15.1168	0.614849	11.0593	13.7644	16.4692
Hypocotyl		gata12	Citrate	14.1417	0.603189	10.2779	12.8027	15.4808
Hypocotyl		gata12	AKG	14.6135	0.60305	10.2665	13.2746	15.9525
Hypocotyl		gata12	Succinate	13.9831	0.603356	10.2847	12.6438	15.3225
Hypocotyl		gata12	Fumarate	14.4203	0.627476	11.9567	13.0526	15.788
Hypocotyl		gata12	Malate	14.4398	0.61485	11.0593	13.0874	15.7922
Hypocotyl		gata12	OAA	13.1943	0.627001	11.9298	11.8273	14.5614
Hypocotyl		gata12	Acetate	13.8623	0.614861	11.0593	12.5099	15.2147
Hypocotyl		gata12	Sucrose	13.692	0.614862	11.0593	12.3396	15.0444
Hypocotyl		Col-0	Control	18.9722	0.615005	11.0761	17.6197	20.3246
Hypocotyl		Col-0	Pyruvate	18.2678	0.614849	11.0593	16.9154	19.6202
Hypocotyl		Col-0	Citrate	17.1743	0.627979	11.9755	15.8058	18.5429
Hypocotyl		Col-0	AKG	17.4693	0.615011	11.0593	16.1165	18.822
Hypocotyl		Col-0	Succinate	18.8865	0.603356	10.2847	17.5472	20.2259
Hypocotyl		Col-0	Fumarate	16.6982	0.627476	11.9567	15.3305	18.0659
Hypocotyl		Col-0	Malate	17.3469	0.61485	11.0593	15.9945	18.6993
Hypocotyl		Col-0	OAA	16.3623	0.627001	11.9298	14.9953	17.7293
Hypocotyl		Col-0	Acetate	17.6512	0.614861	11.0593	16.2988	19.0036
Hypocotyl		Col-0	Sucrose	19.3295	0.614862	11.0593	17.9771	20.6819

## Sheet: (C) Root Length
Trait	AGI	Genotype	Condition	emmean (mm)	SE	df	lower.CL	upper.CL
Root	AT1G16060	wri3	Control	2.84539	0.119215	58.5273	2.6068	3.08398
Root		wri3	Pyruvate	3.21896	0.119502	60.1539	2.97993	3.45798
Root		wri3	Citrate	1.9741	0.116522	55.1811	1.7406	2.2076
Root		wri3	AKG	2.95471	0.119009	57.3422	2.71643	3.19299
Root		wri3	Succinate	2.82536	0.12261	65.0288	2.58049	3.07022
Root		wri3	Fumarate	2.81287	0.119495	60.1488	2.57386	3.05189
Root		wri3	Malate	2.88034	0.11624	53.6551	2.64725	3.11342
Root		wri3	OAA	1.28138	0.116537	55.1786	1.04785	1.51491
Root		wri3	Acetate	1.82308	0.125905	70.7457	1.57201	2.07414
Root		wri3	Sucrose	3.69244	0.122255	62.683	3.44811	3.93677
Root		Col-0	Control	2.72613	0.119215	58.5273	2.48754	2.96472
Root		Col-0	Pyruvate	2.99464	0.119502	60.1539	2.75561	3.23367
Root		Col-0	Citrate	1.85588	0.119378	59.4907	1.61705	2.09471
Root		Col-0	AKG	3.08676	0.119009	57.3422	2.84848	3.32504
Root		Col-0	Succinate	3.24763	0.12261	65.0288	3.00277	3.4925
Root		Col-0	Fumarate	3.18519	0.119495	60.1488	2.94617	3.4242
Root		Col-0	Malate	3.12434	0.11624	53.6551	2.89125	3.35742
Root		Col-0	OAA	1.19278	0.116537	55.1786	0.959251	1.42631
Root		Col-0	Acetate	2.07111	0.125902	70.7594	1.82005	2.32217
Root		Col-0	Sucrose	3.53107	0.125707	69.2205	3.28031	3.78184
Root	AT2G01930	bpc1-1	Control	2.7229	0.122134	218.611	2.48219	2.96361
Root		bpc1-1	Pyruvate	2.83853	0.122949	228.325	2.59627	3.08079
Root		bpc1-1	Citrate	1.80274	0.125988	244.883	1.55458	2.0509
Root		bpc1-1	AKG	2.76241	0.122335	223.17	2.52134	3.00349
Root		bpc1-1	Succinate	2.82949	0.122854	229.986	2.58743	3.07155
Root		bpc1-1	Fumarate	2.89103	0.123518	238.622	2.6477	3.13435
Root		bpc1-1	Malate	2.74161	0.122362	222.941	2.50047	2.98274
Root		bpc1-1	OAA	1.17643	0.125947	246.08	0.928355	1.4245
Root		bpc1-1	Acetate	1.75151	0.122915	229.136	1.50932	1.99369
Root		bpc1-1	Sucrose	3.38907	0.122666	225.782	3.14736	3.63079
Root		bpc1-2	Control	2.97224	0.122393	222.337	2.73104	3.21343
Root		bpc1-2	Pyruvate	3.20098	0.123212	230.818	2.95821	3.44374
Root		bpc1-2	Citrate	2.08202	0.125991	245.377	1.83386	2.33018
Root		bpc1-2	AKG	2.88491	0.129761	271.427	2.62944	3.14038
Root		bpc1-2	Succinate	3.18182	0.122592	226.972	2.94026	3.42339
Root		bpc1-2	Fumarate	3.18817	0.126331	254.422	2.93938	3.43696
Root		bpc1-2	Malate	3.1187	0.125898	247.056	2.87073	3.36667
Root		bpc1-2	OAA	1.33304	0.132743	287.602	1.07177	1.59431
Root		bpc1-2	Acetate	2.47539	0.122921	228.827	2.23319	2.71759
Root		bpc1-2	Sucrose	3.50388	0.122922	228.797	3.26168	3.74609
Root		Col-0	Control	2.91114	0.0877762	99.2939	2.73698	3.0853
Root		Col-0	Pyruvate	2.95199	0.0898536	109.085	2.7739	3.13007
Root		Col-0	Citrate	2.01929	0.0906619	111.96	1.83965	2.19892
Root		Col-0	AKG	3.1562	0.0899182	107.927	2.97797	3.33444
Root		Col-0	Succinate	3.18663	0.0887615	103.191	3.0106	3.36267
Root		Col-0	Fumarate	3.07699	0.0887634	103.344	2.90096	3.25303
Root		Col-0	Malate	3.05949	0.0898863	108.235	2.88132	3.23765
Root		Col-0	OAA	1.16926	0.0917168	117.258	0.987626	1.3509
Root		Col-0	Acetate	2.2335	0.0885179	103.975	2.05796	2.40903
Root		Col-0	Sucrose	3.436	0.0883496	102.77	3.26078	3.61123
Root	AT2G02090	chr19-1	Control	3.0053	0.121276	322.521	2.7667	3.24389
Root		chr19-1	Pyruvate	2.94706	0.124608	351.485	2.70199	3.19213
Root		chr19-1	Citrate	1.95002	0.128197	373.129	1.69794	2.2021
Root		chr19-1	AKG	3.3253	0.121625	333.077	3.08605	3.56455
Root		chr19-1	Succinate	3.16048	0.121523	330.765	2.92142	3.39953
Root		chr19-1	Fumarate	3.25815	0.124606	351.935	3.01309	3.50322
Root		chr19-1	Malate	2.88256	0.124364	341.591	2.63794	3.12717
Root		chr19-1	OAA	1.09397	0.124532	347.42	0.84904	1.3389
Root		chr19-1	Acetate	2.40097	0.121491	331.656	2.16198	2.63996
Root		chr19-1	Sucrose	3.50239	0.121864	332.927	3.26267	3.74211
Root		chr19-2	Control	3.04499	0.124621	351.749	2.79989	3.29009
Root		chr19-2	Pyruvate	3.25168	0.121381	327.713	3.01289	3.49046
Root		chr19-2	Citrate	1.91382	0.124604	351.264	1.66875	2.15888
Root		chr19-2	AKG	3.02684	0.121561	330.74	2.78771	3.26597
Root		chr19-2	Succinate	3.42829	0.121745	333.381	3.1888	3.66778
Root		chr19-2	Fumarate	3.24013	0.121757	334.645	3.00062	3.47964
Root		chr19-2	Malate	2.82655	0.12141	326.936	2.58771	3.06539
Root		chr19-2	OAA	1.17137	0.121508	331.143	0.932347	1.4104
Root		chr19-2	Acetate	1.75972	0.121279	322.429	1.52112	1.99831
Root		chr19-2	Sucrose	3.97402	0.121708	334.051	3.7346	4.21343
Root		Col-0	Control	3.01417	0.0861676	187.134	2.84419	3.18416
Root		Col-0	Pyruvate	2.97173	0.0873646	199.015	2.79945	3.14401
Root		Col-0	Citrate	1.99696	0.0898844	217.359	1.8198	2.17412
Root		Col-0	AKG	3.1688	0.085382	188.203	3.00037	3.33722
Root		Col-0	Succinate	3.24259	0.0864837	195.948	3.07203	3.41315
Root		Col-0	Fumarate	3.18816	0.0862608	190.055	3.01801	3.35832
Root		Col-0	Malate	3.0962	0.087477	201.326	2.92371	3.26868
Root		Col-0	OAA	1.17209	0.0874675	199.704	0.999612	1.34457
Root		Col-0	Acetate	2.14543	0.0872242	194.447	1.97341	2.31746
Root		Col-0	Sucrose	3.5049	0.0875382	203.299	3.33231	3.6775
Root	AT2G21060	atcsp4-1	Control	3.03012	0.135483	341.046	2.76364	3.29661
Root		atcsp4-1	Pyruvate	3.01528	0.138664	365.942	2.7426	3.28796
Root		atcsp4-1	Citrate	1.85737	0.135318	340.819	1.59121	2.12354
Root		atcsp4-1	AKG	3.04925	0.138621	364.146	2.77665	3.32185
Root		atcsp4-1	Succinate	3.26807	0.135491	341.082	3.00157	3.53458
Root		atcsp4-1	Fumarate	3.17147	0.135263	338.642	2.90541	3.43754
Root		atcsp4-1	Malate	2.90465	0.138669	366.114	2.63196	3.17733
Root		atcsp4-1	OAA	1.12545	0.138656	365.622	0.852787	1.39811
Root		atcsp4-1	Acetate	1.84017	0.135313	340.659	1.57402	2.10633
Root		atcsp4-1	Sucrose	3.71302	0.13556	335.835	3.44637	3.97968
Root		atcsp4-2	Control	2.81357	0.138554	361.974	2.5411	3.08604
Root		atcsp4-2	Pyruvate	2.85965	0.138775	363.691	2.58675	3.13256
Root		atcsp4-2	Citrate	2.04028	0.135473	341.301	1.77381	2.30674
Root		atcsp4-2	AKG	2.91218	0.138605	364.656	2.63961	3.18474
Root		atcsp4-2	Succinate	3.01078	0.135287	338.224	2.74467	3.27688
Root		atcsp4-2	Fumarate	2.90033	0.138658	366.005	2.62766	3.17299
Root		atcsp4-2	Malate	2.94439	0.138685	366.335	2.67167	3.21711
Root		atcsp4-2	OAA	1.17398	0.135481	337.518	0.907482	1.44047
Root		atcsp4-2	Acetate	2.22323	0.135341	340.453	1.95702	2.48943
Root		atcsp4-2	Sucrose	3.27463	0.135382	341.821	3.00834	3.54091
Root		atcsp4-3	Control	3.02025	0.146051	419.94	2.73317	3.30733
Root		atcsp4-3	Pyruvate	3.27317	0.135487	340.881	3.00668	3.53967
Root		atcsp4-3	Citrate	1.85762	0.135497	340.911	1.59111	2.12414
Root		atcsp4-3	AKG	3.0922	0.138604	364.806	2.81964	3.36476
Root		atcsp4-3	Succinate	3.12687	0.135411	342.484	2.86053	3.39322
Root		atcsp4-3	Fumarate	3.38552	0.135445	342.09	3.11911	3.65193
Root		atcsp4-3	Malate	3.04722	0.135347	340.733	2.781	3.31345
Root		atcsp4-3	OAA	1.37305	0.138605	364.495	1.10048	1.64561
Root		atcsp4-3	Acetate	1.73917	0.13542	342.116	1.47281	2.00553
Root		atcsp4-3	Sucrose	3.74327	0.135398	342.01	3.47696	4.00959
Root		Col-0	Control	2.98106	0.0887434	107.604	2.80515	3.15697
Root		Col-0	Pyruvate	2.91588	0.0874087	102.011	2.74251	3.08926
Root		Col-0	Citrate	1.96893	0.0897078	112.079	1.79119	2.14667
Root		Col-0	AKG	2.88992	0.0896074	111.372	2.71237	3.06748
Root		Col-0	Succinate	3.23953	0.0865492	98.7065	3.06779	3.41127
Root		Col-0	Fumarate	3.04141	0.0896741	111.763	2.86372	3.21909
Root		Col-0	Malate	2.89403	0.0894642	112.575	2.71677	3.07128
Root		Col-0	OAA	1.22612	0.086751	97.4802	1.05395	1.39829
Root		Col-0	Acetate	2.09061	0.0853291	92.9085	1.92116	2.26006
Root		Col-0	Sucrose	3.47337	0.0859766	95.9565	3.3027	3.64403
Root	AT2G21240	atbpc4	Control	3.58354	0.166336	132.215	3.25451	3.91256
Root		atbpc4	Pyruvate	3.24643	0.178339	158.172	2.8942	3.59866
Root		atbpc4	Citrate	1.88857	0.173569	139.797	1.54541	2.23173
Root		atbpc4	AKG	2.85129	0.17966	147.964	2.49626	3.20632
Root		atbpc4	Succinate	3.27065	0.165899	125.216	2.94233	3.59898
Root		atbpc4	Fumarate	3.29546	0.1659	125.215	2.96713	3.6238
Root		atbpc4	Malate	3.35374	0.17018	140.383	3.01729	3.69018
Root		atbpc4	OAA	1.26357	0.170056	139.324	0.92735	1.5998
Root		atbpc4	Acetate	1.88691	0.169746	133.874	1.55118	2.22264
Root		atbpc4	Sucrose	3.61265	0.165691	121.353	3.28463	3.94067
Root		Col-0	Control	2.86627	0.170011	139.596	2.53014	3.2024
Root		Col-0	Pyruvate	2.87384	0.178339	158.172	2.52161	3.22607
Root		Col-0	Citrate	2.03774	0.173569	139.797	1.69458	2.3809
Root		Col-0	AKG	3.1054	0.17966	147.964	2.75037	3.46044
Root		Col-0	Succinate	3.17619	0.169718	133.816	2.84052	3.51187
Root		Col-0	Fumarate	3.30346	0.1659	125.215	2.97513	3.6318
Root		Col-0	Malate	3.20739	0.166479	132.024	2.87808	3.5367
Root		Col-0	OAA	1.21973	0.170056	139.324	0.883508	1.55596
Root		Col-0	Acetate	2.01833	0.169746	133.874	1.6826	2.35406
Root		Col-0	Sucrose	3.54102	0.169506	129.64	3.20566	3.87637
Root	AT2G36930	at2g36930	Control	2.70712	0.199748	4.25846	2.16556	3.24868
Root		at2g36930	Pyruvate	3.04963	0.202224	4.47366	2.51085	3.58841
Root		at2g36930	Citrate	2.19784	0.197148	4.04502	1.65286	2.74282
Root		at2g36930	AKG	2.95096	0.201833	4.4463	2.41208	3.48983
Root		at2g36930	Succinate	2.8404	0.196565	4.00284	2.2948	3.386
Root		at2g36930	Fumarate	3.27152	0.199433	4.2345	2.72969	3.81335
Root		at2g36930	Malate	3.07668	0.196871	4.02388	2.53135	3.622
Root		at2g36930	OAA	1.24723	0.199089	4.21058	0.705202	1.78926
Root		at2g36930	Acetate	1.74884	0.200277	4.30609	1.20803	2.28965
Root		at2g36930	Sucrose	3.32391	0.196866	4.02395	2.7786	3.86922
Root		Col-0	Control	2.76744	0.199748	4.25846	2.22587	3.309
Root		Col-0	Pyruvate	2.92269	0.202224	4.47366	2.38391	3.46147
Root		Col-0	Citrate	1.96334	0.197148	4.04502	1.41836	2.50832
Root		Col-0	AKG	2.81773	0.201833	4.4463	2.27886	3.35661
Root		Col-0	Succinate	3.3994	0.199441	4.23321	2.85749	3.94131
Root		Col-0	Fumarate	3.06267	0.199433	4.2345	2.52084	3.6045
Root		Col-0	Malate	2.96833	0.196871	4.02388	2.423	3.51365
Root		Col-0	OAA	1.24381	0.199089	4.21058	0.701781	1.78583
Root		Col-0	Acetate	2.04619	0.19761	4.08742	1.50213	2.59024
Root		Col-0	Sucrose	3.45155	0.199761	4.25703	2.90989	3.99322
Root	AT2G42430	lbd16-2	Control	2.99897	0.13928	119.143	2.72319	3.27476
Root		lbd16-2	Pyruvate	3.19098	0.147738	148.654	2.89904	3.48292
Root		lbd16-2	Citrate	1.92541	0.139087	113.413	1.64987	2.20096
Root		lbd16-2	AKG	3.33293	0.173102	176.02	2.99131	3.67455
Root		lbd16-2	Succinate	2.94788	0.13553	119.299	2.67952	3.21623
Root		lbd16-2	Fumarate	3.22214	0.147916	147.082	2.92982	3.51445
Root		lbd16-2	Malate	3.16731	0.13536	110.181	2.89906	3.43555
Root		lbd16-2	OAA	1.17412	0.143332	135.73	0.890665	1.45757
Root		lbd16-2	Acetate	2.55273	0.135362	110.178	2.28447	2.82098
Root		lbd16-2	Sucrose	3.56035	0.132019	111.044	3.29875	3.82195
Root		Col-0	Control	2.96714	0.13928	119.143	2.69135	3.24292
Root		Col-0	Pyruvate	2.88023	0.147738	148.654	2.58829	3.17217
Root		Col-0	Citrate	2.08503	0.1431	116.298	1.80161	2.36845
Root		Col-0	AKG	2.83293	0.173102	176.02	2.49131	3.17455
Root		Col-0	Succinate	3.16451	0.13553	119.299	2.89615	3.43286
Root		Col-0	Fumarate	3.02657	0.147916	147.082	2.73426	3.31889
Root		Col-0	Malate	3.11057	0.13536	110.181	2.84232	3.37882
Root		Col-0	OAA	1.301	0.148027	139.237	1.00833	1.59367
Root		Col-0	Acetate	2.39304	0.135362	110.178	2.12479	2.66129
Root		Col-0	Sucrose	3.65717	0.135545	117.612	3.38874	3.92559
Root	AT2G48100	at2g48100-1	Control	4.03568	0.167132	294.989	3.70676	4.3646
Root		at2g48100-1	Pyruvate	3.8505	0.166677	289.936	3.52245	4.17855
Root		at2g48100-1	Citrate	2.59532	0.16713	295.296	2.2664	2.92423
Root		at2g48100-1	AKG	3.58957	0.166927	292.426	3.26104	3.9181
Root		at2g48100-1	Succinate	3.7573	0.17145	320.01	3.41999	4.09461
Root		at2g48100-1	Fumarate	3.52726	0.166883	292.753	3.19881	3.8557
Root		at2g48100-1	Malate	3.52798	0.170963	314.835	3.19161	3.86436
Root		at2g48100-1	OAA	1.46395	0.167198	294.818	1.1349	1.793
Root		at2g48100-1	Acetate	2.05163	0.166929	292.504	1.72309	2.38016
Root		at2g48100-1	Sucrose	4.46303	0.170675	312.102	4.12721	4.79885
Root		at2g48100-2	Control	4.11575	0.170678	312.739	3.77993	4.45157
Root		at2g48100-2	Pyruvate	4.5032	0.166432	287.228	4.17561	4.83078
Root		at2g48100-2	Citrate	2.63212	0.171198	318.181	2.2953	2.96895
Root		at2g48100-2	AKG	3.98766	0.166934	292.436	3.65911	4.3162
Root		at2g48100-2	Succinate	4.32834	0.166889	292.693	3.99988	4.65679
Root		at2g48100-2	Fumarate	4.52165	0.175302	341.013	4.17684	4.86646
Root		at2g48100-2	Malate	3.70705	0.170684	312.505	3.37121	4.04288
Root		at2g48100-2	OAA	1.69459	0.170726	312.255	1.35867	2.03051
Root		at2g48100-2	Acetate	2.9767	0.167175	294.746	2.64769	3.30571
Root		at2g48100-2	Sucrose	5.03544	0.166867	292.772	4.70703	5.36385
Root		Col-0	Control	3.67191	0.0944405	40.8199	3.48116	3.86266
Root		Col-0	Pyruvate	3.40741	0.0938806	39.9125	3.21766	3.59717
Root		Col-0	Citrate	2.36222	0.0946329	41.2056	2.17114	2.55331
Root		Col-0	AKG	3.70651	0.0942035	40.3552	3.51617	3.89685
Root		Col-0	Succinate	3.68728	0.0941926	40.2807	3.49695	3.87761
Root		Col-0	Fumarate	3.68686	0.0953382	42.3257	3.49451	3.87922
Root		Col-0	Malate	3.57358	0.0958427	42.9447	3.38029	3.76687
Root		Col-0	OAA	1.44602	0.0966914	44.6974	1.25124	1.64081
Root		Col-0	Acetate	2.48169	0.0935162	39.1989	2.29257	2.67082
Root		Col-0	Sucrose	4.38624	0.0945864	40.9263	4.19521	4.57727
Root	AT3G10580	at3g10580-1	Control	3.07361	0.128325	234.089	2.82079	3.32643
Root		at3g10580-1	Pyruvate	3.34907	0.13138	248.217	3.09031	3.60783
Root		at3g10580-1	Citrate	2.02066	0.131413	251.123	1.76185	2.27947
Root		at3g10580-1	AKG	2.98306	0.128327	234.226	2.73024	3.23588
Root		at3g10580-1	Succinate	3.28168	0.131525	252.886	3.02266	3.54071
Root		at3g10580-1	Fumarate	3.25029	0.131286	244.888	2.99169	3.50888
Root		at3g10580-1	Malate	2.99586	0.128453	236.516	2.7428	3.24892
Root		at3g10580-1	OAA	1.25361	0.128328	232.073	1.00077	1.50645
Root		at3g10580-1	Acetate	2.02342	0.131486	252.237	1.76447	2.28237
Root		at3g10580-1	Sucrose	3.78951	0.128437	235.791	3.53648	4.04254
Root		at3g10580-2	Control	2.80049	0.128492	236.481	2.54736	3.05363
Root		at3g10580-2	Pyruvate	3.08329	0.128353	234.126	2.83042	3.33617
Root		at3g10580-2	Citrate	2.03354	0.131466	252.461	1.77463	2.29245
Root		at3g10580-2	AKG	3.21846	0.131603	251.282	2.95927	3.47764
Root		at3g10580-2	Succinate	3.06614	0.128359	234.076	2.81325	3.31903
Root		at3g10580-2	Fumarate	3.3988	0.131512	252.039	3.1398	3.6578
Root		at3g10580-2	Malate	3.23601	0.131332	248.454	2.97735	3.49468
Root		at3g10580-2	OAA	1.15979	0.131632	251.132	0.900546	1.41903
Root		at3g10580-2	Acetate	2.30639	0.12841	236.516	2.05342	2.55937
Root		at3g10580-2	Sucrose	3.90609	0.128305	232.151	3.6533	4.15888
Root		Col-0	Control	2.93401	0.0926382	111.887	2.75046	3.11757
Root		Col-0	Pyruvate	2.85467	0.0926076	111.479	2.67117	3.03817
Root		Col-0	Citrate	1.96139	0.0961685	127.884	1.7711	2.15167
Root		Col-0	AKG	3.09902	0.0926461	113.356	2.91548	3.28256
Root		Col-0	Succinate	3.21379	0.092629	112.24	3.03026	3.39732
Root		Col-0	Fumarate	3.05067	0.0960714	126.203	2.86055	3.24079
Root		Col-0	Malate	2.98299	0.0926139	112.818	2.7995	3.16647
Root		Col-0	OAA	1.21425	0.0950365	121.993	1.02612	1.40238
Root		Col-0	Acetate	2.32943	0.092626	113.226	2.14592	2.51293
Root		Col-0	Sucrose	3.40988	0.0916546	108.706	3.22821	3.59154
Root	AT3G11100	amiR-enap1	Control	4.67669	0.152909	356.354	4.37597	4.9774
Root		amiR-enap1	Pyruvate	4.36118	0.14972	336.64	4.06667	4.65568
Root		amiR-enap1	Citrate	3.04658	0.149292	331.173	2.7529	3.34026
Root		amiR-enap1	AKG	4.61029	0.149736	336.543	4.31575	4.90482
Root		amiR-enap1	Succinate	5.10186	0.149321	331.034	4.80812	5.39559
Root		amiR-enap1	Fumarate	4.54765	0.148879	324.972	4.25476	4.84053
Root		amiR-enap1	Malate	4.3487	0.152552	347.975	4.04866	4.64874
Root		amiR-enap1	OAA	1.74151	0.153303	357.677	1.44002	2.043
Root		amiR-enap1	Acetate	2.65927	0.149299	330.973	2.36558	2.95297
Root		amiR-enap1	Sucrose	4.97431	0.149485	333.731	4.68025	5.26836
Root		enap1	Control	3.17672	0.149259	331.442	2.8831	3.47033
Root		enap1	Pyruvate	3.05907	0.14927	331.404	2.76544	3.35271
Root		enap1	Citrate	2.12165	0.149549	333.247	1.82747	2.41583
Root		enap1	AKG	3.38304	0.148855	324.024	3.09019	3.67588
Root		enap1	Succinate	3.30724	0.148879	324.333	3.01435	3.60013
Root		enap1	Fumarate	3.37461	0.152751	352.356	3.07419	3.67503
Root		enap1	Malate	3.32861	0.153253	358.404	3.02722	3.63
Root		enap1	OAA	1.32374	0.149416	330.327	1.02981	1.61767
Root		enap1	Acetate	2.48925	0.149299	330.986	2.19555	2.78294
Root		enap1	Sucrose	3.74515	0.149479	334.499	3.45111	4.03919
Root		Col-0	Control	3.64641	0.0837171	46.5493	3.47795	3.81487
Root		Col-0	Pyruvate	3.44719	0.0831997	45.7007	3.27969	3.61469
Root		Col-0	Citrate	2.35622	0.0839351	46.8166	2.18735	2.5251
Root		Col-0	AKG	3.61836	0.0835406	46.4049	3.45024	3.78648
Root		Col-0	Succinate	3.67852	0.0827962	44.8419	3.51174	3.84529
Root		Col-0	Fumarate	3.6998	0.0844186	48.4266	3.5301	3.8695
Root		Col-0	Malate	3.48909	0.0844996	48.2572	3.31922	3.65897
Root		Col-0	OAA	1.45681	0.0863178	52.1959	1.28361	1.63
Root		Col-0	Acetate	2.51659	0.0828031	44.7598	2.34979	2.68339
Root		Col-0	Sucrose	4.14583	0.0823068	43.6513	3.97991	4.31174
Root	AT3G28920	athb34-1	Control	3.36271	0.133679	380.883	3.09987	3.62555
Root		athb34-1	Pyruvate	3.44386	0.130506	356.393	3.1872	3.70052
Root		athb34-1	Citrate	2.18544	0.133676	379.766	1.9226	2.44828
Root		athb34-1	AKG	3.45856	0.130472	357.148	3.20197	3.71515
Root		athb34-1	Succinate	3.64251	0.130461	356.927	3.38594	3.89908
Root		athb34-1	Fumarate	3.23366	0.133739	377.235	2.97069	3.49662
Root		athb34-1	Malate	3.64218	0.133687	380.872	3.37932	3.90504
Root		athb34-1	OAA	1.25776	0.140872	436.775	0.980892	1.53463
Root		athb34-1	Acetate	2.39096	0.130481	357.127	2.13435	2.64757
Root		athb34-1	Sucrose	3.87151	0.130461	357.151	3.61494	4.12808
Root		athb34-2	Control	2.96771	0.130428	356.88	2.71121	3.22421
Root		athb34-2	Pyruvate	3.04441	0.130402	356.921	2.78796	3.30086
Root		athb34-2	Citrate	2.02434	0.133598	380.021	1.76165	2.28702
Root		athb34-2	AKG	3.17376	0.137067	405.989	2.90431	3.44321
Root		athb34-2	Succinate	3.12641	0.130443	356.838	2.86988	3.38294
Root		athb34-2	Fumarate	2.93303	0.133644	381.234	2.67025	3.1958
Root		athb34-2	Malate	3.20181	0.13363	379.949	2.93906	3.46456
Root		athb34-2	OAA	1.15587	0.133513	374.933	0.893339	1.4184
Root		athb34-2	Acetate	2.40808	0.133629	381.219	2.14534	2.67082
Root		athb34-2	Sucrose	3.62496	0.130559	354.8	3.36819	3.88173
Root		athb34-3	Control	2.79896	0.136981	404.675	2.52968	3.06825
Root		athb34-3	Pyruvate	3.10287	0.133741	378.006	2.8399	3.36584
Root		athb34-3	Citrate	1.80098	0.13359	379.751	1.53831	2.06365
Root		athb34-3	AKG	3.06674	0.13043	356.681	2.81023	3.32325
Root		athb34-3	Succinate	3.02754	0.130459	356.791	2.77097	3.28411
Root		athb34-3	Fumarate	2.85544	0.130392	355.561	2.599	3.11188
Root		athb34-3	Malate	2.90429	0.130355	353.337	2.64792	3.16066
Root		athb34-3	OAA	1.06682	0.13359	379.849	0.804151	1.32949
Root		athb34-3	Acetate	1.95908	0.133713	380.121	1.69617	2.22199
Root		athb34-3	Sucrose	3.48999	0.13042	356.644	3.2335	3.74648
Root		Col-0	Control	3.02342	0.0842096	113.948	2.8566	3.19024
Root		Col-0	Pyruvate	2.91958	0.0812605	100.08	2.75836	3.08079
Root		Col-0	Citrate	1.99086	0.0856983	123.822	1.82124	2.16048
Root		Col-0	AKG	3.04947	0.0832559	111.75	2.8845	3.21443
Root		Col-0	Succinate	3.26117	0.0819457	103.864	3.09867	3.42367
Root		Col-0	Fumarate	3.17433	0.0818446	104.542	3.01204	3.33662
Root		Col-0	Malate	3.03123	0.0811991	99.5745	2.87013	3.19234
Root		Col-0	OAA	1.2714	0.0840973	115	1.10482	1.43798
Root		Col-0	Acetate	2.21585	0.0813149	99.792	2.05452	2.37718
Root		Col-0	Sucrose	3.46408	0.0805342	95.6794	3.30421	3.62394
Root	AT3G44750	hd2a-1	Control	2.99868	0.124262	348.132	2.75428	3.24308
Root		hd2a-1	Pyruvate	3.03147	0.130985	394.009	2.77395	3.28898
Root		hd2a-1	Citrate	2.10607	0.127525	369.329	1.85531	2.35684
Root		hd2a-1	AKG	3.25051	0.127764	371.179	2.99928	3.50174
Root		hd2a-1	Succinate	3.2395	0.124469	353.178	2.9947	3.48429
Root		hd2a-1	Fumarate	3.2513	0.124251	350.429	3.00693	3.49567
Root		hd2a-1	Malate	3.11572	0.128177	373.552	2.86368	3.36775
Root		hd2a-1	OAA	1.25315	0.127686	374.742	1.00208	1.50422
Root		hd2a-1	Acetate	1.94107	0.124429	355.119	1.69636	2.18578
Root		hd2a-1	Sucrose	3.73706	0.12406	343.644	3.49305	3.98108
Root		hd2a-2	Control	2.97914	0.124288	347.603	2.73468	3.22359
Root		hd2a-2	Pyruvate	3.04783	0.124028	344.179	2.80388	3.29178
Root		hd2a-2	Citrate	2.05906	0.127039	356.656	1.80922	2.3089
Root		hd2a-2	AKG	3.25746	0.127475	368.447	3.00679	3.50813
Root		hd2a-2	Succinate	3.14983	0.123828	336.81	2.90626	3.3934
Root		hd2a-2	Fumarate	3.10954	0.134743	419.193	2.84468	3.37439
Root		hd2a-2	Malate	3.2166	0.127225	365.003	2.96641	3.46679
Root		hd2a-2	OAA	1.26343	0.125057	354.634	1.01748	1.50938
Root		hd2a-2	Acetate	2.29321	0.130774	386.34	2.03609	2.55033
Root		hd2a-2	Sucrose	3.77115	0.127072	355.621	3.52124	4.02106
Root		Col-0	Control	2.94385	0.0889577	207.864	2.76847	3.11922
Root		Col-0	Pyruvate	2.99444	0.0910067	220.584	2.81509	3.17379
Root		Col-0	Citrate	1.90404	0.0898626	211.55	1.7269	2.08118
Root		Col-0	AKG	2.94777	0.0903888	219.85	2.76963	3.12591
Root		Col-0	Succinate	3.25207	0.0887008	204.175	3.07718	3.42696
Root		Col-0	Fumarate	3.15139	0.0934104	236.958	2.96737	3.33541
Root		Col-0	Malate	3.087	0.0901304	217.91	2.90936	3.26464
Root		Col-0	OAA	1.27914	0.0889841	209.686	1.10372	1.45456
Root		Col-0	Acetate	2.20011	0.0907846	209.297	2.02114	2.37908
Root		Col-0	Sucrose	3.42912	0.0896222	205.309	3.25242	3.60582
Root	AT3G53680	at3g53680-1	Control	2.58799	0.136873	16.6305	2.29872	2.87726
Root		at3g53680-1	Pyruvate	2.69428	0.136866	16.6427	2.40504	2.98351
Root		at3g53680-1	Citrate	1.84552	0.137194	16.7757	1.55577	2.13527
Root		at3g53680-1	AKG	2.8092	0.13905	17.724	2.51675	3.10166
Root		at3g53680-1	Succinate	2.83806	0.136237	16.3589	2.54976	3.12635
Root		at3g53680-1	Fumarate	2.69614	0.136548	16.5164	2.40741	2.98488
Root		at3g53680-1	Malate	2.75576	0.136875	16.6392	2.4665	3.04502
Root		at3g53680-1	OAA	1.16888	0.136874	16.647	0.879631	1.45812
Root		at3g53680-1	Acetate	1.87191	0.137184	16.7814	1.58219	2.16163
Root		at3g53680-1	Sucrose	3.31532	0.136875	16.6364	3.02606	3.60458
Root		at3g53680-2	Control	2.84831	0.137836	17.0345	2.55755	3.13908
Root		at3g53680-2	Pyruvate	2.97161	0.136866	16.6426	2.68237	3.26084
Root		at3g53680-2	Citrate	1.89087	0.143225	19.8106	1.59192	2.18981
Root		at3g53680-2	AKG	3.13242	0.142862	19.644	2.83407	3.43077
Root		at3g53680-2	Succinate	3.23527	0.136239	16.3712	2.94699	3.52355
Root		at3g53680-2	Fumarate	3.14568	0.142501	19.4551	2.84789	3.44346
Root		at3g53680-2	Malate	2.93569	0.140088	18.1776	2.64158	3.22979
Root		at3g53680-2	OAA	1.19016	0.139735	18.0148	0.896606	1.48371
Root		at3g53680-2	Acetate	1.9763	0.139754	18.0303	1.68273	2.26988
Root		at3g53680-2	Sucrose	3.41407	0.137514	16.9087	3.12382	3.70432
Root		Col-0	Control	2.95004	0.111396	7.3636	2.68924	3.21083
Root		Col-0	Pyruvate	3.03922	0.113632	7.97594	2.77705	3.3014
Root		Col-0	Citrate	2.04979	0.119792	9.79638	1.78212	2.31745
Root		Col-0	AKG	3.11026	0.119546	9.74392	2.84295	3.37758
Root		Col-0	Succinate	3.03085	0.113238	7.86007	2.76891	3.29279
Root		Col-0	Fumarate	3.1279	0.118254	9.33058	2.86182	3.39397
Root		Col-0	Malate	3.10449	0.111351	7.36018	2.84378	3.36521
Root		Col-0	OAA	1.21032	0.116873	8.90872	0.945522	1.47512
Root		Col-0	Acetate	1.99387	0.112593	7.69348	1.73242	2.25532
Root		Col-0	Sucrose	3.62578	0.118173	9.288	3.35971	3.89184
Root	AT4G00238	atstkl1-1	Control	3.04047	0.123889	434.136	2.79697	3.28396
Root		atstkl1-1	Pyruvate	3.04973	0.126667	462.421	2.80081	3.29864
Root		atstkl1-1	Citrate	1.80629	0.123512	432.112	1.56353	2.04905
Root		atstkl1-1	AKG	3.20036	0.126781	461.449	2.95122	3.4495
Root		atstkl1-1	Succinate	3.24017	0.123787	432.926	2.99687	3.48347
Root		atstkl1-1	Fumarate	2.95184	0.129981	488.033	2.69645	3.20723
Root		atstkl1-1	Malate	3.02145	0.123446	428.579	2.77882	3.26409
Root		atstkl1-1	OAA	1.18642	0.123529	432.641	0.943626	1.42921
Root		atstkl1-1	Acetate	1.75822	0.126837	460.019	1.50897	2.00747
Root		atstkl1-1	Sucrose	3.84792	0.123563	431.295	3.60506	4.09078
Root		atstkl1-2	Control	2.78118	0.126549	461.003	2.5325	3.02986
Root		atstkl1-2	Pyruvate	2.87162	0.123394	430.838	2.62909	3.11415
Root		atstkl1-2	Citrate	1.92193	0.123499	433.046	1.6792	2.16466
Root		atstkl1-2	AKG	2.91665	0.123723	437.367	2.67348	3.15982
Root		atstkl1-2	Succinate	3.12939	0.123735	436.049	2.8862	3.37259
Root		atstkl1-2	Fumarate	3.2228	0.126777	463.714	2.97367	3.47193
Root		atstkl1-2	Malate	3.10007	0.126432	458.223	2.85161	3.34853
Root		atstkl1-2	OAA	1.36082	0.123511	433.24	1.11807	1.60358
Root		atstkl1-2	Acetate	2.31319	0.123301	425.791	2.07084	2.55555
Root		atstkl1-2	Sucrose	3.58381	0.123409	430.137	3.34125	3.82636
Root		atstkl1-3	Control	2.70727	0.123425	429.614	2.46468	2.94986
Root		atstkl1-3	Pyruvate	2.96528	0.123409	429.997	2.72272	3.20784
Root		atstkl1-3	Citrate	1.82155	0.130127	486.237	1.56587	2.07723
Root		atstkl1-3	AKG	3.0456	0.126543	460.016	2.79692	3.29427
Root		atstkl1-3	Succinate	2.99566	0.123652	433.463	2.75263	3.2387
Root		atstkl1-3	Fumarate	3.37775	0.123747	434.348	3.13453	3.62097
Root		atstkl1-3	Malate	2.64179	0.123721	436.106	2.39862	2.88495
Root		atstkl1-3	OAA	1.1686	0.1233	425.613	0.926248	1.41096
Root		atstkl1-3	Acetate	1.83692	0.12985	487.944	1.58179	2.09206
Root		atstkl1-3	Sucrose	3.23883	0.123855	434.635	2.9954	3.48226
Root		Col-0	Control	2.938	0.0814457	154.754	2.77711	3.09889
Root		Col-0	Pyruvate	2.88872	0.0775672	129.207	2.73525	3.04219
Root		Col-0	Citrate	1.93297	0.0845508	179.531	1.76613	2.09981
Root		Col-0	AKG	3.09732	0.0782932	135.202	2.94248	3.25216
Root		Col-0	Succinate	3.23312	0.0808687	154.229	3.07337	3.39288
Root		Col-0	Fumarate	3.14548	0.0801691	143.643	2.98702	3.30394
Root		Col-0	Malate	2.98508	0.0787578	135.585	2.82933	3.14083
Root		Col-0	OAA	1.25367	0.0808599	148.274	1.09389	1.41346
Root		Col-0	Acetate	2.21171	0.0788278	138.288	2.05584	2.36757
Root		Col-0	Sucrose	3.52208	0.0777614	129.737	3.36824	3.67592
Root	AT4G32890	gata9-1	Control	3.04483	0.131375	232.5	2.78599	3.30367
Root		gata9-1	Pyruvate	2.86303	0.131366	232.5	2.60421	3.12185
Root		gata9-1	Citrate	2.12008	0.134466	246.334	1.85522	2.38493
Root		gata9-1	AKG	2.99238	0.131402	232.541	2.73349	3.25127
Root		gata9-1	Succinate	3.044	0.134618	248.983	2.77887	3.30914
Root		gata9-1	Fumarate	3.05745	0.13793	265.153	2.78588	3.32903
Root		gata9-1	Malate	3.03916	0.13465	248.755	2.77396	3.30436
Root		gata9-1	OAA	1.28728	0.141506	278.932	1.00873	1.56584
Root		gata9-1	Acetate	2.25958	0.131332	231.559	2.00082	2.51834
Root		gata9-1	Sucrose	3.39618	0.131387	231.529	3.13731	3.65505
Root		gata9-2	Control	3.3941	0.134447	243.709	3.12928	3.65893
Root		gata9-2	Pyruvate	3.66722	0.138025	267.308	3.39546	3.93897
Root		gata9-2	Citrate	2.31931	0.134706	242.556	2.05397	2.58465
Root		gata9-2	AKG	3.46151	0.134641	248.725	3.19633	3.7267
Root		gata9-2	Succinate	3.81567	0.131404	232.736	3.55678	4.07456
Root		gata9-2	Fumarate	3.66912	0.131325	231.456	3.41037	3.92787
Root		gata9-2	Malate	3.32202	0.131305	229.657	3.0633	3.58074
Root		gata9-2	OAA	1.31652	0.13142	232.045	1.05759	1.57545
Root		gata9-2	Acetate	2.09977	0.131332	231.564	1.84101	2.35853
Root		gata9-2	Sucrose	4.21172	0.13143	232.722	3.95278	4.47067
Root		Col-0	Control	3.00413	0.0949419	112.849	2.81603	3.19223
Root		Col-0	Pyruvate	3.00821	0.0974199	124.733	2.8154	3.20102
Root		Col-0	Citrate	1.96432	0.0961356	119.332	1.77396	2.15467
Root		Col-0	AKG	3.09118	0.0950446	114.346	2.9029	3.27945
Root		Col-0	Succinate	3.19183	0.0937856	107.853	3.00593	3.37773
Root		Col-0	Fumarate	3.09822	0.094868	111.982	2.91026	3.28619
Root		Col-0	Malate	3.03381	0.0937822	107.856	2.84791	3.2197
Root		Col-0	OAA	1.212	0.0974388	123.452	1.01914	1.40487
Root		Col-0	Acetate	2.22805	0.0926669	104.497	2.0443	2.4118
Root		Col-0	Sucrose	3.4784	0.0927366	104.722	3.29451	3.66229
Root	AT5G05550	enap2	Control	3.51118	0.117241	73.8735	3.27757	3.7448
Root		enap2	Pyruvate	3.61911	0.116158	69.7218	3.38742	3.8508
Root		enap2	Citrate	2.28845	0.119649	78.6705	2.05028	2.52662
Root		enap2	AKG	3.4554	0.119136	75.8007	3.21811	3.69269
Root		enap2	Succinate	3.69381	0.116433	71.1944	3.46166	3.92596
Root		enap2	Fumarate	3.59704	0.11913	75.8064	3.35977	3.83432
Root		enap2	Malate	3.36634	0.11942	77.4258	3.12856	3.60411
Root		enap2	OAA	1.42372	0.115856	68.0333	1.19253	1.6549
Root		enap2	Acetate	2.78458	0.116433	71.1944	2.55243	3.01673
Root		enap2	Sucrose	4.15979	0.116433	71.1944	3.92764	4.39194
Root		Col-0	Control	2.86663	0.117241	73.8735	2.63302	3.10025
Root		Col-0	Pyruvate	2.94966	0.116158	69.7218	2.71797	3.18135
Root		Col-0	Citrate	2.0474	0.126152	90.2806	1.79679	2.29801
Root		Col-0	AKG	2.82489	0.12242	82.6072	2.58138	3.0684
Root		Col-0	Succinate	3.28791	0.116433	71.1944	3.05576	3.52006
Root		Col-0	Fumarate	3.0531	0.125864	91.0283	2.80309	3.30311
Root		Col-0	Malate	3.13876	0.11942	77.4258	2.90098	3.37653
Root		Col-0	OAA	1.19128	0.125695	87.7735	0.941476	1.44108
Root		Col-0	Acetate	2.33148	0.116433	71.1944	2.09933	2.56363
Root		Col-0	Sucrose	3.58434	0.116433	71.1944	3.35219	3.81649
Root	AT5G25830	gata12	Control	3.02716	0.146056	156.542	2.73867	3.31566
Root		gata12	Pyruvate	3.14141	0.146012	151.089	2.85292	3.4299
Root		gata12	Citrate	2.1418	0.142345	144.732	1.86046	2.42314
Root		gata12	AKG	2.92485	0.142303	140.875	2.64352	3.20618
Root		gata12	Succinate	3.0607	0.142391	147.108	2.7793	3.3421
Root		gata12	Fumarate	3.14769	0.150017	156.273	2.85137	3.44402
Root		gata12	Malate	2.84601	0.146012	151.089	2.55752	3.1345
Root		gata12	OAA	1.19881	0.149885	149.104	0.902639	1.49498
Root		gata12	Acetate	2.42844	0.146016	151.089	2.13994	2.71694
Root		gata12	Sucrose	3.60886	0.146016	151.089	3.32036	3.89736
Root		Col-0	Control	3.52579	0.146056	156.542	3.2373	3.81429
Root		Col-0	Pyruvate	3.3371	0.146012	151.089	3.04861	3.62559
Root		Col-0	Citrate	2.26958	0.150147	161.845	1.97308	2.56608
Root		Col-0	AKG	3.50077	0.146056	151.109	3.2122	3.78935
Root		Col-0	Succinate	3.8213	0.142391	147.108	3.5399	4.1027
Root		Col-0	Fumarate	3.3273	0.150017	156.273	3.03098	3.62363
Root		Col-0	Malate	3.14622	0.146012	151.089	2.85773	3.43471
Root		Col-0	OAA	1.46242	0.149885	149.104	1.16625	1.75859
Root		Col-0	Acetate	2.78655	0.146016	151.089	2.49805	3.07504
Root		Col-0	Sucrose	4.29402	0.146016	151.089	4.00552	4.58251

## Sheet: (D) Root to Total Length
Trait	AGI	Genotype	Condition	emmean (mm)	SE	df	lower.CL	upper.CL
Root ratio	AT1G16060	wri3	Control	0.147313	0.00501517	66.2027	0.1373	0.157325
Root ratio		wri3	Pyruvate	0.157224	0.00506705	70.0297	0.147118	0.16733
Root ratio		wri3	Citrate	0.111436	0.00493542	64.1462	0.101577	0.121295
Root ratio		wri3	AKG	0.158566	0.00498836	64.0752	0.1486	0.168531
Root ratio		wri3	Succinate	0.150237	0.00518381	74.6525	0.139909	0.160564
Root ratio		wri3	Fumarate	0.147427	0.00506696	70.021	0.137322	0.157533
Root ratio		wri3	Malate	0.150979	0.00488653	60.6805	0.141207	0.160752
Root ratio		wri3	OAA	0.0756883	0.00493559	64.1121	0.0658287	0.0855479
Root ratio		wri3	Acetate	0.102692	0.0053014	80.1192	0.0921419	0.113242
Root ratio		wri3	Sucrose	0.185691	0.00512729	70.0022	0.175465	0.195917
Root ratio		Col-0	Control	0.141438	0.00501517	66.2027	0.131425	0.15145
Root ratio		Col-0	Pyruvate	0.148996	0.00506705	70.0297	0.13889	0.159101
Root ratio		Col-0	Citrate	0.100162	0.00504124	68.2544	0.0901034	0.110221
Root ratio		Col-0	AKG	0.150874	0.00498836	64.0752	0.140909	0.160839
Root ratio		Col-0	Succinate	0.150471	0.00518381	74.6525	0.140144	0.160799
Root ratio		Col-0	Fumarate	0.154658	0.00506696	70.021	0.144552	0.164763
Root ratio		Col-0	Malate	0.146623	0.00488653	60.6805	0.136851	0.156395
Root ratio		Col-0	OAA	0.066729	0.00493559	64.1121	0.0568693	0.0765886
Root ratio		Col-0	Acetate	0.117146	0.00530124	80.1275	0.106597	0.127696
Root ratio		Col-0	Sucrose	0.171788	0.00527184	77.2404	0.161291	0.182285
Root ratio	AT2G01930	bpc1-1	Control	0.155356	0.00536547	57.9705	0.144616	0.166096
Root ratio		bpc1-1	Pyruvate	0.153531	0.00537842	58.5871	0.142768	0.164295
Root ratio		bpc1-1	Citrate	0.101201	0.005488	63.1408	0.0902351	0.112168
Root ratio		bpc1-1	AKG	0.151056	0.00536894	58.1685	0.14031	0.161803
Root ratio		bpc1-1	Succinate	0.154332	0.00548625	63.1193	0.143369	0.165295
Root ratio		bpc1-1	Fumarate	0.156374	0.00538565	58.9375	0.145597	0.167151
Root ratio		bpc1-1	Malate	0.147297	0.00536916	58.1864	0.136551	0.158044
Root ratio		bpc1-1	OAA	0.0702956	0.00548626	63.1483	0.0593327	0.0812585
Root ratio		bpc1-1	Acetate	0.104608	0.00537698	58.5886	0.0938469	0.115369
Root ratio		bpc1-1	Sucrose	0.174913	0.00537422	58.4083	0.164157	0.185669
Root ratio		bpc1-2	Control	0.144159	0.00537017	58.1937	0.13341	0.154908
Root ratio		bpc1-2	Pyruvate	0.156265	0.00538246	58.7303	0.145493	0.167036
Root ratio		bpc1-2	Citrate	0.107866	0.00548709	63.1686	0.0969011	0.11883
Root ratio		bpc1-2	AKG	0.151985	0.00561256	68.6738	0.140787	0.163183
Root ratio		bpc1-2	Succinate	0.151488	0.00537287	58.3786	0.140735	0.162242
Root ratio		bpc1-2	Fumarate	0.15958	0.00549146	63.4308	0.148607	0.170552
Root ratio		bpc1-2	Malate	0.145887	0.00548623	63.1471	0.134924	0.15685
Root ratio		bpc1-2	OAA	0.0746965	0.00573184	74.414	0.0632767	0.0861164
Root ratio		bpc1-2	Acetate	0.124253	0.00537784	58.5831	0.113491	0.135016
Root ratio		bpc1-2	Sucrose	0.16835	0.00537851	58.5779	0.157586	0.179114
Root ratio		Col-0	Control	0.145351	0.00416474	23.1417	0.136739	0.153964
Root ratio		Col-0	Pyruvate	0.147596	0.00421299	24.1504	0.138904	0.156289
Root ratio		Col-0	Citrate	0.103298	0.00424588	24.8972	0.0945517	0.112044
Root ratio		Col-0	AKG	0.158285	0.00423542	24.705	0.149557	0.167013
Root ratio		Col-0	Succinate	0.154164	0.00419834	23.8775	0.145497	0.162831
Root ratio		Col-0	Fumarate	0.155042	0.00419788	23.8852	0.146376	0.163708
Root ratio		Col-0	Malate	0.146274	0.00423446	24.698	0.137547	0.155
Root ratio		Col-0	OAA	0.0672367	0.00428184	25.7516	0.0584311	0.0760423
Root ratio		Col-0	Acetate	0.120268	0.0041735	23.3413	0.111641	0.128894
Root ratio		Col-0	Sucrose	0.166269	0.0041727	23.2948	0.157643	0.174895
Root ratio	AT2G02090	chr19-1	Control	0.144635	0.00567588	38.203	0.133147	0.156124
Root ratio		chr19-1	Pyruvate	0.145131	0.00581779	42.0523	0.133391	0.156871
Root ratio		chr19-1	Citrate	0.104241	0.00597513	46.6	0.0922182	0.116265
Root ratio		chr19-1	AKG	0.16648	0.00572628	39.5507	0.154903	0.178058
Root ratio		chr19-1	Succinate	0.157214	0.00571143	39.1273	0.145663	0.168766
Root ratio		chr19-1	Fumarate	0.160205	0.00581488	42.0058	0.14847	0.17194
Root ratio		chr19-1	Malate	0.147879	0.00578971	41.1727	0.136188	0.15957
Root ratio		chr19-1	OAA	0.0674634	0.00579919	41.4633	0.0557556	0.0791711
Root ratio		chr19-1	Acetate	0.122039	0.00570694	39.0799	0.110496	0.133581
Root ratio		chr19-1	Sucrose	0.170289	0.00575323	40.3015	0.158664	0.181914
Root ratio		chr19-2	Control	0.153192	0.00581511	41.9802	0.141457	0.164928
Root ratio		chr19-2	Pyruvate	0.161947	0.00569329	38.6809	0.150428	0.173466
Root ratio		chr19-2	Citrate	0.103529	0.00581827	42.0708	0.0917874	0.11527
Root ratio		chr19-2	AKG	0.15297	0.0057093	39.0415	0.141422	0.164517
Root ratio		chr19-2	Succinate	0.165918	0.00574183	39.9602	0.154313	0.177523
Root ratio		chr19-2	Fumarate	0.156491	0.00573407	39.8117	0.1449	0.168082
Root ratio		chr19-2	Malate	0.144028	0.0056971	38.7187	0.132502	0.155555
Root ratio		chr19-2	OAA	0.0721691	0.00570959	39.1025	0.0606213	0.0837168
Root ratio		chr19-2	Acetate	0.100192	0.00567665	38.2151	0.0887022	0.111682
Root ratio		chr19-2	Sucrose	0.186004	0.00573915	39.9681	0.174405	0.197604
Root ratio		Col-0	Control	0.143564	0.00452207	16.2823	0.133991	0.153136
Root ratio		Col-0	Pyruvate	0.145569	0.00457474	17.0467	0.13592	0.155219
Root ratio		Col-0	Citrate	0.107135	0.00467108	18.4882	0.0973402	0.11693
Root ratio		Col-0	AKG	0.157587	0.00453076	16.3971	0.148001	0.167173
Root ratio		Col-0	Succinate	0.154219	0.00456913	16.9511	0.144577	0.163861
Root ratio		Col-0	Fumarate	0.158643	0.0045336	16.4378	0.149053	0.168233
Root ratio		Col-0	Malate	0.14814	0.00458547	17.1908	0.138474	0.157807
Root ratio		Col-0	OAA	0.0703	0.00457799	17.0755	0.0606445	0.0799554
Root ratio		Col-0	Acetate	0.11632	0.00455559	16.7787	0.106698	0.125941
Root ratio		Col-0	Sucrose	0.170656	0.00459738	17.379	0.160973	0.18034
Root ratio	AT2G21060	atcsp4-1	Control	0.151909	0.00513139	97.4523	0.141726	0.162093
Root ratio		atcsp4-1	Pyruvate	0.154776	0.00521677	103.206	0.14443	0.165122
Root ratio		atcsp4-1	Citrate	0.103455	0.00509248	94.5137	0.0933444	0.113565
Root ratio		atcsp4-1	AKG	0.154937	0.00520433	102.347	0.144614	0.165259
Root ratio		atcsp4-1	Succinate	0.161619	0.00513051	97.4374	0.151437	0.171801
Root ratio		atcsp4-1	Fumarate	0.158282	0.0050811	93.802	0.148193	0.168371
Root ratio		atcsp4-1	Malate	0.142281	0.00522452	104.23	0.131921	0.152642
Root ratio		atcsp4-1	OAA	0.0704269	0.00521189	103.265	0.0600906	0.0807631
Root ratio		atcsp4-1	Acetate	0.102192	0.00509042	94.5231	0.0920853	0.112298
Root ratio		atcsp4-1	Sucrose	0.179743	0.00515653	98.7077	0.16951	0.189975
Root ratio		atcsp4-2	Control	0.146603	0.00518645	101.575	0.136315	0.15689
Root ratio		atcsp4-2	Pyruvate	0.152446	0.00524353	105.905	0.14205	0.162842
Root ratio		atcsp4-2	Citrate	0.109981	0.00512792	97.5025	0.099804	0.120158
Root ratio		atcsp4-2	AKG	0.149453	0.00520064	102.502	0.139138	0.159768
Root ratio		atcsp4-2	Succinate	0.14862	0.0050766	93.6353	0.138539	0.1587
Root ratio		atcsp4-2	Fumarate	0.155393	0.00521043	103.338	0.14506	0.165726
Root ratio		atcsp4-2	Malate	0.14675	0.00522078	104.324	0.136397	0.157102
Root ratio		atcsp4-2	OAA	0.06914	0.00514587	99.1469	0.0589296	0.0793503
Root ratio		atcsp4-2	Acetate	0.120751	0.00508691	94.38	0.110651	0.13085
Root ratio		atcsp4-2	Sucrose	0.165824	0.00509633	95.1744	0.155707	0.175942
Root ratio		atcsp4-3	Control	0.149308	0.00546869	123.271	0.138483	0.160132
Root ratio		atcsp4-3	Pyruvate	0.162405	0.00513357	97.4387	0.152217	0.172594
Root ratio		atcsp4-3	Citrate	0.100515	0.00513295	97.393	0.0903279	0.110702
Root ratio		atcsp4-3	AKG	0.149141	0.00520219	102.34	0.138822	0.159459
Root ratio		atcsp4-3	Succinate	0.151651	0.00511382	95.9875	0.1415	0.161801
Root ratio		atcsp4-3	Fumarate	0.163613	0.00512332	96.7498	0.153445	0.173782
Root ratio		atcsp4-3	Malate	0.154576	0.00519134	101.418	0.144278	0.164873
Root ratio		atcsp4-3	OAA	0.076923	0.00519976	102.332	0.0666097	0.0872363
Root ratio		atcsp4-3	Acetate	0.0986356	0.00510272	95.0034	0.0885055	0.108766
Root ratio		atcsp4-3	Sucrose	0.185183	0.00510034	95.1143	0.175058	0.195308
Root ratio		Col-0	Control	0.146315	0.00356397	25.4865	0.138982	0.153648
Root ratio		Col-0	Pyruvate	0.142191	0.00356095	25.348	0.134862	0.149519
Root ratio		Col-0	Citrate	0.107498	0.00363169	27.3292	0.100051	0.114945
Root ratio		Col-0	AKG	0.145811	0.00360097	26.4966	0.138416	0.153206
Root ratio		Col-0	Succinate	0.154826	0.00350569	23.9198	0.14759	0.162063
Root ratio		Col-0	Fumarate	0.159838	0.00362217	27.1129	0.152408	0.167269
Root ratio		Col-0	Malate	0.142517	0.00360255	26.6301	0.135121	0.149914
Root ratio		Col-0	OAA	0.0708717	0.00351036	23.8962	0.063625	0.0781184
Root ratio		Col-0	Acetate	0.114661	0.00346853	22.8467	0.107483	0.121839
Root ratio		Col-0	Sucrose	0.166074	0.00349483	23.5426	0.158854	0.173295
Root ratio	AT2G21240	atbpc4	Control	0.160787	0.0066097	10.6991	0.146189	0.175385
Root ratio		atbpc4	Pyruvate	0.159505	0.00692216	12.7848	0.144525	0.174485
Root ratio		atbpc4	Citrate	0.0998458	0.00676306	11.6814	0.0850657	0.114626
Root ratio		atbpc4	AKG	0.145059	0.0069745	13.1034	0.130003	0.160114
Root ratio		atbpc4	Succinate	0.152327	0.00656189	10.4019	0.137782	0.166871
Root ratio		atbpc4	Fumarate	0.158009	0.00656191	10.4019	0.143465	0.172554
Root ratio		atbpc4	Malate	0.155181	0.00673078	11.4859	0.140443	0.16992
Root ratio		atbpc4	OAA	0.0733685	0.00670157	11.2812	0.0586632	0.0880739
Root ratio		atbpc4	Acetate	0.111403	0.0066681	11.0621	0.0967371	0.12607
Root ratio		atbpc4	Sucrose	0.173974	0.00654512	10.3025	0.159448	0.188499
Root ratio		Col-0	Control	0.142693	0.00669982	11.2727	0.12799	0.157396
Root ratio		Col-0	Pyruvate	0.137955	0.00692216	12.7848	0.122975	0.152935
Root ratio		Col-0	Citrate	0.104132	0.00676306	11.6814	0.0893519	0.118912
Root ratio		Col-0	AKG	0.146621	0.0069745	13.1034	0.131566	0.161676
Root ratio		Col-0	Succinate	0.152944	0.00666379	11.0342	0.138283	0.167605
Root ratio		Col-0	Fumarate	0.157586	0.00656191	10.4019	0.143042	0.172131
Root ratio		Col-0	Malate	0.148168	0.0067309	11.4859	0.13343	0.162907
Root ratio		Col-0	OAA	0.0697451	0.00670157	11.2812	0.0550398	0.0844504
Root ratio		Col-0	Acetate	0.109323	0.0066681	11.0621	0.0946566	0.123989
Root ratio		Col-0	Sucrose	0.16935	0.00664641	10.9253	0.15471	0.183991
Root ratio	AT2G36930	at2g36930	Control	0.150954	0.00637403	5.21862	0.134773	0.167134
Root ratio		at2g36930	Pyruvate	0.153915	0.00645934	5.50201	0.137756	0.170073
Root ratio		at2g36930	Citrate	0.111246	0.00628336	4.93345	0.0950287	0.127464
Root ratio		at2g36930	AKG	0.143598	0.00644466	5.46097	0.127443	0.159752
Root ratio		at2g36930	Succinate	0.154132	0.00626118	4.87075	0.137908	0.170356
Root ratio		at2g36930	Fumarate	0.160852	0.00636209	5.18289	0.14467	0.177034
Root ratio		at2g36930	Malate	0.152221	0.00627276	4.90204	0.135999	0.168443
Root ratio		at2g36930	OAA	0.0697756	0.00634912	5.14713	0.053594	0.0859572
Root ratio		at2g36930	Acetate	0.103438	0.00639436	5.28903	0.0872676	0.119609
Root ratio		at2g36930	Sucrose	0.16917	0.00627259	4.90216	0.152949	0.185392
Root ratio		Col-0	Control	0.140228	0.00637403	5.21862	0.124048	0.156409
Root ratio		Col-0	Pyruvate	0.141987	0.00645934	5.50201	0.125828	0.158146
Root ratio		Col-0	Citrate	0.100629	0.00628336	4.93345	0.0844114	0.116847
Root ratio		Col-0	AKG	0.138443	0.00644466	5.46097	0.122288	0.154598
Root ratio		Col-0	Succinate	0.159107	0.00636212	5.1805	0.142923	0.175292
Root ratio		Col-0	Fumarate	0.151286	0.00636209	5.18289	0.135104	0.167468
Root ratio		Col-0	Malate	0.142319	0.00627276	4.90204	0.126097	0.158541
Root ratio		Col-0	OAA	0.0735948	0.00634912	5.14713	0.0574132	0.0897764
Root ratio		Col-0	Acetate	0.116138	0.00630143	4.99619	0.0999356	0.13234
Root ratio		Col-0	Sucrose	0.161257	0.00637425	5.21598	0.145074	0.177441
Root ratio	AT2G42430	lbd16-2	Control	0.155508	0.0053582	28.7883	0.144546	0.16647
Root ratio		lbd16-2	Pyruvate	0.167427	0.00568225	36.1933	0.155905	0.178949
Root ratio		lbd16-2	Citrate	0.118506	0.0053292	28.0886	0.107591	0.12942
Root ratio		lbd16-2	AKG	0.167929	0.00649866	55.4348	0.154908	0.18095
Root ratio		lbd16-2	Succinate	0.156536	0.00530049	28.003	0.145679	0.167394
Root ratio		lbd16-2	Fumarate	0.184299	0.00568533	36.1335	0.17277	0.195828
Root ratio		lbd16-2	Malate	0.161086	0.00522584	26.2863	0.15035	0.171823
Root ratio		lbd16-2	OAA	0.0746909	0.00552666	32.5605	0.0634411	0.0859408
Root ratio		lbd16-2	Acetate	0.138574	0.00522584	26.2854	0.127838	0.149311
Root ratio		lbd16-2	Sucrose	0.180215	0.00517566	25.6382	0.169569	0.190861
Root ratio		Col-0	Control	0.147037	0.0053582	28.7883	0.136075	0.158
Root ratio		Col-0	Pyruvate	0.147299	0.00568225	36.1933	0.135777	0.158821
Root ratio		Col-0	Citrate	0.112053	0.00546662	30.4649	0.100896	0.12321
Root ratio		Col-0	AKG	0.147466	0.00649866	55.4348	0.134445	0.160488
Root ratio		Col-0	Succinate	0.15142	0.00530049	28.003	0.140563	0.162278
Root ratio		Col-0	Fumarate	0.153091	0.00568533	36.1335	0.141562	0.16462
Root ratio		Col-0	Malate	0.148873	0.00522584	26.2863	0.138136	0.159609
Root ratio		Col-0	OAA	0.0727833	0.00568641	35.6412	0.0612467	0.0843199
Root ratio		Col-0	Acetate	0.12353	0.00522584	26.2854	0.112793	0.134266
Root ratio		Col-0	Sucrose	0.172175	0.00527636	27.4591	0.161357	0.182993
Root ratio	AT2G48100	at2g48100-1	Control	0.180645	0.00569945	68.4535	0.169273	0.192017
Root ratio		at2g48100-1	Pyruvate	0.180405	0.00567619	67.305	0.169077	0.191734
Root ratio		at2g48100-1	Citrate	0.123278	0.00570223	68.6482	0.111901	0.134655
Root ratio		at2g48100-1	AKG	0.177913	0.00568931	67.9047	0.16656	0.189266
Root ratio		at2g48100-1	Succinate	0.175148	0.00583393	74.8449	0.163525	0.18677
Root ratio		at2g48100-1	Fumarate	0.177674	0.00568693	67.8758	0.166325	0.189022
Root ratio		at2g48100-1	Malate	0.168992	0.005809	73.5211	0.157416	0.180568
Root ratio		at2g48100-1	OAA	0.0841334	0.00570653	68.7362	0.0727484	0.0955184
Root ratio		at2g48100-1	Acetate	0.116801	0.00569038	67.9767	0.105446	0.128156
Root ratio		at2g48100-1	Sucrose	0.200064	0.00579294	72.7431	0.188518	0.21161
Root ratio		at2g48100-2	Control	0.18017	0.00579629	72.9918	0.168618	0.191722
Root ratio		at2g48100-2	Pyruvate	0.184777	0.00566427	66.7413	0.173471	0.196084
Root ratio		at2g48100-2	Citrate	0.125901	0.00582528	74.4989	0.114295	0.137507
Root ratio		at2g48100-2	AKG	0.188553	0.00569021	67.9407	0.177198	0.199908
Root ratio		at2g48100-2	Succinate	0.184997	0.00568729	67.8704	0.173648	0.196346
Root ratio		at2g48100-2	Fumarate	0.193057	0.0059394	80.1474	0.181238	0.204877
Root ratio		at2g48100-2	Malate	0.174997	0.00579662	72.9734	0.163444	0.18655
Root ratio		at2g48100-2	OAA	0.0926383	0.00579976	73.056	0.0810796	0.104197
Root ratio		at2g48100-2	Acetate	0.146087	0.00570304	68.5666	0.134709	0.157466
Root ratio		at2g48100-2	Sucrose	0.204759	0.00568471	67.7676	0.193415	0.216103
Root ratio		Col-0	Control	0.161604	0.00374558	13.386	0.153536	0.169672
Root ratio		Col-0	Pyruvate	0.159642	0.00372752	13.1342	0.151598	0.167687
Root ratio		Col-0	Citrate	0.115892	0.00375856	13.5835	0.107807	0.123977
Root ratio		Col-0	AKG	0.17268	0.00374179	13.3103	0.164616	0.180745
Root ratio		Col-0	Succinate	0.168814	0.00374116	13.297	0.16075	0.176878
Root ratio		Col-0	Fumarate	0.169538	0.003767	13.6937	0.161441	0.177634
Root ratio		Col-0	Malate	0.162067	0.00378003	13.8582	0.153952	0.170183
Root ratio		Col-0	OAA	0.0780329	0.00381277	14.3489	0.069874	0.0861919
Root ratio		Col-0	Acetate	0.125699	0.00373038	13.1459	0.117649	0.133749
Root ratio		Col-0	Sucrose	0.18645	0.00373861	13.2735	0.17839	0.19451
Root ratio	AT3G10580	at3g10580-1	Control	0.153372	0.00505388	88.0207	0.143329	0.163416
Root ratio		at3g10580-1	Pyruvate	0.166225	0.00513891	93.0071	0.15602	0.176429
Root ratio		at3g10580-1	Citrate	0.110629	0.00517259	95.1106	0.10036	0.120897
Root ratio		at3g10580-1	AKG	0.156916	0.00506003	88.2067	0.146861	0.166971
Root ratio		at3g10580-1	Succinate	0.163668	0.00532588	106.848	0.153109	0.174226
Root ratio		at3g10580-1	Fumarate	0.16346	0.00512476	91.6999	0.153281	0.173638
Root ratio		at3g10580-1	Malate	0.154303	0.0050969	90.8874	0.144178	0.164427
Root ratio		at3g10580-1	OAA	0.0755099	0.00503638	86.045	0.065498	0.0855218
Root ratio		at3g10580-1	Acetate	0.116247	0.00519119	96.7183	0.105943	0.12655
Root ratio		at3g10580-1	Sucrose	0.183391	0.00507632	88.9376	0.173305	0.193478
Root ratio		at3g10580-2	Control	0.143121	0.00508661	90.3194	0.133016	0.153225
Root ratio		at3g10580-2	Pyruvate	0.147094	0.0050526	87.7372	0.137053	0.157135
Root ratio		at3g10580-2	Citrate	0.10816	0.00519143	96.7805	0.0978563	0.118464
Root ratio		at3g10580-2	AKG	0.159871	0.00525115	101.932	0.149456	0.170287
Root ratio		at3g10580-2	Succinate	0.152239	0.00505198	87.759	0.142199	0.162279
Root ratio		at3g10580-2	Fumarate	0.170583	0.00518222	96.1979	0.160297	0.18087
Root ratio		at3g10580-2	Malate	0.150822	0.00514806	93.6993	0.1406	0.161044
Root ratio		at3g10580-2	OAA	0.0670322	0.00524853	101.461	0.0566211	0.0774433
Root ratio		at3g10580-2	Acetate	0.122296	0.00509961	91.291	0.112167	0.132425
Root ratio		at3g10580-2	Sucrose	0.181104	0.00504054	86.2833	0.171084	0.191124
Root ratio		Col-0	Control	0.144704	0.0039002	35.8552	0.136793	0.152615
Root ratio		Col-0	Pyruvate	0.141151	0.003894	35.6512	0.133251	0.149051
Root ratio		Col-0	Citrate	0.102679	0.00406881	42.2028	0.0944693	0.110889
Root ratio		Col-0	AKG	0.148302	0.00395696	38.033	0.140292	0.156312
Root ratio		Col-0	Succinate	0.154418	0.00391142	36.295	0.146487	0.162348
Root ratio		Col-0	Fumarate	0.155407	0.00401456	40.0372	0.147294	0.163521
Root ratio		Col-0	Malate	0.143788	0.0039598	38.1224	0.135773	0.151804
Root ratio		Col-0	OAA	0.0676956	0.00400626	39.6007	0.0595961	0.0757951
Root ratio		Col-0	Acetate	0.127062	0.00394931	37.7827	0.119065	0.135058
Root ratio		Col-0	Sucrose	0.164712	0.00389974	35.8008	0.156802	0.172623
Root ratio	AT3G11100	amiR-enap1	Control	0.190109	0.00576488	161.668	0.178725	0.201494
Root ratio		amiR-enap1	Pyruvate	0.183667	0.00564549	150.297	0.172512	0.194822
Root ratio		amiR-enap1	Citrate	0.136455	0.00563661	149.254	0.125317	0.147593
Root ratio		amiR-enap1	AKG	0.202149	0.00564569	150.299	0.190994	0.213304
Root ratio		amiR-enap1	Succinate	0.220684	0.00563692	149.287	0.209545	0.231822
Root ratio		amiR-enap1	Fumarate	0.192242	0.00562663	148.035	0.181123	0.203361
Root ratio		amiR-enap1	Malate	0.188667	0.00575623	160.223	0.177299	0.200035
Root ratio		amiR-enap1	OAA	0.0941363	0.00577193	162.292	0.0827385	0.105534
Root ratio		amiR-enap1	Acetate	0.146964	0.00563693	149.249	0.135826	0.158103
Root ratio		amiR-enap1	Sucrose	0.204972	0.0056418	149.753	0.193824	0.21612
Root ratio		enap1	Control	0.152397	0.00563612	149.24	0.14126	0.163534
Root ratio		enap1	Pyruvate	0.153626	0.00563604	149.26	0.142489	0.164763
Root ratio		enap1	Citrate	0.114058	0.00564279	149.776	0.102909	0.125208
Root ratio		enap1	AKG	0.160993	0.00562736	147.883	0.149872	0.172113
Root ratio		enap1	Succinate	0.162649	0.00562736	147.961	0.151529	0.17377
Root ratio		enap1	Fumarate	0.164371	0.00576059	161.011	0.152995	0.175748
Root ratio		enap1	Malate	0.157633	0.00577118	162.302	0.146237	0.169029
Root ratio		enap1	OAA	0.075873	0.00563799	149.344	0.0647325	0.0870135
Root ratio		enap1	Acetate	0.129753	0.00563694	149.249	0.118614	0.140891
Root ratio		enap1	Sucrose	0.18219	0.00564063	149.822	0.171044	0.193335
Root ratio		Col-0	Control	0.160751	0.00332552	20.7235	0.15383	0.167673
Root ratio		Col-0	Pyruvate	0.157232	0.00330202	20.1949	0.150349	0.164116
Root ratio		Col-0	Citrate	0.115395	0.00332956	20.7827	0.108467	0.122324
Root ratio		Col-0	AKG	0.168158	0.00331521	20.5022	0.161254	0.175063
Root ratio		Col-0	Succinate	0.16323	0.00328865	19.8698	0.156367	0.170093
Root ratio		Col-0	Fumarate	0.17416	0.00334287	21.2285	0.167213	0.181107
Root ratio		Col-0	Malate	0.158311	0.00333905	21.038	0.151368	0.165254
Root ratio		Col-0	OAA	0.0788115	0.00339325	22.3631	0.071781	0.085842
Root ratio		Col-0	Acetate	0.13011	0.00328966	19.8624	0.123245	0.136975
Root ratio		Col-0	Sucrose	0.1806	0.00327488	19.4989	0.173757	0.187443
Root ratio	AT3G28920	athb34-1	Control	0.157687	0.00572037	108.612	0.146349	0.169025
Root ratio		athb34-1	Pyruvate	0.169402	0.00559896	100.331	0.158295	0.18051
Root ratio		athb34-1	Citrate	0.118132	0.00572074	108.598	0.106794	0.129471
Root ratio		athb34-1	AKG	0.181298	0.00559681	100.331	0.170195	0.192401
Root ratio		athb34-1	Succinate	0.168835	0.00559619	100.267	0.157733	0.179937
Root ratio		athb34-1	Fumarate	0.164261	0.00572379	108.493	0.152916	0.175606
Root ratio		athb34-1	Malate	0.172854	0.00572079	108.608	0.161515	0.184193
Root ratio		athb34-1	OAA	0.0810769	0.00599718	128.988	0.0692113	0.0929424
Root ratio		athb34-1	Acetate	0.1328	0.00559732	100.328	0.121695	0.143904
Root ratio		athb34-1	Sucrose	0.190732	0.00559642	100.331	0.179629	0.201835
Root ratio		athb34-2	Control	0.145747	0.00559485	100.264	0.134647	0.156847
Root ratio		athb34-2	Pyruvate	0.14758	0.00559399	100.269	0.136482	0.158678
Root ratio		athb34-2	Citrate	0.103339	0.00571611	108.438	0.0920091	0.114669
Root ratio		athb34-2	AKG	0.159408	0.00584901	117.912	0.147825	0.170991
Root ratio		athb34-2	Succinate	0.153376	0.00559527	100.26	0.142275	0.164476
Root ratio		athb34-2	Fumarate	0.15725	0.0057186	108.575	0.145916	0.168585
Root ratio		athb34-2	Malate	0.150645	0.00571713	108.44	0.139314	0.161977
Root ratio		athb34-2	OAA	0.082849	0.00571178	108.025	0.0715273	0.0941707
Root ratio		athb34-2	Acetate	0.121115	0.00571789	108.57	0.109782	0.132448
Root ratio		athb34-2	Sucrose	0.17215	0.00560154	100.287	0.161037	0.183263
Root ratio		athb34-3	Control	0.145877	0.00584608	117.741	0.134299	0.157454
Root ratio		athb34-3	Pyruvate	0.160699	0.00572341	108.6	0.149355	0.172043
Root ratio		athb34-3	Citrate	0.101195	0.0057154	108.436	0.089867	0.112524
Root ratio		athb34-3	AKG	0.159136	0.00559435	100.243	0.148037	0.170235
Root ratio		athb34-3	Succinate	0.14843	0.00559573	100.254	0.137329	0.159532
Root ratio		athb34-3	Fumarate	0.15409	0.00559268	100.13	0.142995	0.165186
Root ratio		athb34-3	Malate	0.150468	0.00559071	99.9426	0.139376	0.16156
Root ratio		athb34-3	OAA	0.0627206	0.00571573	108.438	0.0513916	0.0740497
Root ratio		athb34-3	Acetate	0.110669	0.00572177	108.659	0.0993282	0.12201
Root ratio		athb34-3	Sucrose	0.17483	0.00559395	100.24	0.163732	0.185927
Root ratio		Col-0	Control	0.145643	0.00386843	26.1885	0.137694	0.153591
Root ratio		Col-0	Pyruvate	0.144481	0.00376281	23.4943	0.136706	0.152256
Root ratio		Col-0	Citrate	0.107948	0.00392075	27.737	0.0999132	0.115983
Root ratio		Col-0	AKG	0.150624	0.00383229	25.3874	0.142737	0.158511
Root ratio		Col-0	Succinate	0.154628	0.00378711	24.1133	0.146814	0.162443
Root ratio		Col-0	Fumarate	0.155631	0.00378413	24.1024	0.147823	0.16344
Root ratio		Col-0	Malate	0.144516	0.00378875	24.0754	0.136697	0.152334
Root ratio		Col-0	OAA	0.0707911	0.00386404	26.1512	0.0628507	0.0787315
Root ratio		Col-0	Acetate	0.117489	0.00376632	23.5271	0.109707	0.12527
Root ratio		Col-0	Sucrose	0.166739	0.00373679	22.8341	0.159006	0.174472
Root ratio	AT3G44750	hd2a-1	Control	0.153035	0.00516588	117.974	0.142805	0.163265
Root ratio		hd2a-1	Pyruvate	0.151364	0.00541012	139.075	0.140667	0.162061
Root ratio		hd2a-1	Citrate	0.108296	0.00528222	127.603	0.097844	0.118748
Root ratio		hd2a-1	AKG	0.164544	0.00529914	128.888	0.154059	0.175029
Root ratio		hd2a-1	Succinate	0.165236	0.00517565	119.341	0.154988	0.175484
Root ratio		hd2a-1	Fumarate	0.160363	0.00516122	118.099	0.150142	0.170583
Root ratio		hd2a-1	Malate	0.153916	0.00532296	131.71	0.143386	0.164445
Root ratio		hd2a-1	OAA	0.0729789	0.0052938	129.546	0.0625054	0.0834524
Root ratio		hd2a-1	Acetate	0.110975	0.00517336	119.672	0.100732	0.121218
Root ratio		hd2a-1	Sucrose	0.175601	0.0051508	116.528	0.1654	0.185803
Root ratio		hd2a-2	Control	0.154597	0.00516569	117.783	0.144367	0.164826
Root ratio		hd2a-2	Pyruvate	0.157289	0.00515153	116.794	0.147086	0.167491
Root ratio		hd2a-2	Citrate	0.110419	0.00525707	124.646	0.100014	0.120823
Root ratio		hd2a-2	AKG	0.16502	0.00528587	127.962	0.154561	0.175479
Root ratio		hd2a-2	Succinate	0.160767	0.00513908	115.211	0.150588	0.170947
Root ratio		hd2a-2	Fumarate	0.16513	0.00555135	152.36	0.154162	0.176097
Root ratio		hd2a-2	Malate	0.164251	0.00526902	126.642	0.153824	0.174678
Root ratio		hd2a-2	OAA	0.0776403	0.00521092	122.821	0.0673254	0.0879551
Root ratio		hd2a-2	Acetate	0.130061	0.00539519	137.304	0.119393	0.14073
Root ratio		hd2a-2	Sucrose	0.184895	0.00525635	124.236	0.174491	0.195298
Root ratio		Col-0	Control	0.142632	0.00387282	46.9456	0.134841	0.150423
Root ratio		Col-0	Pyruvate	0.144297	0.0039384	50.0708	0.136387	0.152207
Root ratio		Col-0	Citrate	0.104155	0.00389743	48.0465	0.0963192	0.111991
Root ratio		Col-0	AKG	0.147023	0.0039326	49.8287	0.139124	0.154923
Root ratio		Col-0	Succinate	0.156918	0.00385856	46.333	0.149153	0.164683
Root ratio		Col-0	Fumarate	0.155147	0.00401969	54.0485	0.147088	0.163206
Root ratio		Col-0	Malate	0.147886	0.00391777	49.2064	0.140014	0.155759
Root ratio		Col-0	OAA	0.0741705	0.00387765	47.3307	0.0663711	0.0819699
Root ratio		Col-0	Acetate	0.118515	0.0039238	49.0677	0.11063	0.1264
Root ratio		Col-0	Sucrose	0.1666	0.00388195	47.179	0.158791	0.174409
Root ratio	AT3G53680	at3g53680-1	Control	0.1366	0.00644448	5.41764	0.120411	0.152789
Root ratio		at3g53680-1	Pyruvate	0.145736	0.00644479	5.42236	0.12955	0.161922
Root ratio		at3g53680-1	Citrate	0.107205	0.00645885	5.46309	0.0910166	0.123394
Root ratio		at3g53680-1	AKG	0.145206	0.00651771	5.67645	0.129035	0.161378
Root ratio		at3g53680-1	Succinate	0.146952	0.00641745	5.33702	0.130763	0.16314
Root ratio		at3g53680-1	Fumarate	0.145861	0.00643162	5.38506	0.129678	0.162045
Root ratio		at3g53680-1	Malate	0.140939	0.00644492	5.42073	0.124751	0.157127
Root ratio		at3g53680-1	OAA	0.0668942	0.00644527	5.42373	0.0507079	0.0830804
Root ratio		at3g53680-1	Acetate	0.105772	0.00645854	5.46468	0.0895852	0.121958
Root ratio		at3g53680-1	Sucrose	0.168639	0.00644484	5.41997	0.15245	0.184827
Root ratio		at3g53680-2	Control	0.157095	0.00648589	5.54221	0.140901	0.173288
Root ratio		at3g53680-2	Pyruvate	0.160317	0.00644478	5.42229	0.144131	0.176504
Root ratio		at3g53680-2	Citrate	0.105258	0.00667455	6.21388	0.0890616	0.121455
Root ratio		at3g53680-2	AKG	0.167816	0.00665911	6.16447	0.151627	0.184006
Root ratio		at3g53680-2	Succinate	0.171226	0.00641804	5.34124	0.15504	0.187412
Root ratio		at3g53680-2	Fumarate	0.164434	0.00664295	6.10871	0.148249	0.180619
Root ratio		at3g53680-2	Malate	0.153576	0.00656172	5.81108	0.137393	0.169759
Root ratio		at3g53680-2	OAA	0.0769531	0.00654616	5.76036	0.0607723	0.0931339
Root ratio		at3g53680-2	Acetate	0.112599	0.00654746	5.76617	0.0964188	0.128779
Root ratio		at3g53680-2	Sucrose	0.177809	0.00647239	5.50344	0.161619	0.193999
Root ratio		Col-0	Control	0.144791	0.00557183	3.03821	0.127184	0.162398
Root ratio		Col-0	Pyruvate	0.146759	0.00564814	3.20863	0.129427	0.16409
Root ratio		Col-0	Citrate	0.106093	0.00585462	3.69412	0.0892936	0.122893
Root ratio		Col-0	AKG	0.149392	0.00584441	3.67636	0.132586	0.166198
Root ratio		Col-0	Succinate	0.146258	0.00563071	3.1698	0.12887	0.163647
Root ratio		Col-0	Fumarate	0.153513	0.00580137	3.56791	0.136607	0.170419
Root ratio		Col-0	Malate	0.145146	0.005608	3.11753	0.127674	0.162619
Root ratio		Col-0	OAA	0.0708731	0.00575385	3.45287	0.0538483	0.087898
Root ratio		Col-0	Acetate	0.110875	0.00561386	3.1327	0.0934296	0.12832
Root ratio		Col-0	Sucrose	0.166945	0.00579683	3.55382	0.150021	0.183868
Root ratio	AT4G00238	atstkl1-1	Control	0.154812	0.00522245	210.875	0.144518	0.165107
Root ratio		atstkl1-1	Pyruvate	0.158136	0.00531836	225.55	0.147656	0.168616
Root ratio		atstkl1-1	Citrate	0.105024	0.00519031	206.3	0.0947907	0.115256
Root ratio		atstkl1-1	AKG	0.157223	0.00533421	227.027	0.146713	0.167734
Root ratio		atstkl1-1	Succinate	0.159281	0.00521612	208.432	0.148998	0.169564
Root ratio		atstkl1-1	Fumarate	0.156989	0.00545905	243.32	0.146236	0.167742
Root ratio		atstkl1-1	Malate	0.151544	0.00517902	203.34	0.141332	0.161755
Root ratio		atstkl1-1	OAA	0.0741048	0.00518605	206.24	0.0638804	0.0843293
Root ratio		atstkl1-1	Acetate	0.106113	0.00533676	225.63	0.0955964	0.116629
Root ratio		atstkl1-1	Sucrose	0.186042	0.00519025	205.242	0.175809	0.196275
Root ratio		atstkl1-2	Control	0.141217	0.00530461	223.799	0.130763	0.15167
Root ratio		atstkl1-2	Pyruvate	0.153994	0.00516877	204.945	0.143803	0.164185
Root ratio		atstkl1-2	Citrate	0.112873	0.00518637	206.842	0.102648	0.123098
Root ratio		atstkl1-2	AKG	0.154106	0.00520311	210.996	0.14385	0.164363
Root ratio		atstkl1-2	Succinate	0.154266	0.00520746	210.311	0.144001	0.164532
Root ratio		atstkl1-2	Fumarate	0.160294	0.00532893	228.051	0.149794	0.170794
Root ratio		atstkl1-2	Malate	0.152677	0.00529101	221.556	0.14225	0.163104
Root ratio		atstkl1-2	OAA	0.075665	0.00518468	206.739	0.0654434	0.0858866
Root ratio		atstkl1-2	Acetate	0.127069	0.00516103	202.133	0.116893	0.137245
Root ratio		atstkl1-2	Sucrose	0.180413	0.00517159	204.463	0.170217	0.19061
Root ratio		atstkl1-3	Control	0.140537	0.00517333	203.995	0.130337	0.150737
Root ratio		atstkl1-3	Pyruvate	0.148234	0.00517337	204.493	0.138034	0.158434
Root ratio		atstkl1-3	Citrate	0.0977965	0.00547546	244.751	0.0870114	0.108581
Root ratio		atstkl1-3	AKG	0.152506	0.00530817	223.096	0.142045	0.162966
Root ratio		atstkl1-3	Succinate	0.148045	0.00520146	207.521	0.137791	0.1583
Root ratio		atstkl1-3	Fumarate	0.161631	0.00521311	209.682	0.151354	0.171908
Root ratio		atstkl1-3	Malate	0.134923	0.005331	228.24	0.124418	0.145427
Root ratio		atstkl1-3	OAA	0.0707278	0.00516319	202.13	0.0605472	0.0809084
Root ratio		atstkl1-3	Acetate	0.0990899	0.00544214	241.298	0.0883697	0.10981
Root ratio		atstkl1-3	Sucrose	0.165715	0.00522203	211.621	0.155421	0.176009
Root ratio		Col-0	Control	0.147242	0.00353279	57.7756	0.14017	0.154314
Root ratio		Col-0	Pyruvate	0.143865	0.00338059	48.7205	0.13707	0.15066
Root ratio		Col-0	Citrate	0.104294	0.00367614	67.6508	0.0969582	0.111631
Root ratio		Col-0	AKG	0.159125	0.00342099	51.1009	0.152257	0.165993
Root ratio		Col-0	Succinate	0.155841	0.00352953	57.8928	0.148776	0.162907
Root ratio		Col-0	Fumarate	0.153175	0.00348653	54.4322	0.146186	0.160164
Root ratio		Col-0	Malate	0.144246	0.00344422	52.3028	0.137336	0.151156
Root ratio		Col-0	OAA	0.071069	0.00351539	56.2587	0.0640276	0.0781105
Root ratio		Col-0	Acetate	0.12022	0.00343483	51.9197	0.113328	0.127113
Root ratio		Col-0	Sucrose	0.168161	0.00340027	49.6104	0.16133	0.174992
Root ratio	AT4G32890	gata9-1	Control	0.158366	0.00495027	228.37	0.148612	0.16812
Root ratio		gata9-1	Pyruvate	0.153405	0.00495039	228.501	0.143651	0.16316
Root ratio		gata9-1	Citrate	0.117861	0.00504139	237.021	0.107929	0.127792
Root ratio		gata9-1	AKG	0.155436	0.00495214	227.006	0.145678	0.165194
Root ratio		gata9-1	Succinate	0.157336	0.00506702	247.111	0.147356	0.167316
Root ratio		gata9-1	Fumarate	0.162491	0.00516814	256.807	0.152313	0.172668
Root ratio		gata9-1	Malate	0.149934	0.00508819	250.798	0.139913	0.159955
Root ratio		gata9-1	OAA	0.0750606	0.00527791	264.603	0.0646685	0.0854526
Root ratio		gata9-1	Acetate	0.119141	0.00493504	224.042	0.109416	0.128866
Root ratio		gata9-1	Sucrose	0.167223	0.00493369	222.952	0.1575	0.176945
Root ratio		gata9-2	Control	0.153633	0.00502037	231.192	0.143741	0.163524
Root ratio		gata9-2	Pyruvate	0.159494	0.00520608	266.366	0.149244	0.169745
Root ratio		gata9-2	Citrate	0.11278	0.00514152	257.429	0.102655	0.122905
Root ratio		gata9-2	AKG	0.161446	0.00509166	248.482	0.151418	0.171475
Root ratio		gata9-2	Succinate	0.16659	0.00496174	234.195	0.156815	0.176366
Root ratio		gata9-2	Fumarate	0.171477	0.00493262	225.036	0.161757	0.181197
Root ratio		gata9-2	Malate	0.149387	0.00503714	236.169	0.139464	0.159311
Root ratio		gata9-2	OAA	0.0689897	0.00498774	233.358	0.0591629	0.0788164
Root ratio		gata9-2	Acetate	0.111541	0.00493532	223.952	0.101815	0.121266
Root ratio		gata9-2	Sucrose	0.17353	0.0049657	231.952	0.163747	0.183314
Root ratio		Col-0	Control	0.146699	0.00365965	107.884	0.139445	0.153953
Root ratio		Col-0	Pyruvate	0.147937	0.00377591	121.606	0.140462	0.155412
Root ratio		Col-0	Citrate	0.102986	0.00374528	118.903	0.0955701	0.110402
Root ratio		Col-0	AKG	0.15204	0.00371021	114.953	0.144691	0.15939
Root ratio		Col-0	Succinate	0.15765	0.00361286	102.663	0.150485	0.164816
Root ratio		Col-0	Fumarate	0.153885	0.0036488	106.439	0.146651	0.161119
Root ratio		Col-0	Malate	0.144374	0.00365984	107.927	0.13712	0.151629
Root ratio		Col-0	OAA	0.0721371	0.00379246	122.709	0.06463	0.0796443
Root ratio		Col-0	Acetate	0.124282	0.0035929	101.993	0.117156	0.131409
Root ratio		Col-0	Sucrose	0.165614	0.00359819	102.086	0.158477	0.172751
Root ratio	AT5G05550	enap2	Control	0.16465	0.00437592	135.314	0.155996	0.173304
Root ratio		enap2	Pyruvate	0.170516	0.00420067	115.181	0.162195	0.178836
Root ratio		enap2	Citrate	0.120646	0.00439088	135.507	0.111962	0.129329
Root ratio		enap2	AKG	0.168796	0.00431746	124.41	0.160251	0.177342
Root ratio		enap2	Succinate	0.18135	0.00423468	120.346	0.172966	0.189734
Root ratio		enap2	Fumarate	0.18006	0.00431725	124.485	0.171516	0.188605
Root ratio		enap2	Malate	0.165794	0.00435383	130.169	0.157181	0.174407
Root ratio		enap2	OAA	0.0831253	0.00416738	110.063	0.0748666	0.091384
Root ratio		enap2	Acetate	0.138832	0.00423468	120.346	0.130448	0.147216
Root ratio		enap2	Sucrose	0.189529	0.00423468	120.346	0.181145	0.197913
Root ratio		Col-0	Control	0.14285	0.00437592	135.314	0.134196	0.151504
Root ratio		Col-0	Pyruvate	0.14748	0.00420067	115.181	0.13916	0.155801
Root ratio		Col-0	Citrate	0.105155	0.0046149	145.607	0.0960346	0.114276
Root ratio		Col-0	AKG	0.152828	0.00444033	134.475	0.144046	0.16161
Root ratio		Col-0	Succinate	0.158379	0.00423468	120.346	0.149994	0.166763
Root ratio		Col-0	Fumarate	0.155178	0.0045673	147.767	0.146152	0.164204
Root ratio		Col-0	Malate	0.151641	0.00435383	130.169	0.143028	0.160255
Root ratio		Col-0	OAA	0.0715171	0.0045308	138.008	0.0625583	0.0804759
Root ratio		Col-0	Acetate	0.125674	0.00423468	120.346	0.117289	0.134058
Root ratio		Col-0	Sucrose	0.174565	0.00423468	120.346	0.166181	0.182949
Root ratio	AT5G25830	gata12	Control	0.17074	0.00901172	21.9183	0.152046	0.189433
Root ratio		gata12	Pyruvate	0.171072	0.00895865	21.3782	0.152461	0.189682
Root ratio		gata12	Citrate	0.139841	0.00878872	19.9263	0.121504	0.158179
Root ratio		gata12	AKG	0.166634	0.00876306	19.6752	0.148335	0.184933
Root ratio		gata12	Succinate	0.179016	0.00881435	20.1577	0.160639	0.197393
Root ratio		gata12	Fumarate	0.179082	0.00914213	23.0114	0.16017	0.197993
Root ratio		gata12	Malate	0.164281	0.00895865	21.3783	0.145671	0.182892
Root ratio		gata12	OAA	0.0834503	0.00910981	22.6586	0.0645895	0.102311
Root ratio		gata12	Acetate	0.149689	0.00895885	21.3781	0.131078	0.1683
Root ratio		gata12	Sucrose	0.223492	0.00895883	21.3782	0.204881	0.242103
Root ratio		Col-0	Control	0.155208	0.00901172	21.9183	0.136515	0.173901
Root ratio		Col-0	Pyruvate	0.153336	0.00895865	21.3782	0.134726	0.171947
Root ratio		Col-0	Citrate	0.115792	0.00917288	23.3337	0.0968318	0.134753
Root ratio		Col-0	AKG	0.165825	0.00895856	21.365	0.147214	0.184436
Root ratio		Col-0	Succinate	0.16636	0.00881435	20.1577	0.147983	0.184737
Root ratio		Col-0	Fumarate	0.169655	0.00914213	23.0114	0.150744	0.188567
Root ratio		Col-0	Malate	0.153993	0.00895865	21.3783	0.135383	0.172604
Root ratio		Col-0	OAA	0.0821511	0.00910981	22.6586	0.0632903	0.101012
Root ratio		Col-0	Acetate	0.134927	0.00895885	21.3781	0.116316	0.153538
Root ratio		Col-0	Sucrose	0.182428	0.00895883	21.3782	0.163817	0.201039
