# Supplementary material for: A genome‐scale TF–DNA interaction network of transcriptional regulation of Arabidopsis primary and specialized metabolism
Source: Mol Syst Biol. 2021 Nov 24;17(11):e10625. doi: 10.15252/msb.202110625 (PMC8611409; doi:10.15252/msb.202110625)
Supplement: Supplementary file 12 — Dataset EV11 [file MSB-17-e10625-s013.xls]

## Sheet: EV11 LegendEV
Dataset EV11: ANOVA tables for rosette area (A), growth rate (B), dry shoot biomass (C), days to flowering (D), seed yield (E), 13C ratio (F), 15N ratio (G), and 13C/15N ratio (H).

## Sheet: (A) rosette_area
	Sum Sq	Mean Sq	NumDF	DenDF	F value	Pr(>F)
	AT1G16060	AT1G16060	AT1G16060	AT1G16060	AT1G16060	AT1G16060
AGI	5344.68	5344.68	1	398.305	2.88696	0.0900801
AGI:Allele	NA	NA	NA	NA	NA	NA
AGI:Allele:FlatCondition	NA	NA	NA	NA	NA	NA
AGI:day	7966.96	1138.14	7	395.123	0.614771	0.743799
AGI:FlatCondition	270.845	270.845	1	398.22	0.146298	0.702302
AGI:FlatCondition:day	1540.31	220.044	7	395.123	0.118858	0.997055
day	3.38535e+06	483621	7	395.123	261.231	5.96436e-144
FlatCondition	402.47	402.47	1	13.4032	0.217396	0.648518
FlatCondition:day	1602.53	228.933	7	395.123	0.12366	0.996661
	npar	logLik	AIC	LRT	Df	Pr(>Chisq)
(1 | Experiment:Shelf:FlatCondition)	35	-2173.14	4416.28	17.2654	1	3.25053e-05
(1 | Experiment:Shelf)	35	-2164.51	4399.02	-9.09495e-13	1	1
(1 | Experiment)	35	-2167.05	4404.11	5.09108	1	0.0240492
<none>	36	-2164.51	4401.02	NA	NA	NA
	AT2G01930	AT2G01930	AT2G01930	AT2G01930	AT2G01930	AT2G01930
AGI	4908.5	4908.5	1	672.34	1.93673	0.164485
AGI:Allele	22278.6	22278.6	1	668.708	8.79038	0.00313603
AGI:Allele:FlatCondition	148.128	148.128	1	668.708	0.0584462	0.809043
AGI:day	20258.1	2894.01	7	667.668	1.14188	0.334773
AGI:FlatCondition	6001.23	6001.23	1	672.34	2.36788	0.124326
AGI:FlatCondition:day	10610.9	1515.85	7	667.668	0.598102	0.757741
day	6.0135e+06	859072	7	667.668	338.96	5.48111e-215
FlatCondition	193.767	193.767	1	16.8459	0.0764538	0.785526
FlatCondition:day	2319.75	331.393	7	667.668	0.130756	0.996044
	npar	logLik	AIC	LRT	Df	Pr(>Chisq)
(1 | Experiment:Shelf:FlatCondition)	37	-3767.3	7608.59	61.4261	1	4.59668e-15
(1 | Experiment:Shelf)	37	-3736.58	7547.17	-1.81899e-12	1	1
(1 | Experiment)	37	-3739.65	7553.31	6.13978	1	0.0132174
<none>	38	-3736.58	7549.17	NA	NA	NA
	AT2G02090	AT2G02090	AT2G02090	AT2G02090	AT2G02090	AT2G02090
AGI	1136.23	1136.23	1	702.394	0.472954	0.491858
AGI:Allele	2107.41	2107.41	1	699.852	0.87721	0.34929
AGI:Allele:FlatCondition	19202	19202	1	699.852	7.99281	0.00483046
AGI:day	425.337	60.7625	7	699.852	0.0252923	0.999983
AGI:FlatCondition	19053.4	19053.4	1	702.201	7.93097	0.00499593
AGI:FlatCondition:day	1345.69	192.241	7	699.852	0.0800202	0.999187
day	7.32222e+06	1.04603e+06	7	699.852	435.41	4.05182e-250
FlatCondition	70.4049	70.4049	1	17.3282	0.029306	0.866058
FlatCondition:day	13878.7	1982.67	7	699.852	0.825283	0.566398
	npar	logLik	AIC	LRT	Df	Pr(>Chisq)
(1 | Experiment:Shelf:FlatCondition)	37	-3902.58	7879.17	36.8143	1	1.29937e-09
(1 | Experiment:Shelf)	37	-3884.18	7842.35	0	1	1
(1 | Experiment)	37	-3890.48	7854.96	12.6028	1	0.000385174
<none>	38	-3884.18	7844.35	NA	NA	NA
	AT2G21060	AT2G21060	AT2G21060	AT2G21060	AT2G21060	AT2G21060
AGI	75441.4	75441.4	1	800.767	29.5756	7.1472e-08
AGI:Allele	85012.8	42506.4	2	799.105	16.6639	8.12443e-08
AGI:Allele:FlatCondition	2659.54	1329.77	2	799.01	0.521315	0.593941
AGI:day	42529.2	6075.6	7	795.692	2.38184	0.0205226
AGI:FlatCondition	10020	10020	1	801.136	3.92819	0.0478243
AGI:FlatCondition:day	14541.2	2077.32	7	795.692	0.814378	0.575404
day	7.4911e+06	1.07016e+06	7	795.692	419.538	4.66478e-262
FlatCondition	393.753	393.753	1	16.7346	0.154365	0.699359
FlatCondition:day	2600.69	371.528	7	795.692	0.145651	0.994464
	npar	logLik	AIC	LRT	Df	Pr(>Chisq)
(1 | Experiment:Shelf:FlatCondition)	39	-4456.48	8990.97	57.495	1	3.38847e-14
(1 | Experiment:Shelf)	39	-4427.74	8933.47	-2.18279e-11	1	1
(1 | Experiment)	39	-4430.93	8939.85	6.38065	1	0.0115371
<none>	40	-4427.74	8935.47	NA	NA	NA
	AT2G21240	AT2G21240	AT2G21240	AT2G21240	AT2G21240	AT2G21240
AGI	32055.6	32055.6	1	331.045	11.1159	0.000952922
AGI:Allele	NA	NA	NA	NA	NA	NA
AGI:Allele:FlatCondition	NA	NA	NA	NA	NA	NA
AGI:day	29389.1	4198.44	7	327.999	1.45589	0.182301
AGI:FlatCondition	22343.4	22343.4	1	331.435	7.74799	0.00568577
AGI:FlatCondition:day	16166.4	2309.48	7	327.999	0.800857	0.58705
day	3.60547e+06	515067	7	327.999	178.609	7.54571e-108
FlatCondition	14.6018	14.6018	1	9.22091	0.00506346	0.944792
FlatCondition:day	2232.73	318.961	7	327.999	0.110606	0.99765
	npar	logLik	AIC	LRT	Df	Pr(>Chisq)
(1 | Experiment:Shelf:FlatCondition)	35	-1918.53	3907.06	14.4563	1	0.00014345
(1 | Experiment:Shelf)	35	-1911.36	3892.72	0.125142	1	0.723523
(1 | Experiment)	35	-1913.24	3896.48	3.87833	1	0.0489132
<none>	36	-1911.3	3894.6	NA	NA	NA
	AT2G36930	AT2G36930	AT2G36930	AT2G36930	AT2G36930	AT2G36930
AGI	45761.7	45761.7	1	453.115	17.1568	4.10659e-05
AGI:Allele	NA	NA	NA	NA	NA	NA
AGI:Allele:FlatCondition	NA	NA	NA	NA	NA	NA
AGI:day	31570.3	4510.04	7	448.657	1.69089	0.109169
AGI:FlatCondition	1149.85	1149.85	1	452.781	0.431099	0.511784
AGI:FlatCondition:day	671.546	95.9352	7	448.657	0.0359677	0.999944
day	4.73311e+06	676158	7	448.657	253.503	1.58043e-151
FlatCondition	2366.26	2366.26	1	15.6811	0.887152	0.360536
FlatCondition:day	8563.32	1223.33	7	448.657	0.458648	0.86424
	npar	logLik	AIC	LRT	Df	Pr(>Chisq)
(1 | Experiment:Shelf:FlatCondition)	35	-2545.04	5160.08	8.5116	1	0.0035289
(1 | Experiment:Shelf)	35	-2540.78	5151.57	-1.81899e-12	1	1
(1 | Experiment)	35	-2545.56	5161.12	9.55565	1	0.00199335
<none>	36	-2540.78	5153.57	NA	NA	NA
	AT2G42430	AT2G42430	AT2G42430	AT2G42430	AT2G42430	AT2G42430
AGI	53011.9	53011.9	1	399.822	31.1105	4.4973e-08
AGI:Allele	NA	NA	NA	NA	NA	NA
AGI:Allele:FlatCondition	NA	NA	NA	NA	NA	NA
AGI:day	83150	11878.6	7	395.232	6.97104	7.64343e-08
AGI:FlatCondition	0.133339	0.133339	1	399.796	7.82511e-05	0.992946
AGI:FlatCondition:day	356.935	50.9908	7	395.232	0.0299244	0.99997
day	2.65941e+06	379916	7	395.232	222.957	5.48745e-133
FlatCondition	2603.33	2603.33	1	14.0525	1.52778	0.236709
FlatCondition:day	10594.7	1513.52	7	395.232	0.888223	0.515676
	npar	logLik	AIC	LRT	Df	Pr(>Chisq)
(1 | Experiment:Shelf:FlatCondition)	35	-2149.8	4369.61	8.98632	1	0.00272008
(1 | Experiment:Shelf)	35	-2145.31	4360.62	0	1	1
(1 | Experiment)	35	-2147.44	4364.88	4.25479	1	0.0391397
<none>	36	-2145.31	4362.62	NA	NA	NA
	AT2G48100	AT2G48100	AT2G48100	AT2G48100	AT2G48100	AT2G48100
AGI	58777.5	58777.5	1	832.908	21.5283	4.04775e-06
AGI:Allele	31734.7	15867.4	2	832.579	5.81172	0.00311501
AGI:Allele:FlatCondition	19849.7	9924.86	2	832.661	3.63516	0.0267992
AGI:day	21055	3007.85	7	829.914	1.10168	0.359859
AGI:FlatCondition	12189	12189	1	832.908	4.46445	0.0349042
AGI:FlatCondition:day	222.272	31.7532	7	829.914	0.0116302	0.999999
day	1.08922e+07	1.55603e+06	7	829.914	569.925	6.50458939817765e-312
FlatCondition	7623.12	7623.12	1	9.09981	2.79211	0.128695
FlatCondition:day	66129.9	9447.13	7	829.914	3.46019	0.0011644
	npar	logLik	AIC	LRT	Df	Pr(>Chisq)
(1 | Experiment:Shelf:FlatCondition)	39	-4653.87	9385.74	31.0473	1	2.51813e-08
(1 | Experiment:Shelf)	39	-4638.46	9354.91	0.215404	1	0.642564
(1 | Experiment)	39	-4641.38	9360.75	6.05268	1	0.0138852
<none>	40	-4638.35	9356.7	NA	NA	NA
	AT3G10580	AT3G10580	AT3G10580	AT3G10580	AT3G10580	AT3G10580
AGI	21750.3	21750.3	1	671.104	10.4475	0.00128827
AGI:Allele	10737.9	10737.9	1	668.781	5.15779	0.0234594
AGI:Allele:FlatCondition	1193.74	1193.74	1	668.781	0.573394	0.44918
AGI:day	47218.3	6745.47	7	667.947	3.24009	0.00217779
AGI:FlatCondition	5218.41	5218.41	1	670.954	2.50659	0.113842
AGI:FlatCondition:day	2629.01	375.573	7	667.947	0.180401	0.989319
day	6.397e+06	913857	7	667.947	438.958	5.00834e-245
FlatCondition	1104.84	1104.84	1	17.1153	0.530695	0.476165
FlatCondition:day	35417.7	5059.67	7	667.947	2.43034	0.018308
	npar	logLik	AIC	LRT	Df	Pr(>Chisq)
(1 | Experiment:Shelf:FlatCondition)	37	-3703.91	7481.82	67.2237	1	2.42388e-16
(1 | Experiment:Shelf)	37	-3670.3	7414.59	-3.63798e-12	1	1
(1 | Experiment)	37	-3671.72	7417.43	2.83605	1	0.0921707
<none>	38	-3670.3	7416.59	NA	NA	NA
	AT3G11100	AT3G11100	AT3G11100	AT3G11100	AT3G11100	AT3G11100
AGI	112636	112636	1	972.624	40.1088	3.66479e-10
AGI:Allele	420717	140239	3	975.127	49.9378	5.00755e-30
AGI:Allele:FlatCondition	6499.35	2166.45	3	975.316	0.771453	0.510073
AGI:day	32902.3	4700.32	7	972.069	1.67374	0.111728
AGI:FlatCondition	1139.7	1139.7	1	972.624	0.405838	0.524239
AGI:FlatCondition:day	278.295	39.7564	7	972.069	0.0141569	0.999998
day	1.13042e+07	1.61489e+06	7	972.069	575.047	0
FlatCondition	7676.05	7676.05	1	9.12116	2.73337	0.132213
FlatCondition:day	83061.1	11865.9	7	972.069	4.22533	0.000132415
	npar	logLik	AIC	LRT	Df	Pr(>Chisq)
(1 | Experiment:Shelf:FlatCondition)	41	-5438.33	10958.7	32.8168	1	1.01267e-08
(1 | Experiment:Shelf)	41	-5422	10926	0.15531	1	0.693511
(1 | Experiment)	41	-5424.51	10931	5.16585	1	0.0230352
<none>	42	-5421.93	10927.9	NA	NA	NA
	AT3G28920	AT3G28920	AT3G28920	AT3G28920	AT3G28920	AT3G28920
AGI	38.6283	38.6283	1	837.734	0.0157462	0.900171
AGI:Allele	75318.2	37659.1	2	836.801	15.3511	2.8347e-07
AGI:Allele:FlatCondition	21240.5	10620.3	2	836.534	4.32916	0.0134751
AGI:day	2854.04	407.72	7	833.693	0.1662	0.991687
AGI:FlatCondition	552.174	552.174	1	838.154	0.225084	0.635317
AGI:FlatCondition:day	6614.34	944.906	7	833.693	0.385174	0.911305
day	8.56473e+06	1.22353e+06	7	833.693	498.752	5.83492e-293
FlatCondition	901.012	901.012	1	16.771	0.367282	0.552605
FlatCondition:day	28129.8	4018.54	7	833.693	1.63809	0.12122
	npar	logLik	AIC	LRT	Df	Pr(>Chisq)
(1 | Experiment:Shelf:FlatCondition)	39	-4632	9342.01	38.9092	1	4.43983e-10
(1 | Experiment:Shelf)	39	-4612.55	9303.1	0	1	1
(1 | Experiment)	39	-4618.73	9315.46	12.3618	1	0.000438206
<none>	40	-4612.55	9305.1	NA	NA	NA
	AT3G44750	AT3G44750	AT3G44750	AT3G44750	AT3G44750	AT3G44750
AGI	10787.3	10787.3	1	650.737	4.1629	0.0417218
AGI:Allele	0.250214	0.250214	1	649.932	9.65591e-05	0.992163
AGI:Allele:FlatCondition	25588.7	25588.7	1	649.981	9.87484	0.00175172
AGI:day	12919	1845.57	7	645.693	0.712219	0.661724
AGI:FlatCondition	34852.6	34852.6	1	650.793	13.4498	0.000265046
AGI:FlatCondition:day	14231.1	2033.02	7	645.693	0.784555	0.600415
day	5.6335e+06	804786	7	645.693	310.572	6.26189e-202
FlatCondition	1016.9	1016.9	1	8.89858	0.392427	0.546758
FlatCondition:day	3131.71	447.387	7	645.693	0.17265	0.990646
	npar	logLik	AIC	LRT	Df	Pr(>Chisq)
(1 | Experiment:Shelf:FlatCondition)	37	-3642.51	7359.01	36.0647	1	1.90869e-09
(1 | Experiment:Shelf)	37	-3624.47	7322.95	0.00182732	1	0.965903
(1 | Experiment)	37	-3627.03	7328.06	5.11021	1	0.0237855
<none>	38	-3624.47	7324.95	NA	NA	NA
	AT3G53680	AT3G53680	AT3G53680	AT3G53680	AT3G53680	AT3G53680
AGI	72.2937	72.2937	1	695.167	0.0248222	0.874857
AGI:Allele	8492.23	8492.23	1	694.378	2.91583	0.0881615
AGI:Allele:FlatCondition	12439.1	12439.1	1	694.378	4.271	0.0391384
AGI:day	5256.61	750.944	7	692.231	0.257838	0.969651
AGI:FlatCondition	3368.11	3368.11	1	694.959	1.15645	0.282577
AGI:FlatCondition:day	19271.8	2753.12	7	692.231	0.945289	0.470656
day	7.50444e+06	1.07206e+06	7	692.231	368.095	1.74021e-228
FlatCondition	4208.51	4208.51	1	17.8882	1.445	0.245004
FlatCondition:day	45116.6	6445.23	7	692.231	2.21298	0.0314789
	npar	logLik	AIC	LRT	Df	Pr(>Chisq)
(1 | Experiment:Shelf:FlatCondition)	37	-3917.13	7908.26	18.7619	1	1.481e-05
(1 | Experiment:Shelf)	37	-3907.75	7889.49	0	1	1
(1 | Experiment)	37	-3912.3	7898.61	9.11584	1	0.00253405
<none>	38	-3907.75	7891.49	NA	NA	NA
	AT4G00238	AT4G00238	AT4G00238	AT4G00238	AT4G00238	AT4G00238
AGI	7227.17	7227.17	1	821.103	2.47602	0.11598
AGI:Allele	17917.6	8958.82	2	819.186	3.06928	0.0469894
AGI:Allele:FlatCondition	21390.6	10695.3	2	819.186	3.6642	0.0260456
AGI:day	12699	1814.14	7	817.948	0.621521	0.738415
AGI:FlatCondition	716.216	716.216	1	821.278	0.245374	0.620484
AGI:FlatCondition:day	2045.99	292.284	7	817.948	0.100136	0.998314
day	7.14172e+06	1.02025e+06	7	817.948	349.534	7.23199e-241
FlatCondition	10.0937	10.0937	1	8.94061	0.0034581	0.9544
FlatCondition:day	12425	1775	7	817.948	0.608111	0.749545
	npar	logLik	AIC	LRT	Df	Pr(>Chisq)
(1 | Experiment:Shelf:FlatCondition)	39	-4629.53	9337.07	51.7597	1	6.27275e-13
(1 | Experiment:Shelf)	39	-4603.65	9285.31	2.29216e-05	1	0.99618
(1 | Experiment)	39	-4606.43	9290.86	5.55377	1	0.0184409
<none>	40	-4603.65	9287.31	NA	NA	NA
	AT4G32890	AT4G32890	AT4G32890	AT4G32890	AT4G32890	AT4G32890
AGI	57797.3	57797.3	1	690.106	23.808	1.3229e-06
AGI:Allele	36260.4	36260.4	1	688.138	14.9364	0.000121714
AGI:Allele:FlatCondition	3367.77	3367.77	1	688.138	1.38726	0.239276
AGI:day	18760.4	2680.06	7	684.182	1.10398	0.358624
AGI:FlatCondition	8.06415	8.06415	1	690.966	0.0033218	0.954056
AGI:FlatCondition:day	1034.09	147.727	7	684.182	0.0608522	0.999671
day	7.73364e+06	1.10481e+06	7	684.182	455.094	1.50621e-252
FlatCondition	8.74018	8.74018	1	17.763	0.00360028	0.952824
FlatCondition:day	10022.3	1431.76	7	684.182	0.589775	0.764567
	npar	logLik	AIC	LRT	Df	Pr(>Chisq)
(1 | Experiment:Shelf:FlatCondition)	37	-3824.56	7723.11	43.3525	1	4.57147e-11
(1 | Experiment:Shelf)	37	-3802.88	7679.76	-2.72848e-12	1	1
(1 | Experiment)	37	-3808.66	7691.31	11.5526	1	0.000676531
<none>	38	-3802.88	7681.76	NA	NA	NA
	AT5G05550	AT5G05550	AT5G05550	AT5G05550	AT5G05550	AT5G05550
AGI	27617.8	27617.8	1	377.131	17.5893	3.42009e-05
AGI:Allele	NA	NA	NA	NA	NA	NA
AGI:Allele:FlatCondition	NA	NA	NA	NA	NA	NA
AGI:day	41641.6	5948.8	7	373.121	3.7887	0.000548823
AGI:FlatCondition	1009.53	1009.53	1	379.005	0.642954	0.423146
AGI:FlatCondition:day	2075.83	296.547	7	373.121	0.188866	0.98766
day	2.52897e+06	361281	7	373.121	230.095	3.66612e-131
FlatCondition	13694.6	13694.6	1	8.50411	8.72188	0.0171473
FlatCondition:day	35779.6	5111.37	7	373.121	3.25536	0.00228559
	npar	logLik	AIC	LRT	Df	Pr(>Chisq)
(1 | Experiment:Shelf:FlatCondition)	35	-2054.95	4179.89	2.87875	1	0.0897554
(1 | Experiment:Shelf)	35	-2055.46	4180.92	3.90823	1	0.0480502
(1 | Experiment)	35	-2054.16	4178.32	1.30376	1	0.253528
<none>	36	-2053.51	4179.01	NA	NA	NA
	AT5G25830	AT5G25830	AT5G25830	AT5G25830	AT5G25830	AT5G25830
AGI	17177.1	17177.1	1	418.441	5.79036	0.0165469
AGI:Allele	NA	NA	NA	NA	NA	NA
AGI:Allele:FlatCondition	NA	NA	NA	NA	NA	NA
AGI:day	11372.5	1624.65	7	417.701	0.547665	0.798129
AGI:FlatCondition	312.041	312.041	1	418.441	0.105188	0.745852
AGI:FlatCondition:day	2608.63	372.662	7	417.701	0.125623	0.996493
day	4.38976e+06	627109	7	417.701	211.397	5.47893e-133
FlatCondition	1393.78	1393.78	1	17.2346	0.469839	0.502178
FlatCondition:day	19203.4	2743.34	7	417.701	0.924774	0.486943
	npar	logLik	AIC	LRT	Df	Pr(>Chisq)
(1 | Experiment:Shelf:FlatCondition)	35	-2440.59	4951.19	38.695	1	4.95484e-10
(1 | Experiment:Shelf)	35	-2421.25	4912.49	-9.09495e-13	1	1
(1 | Experiment)	35	-2424.61	4919.22	6.72651	1	0.00949902
<none>	36	-2421.25	4914.49	NA	NA	NA

## Sheet: (B) growth_rate
	Sum Sq	Mean Sq	NumDF	DenDF	F value	Pr(>F)
	AT1G16060	AT1G16060	AT1G16060	AT1G16060	AT1G16060	AT1G16060
AGI	0.00139901	0.00139901	1	38.5388	9.11567	0.00447904
AGI:Allele	NA	NA	NA	NA	NA	NA
AGI:Allele:FlatCondition	NA	NA	NA	NA	NA	NA
AGI:FlatCondition	0.000107597	0.000107597	1	38.5268	0.701083	0.407584
FlatCondition	6.92182e-09	6.92182e-09	1	13.6986	4.51014e-05	0.994738
	npar	logLik	AIC	LRT	Df	Pr(>Chisq)
(1 | Experiment:Shelf:FlatCondition)	7	133.58	-253.159	6.06037	1	0.0138249
(1 | Experiment:Shelf)	7	136.61	-259.22	5.68434e-14	1	1
(1 | Experiment)	7	130.558	-247.117	12.1028	1	0.000503475
<none>	8	136.61	-257.22	NA	NA	NA
	AT2G01930	AT2G01930	AT2G01930	AT2G01930	AT2G01930	AT2G01930
	0.00172284	0.00172284	1	67.0404	8.63522	0.00451805
AGI	0.000570352	0.000570352	1	66.2432	2.85872	0.0955803
AGI:Allele	5.70453e-05	5.70453e-05	1	66.2432	0.285922	0.594636
AGI:Allele:FlatCondition	4.81237e-06	4.81237e-06	1	67.0404	0.0241206	0.877045
AGI:FlatCondition	0.000246036	0.000246036	1	17.5518	1.23318	0.281771
FlatCondition	npar	logLik	AIC	LRT	Df	Pr(>Chisq)
	9	208.994	-399.988	13.5324	1	0.000234484
(1 | Experiment:Shelf:FlatCondition)	9	215.76	-413.521	1.7053e-13	1	1
(1 | Experiment:Shelf)	9	208.246	-398.493	15.0282	1	0.000105918
(1 | Experiment)	10	215.76	-411.521	NA	NA	NA
<none>
	AT2G02090	AT2G02090	AT2G02090	AT2G02090	AT2G02090	AT2G02090
AGI	1.52346e-06	1.52346e-06	1	70.7267	0.00890458	0.925087
AGI:Allele	0.000725804	0.000725804	1	70.2999	4.2423	0.0431331
AGI:Allele:FlatCondition	6.71563e-05	6.71563e-05	1	70.2999	0.392526	0.533004
AGI:FlatCondition	6.64703e-06	6.64703e-06	1	70.6938	0.0388517	0.844308
FlatCondition	0.000199387	0.000199387	1	18.1811	1.16541	0.29446
	npar	logLik	AIC	LRT	Df	Pr(>Chisq)
(1 | Experiment:Shelf:FlatCondition)	9	232.226	-446.451	9.12508	1	0.00252129
(1 | Experiment:Shelf)	9	236.788	-455.577	-5.11591e-13	1	1
(1 | Experiment)	9	226.663	-435.327	20.25	1	6.79529e-06
<none>	10	236.788	-453.577	NA	NA	NA
	AT2G21060	AT2G21060	AT2G21060	AT2G21060	AT2G21060	AT2G21060
AGI	8.90847e-06	8.90847e-06	1	91.6293	0.0119739	0.913104
AGI:Allele	0.00215236	0.00107618	2	90.0011	1.44649	0.240814
AGI:Allele:FlatCondition	0.000409082	0.000204541	2	90.7813	0.274924	0.76026
AGI:FlatCondition	0.000185469	0.000185469	1	90.8782	0.24929	0.618782
FlatCondition	0.00392175	0.00392175	1	90.0332	5.27124	0.0240023
	npar	logLik	AIC	LRT	Df	Pr(>Chisq)
(1 | Experiment:Shelf:FlatCondition)	11	202.846	-383.692	6.82121e-13	1	0.999999
(1 | Experiment:Shelf)	11	202.736	-383.471	0.220761	1	0.638461
(1 | Experiment)	11	194.584	-367.168	16.5238	1	4.80429e-05
<none>	12	202.846	-381.692	NA	NA	NA
	AT2G21240	AT2G21240	AT2G21240	AT2G21240	AT2G21240	AT2G21240
AGI	4.87504e-05	4.87504e-05	1	27.6491	0.230459	0.63496
AGI:Allele	NA	NA	NA	NA	NA	NA
AGI:Allele:FlatCondition	NA	NA	NA	NA	NA	NA
AGI:FlatCondition	1.5382e-07	1.5382e-07	1	27.723	0.000727157	0.97868
FlatCondition	0.000455526	0.000455526	1	9.81422	2.15342	0.173554
	npar	logLik	AIC	LRT	Df	Pr(>Chisq)
(1 | Experiment:Shelf:FlatCondition)	7	108.739	-203.477	0.729856	1	0.39293
(1 | Experiment:Shelf)	7	108.971	-203.941	0.266118	1	0.605948
(1 | Experiment)	7	103.491	-192.983	11.2242	1	0.000807385
<none>	8	109.104	-202.207	NA	NA	NA
	AT2G36930	AT2G36930	AT2G36930	AT2G36930	AT2G36930	AT2G36930
AGI	0.00236653	0.00236653	1	43.9479	13.2415	0.000716383
AGI:Allele	NA	NA	NA	NA	NA	NA
AGI:Allele:FlatCondition	NA	NA	NA	NA	NA	NA
AGI:FlatCondition	9.86597e-07	9.86597e-07	1	43.9096	0.00552034	0.94111
FlatCondition	0.000401807	0.000401807	1	16.6955	2.24824	0.152438
	npar	logLik	AIC	LRT	Df	Pr(>Chisq)
(1 | Experiment:Shelf:FlatCondition)	7	148.691	-283.382	7.67446	1	0.00560079
(1 | Experiment:Shelf)	7	152.528	-291.056	2.84217e-13	1	1
(1 | Experiment)	7	144.587	-275.175	15.8817	1	6.74267e-05
<none>	8	152.528	-289.056	NA	NA	NA
	AT2G42430	AT2G42430	AT2G42430	AT2G42430	AT2G42430	AT2G42430
AGI	0.0106506	0.0106506	1	38.5694	48.4687	2.56141e-08
AGI:Allele	NA	NA	NA	NA	NA	NA
AGI:Allele:FlatCondition	NA	NA	NA	NA	NA	NA
AGI:FlatCondition	1.1142e-06	1.1142e-06	1	38.5677	0.00507051	0.943601
FlatCondition	1.47955e-05	1.47955e-05	1	8.06035	0.0673312	0.801767
	npar	logLik	AIC	LRT	Df	Pr(>Chisq)
(1 | Experiment:Shelf:FlatCondition)	7	125.536	-237.072	3.93973	1	0.0471585
(1 | Experiment:Shelf)	7	127.353	-240.706	0.305444	1	0.580489
(1 | Experiment)	7	123.765	-233.529	7.4825	1	0.00623014
<none>	8	127.506	-239.012	NA	NA	NA
	AT2G48100	AT2G48100	AT2G48100	AT2G48100	AT2G48100	AT2G48100
AGI	0.00288557	0.00144279	2	266.84	5.68316	0.00382787
AGI:Allele	0.00252245	0.00126122	2	267.155	4.96798	0.00761358
AGI:Allele:FlatCondition	0.000366835	0.000183418	2	267.155	0.722484	0.486491
AGI:FlatCondition	0.000671608	0.000335804	2	266.86	1.32274	0.268146
FlatCondition	0.00348576	0.00348576	1	23.471	13.7304	0.00113619
	npar	logLik	AIC	LRT	Df	Pr(>Chisq)
(1 | Experiment:Shelf:FlatCondition)	13	749.77	-1473.54	1.54194	1	0.21433
(1 | Experiment:Shelf)	13	749.822	-1473.64	1.43882	1	0.230331
(1 | Experiment)	13	741.951	-1457.9	17.1813	1	3.39757e-05
<none>	14	750.541	-1473.08	NA	NA	NA
	AT3G10580	AT3G10580	AT3G10580	AT3G10580	AT3G10580	AT3G10580
AGI	0.000210606	0.000210606	1	67.5117	0.860153	0.357
AGI:Allele	0.000116787	0.000116787	1	66.8141	0.476981	0.492185
AGI:Allele:FlatCondition	4.82243e-05	4.82243e-05	1	66.8141	0.196957	0.658622
AGI:FlatCondition	0.000458718	0.000458718	1	67.525	1.87349	0.175612
FlatCondition	0.000793297	0.000793297	1	9.8449	3.23998	0.102527
	npar	logLik	AIC	LRT	Df	Pr(>Chisq)
(1 | Experiment:Shelf:FlatCondition)	9	205.864	-393.728	7.14796	1	0.00750493
(1 | Experiment:Shelf)	9	209.406	-400.812	0.0639752	1	0.80032
(1 | Experiment)	9	202.485	-386.97	13.9054	1	0.000192246
<none>	10	209.438	-398.875	NA	NA	NA
	AT3G11100	AT3G11100	AT3G11100	AT3G11100	AT3G11100	AT3G11100
AGI	0.00288557	0.00144279	2	266.84	5.68316	0.00382787
AGI:Allele	0.00252245	0.00126122	2	267.155	4.96798	0.00761358
AGI:Allele:FlatCondition	0.000366835	0.000183418	2	267.155	0.722484	0.486491
AGI:FlatCondition	0.000671608	0.000335804	2	266.86	1.32274	0.268146
FlatCondition	0.00348576	0.00348576	1	23.471	13.7304	0.00113619
	npar	logLik	AIC	LRT	Df	Pr(>Chisq)
(1 | Experiment:Shelf:FlatCondition)	13	749.77	-1473.54	1.54194	1	0.21433
(1 | Experiment:Shelf)	13	749.822	-1473.64	1.43882	1	0.230331
(1 | Experiment)	13	741.951	-1457.9	17.1813	1	3.39757e-05
<none>	14	750.541	-1473.08	NA	NA	NA
	AT3G28920	AT3G28920	AT3G28920	AT3G28920	AT3G28920	AT3G28920
AGI	0.00468564	0.00468564	1	86.2274	16.0303	0.000131607
AGI:Allele	0.000809191	0.000404595	2	86.0583	1.38418	0.25605
AGI:Allele:FlatCondition	0.000284197	0.000142098	2	86.0145	0.486139	0.616675
AGI:FlatCondition	6.71598e-05	6.71598e-05	1	86.2939	0.229764	0.632912
FlatCondition	0.000368592	0.000368592	1	17.6794	1.26101	0.276479
	npar	logLik	AIC	LRT	Df	Pr(>Chisq)
(1 | Experiment:Shelf:FlatCondition)	11	246.975	-471.949	7.26802	1	0.00701933
(1 | Experiment:Shelf)	11	250.609	-479.217	-1.42109e-12	1	1
(1 | Experiment)	11	243.044	-464.087	15.1298	1	0.000100368
<none>	12	250.609	-477.217	NA	NA	NA
	AT3G44750	AT3G44750	AT3G44750	AT3G44750	AT3G44750	AT3G44750
AGI	0.000123778	0.000123778	1	65.3021	0.224036	0.63756
AGI:Allele	0.00100887	0.00100887	1	64.772	1.82604	0.181297
AGI:Allele:FlatCondition	0.00126733	0.00126733	1	64.772	2.29385	0.134752
AGI:FlatCondition	0.00019387	0.00019387	1	65.302	0.350903	0.555648
FlatCondition	7.47166e-05	7.47166e-05	1	17.7549	0.135236	0.717411
	npar	logLik	AIC	LRT	Df	Pr(>Chisq)
(1 | Experiment:Shelf:FlatCondition)	9	172.169	-326.337	3.77619	1	0.0519869
(1 | Experiment:Shelf)	9	174.057	-330.113	1.02318e-12	1	0.999999
(1 | Experiment)	9	167.399	-316.797	13.3161	1	0.000263144
<none>	10	174.057	-328.113	NA	NA	NA
	AT3G53680	AT3G53680	AT3G53680	AT3G53680	AT3G53680	AT3G53680
AGI	0.00070628	0.00070628	1	69.4808	4.42181	0.0391068
AGI:Allele	3.28548e-05	3.28548e-05	1	69.3946	0.205694	0.651579
AGI:Allele:FlatCondition	0.000452919	0.000452919	1	69.3946	2.83559	0.0966903
AGI:FlatCondition	4.90891e-06	4.90891e-06	1	69.4571	0.0307332	0.861347
FlatCondition	0.000689039	0.000689039	1	17.8505	4.31387	0.052521
	npar	logLik	AIC	LRT	Df	Pr(>Chisq)
(1 | Experiment:Shelf:FlatCondition)	9	224.565	-431.13	18.6355	1	1.58246e-05
(1 | Experiment:Shelf)	9	233.883	-449.766	2.84217e-12	1	0.999999
(1 | Experiment)	9	225.081	-432.161	17.6043	1	2.71979e-05
<none>	10	233.883	-447.766	NA	NA	NA
	AT4G00238	AT4G00238	AT4G00238	AT4G00238	AT4G00238	AT4G00238
AGI	2.09639e-07	2.09639e-07	1	84.0567	0.000815181	0.97729
AGI:Allele	0.000192141	9.60706e-05	2	83.6298	0.373571	0.689415
AGI:Allele:FlatCondition	0.000443459	0.000221729	2	83.6298	0.862195	0.425953
AGI:FlatCondition	7.67192e-05	7.67192e-05	1	84.0895	0.298323	0.586382
FlatCondition	0.000549757	0.000549757	1	17.4945	2.13773	0.161446
	npar	logLik	AIC	LRT	Df	Pr(>Chisq)
(1 | Experiment:Shelf:FlatCondition)	11	240.137	-458.273	16.6079	1	4.5958e-05
(1 | Experiment:Shelf)	11	248.441	-474.881	-1.08002e-12	1	1
(1 | Experiment)	11	241.329	-460.659	14.2225	1	0.000162414
<none>	12	248.441	-472.881	NA	NA	NA
	AT4G32890	AT4G32890	AT4G32890	AT4G32890	AT4G32890	AT4G32890
AGI	0.00162924	0.00162924	1	69.1832	8.87594	0.00398314
AGI:Allele	1.97983e-06	1.97983e-06	1	68.8196	0.0107859	0.917586
AGI:Allele:FlatCondition	0.00124374	0.00124374	1	68.8196	6.77578	0.0113084
AGI:FlatCondition	8.47965e-05	8.47965e-05	1	69.3413	0.461962	0.498971
FlatCondition	0.000573553	0.000573553	1	18.152	3.12465	0.093922
	npar	logLik	AIC	LRT	Df	Pr(>Chisq)
(1 | Experiment:Shelf:FlatCondition)	9	221.89	-425.78	9.90529	1	0.00164805
(1 | Experiment:Shelf)	9	226.843	-435.685	-7.95808e-13	1	1
(1 | Experiment)	9	219.233	-420.467	15.2181	1	9.57796e-05
<none>	10	226.843	-433.685	NA	NA	NA
	AT5G05550	AT5G05550	AT5G05550	AT5G05550	AT5G05550	AT5G05550
AGI	0.00754384	0.00754384	1	30.7246	46.2297	1.35273e-07
AGI:Allele	NA	NA	NA	NA	NA	NA
AGI:Allele:FlatCondition	NA	NA	NA	NA	NA	NA
AGI:FlatCondition	6.00842e-05	6.00842e-05	1	30.7654	0.368205	0.548437
FlatCondition	0.000644678	0.000644678	1	9.58305	3.95068	0.0761593
	npar	logLik	AIC	LRT	Df	Pr(>Chisq)
(1 | Experiment:Shelf:FlatCondition)	7	125.666	-237.332	4.03039	1	0.0446876
(1 | Experiment:Shelf)	7	127.664	-241.328	0.0336069	1	0.854545
(1 | Experiment)	7	120.999	-227.998	13.3644	1	0.000256441
<none>	8	127.681	-239.362	NA	NA	NA
	AT5G25830	AT5G25830	AT5G25830	AT5G25830	AT5G25830	AT5G25830
AGI	0.00039472	0.00039472	1	37.2131	0.845534	0.363741
AGI:Allele	NA	NA	NA	NA	NA	NA
AGI:Allele:FlatCondition	NA	NA	NA	NA	NA	NA
AGI:FlatCondition	0.000214007	0.000214007	1	37.2131	0.458427	0.502548
FlatCondition	0.00055713	0.00055713	1	10.1457	1.19343	0.299899
	npar	logLik	AIC	LRT	Df	Pr(>Chisq)
(1 | Experiment:Shelf:FlatCondition)	7	122.258	-230.516	0.14114	1	0.70715
(1 | Experiment:Shelf)	7	122.16	-230.32	0.337457	1	0.561301
(1 | Experiment)	7	117.908	-221.815	8.84222	1	0.00294341
<none>	8	122.329	-228.657	NA	NA	NA

## Sheet: (C) dry_shootbiomass
	Sum Sq	Mean Sq	NumDF	DenDF	F value	Pr(>F)
	AT1G16060	AT1G16060	AT1G16060	AT1G16060	AT1G16060	AT1G16060
AGI	0.000355001	0.000355001	1	24.0411	0.195459	0.662363
AGI:Allele	NA	NA	NA	NA	NA	NA
AGI:Allele:FlatCondition	NA	NA	NA	NA	NA	NA
AGI:FlatCondition	0.00943681	0.00943681	1	24.0411	5.19577	0.0318079
FlatCondition	0.000567234	0.000567234	1	4.10595	0.312311	0.605344
	npar	logLik	AIC	LRT	Df	Pr(>Chisq)
(1 | Shelf:FlatCondition)	6	36.162	-60.324	9.85188	1	0.00169658
(1 | Shelf)	6	40.7622	-69.5245	0.651431	1	0.419602
<none>	7	41.0879	-68.1759	NA	NA	NA
	AT2G01930	AT2G01930	AT2G01930	AT2G01930	AT2G01930	AT2G01930
AGI	0.000599427	0.000599427	1	36	0.246307	0.622704
AGI:Allele	1.86245e-05	1.86245e-05	1	36	0.00765289	0.930774
AGI:Allele:FlatCondition	1.11005e-05	1.11005e-05	1	36	0.00456125	0.946528
AGI:FlatCondition	0.000856536	0.000856536	1	36	0.351955	0.556718
FlatCondition	0.00385746	0.00385746	1	4.24936	1.58505	0.27276
	npar	logLik	AIC	LRT	Df	Pr(>Chisq)
(1 | Shelf:FlatCondition)	8	52.8506	-89.7012	4.91152	1	0.0266781
(1 | Shelf)	8	54.1364	-92.2728	2.33992	1	0.126096
<none>	9	55.3064	-92.6127	NA	NA	NA
	AT2G02090	AT2G02090	AT2G02090	AT2G02090	AT2G02090	AT2G02090
AGI	0.00357125	0.00357125	1	35.0373	1.99397	0.166747
AGI:Allele	0.000348613	0.000348613	1	35.0213	0.194644	0.661791
AGI:Allele:FlatCondition	0.00215696	0.00215696	1	35.0213	1.20432	0.279948
AGI:FlatCondition	0.00058207	0.00058207	1	35.0373	0.324993	0.57226
FlatCondition	0.000440337	0.000440337	1	4.14151	0.245858	0.645171
	npar	logLik	AIC	LRT	Df	Pr(>Chisq)
(1 | Shelf:FlatCondition)	8	55.2008	-94.4017	8.99752	1	0.00270347
(1 | Shelf)	8	59.1212	-102.242	1.1569	1	0.28211
<none>	9	59.6996	-101.399	NA	NA	NA
	AT2G21060	AT2G21060	AT2G21060	AT2G21060	AT2G21060	AT2G21060
AGI	0.00256398	0.00256398	1	47.2789	0.989888	0.324835
AGI:Allele	0.00274813	0.00137406	2	47.3517	0.530491	0.591771
AGI:Allele:FlatCondition	0.00203767	0.00101883	2	47.3517	0.393346	0.676979
AGI:FlatCondition	0.00300486	0.00300486	1	47.2789	1.1601	0.28691
FlatCondition	0.00690867	0.00690867	1	4.27953	2.66726	0.173105
	npar	logLik	AIC	LRT	Df	Pr(>Chisq)
(1 | Shelf:FlatCondition)	10	66.0951	-112.19	7.07702	1	0.00780787
(1 | Shelf)	10	68.8719	-117.744	1.52343	1	0.217101
<none>	11	69.6336	-117.267	NA	NA	NA
	AT2G21240	AT2G21240	AT2G21240	AT2G21240	AT2G21240	AT2G21240
AGI	0.00542528	0.00542528	1	16	2.22973	0.154835
AGI:Allele	NA	NA	NA	NA	NA	NA
AGI:Allele:FlatCondition	NA	NA	NA	NA	NA	NA
AGI:FlatCondition	8.86374e-05	8.86374e-05	1	16	0.0364289	0.851033
FlatCondition	0.000323558	0.000323558	1	3.85998	0.132978	0.73446
	npar	logLik	AIC	LRT	Df	Pr(>Chisq)
(1 | Shelf:FlatCondition)	6	27.3333	-42.6666	2.16365	1	0.141308
(1 | Shelf)	6	28.3906	-44.7812	0.0490686	1	0.824692
<none>	7	28.4151	-42.8302	NA	NA	NA
	AT2G36930	AT2G36930	AT2G36930	AT2G36930	AT2G36930	AT2G36930
AGI	0.00154398	0.00154398	1	24.0682	0.801392	0.379544
AGI:Allele	NA	NA	NA	NA	NA	NA
AGI:Allele:FlatCondition	NA	NA	NA	NA	NA	NA
AGI:FlatCondition	0.000865693	0.000865693	1	24.0682	0.449332	0.509034
FlatCondition	0.000494231	0.000494231	1	4.18715	0.256527	0.638028
	npar	logLik	AIC	LRT	Df	Pr(>Chisq)
(1 | Shelf:FlatCondition)	6	39.3754	-66.7509	4.61898	1	0.03162
(1 | Shelf)	6	41.1113	-70.2227	1.14721	1	0.284135
<none>	7	41.6849	-69.3699	NA	NA	NA
	AT2G42430	AT2G42430	AT2G42430	AT2G42430	AT2G42430	AT2G42430
AGI	0.0537537	0.0537537	1	24.0564	25.885	3.3069e-05
AGI:Allele	NA	NA	NA	NA	NA	NA
AGI:Allele:FlatCondition	NA	NA	NA	NA	NA	NA
AGI:FlatCondition	0.00933082	0.00933082	1	24.0564	4.49325	0.0445391
FlatCondition	0.00649986	0.00649986	1	4.2858	3.13	0.146787
	npar	logLik	AIC	LRT	Df	Pr(>Chisq)
(1 | Shelf:FlatCondition)	6	40.5447	-69.0894	2.29112	1	0.130116
(1 | Shelf)	6	41.09	-70.18	1.20054	1	0.273213
<none>	7	41.6903	-69.3805	NA	NA	NA
	AT2G48100	AT2G48100	AT2G48100	AT2G48100	AT2G48100	AT2G48100
AGI	0.004162	0.004162	1	44.9794	2.11085	0.1532
AGI:Allele	0.000880497	0.000880497	1	45.0958	0.446563	0.507378
AGI:Allele:FlatCondition	0.00650653	0.00650653	1	45.0958	3.29992	0.0759333
AGI:FlatCondition	0.00651843	0.00651843	1	44.9794	3.30596	0.0756922
FlatCondition	4.50994e-05	4.50994e-05	1	4.22208	0.0228731	0.886741
	npar	logLik	AIC	LRT	Df	Pr(>Chisq)
(1 | Shelf:FlatCondition)	8	65.7009	-115.402	17.5219	1	2.84021e-05
(1 | Shelf)	8	74.4614	-132.923	0.000960678	1	0.975274
<none>	9	74.4619	-130.924	NA	NA	NA
	AT3G10580	AT3G10580	AT3G10580	AT3G10580	AT3G10580	AT3G10580
AGI	0.000507997	0.000507997	1	36	0.202085	0.655738
AGI:Allele	0.000380192	0.000380192	1	36	0.151243	0.699641
AGI:Allele:FlatCondition	0.000331298	0.000331298	1	36	0.131793	0.718704
AGI:FlatCondition	0.000137174	0.000137174	1	36	0.0545688	0.816619
FlatCondition	0.00355368	0.00355368	1	4.25546	1.41368	0.296532
	npar	logLik	AIC	LRT	Df	Pr(>Chisq)
(1 | Shelf:FlatCondition)	8	52.4405	-88.881	4.71671	1	0.0298709
(1 | Shelf)	8	53.7011	-91.4022	2.19553	1	0.138411
<none>	9	54.7989	-91.5977	NA	NA	NA
	AT3G11100	AT3G11100	AT3G11100	AT3G11100	AT3G11100	AT3G11100
AGI	8.65937e-05	8.65937e-05	1	49.7359	0.0366682	0.848922
AGI:Allele	0.0171934	0.00859672	2	49.3115	3.64029	0.0335277
AGI:Allele:FlatCondition	0.0043161	0.00215805	2	49.3099	0.913828	0.407669
AGI:FlatCondition	0.000604297	0.000604297	1	49.6359	0.25589	0.615197
FlatCondition	0.000304319	0.000304319	1	4.28335	0.128864	0.736615
	npar	logLik	AIC	LRT	Df	Pr(>Chisq)
(1 | Shelf:FlatCondition)	10	71.503	-123.006	9.55383	1	0.00199533
(1 | Shelf)	10	76.199	-132.398	0.161867	1	0.687443
<none>	11	76.2799	-130.56	NA	NA	NA
	AT3G28920	AT3G28920	AT3G28920	AT3G28920	AT3G28920	AT3G28920
AGI	0.00549861	0.00549861	1	43.0321	2.50647	0.120702
AGI:Allele	0.0232351	0.0116175	2	43.0192	5.29571	0.00878882
AGI:Allele:FlatCondition	0.00334386	0.00167193	2	43.0192	0.762127	0.472869
AGI:FlatCondition	0.00012942	0.00012942	1	43.0321	0.0589945	0.809246
FlatCondition	2.69464e-05	2.69464e-05	1	4.03329	0.0122831	0.917048
	npar	logLik	AIC	LRT	Df	Pr(>Chisq)
(1 | Shelf:FlatCondition)	10	59.4414	-98.8829	13.8915	1	0.000193671
(1 | Shelf)	10	66.1156	-112.231	0.543166	1	0.461124
<none>	11	66.3872	-110.774	NA	NA	NA
	AT3G44750	AT3G44750	AT3G44750	AT3G44750	AT3G44750	AT3G44750
AGI	6.56891e-05	6.56891e-05	1	34.2761	0.0272115	0.869945
AGI:Allele	0.00350245	0.00350245	1	34.4184	1.45088	0.236605
AGI:Allele:FlatCondition	0.00103676	0.00103676	1	34.4184	0.429477	0.516602
AGI:FlatCondition	2.86353e-05	2.86353e-05	1	34.2761	0.0118621	0.913906
FlatCondition	0.000581078	0.000581078	1	4.29389	0.24071	0.647718
	npar	logLik	AIC	LRT	Df	Pr(>Chisq)
(1 | Shelf:FlatCondition)	8	47.496	-78.992	9.93328	1	0.00162317
(1 | Shelf)	8	52.19	-88.38	0.545252	1	0.460264
<none>	9	52.4626	-86.9253	NA	NA	NA
	AT3G53680	AT3G53680	AT3G53680	AT3G53680	AT3G53680	AT3G53680
AGI	0.00177025	0.00177025	1	35.0253	1.05618	0.311134
AGI:Allele	0.00225356	0.00225356	1	35.0116	1.34454	0.254082
AGI:Allele:FlatCondition	0.00314252	0.00314252	1	35.0116	1.87492	0.179633
AGI:FlatCondition	0.000187352	0.000187352	1	35.0253	0.111779	0.740122
FlatCondition	0.000449199	0.000449199	1	4.11011	0.268004	0.631294
	npar	logLik	AIC	LRT	Df	Pr(>Chisq)
(1 | Shelf:FlatCondition)	8	54.8214	-93.6428	11.669	1	0.000635496
(1 | Shelf)	8	60.2521	-104.504	0.807592	1	0.368833
<none>	9	60.6559	-103.312	NA	NA	NA
	AT4G00238	AT4G00238	AT4G00238	AT4G00238	AT4G00238	AT4G00238
AGI	0.0109271	0.0109271	1	44	3.88212	0.0551158
AGI:Allele	0.004546	0.002273	2	44	0.807539	0.452453
AGI:Allele:FlatCondition	0.0078061	0.00390305	2	44	1.38665	0.260616
AGI:FlatCondition	0.00251259	0.00251259	1	44	0.892659	0.349917
FlatCondition	0.000845165	0.000845165	1	4.05264	0.300265	0.612501
	npar	logLik	AIC	LRT	Df	Pr(>Chisq)
(1 | Shelf:FlatCondition)	10	57.5414	-95.0829	9.75974	1	0.00178375
(1 | Shelf)	10	62.0617	-104.123	0.719292	1	0.396376
<none>	11	62.4213	-102.843	NA	NA	NA
	AT4G32890	AT4G32890	AT4G32890	AT4G32890	AT4G32890	AT4G32890
AGI	0.00665336	0.00665336	1	35.0372	3.48333	0.0703777
AGI:Allele	0.0113955	0.0113955	1	35.022	5.96608	0.0197702
AGI:Allele:FlatCondition	0.000996872	0.000996872	1	35.022	0.521907	0.474826
AGI:FlatCondition	0.000546511	0.000546511	1	35.0372	0.286123	0.596094
FlatCondition	0.00015043	0.00015043	1	4.11102	0.0787568	0.792548
	npar	logLik	AIC	LRT	Df	Pr(>Chisq)
(1 | Shelf:FlatCondition)	8	52.634	-89.268	11.7502	1	0.000608358
(1 | Shelf)	8	58.3464	-100.693	0.325406	1	0.568377
<none>	9	58.5091	-99.0182	NA	NA	NA
	AT5G05550	AT5G05550	AT5G05550	AT5G05550	AT5G05550	AT5G05550
AGI	0.00985089	0.00985089	1	18	4.26064	0.0537245
AGI:Allele	NA	NA	NA	NA	NA	NA
AGI:Allele:FlatCondition	NA	NA	NA	NA	NA	NA
AGI:FlatCondition	0.00477755	0.00477755	1	18	2.06636	0.167738
FlatCondition	0.00229434	0.00229434	1	8.70958	0.992335	0.346041
	npar	logLik	AIC	LRT	Df	Pr(>Chisq)
(1 | Shelf:FlatCondition)	6	32.4056	-52.8113	3.01	1	0.0827521
(1 | Shelf)	6	33.9106	-55.8213	0	1	1
<none>	7	33.9106	-53.8213	NA	NA	NA
	AT5G25830	AT5G25830	AT5G25830	AT5G25830	AT5G25830	AT5G25830
AGI	0.00034034	0.00034034	1	18	0.149598	0.703455
AGI:Allele	NA	NA	NA	NA	NA	NA
AGI:Allele:FlatCondition	NA	NA	NA	NA	NA	NA
AGI:FlatCondition	0.000808868	0.000808868	1	18	0.355541	0.558418
FlatCondition	0.00157248	0.00157248	1	4.3176	0.691187	0.449275
	npar	logLik	AIC	LRT	Df	Pr(>Chisq)
(1 | Shelf:FlatCondition)	6	30.6888	-49.3776	2.74241	1	0.0977174
(1 | Shelf)	6	31.7468	-51.4937	0.626352	1	0.428697
<none>	7	32.06	-50.12	NA	NA	NA

## Sheet: (D) flowering_time
	Sum Sq	Mean Sq	NumDF	DenDF	F value	Pr(>F)
	AT1G16060_flowering	AT1G16060_flowering	AT1G16060_flowering	AT1G16060_flowering	AT1G16060_flowering	AT1G16060_flowering
AGI	0.28332	0.28332	1	38.6641	0.0812086	0.777187
AGI:Allele	NA	NA	NA	NA	NA	NA
AGI:Allele:FlatCondition	NA	NA	NA	NA	NA	NA
AGI:FlatCondition	0.0279648	0.0279648	1	38.6703	0.00801563	0.929123
FlatCondition	0.850711	0.850711	1	9.86466	0.243841	0.632254
	npar	logLik	AIC	LRT	Df	Pr(>Chisq)
(1 | Experiment:Shelf:FlatCondition)	7	-119.261	252.523	3.1369	1	0.0765389
(1 | Experiment:Shelf)	7	-117.874	249.748	0.36251	1	0.547116
(1 | Experiment)	7	-118.006	250.013	0.627293	1	0.42835
<none>	8	-117.693	251.386	NA	NA	NA
	AT2G01930_flowering	AT2G01930_flowering	AT2G01930_flowering	AT2G01930_flowering	AT2G01930_flowering	AT2G01930_flowering
AGI	34.5738	34.5738	1	65.5897	6.79751	0.0112896
AGI:Allele	2.45931	2.45931	1	64.8565	0.483523	0.489315
AGI:Allele:FlatCondition	2.37933	2.37933	1	64.8565	0.467797	0.496439
AGI:FlatCondition	0.126081	0.126081	1	65.5897	0.0247887	0.875379
FlatCondition	2.5976	2.5976	1	16.2549	0.510711	0.484969
	npar	logLik	AIC	LRT	Df	Pr(>Chisq)
(1 | Experiment:Shelf:FlatCondition)	9	-218.555	455.109	16.4772	1	4.92393e-05
(1 | Experiment:Shelf)	9	-210.316	438.632	-5.68434e-14	1	1
(1 | Experiment)	9	-210.588	439.176	0.544224	1	0.460687
<none>	10	-210.316	440.632	NA	NA	NA
	AT2G02090_flowering	AT2G02090_flowering	AT2G02090_flowering	AT2G02090_flowering	AT2G02090_flowering	AT2G02090_flowering
AGI	48.264	48.264	1	70.6305	13.2327	0.000519403
AGI:Allele	0.4	0.4	1	70.2375	0.109669	0.741507
AGI:Allele:FlatCondition	0.9	0.9	1	70.2375	0.246756	0.62092
AGI:FlatCondition	4.63175	4.63175	1	70.6224	1.2699	0.263599
FlatCondition	0.190353	0.190353	1	9.79692	0.0521896	0.823994
	npar	logLik	AIC	LRT	Df	Pr(>Chisq)
(1 | Experiment:Shelf:FlatCondition)	9	-203.591	425.182	4.27123	1	0.038763
(1 | Experiment:Shelf)	9	-201.985	421.969	1.05874	1	0.303504
(1 | Experiment)	9	-201.679	421.358	0.446953	1	0.503786
<none>	10	-201.455	422.911	NA	NA	NA
	AT2G21060_flowering	AT2G21060_flowering	AT2G21060_flowering	AT2G21060_flowering	AT2G21060_flowering	AT2G21060_flowering
AGI	54.1238	54.1238	1	81.8563	5.39218	0.0227123
AGI:Allele	12.618	6.30901	2	80.7842	0.628545	0.535955
AGI:Allele:FlatCondition	24.6826	12.3413	2	80.6698	1.22952	0.297853
AGI:FlatCondition	28.0438	28.0438	1	81.9354	2.7939	0.0984386
FlatCondition	16.681	16.681	1	15.8319	1.66188	0.215868
	npar	logLik	AIC	LRT	Df	Pr(>Chisq)
(1 | Experiment:Shelf:FlatCondition)	11	-271.814	565.628	2.24519	1	0.134031
(1 | Experiment:Shelf)	11	-270.692	563.383	-2.27374e-13	1	1
(1 | Experiment)	11	-271.428	564.856	1.47243	1	0.224962
<none>	12	-270.692	565.383	NA	NA	NA
	AT2G21240_flowering	AT2G21240_flowering	AT2G21240_flowering	AT2G21240_flowering	AT2G21240_flowering	AT2G21240_flowering
AGI	97.9414	97.9414	1	26.4797	19.0043	0.000176198
AGI:Allele	NA	NA	NA	NA	NA	NA
AGI:Allele:FlatCondition	NA	NA	NA	NA	NA	NA
AGI:FlatCondition	4.46264	4.46264	1	26.511	0.86592	0.360484
FlatCondition	0.26081	0.26081	1	14.4561	0.0506068	0.82516
	npar	logLik	AIC	LRT	Df	Pr(>Chisq)
(1 | Experiment:Shelf:FlatCondition)	7	-106.118	226.237	0.813521	1	0.367081
(1 | Experiment:Shelf)	7	-105.712	225.423	-2.84217e-14	1	1
(1 | Experiment)	7	-106.855	227.71	2.28693	1	0.130468
<none>	8	-105.712	227.423	NA	NA	NA
	AT2G36930_flowering	AT2G36930_flowering	AT2G36930_flowering	AT2G36930_flowering	AT2G36930_flowering	AT2G36930_flowering
AGI	207.847	207.847	1	43.5609	51.768	6.26109e-09
AGI:Allele	NA	NA	NA	NA	NA	NA
AGI:Allele:FlatCondition	NA	NA	NA	NA	NA	NA
AGI:FlatCondition	1.68716	1.68716	1	43.573	0.420217	0.52023
FlatCondition	0.347878	0.347878	1	9.99936	0.0866453	0.774506
	npar	logLik	AIC	LRT	Df	Pr(>Chisq)
(1 | Experiment:Shelf:FlatCondition)	7	-136.37	286.74	0.88869	1	0.345832
(1 | Experiment:Shelf)	7	-136.818	287.637	1.78596	1	0.181419
(1 | Experiment)	7	-136.238	286.476	0.62516	1	0.429136
<none>	8	-135.925	287.851	NA	NA	NA
	AT2G42430_flowering	AT2G42430_flowering	AT2G42430_flowering	AT2G42430_flowering	AT2G42430_flowering	AT2G42430_flowering
AGI	71.3575	71.3575	1	38.7549	17.2186	0.000176115
AGI:Allele	NA	NA	NA	NA	NA	NA
AGI:Allele:FlatCondition	NA	NA	NA	NA	NA	NA
AGI:FlatCondition	7.59206	7.59206	1	38.7559	1.83197	0.183737
FlatCondition	3.64181	3.64181	1	8.18136	0.878772	0.375383
	npar	logLik	AIC	LRT	Df	Pr(>Chisq)
(1 | Experiment:Shelf:FlatCondition)	7	-122.002	258.005	0.990841	1	0.319537
(1 | Experiment:Shelf)	7	-122.398	258.796	1.78148	1	0.181968
(1 | Experiment)	7	-121.624	257.248	0.23435	1	0.628317
<none>	8	-121.507	259.014	NA	NA	NA
	AT2G48100	AT2G48100	AT2G48100	AT2G48100	AT2G48100	AT2G48100
AGI	192.064	96.0321	2	267.028	14.1278	1.47149e-06
AGI:Allele	223.054	111.527	2	267.364	16.4074	1.90045e-07
AGI:Allele:FlatCondition	3.58137	1.79069	2	267.364	0.263438	0.768605
AGI:FlatCondition	0.0818417	0.0409208	2	267.039	0.0060201	0.993998
FlatCondition	0.542122	0.542122	1	21.458	0.0797547	0.780336
	npar	logLik	AIC	LRT	Df	Pr(>Chisq)
(1 | Experiment:Shelf:FlatCondition)	13	-700.809	1427.62	2.11104	1	0.14624
(1 | Experiment:Shelf)	13	-699.845	1425.69	0.18324	1	0.668604
(1 | Experiment)	13	-702.361	1430.72	5.21547	1	0.0223869
<none>	14	-699.753	1427.51	NA	NA	NA
	AT3G10580_flowering	AT3G10580_flowering	AT3G10580_flowering	AT3G10580_flowering	AT3G10580_flowering	AT3G10580_flowering
AGI	27.1121	27.1121	1	65.1401	4.81435	0.0317963
AGI:Allele	7.90595	7.90595	1	64.5615	1.40387	0.240419
AGI:Allele:FlatCondition	6.25323	6.25323	1	64.5615	1.1104	0.295923
AGI:FlatCondition	3.8038	3.8038	1	65.1187	0.675447	0.414158
FlatCondition	0.762539	0.762539	1	15.9745	0.135406	0.717722
	npar	logLik	AIC	LRT	Df	Pr(>Chisq)
(1 | Experiment:Shelf:FlatCondition)	9	-221.119	460.237	14.3892	1	0.00014865
(1 | Experiment:Shelf)	9	-213.924	445.848	1.13687e-13	1	1
(1 | Experiment)	9	-214.108	446.217	0.368933	1	0.543586
<none>	10	-213.924	447.848	NA	NA	NA
	AT3G11100	AT3G11100	AT3G11100	AT3G11100	AT3G11100	AT3G11100
AGI	192.064	96.0321	2	267.028	14.1278	1.47149e-06
AGI:Allele	223.054	111.527	2	267.364	16.4074	1.90045e-07
AGI:Allele:FlatCondition	3.58137	1.79069	2	267.364	0.263438	0.768605
AGI:FlatCondition	0.0818417	0.0409208	2	267.039	0.0060201	0.993998
FlatCondition	0.542122	0.542122	1	21.458	0.0797547	0.780336
	npar	logLik	AIC	LRT	Df	Pr(>Chisq)
(1 | Experiment:Shelf:FlatCondition)	13	-700.809	1427.62	2.11104	1	0.14624
(1 | Experiment:Shelf)	13	-699.845	1425.69	0.18324	1	0.668604
(1 | Experiment)	13	-702.361	1430.72	5.21547	1	0.0223869
<none>	14	-699.753	1427.51	NA	NA	NA
	AT3G28920_flowering	AT3G28920_flowering	AT3G28920_flowering	AT3G28920_flowering	AT3G28920_flowering	AT3G28920_flowering
AGI	0.402626	0.402626	1	85.692	0.0586254	0.80926
AGI:Allele	30.9368	15.4684	2	85.436	2.25232	0.111365
AGI:Allele:FlatCondition	18.8646	9.43228	2	85.4802	1.37341	0.258772
AGI:FlatCondition	4.81155	4.81155	1	85.7993	0.700599	0.404908
FlatCondition	0.999936	0.999936	1	8.17568	0.145598	0.712504
	npar	logLik	AIC	LRT	Df	Pr(>Chisq)
(1 | Experiment:Shelf:FlatCondition)	11	-265.173	552.345	1.472	1	0.225031
(1 | Experiment:Shelf)	11	-265.06	552.119	1.24594	1	0.264329
(1 | Experiment)	11	-264.437	550.873	0	1	1
<none>	12	-264.437	552.873	NA	NA	NA
	AT3G44750_flowering	AT3G44750_flowering	AT3G44750_flowering	AT3G44750_flowering	AT3G44750_flowering	AT3G44750_flowering
AGI	35.9452	35.9452	1	63.5273	5.21982	0.0256809
AGI:Allele	37.4233	37.4233	1	63.1595	5.43447	0.0229479
AGI:Allele:FlatCondition	1.23664	1.23664	1	63.1595	0.17958	0.673174
AGI:FlatCondition	8.09451	8.09451	1	63.5277	1.17545	0.282381
FlatCondition	13.559	13.559	1	16.2593	1.96898	0.179365
	npar	logLik	AIC	LRT	Df	Pr(>Chisq)
(1 | Experiment:Shelf:FlatCondition)	9	-222.476	462.952	11.738	1	0.000612374
(1 | Experiment:Shelf)	9	-216.607	451.214	5.68434e-14	1	1
(1 | Experiment)	9	-216.689	451.377	0.163456	1	0.685994
<none>	10	-216.607	453.214	NA	NA	NA
	AT3G53680_flowering	AT3G53680_flowering	AT3G53680_flowering	AT3G53680_flowering	AT3G53680_flowering	AT3G53680_flowering
AGI	14.2456	14.2456	1	78.187	2.85283	0.0951976
AGI:Allele	13.1202	13.1202	1	78.1586	2.62745	0.109058
AGI:Allele:FlatCondition	7.2228	7.2228	1	78.1586	1.44644	0.23273
AGI:FlatCondition	0.384558	0.384558	1	78.1774	0.0770117	0.782121
FlatCondition	0.0967823	0.0967823	1	78.243	0.0193817	0.889636
	npar	logLik	AIC	LRT	Df	Pr(>Chisq)
(1 | Experiment:Shelf:FlatCondition)	9	-208.552	435.105	0	1	1
(1 | Experiment:Shelf)	9	-211.144	440.287	5.18244	1	0.0228163
(1 | Experiment)	9	-208.625	435.249	0.144048	1	0.70429
<none>	10	-208.552	437.105	NA	NA	NA
	AT4G00238_flowering	AT4G00238_flowering	AT4G00238_flowering	AT4G00238_flowering	AT4G00238_flowering	AT4G00238_flowering
AGI	8.45523	8.45523	1	82.5833	1.25227	0.266364
AGI:Allele	14.0876	7.04378	2	82.026	1.04322	0.356944
AGI:Allele:FlatCondition	1.55652	0.778262	2	82.026	0.115265	0.891274
AGI:FlatCondition	0.356607	0.356607	1	82.5975	0.0528155	0.818803
FlatCondition	4.8117	4.8117	1	15.9156	0.71264	0.411079
	npar	logLik	AIC	LRT	Df	Pr(>Chisq)
(1 | Experiment:Shelf:FlatCondition)	11	-267.477	556.954	10.9672	1	0.000927366
(1 | Experiment:Shelf)	11	-261.994	545.987	1.13687e-13	1	1
(1 | Experiment)	11	-262.036	546.073	0.085744	1	0.769659
<none>	12	-261.994	547.987	NA	NA	NA
	AT4G32890_flowering	AT4G32890_flowering	AT4G32890_flowering	AT4G32890_flowering	AT4G32890_flowering	AT4G32890_flowering
AGI	70.4391	70.4391	1	69.971	15.3836	0.000202452
AGI:Allele	20.9165	20.9165	1	69.4629	4.56806	0.0360957
AGI:Allele:FlatCondition	27.0198	27.0198	1	69.4629	5.90099	0.0177228
AGI:FlatCondition	3.99036	3.99036	1	70.1221	0.871477	0.35375
FlatCondition	0.0162979	0.0162979	1	10.1958	0.00355938	0.953579
	npar	logLik	AIC	LRT	Df	Pr(>Chisq)
(1 | Experiment:Shelf:FlatCondition)	9	-205.446	428.892	2.78327	1	0.0952533
(1 | Experiment:Shelf)	9	-204.221	426.442	0.333238	1	0.563758
(1 | Experiment)	9	-204.191	426.383	0.274576	1	0.600278
<none>	10	-204.054	428.108	NA	NA	NA
	AT5G05550_flowering	AT5G05550_flowering	AT5G05550_flowering	AT5G05550_flowering	AT5G05550_flowering	AT5G05550_flowering
AGI	71.218	71.218	1	26.8262	14.3894	0.000768759
AGI:Allele	NA	NA	NA	NA	NA	NA
AGI:Allele:FlatCondition	NA	NA	NA	NA	NA	NA
AGI:FlatCondition	0.169875	0.169875	1	26.9003	0.0343228	0.854412
FlatCondition	5.46958	5.46958	1	13.444	1.10511	0.311676
	npar	logLik	AIC	LRT	Df	Pr(>Chisq)
(1 | Experiment:Shelf:FlatCondition)	7	-116.701	247.401	0.074462	1	0.784948
(1 | Experiment:Shelf)	7	-116.663	247.327	-5.68434e-14	1	1
(1 | Experiment)	7	-119.817	253.635	6.30823	1	0.0120179
<none>	8	-116.663	249.327	NA	NA	NA
	AT5G25830_flowering	AT5G25830_flowering	AT5G25830_flowering	AT5G25830_flowering	AT5G25830_flowering	AT5G25830_flowering
AGI	0.107867	0.107867	1	37.4312	0.0137628	0.907238
AGI:Allele	NA	NA	NA	NA	NA	NA
AGI:Allele:FlatCondition	NA	NA	NA	NA	NA	NA
AGI:FlatCondition	1.52953	1.52953	1	37.4312	0.195153	0.661203
FlatCondition	1.67106	1.67106	1	19.7403	0.213211	0.64931
	npar	logLik	AIC	LRT	Df	Pr(>Chisq)
(1 | Experiment:Shelf:FlatCondition)	7	-145.791	305.583	1.37116	1	0.241613
(1 | Experiment:Shelf)	7	-145.106	304.211	-3.97904e-13	1	1
(1 | Experiment)	7	-146.757	307.515	3.30308	1	0.0691501
<none>	8	-145.106	306.211	NA	NA	NA

## Sheet: (E) seed_yield
	Sum Sq	Mean Sq	NumDF	DenDF	F value	Pr(>F)
	AT1G16060	AT1G16060	AT1G16060	AT1G16060	AT1G16060	AT1G16060
AGI	0.000115211	0.000115211	1	24.0352	0.739434	0.398338
AGI:Allele	NA	NA	NA	NA	NA	NA
AGI:Allele:FlatCondition	NA	NA	NA	NA	NA	NA
AGI:FlatCondition	0.000948788	0.000948788	1	24.0352	6.08943	0.0211047
FlatCondition	7.72077e-05	7.72077e-05	1	4.27337	0.495527	0.517946
	npar	logLik	AIC	LRT	Df	Pr(>Chisq)
(1 | Shelf:FlatCondition)	6	67.3828	-122.766	20.9323	1	4.75807e-06
(1 | Shelf)	6	77.8466	-143.693	0.00474827	1	0.945063
<none>	7	77.849	-141.698	NA	NA	NA
	AT2G01930	AT2G01930	AT2G01930	AT2G01930	AT2G01930	AT2G01930
AGI	3.20133e-06	3.20133e-06	1	36	0.0142941	0.905498
AGI:Allele	4.5e-05	4.5e-05	1	36	0.200927	0.65666
AGI:Allele:FlatCondition	8.712e-06	8.712e-06	1	36	0.0388995	0.844757
AGI:FlatCondition	0.000196096	0.000196096	1	36	0.875581	0.35565
FlatCondition	0.000195475	0.000195475	1	4.44255	0.872805	0.398123
	npar	logLik	AIC	LRT	Df	Pr(>Chisq)
(1 | Shelf:FlatCondition)	8	108.3	-200.601	1.496	1	0.221288
(1 | Shelf)	8	107.153	-198.305	3.79178	1	0.051505
<none>	9	109.048	-200.097	NA	NA	NA
	AT2G02090	AT2G02090	AT2G02090	AT2G02090	AT2G02090	AT2G02090
AGI	2.13309e-05	2.13309e-05	1	35.0372	0.138289	0.712227
AGI:Allele	2.2472e-05	2.2472e-05	1	35.0263	0.145687	0.704997
AGI:Allele:FlatCondition	2.1632e-05	2.1632e-05	1	35.0263	0.140242	0.710299
AGI:FlatCondition	6.95823e-05	6.95823e-05	1	35.0372	0.451106	0.506215
FlatCondition	2.3666e-05	2.3666e-05	1	8.15474	0.153428	0.705318
	npar	logLik	AIC	LRT	Df	Pr(>Chisq)
(1 | Shelf:FlatCondition)	8	100.405	-184.809	22.0011	1	2.72493e-06
(1 | Shelf)	8	111.405	-206.81	-2.84217e-14	1	1
<none>	9	111.405	-204.81	NA	NA	NA
	AT2G21060	AT2G21060	AT2G21060	AT2G21060	AT2G21060	AT2G21060
AGI	0.000231143	0.000231143	1	47.3334	1.04769	0.311243
AGI:Allele	7.93929e-05	3.96964e-05	2	47.4458	0.17993	0.835896
AGI:Allele:FlatCondition	0.000501423	0.000250712	2	47.4458	1.13639	0.329557
AGI:FlatCondition	0.000424067	0.000424067	1	47.3334	1.92214	0.172117
FlatCondition	0.000140551	0.000140551	1	4.36287	0.637066	0.465975
	npar	logLik	AIC	LRT	Df	Pr(>Chisq)
(1 | Shelf:FlatCondition)	10	137.959	-255.918	1.92006	1	0.16585
(1 | Shelf)	10	137.562	-255.123	2.71479	1	0.099422
<none>	11	138.919	-255.838	NA	NA	NA
	AT2G21240	AT2G21240	AT2G21240	AT2G21240	AT2G21240	AT2G21240
AGI	0.000249504	0.000249504	1	16	1.06371	0.317709
AGI:Allele	NA	NA	NA	NA	NA	NA
AGI:Allele:FlatCondition	NA	NA	NA	NA	NA	NA
AGI:FlatCondition	3.78075e-06	3.78075e-06	1	16	0.0161185	0.900555
FlatCondition	1.139e-05	1.139e-05	1	3.91711	0.0485591	0.836597
	npar	logLik	AIC	LRT	Df	Pr(>Chisq)
(1 | Shelf:FlatCondition)	6	54.4774	-96.9548	1.91228	1	0.16671
(1 | Shelf)	6	55.3927	-98.7853	0.0817949	1	0.77488
<none>	7	55.4336	-96.8671	NA	NA	NA
	AT2G36930	AT2G36930	AT2G36930	AT2G36930	AT2G36930	AT2G36930
AGI	1.51321e-05	1.51321e-05	1	24.0575	0.083761	0.774743
AGI:Allele	NA	NA	NA	NA	NA	NA
AGI:Allele:FlatCondition	NA	NA	NA	NA	NA	NA
AGI:FlatCondition	9.96899e-05	9.96899e-05	1	24.0575	0.551815	0.46477
FlatCondition	7.29614e-05	7.29614e-05	1	4.3014	0.403864	0.557347
	npar	logLik	AIC	LRT	Df	Pr(>Chisq)
(1 | Shelf:FlatCondition)	6	70.9071	-129.814	12.5841	1	0.000389035
(1 | Shelf)	6	77.157	-142.314	0.084335	1	0.771507
<none>	7	77.1992	-140.398	NA	NA	NA
	AT2G42430	AT2G42430	AT2G42430	AT2G42430	AT2G42430	AT2G42430
AGI	0.00278175	0.00278175	1	24.0748	14.0497	0.000988842
AGI:Allele	NA	NA	NA	NA	NA	NA
AGI:Allele:FlatCondition	NA	NA	NA	NA	NA	NA
AGI:FlatCondition	0.000268136	0.000268136	1	24.0748	1.35427	0.255937
FlatCondition	5.53653e-05	5.53653e-05	1	4.49026	0.279632	0.622015
	npar	logLik	AIC	LRT	Df	Pr(>Chisq)
(1 | Shelf:FlatCondition)	6	72.9939	-133.988	8.60962	1	0.00334393
(1 | Shelf)	6	77.2941	-142.588	0.00910537	1	0.92398
<none>	7	77.2987	-140.597	NA	NA	NA
	AT2G48100	AT2G48100	AT2G48100	AT2G48100	AT2G48100	AT2G48100
AGI	7.37428e-06	7.37428e-06	1	44.9888	0.0510145	0.82233
AGI:Allele	0.00054773	0.00054773	1	45.069	3.78914	0.0578356
AGI:Allele:FlatCondition	0.000810771	0.000810771	1	45.069	5.60883	0.0222187
AGI:FlatCondition	0.000792005	0.000792005	1	44.9888	5.47901	0.0237387
FlatCondition	4.90101e-06	4.90101e-06	1	8.30615	0.0339047	0.858326
	npar	logLik	AIC	LRT	Df	Pr(>Chisq)
(1 | Shelf:FlatCondition)	8	128.074	-240.149	28.2005	1	1.09378e-07
(1 | Shelf)	8	142.175	-268.349	0	1	1
<none>	9	142.175	-266.349	NA	NA	NA
	AT3G10580	AT3G10580	AT3G10580	AT3G10580	AT3G10580	AT3G10580
AGI	2.80333e-05	2.80333e-05	1	36	0.127235	0.723399
AGI:Allele	1.6562e-05	1.6562e-05	1	36	0.07517	0.78552
AGI:Allele:FlatCondition	3.4322e-05	3.4322e-05	1	36	0.155777	0.695403
AGI:FlatCondition	0.000194565	0.000194565	1	36	0.883074	0.353624
FlatCondition	9.77846e-05	9.77846e-05	1	4.57359	0.443815	0.537401
	npar	logLik	AIC	LRT	Df	Pr(>Chisq)
(1 | Shelf:FlatCondition)	8	110.051	-204.102	0.66834	1	0.413631
(1 | Shelf)	8	108.462	-200.924	3.84593	1	0.0498668
<none>	9	110.385	-202.77	NA	NA	NA
	AT3G11100	AT3G11100	AT3G11100	AT3G11100	AT3G11100	AT3G11100
AGI	0.000241534	0.000241534	1	49.5407	1.34731	0.251312
AGI:Allele	0.00171396	0.00085698	2	49.2555	4.78036	0.0126654
AGI:Allele:FlatCondition	0.000368148	0.000184074	2	49.2555	1.02679	0.365692
AGI:FlatCondition	5.26333e-05	5.26333e-05	1	49.5407	0.293597	0.590354
FlatCondition	3.65644e-05	3.65644e-05	1	8.3745	0.203962	0.66301
	npar	logLik	AIC	LRT	Df	Pr(>Chisq)
(1 | Shelf:FlatCondition)	10	140.025	-260.051	17.3062	1	3.18147e-05
(1 | Shelf)	10	148.679	-277.357	-5.68434e-14	1	1
<none>	11	148.679	-275.357	NA	NA	NA
	AT3G28920	AT3G28920	AT3G28920	AT3G28920	AT3G28920	AT3G28920
AGI	0.000207179	0.000207179	1	43.0277	1.17847	0.283713
AGI:Allele	0.00146062	0.00073031	2	43.019	4.15412	0.0224125
AGI:Allele:FlatCondition	1.82727e-05	9.13633e-06	2	43.019	0.0519688	0.949418
AGI:FlatCondition	2.82144e-05	2.82144e-05	1	43.0277	0.160488	0.69069
FlatCondition	1.947e-05	1.947e-05	1	4.02294	0.110749	0.755914
	npar	logLik	AIC	LRT	Df	Pr(>Chisq)
(1 | Shelf:FlatCondition)	10	116.53	-213.059	25.7113	1	3.96489e-07
(1 | Shelf)	10	129.355	-238.71	0.060341	1	0.805958
<none>	11	129.385	-236.771	NA	NA	NA
	AT3G44750	AT3G44750	AT3G44750	AT3G44750	AT3G44750	AT3G44750
AGI	1.12003e-06	1.12003e-06	1	34.4862	0.00477558	0.945305
AGI:Allele	0.00040116	0.00040116	1	34.7189	1.71046	0.199519
AGI:Allele:FlatCondition	0.000284535	0.000284535	1	34.7189	1.2132	0.278278
AGI:FlatCondition	0.000114084	0.000114084	1	34.4862	0.48643	0.4902
FlatCondition	6.41816e-07	6.41816e-07	1	4.5921	0.00273657	0.960478
	npar	logLik	AIC	LRT	Df	Pr(>Chisq)
(1 | Shelf:FlatCondition)	8	101.563	-187.127	3.33625	1	0.0677691
(1 | Shelf)	8	102.513	-189.027	1.4365	1	0.230706
<none>	9	103.232	-188.463	NA	NA	NA
	AT3G53680	AT3G53680	AT3G53680	AT3G53680	AT3G53680	AT3G53680
AGI	3.38405e-06	3.38405e-06	1	35.0411	0.0200683	0.888158
AGI:Allele	2.62205e-05	2.62205e-05	1	35.0286	0.155494	0.69573
AGI:Allele:FlatCondition	0.000535613	0.000535613	1	35.0286	3.17632	0.0833831
AGI:FlatCondition	0.000107274	0.000107274	1	35.0411	0.636162	0.430476
FlatCondition	1.44324e-06	1.44324e-06	1	4.07951	0.0085588	0.930656
	npar	logLik	AIC	LRT	Df	Pr(>Chisq)
(1 | Shelf:FlatCondition)	8	100.563	-185.127	18.9375	1	1.3507e-05
(1 | Shelf)	8	110.031	-204.063	0.00115544	1	0.972884
<none>	9	110.032	-202.064	NA	NA	NA
	AT4G00238	AT4G00238	AT4G00238	AT4G00238	AT4G00238	AT4G00238
AGI	0.000910252	0.000910252	1	44	2.26473	0.139495
AGI:Allele	0.00167165	0.000835825	2	44	2.07955	0.137099
AGI:Allele:FlatCondition	0.00198367	0.000991837	2	44	2.46772	0.0964369
AGI:FlatCondition	1.81741e-05	1.81741e-05	1	44	0.0452176	0.832587
FlatCondition	3.872e-05	3.872e-05	1	4.11138	0.0963363	0.771372
	npar	logLik	AIC	LRT	Df	Pr(>Chisq)
(1 | Shelf:FlatCondition)	10	114.725	-209.451	2.77787	1	0.095575
(1 | Shelf)	10	115.795	-211.591	0.63766	1	0.424559
<none>	11	116.114	-210.229	NA	NA	NA
	AT4G32890	AT4G32890	AT4G32890	AT4G32890	AT4G32890	AT4G32890
AGI	0.000415874	0.000415874	1	35.0409	2.31221	0.137335
AGI:Allele	0.000221778	0.000221778	1	35.0297	1.23306	0.274378
AGI:Allele:FlatCondition	0.000172872	0.000172872	1	35.0297	0.961147	0.333621
AGI:FlatCondition	2.14274e-05	2.14274e-05	1	35.0409	0.119134	0.732039
FlatCondition	3.99464e-06	3.99464e-06	1	8.16178	0.0222097	0.885147
	npar	logLik	AIC	LRT	Df	Pr(>Chisq)
(1 | Shelf:FlatCondition)	8	96.5194	-177.039	23.3874	1	1.32446e-06
(1 | Shelf)	8	108.213	-200.426	-2.84217e-14	1	1
<none>	9	108.213	-198.426	NA	NA	NA
	AT5G05550	AT5G05550	AT5G05550	AT5G05550	AT5G05550	AT5G05550
AGI	0.0029065	0.0029065	1	18	13.7698	0.00159985
AGI:Allele	NA	NA	NA	NA	NA	NA
AGI:Allele:FlatCondition	NA	NA	NA	NA	NA	NA
AGI:FlatCondition	3.174e-06	3.174e-06	1	18	0.0150371	0.903762
FlatCondition	1.06797e-05	1.06797e-05	1	8.70121	0.050596	0.827223
	npar	logLik	AIC	LRT	Df	Pr(>Chisq)
(1 | Shelf:FlatCondition)	6	63.2741	-114.548	3.41446	1	0.0646277
(1 | Shelf)	6	64.9813	-117.963	2.84217e-14	1	1
<none>	7	64.9813	-115.963	NA	NA	NA
	AT5G25830	AT5G25830	AT5G25830	AT5G25830	AT5G25830	AT5G25830
AGI	4.11682e-05	4.11682e-05	1	18	0.267261	0.611469
AGI:Allele	NA	NA	NA	NA	NA	NA
AGI:Allele:FlatCondition	NA	NA	NA	NA	NA	NA
AGI:FlatCondition	0.000160393	0.000160393	1	18	1.04126	0.321048
FlatCondition	0.00011678	0.00011678	1	8.35207	0.758128	0.408243
	npar	logLik	AIC	LRT	Df	Pr(>Chisq)
(1 | Shelf:FlatCondition)	6	62.9738	-113.948	6.73648	1	0.00944611
(1 | Shelf)	6	66.342	-120.684	0	1	1
<none>	7	66.342	-118.684	NA	NA	NA

## Sheet: (F) C13_ratio
	Sum Sq	Mean Sq	NumDF	DenDF	F value	Pr(>F)
	AT1G16060	AT1G16060	AT1G16060	AT1G16060	AT1G16060	AT1G16060
AGI	1.93e-05	1.93e-05	1	25	0.631724	0.434205
AGI:Allele	NA	NA	NA	NA	NA	NA
AGI:Allele:FlatCondition	NA	NA	NA	NA	NA	NA
AGI:FlatCondition	2.76e-05	2.76e-05	1	25	0.905189	0.350503
FlatCondition	3.71e-05	3.71e-05	1	4.28787	1.21569	0.328211
	npar	logLik	AIC	LRT	Df	Pr(>Chisq)
(1 | Flat:Shelf)	6	-57.5836	127.167	1.85744	1	0.17292
(1 | Shelf)	6	-58.0373	128.075	2.76486	1	0.0963553
<none>	7	-56.6549	127.31	NA	NA	NA
	AT2G01930	AT2G01930	AT2G01930	AT2G01930	AT2G01930	AT2G01930
AGI	0.000436476	0.000436476	1	39.076	1.85226	0.181318
AGI:Allele	4.82e-06	4.82e-06	1	39.0554	0.0204486	0.887026
AGI:Allele:FlatCondition	1.43e-06	1.43e-06	1	39.0554	0.00605228	0.938387
AGI:FlatCondition	4.19e-05	4.19e-05	1	39.076	0.177898	0.675497
FlatCondition	0.000414845	0.000414845	1	39.0778	1.76047	0.192267
	npar	logLik	AIC	LRT	Df	Pr(>Chisq)
(1 | Flat:Shelf)	8	-70.2641	156.528	2.64988	1	0.103558
(1 | Shelf)	8	-71.1874	158.375	4.49654	1	0.0339636
<none>	9	-68.9391	155.878	NA	NA	NA
	AT2G02090	AT2G02090	AT2G02090	AT2G02090	AT2G02090	AT2G02090
AGI	9.56e-05	9.56e-05	1	36	3.39721	0.0735523
AGI:Allele	6.73e-05	6.73e-05	1	36	2.38994	0.130865
AGI:Allele:FlatCondition	1.15e-05	1.15e-05	1	36	0.408196	0.526931
AGI:FlatCondition	5.69e-08	5.69e-08	1	36	0.00202361	0.964368
FlatCondition	4.65e-05	4.65e-05	1	4.07984	1.65301	0.266674
	npar	logLik	AIC	LRT	Df	Pr(>Chisq)
(1 | Flat:Shelf)	8	-82.203	180.406	2.80473	1	0.0939864
(1 | Shelf)	8	-82.3244	180.649	3.04766	1	0.0808535
<none>	9	-80.8006	179.601	NA	NA	NA
	AT2G21060	AT2G21060	AT2G21060	AT2G21060	AT2G21060	AT2G21060
AGI	8.09e-06	8.09e-06	1	50.013	0.0478578	0.827724
AGI:Allele	3.07e-05	1.54e-05	2	50.1102	0.0909046	0.913255
AGI:Allele:FlatCondition	0.000134203	6.71e-05	2	50.1373	0.396815	0.674552
AGI:FlatCondition	8.07e-06	8.07e-06	1	50.013	0.047706	0.827993
FlatCondition	2.13e-05	2.13e-05	1	50.1716	0.125693	0.724426
	npar	logLik	AIC	LRT	Df	Pr(>Chisq)
(1 | Flat:Shelf)	10	-86.8464	193.693	7.78514	1	0.00526776
(1 | Shelf)	10	-85.242	190.484	4.57633	1	0.0324167
<none>	11	-82.9538	187.908	NA	NA	NA
	AT2G21240	AT2G21240	AT2G21240	AT2G21240	AT2G21240	AT2G21240
AGI	2.55e-07	2.55e-07	1	16	0.0064158	0.937152
AGI:Allele	NA	NA	NA	NA	NA	NA
AGI:Allele:FlatCondition	NA	NA	NA	NA	NA	NA
AGI:FlatCondition	4.69e-05	4.69e-05	1	16	1.18173	0.29311
FlatCondition	2.56e-06	2.56e-06	1	4.25218	0.0644306	0.811431
	npar	logLik	AIC	LRT	Df	Pr(>Chisq)
(1 | Flat:Shelf)	6	-46.2522	104.504	3.98317	1	0.045957
(1 | Shelf)	6	-45.0894	102.179	1.65765	1	0.197921
<none>	7	-44.2606	102.521	NA	NA	NA
	AT2G36930	AT2G36930	AT2G36930	AT2G36930	AT2G36930	AT2G36930
AGI	0.000741516	0.000741516	1	25	13.9087	0.000989139
AGI:Allele	NA	NA	NA	NA	NA	NA
AGI:Allele:FlatCondition	NA	NA	NA	NA	NA	NA
AGI:FlatCondition	1.02e-05	1.02e-05	1	25	0.191821	0.665166
FlatCondition	0.000227085	0.000227085	1	8.01242	4.25948	0.0728684
	npar	logLik	AIC	LRT	Df	Pr(>Chisq)
(1 | Flat:Shelf)	6	-61.1148	134.23	0.365284	1	0.545586
(1 | Shelf)	6	-61.8559	135.712	1.84747	1	0.174078
<none>	7	-60.9322	135.864	NA	NA	NA
	AT2G42430	AT2G42430	AT2G42430	AT2G42430	AT2G42430	AT2G42430
AGI	0.00103275	0.00103275	1	25	21.7569	8.89e-05
AGI:Allele	NA	NA	NA	NA	NA	NA
AGI:Allele:FlatCondition	NA	NA	NA	NA	NA	NA
AGI:FlatCondition	5.19e-06	5.19e-06	1	25	0.109233	0.743773
FlatCondition	0.000165297	0.000165297	1	4.64312	3.48229	0.12548
	npar	logLik	AIC	LRT	Df	Pr(>Chisq)
(1 | Flat:Shelf)	6	-58.0929	128.186	0.132646	1	0.715704
(1 | Shelf)	6	-59.9534	131.907	3.85364	1	0.049638
<none>	7	-58.0265	130.053	NA	NA	NA
	AT2G48100	AT2G48100	AT2G48100	AT2G48100	AT2G48100	AT2G48100
AGI	4.03e-06	4.03e-06	1	26.1051	0.0894911	0.767194
AGI:Allele	9.63e-05	9.63e-05	1	26.3632	2.14004	0.155319
AGI:Allele:FlatCondition	8.22e-05	8.22e-05	1	26.3632	1.82798	0.187853
AGI:FlatCondition	2.58e-05	2.58e-05	1	26.2093	0.573559	0.455604
FlatCondition	8.11e-05	8.11e-05	1	4.06728	1.8016	0.249547
	npar	logLik	AIC	LRT	Df	Pr(>Chisq)
(1 | Flat:Shelf)	8	-63.4808	142.962	12.5366	1	0.00039906
(1 | Shelf)	8	-57.929	131.858	1.43307	1	0.231264
<none>	9	-57.2125	132.425	NA	NA	NA
	AT3G10580	AT3G10580	AT3G10580	AT3G10580	AT3G10580	AT3G10580
AGI	0.000231608	0.000231608	1	39.06	1.17264	0.2855
AGI:Allele	0.000139764	0.000139764	1	39.0436	0.707629	0.405355
AGI:Allele:FlatCondition	2.54e-06	2.54e-06	1	39.0436	0.0128501	0.910328
AGI:FlatCondition	4.18e-06	4.18e-06	1	39.06	0.0211429	0.885138
FlatCondition	7.01e-05	7.01e-05	1	39.0615	0.355061	0.554699
	npar	logLik	AIC	LRT	Df	Pr(>Chisq)
(1 | Flat:Shelf)	8	-69.6923	155.385	5.19896	1	0.0226004
(1 | Shelf)	8	-69.3412	154.682	4.49664	1	0.0339615
<none>	9	-67.0929	152.186	NA	NA	NA
	AT3G11100	AT3G11100	AT3G11100	AT3G11100	AT3G11100	AT3G11100
AGI	0.00011	0.00011	1	25.4825	3.7109	0.06528
AGI:Allele	3.58e-05	3.58e-05	1	25.9178	1.2032	0.28277
AGI:Allele:FlatCondition	1.15e-05	1.15e-05	1	25.7345	0.3881	0.53878
AGI:FlatCondition	2.63e-05	2.63e-05	1	25.5474	0.8846	0.35574
FlatCondition	6.4e-05	6.4e-05	1	3.9171	2.1519	0.21774
	npar	logLik	AIC	LRT	Df	Pr(>Chisq)
(1 | Flat:Shelf)	8	-56.5375	129.075	10.5321	1	0.0011732
(1 | Shelf)	8	-52.5088	121.018	2.47471	1	0.115691
<none>	9	-51.2715	120.543	NA	NA	NA
	AT3G28920	AT3G28920	AT3G28920	AT3G28920	AT3G28920	AT3G28920
AGI	1.13e-05	1.13e-05	1	43.0919	0.193828	0.66195
AGI:Allele	1.89e-06	9.46e-07	2	43.2748	0.0161708	0.983965
AGI:Allele:FlatCondition	0.000176734	8.84e-05	2	43.2748	1.50977	0.232369
AGI:FlatCondition	4.87e-05	4.87e-05	1	43.0919	0.832875	0.36652
FlatCondition	0.000240799	0.000240799	1	4.23228	4.11411	0.108568
	npar	logLik	AIC	LRT	Df	Pr(>Chisq)
(1 | Flat:Shelf)	10	-95.139	210.278	0	1	1
(1 | Shelf)	10	-98.508	217.016	6.73808	1	0.00943759
<none>	11	-95.139	212.278	NA	NA	NA
	AT3G44750	AT3G44750	AT3G44750	AT3G44750	AT3G44750	AT3G44750
AGI	8.67e-05	8.67e-05	1	38.1389	0.379634	0.541459
AGI:Allele	7.26e-05	7.26e-05	1	38.2765	0.317888	0.576168
AGI:Allele:FlatCondition	0.000168107	0.000168107	1	38.2765	0.736004	0.396284
AGI:FlatCondition	1.28e-05	1.28e-05	1	38.1389	0.056161	0.813938
FlatCondition	1.42e-05	1.42e-05	1	38.2278	0.0622439	0.80432
	npar	logLik	AIC	LRT	Df	Pr(>Chisq)
(1 | Flat:Shelf)	8	-72.7043	161.409	0.33239	1	0.564255
(1 | Shelf)	8	-75.5122	167.024	5.94834	1	0.0147312
<none>	9	-72.5381	163.076	NA	NA	NA
	AT3G53680	AT3G53680	AT3G53680	AT3G53680	AT3G53680	AT3G53680
AGI	1.165e-05	1.165e-05	1	24.5397	0.1219	0.73
AGI:Allele	1.477e-05	1.477e-05	1	24.4843	0.1546	0.6976
AGI:Allele:FlatCondition	2.623e-05	2.623e-05	1	24.4843	0.2745	0.605
AGI:FlatCondition	5.783e-05	5.783e-05	1	24.4978	0.6054	0.444
FlatCondition	0.00043123	0.00043123	1	3.8949	4.5139	0.1027
	npar	logLik	AIC	LRT	Df	Pr(>Chisq)
(1 | Flat:Shelf)	8	-77.944	171.888	0.140388	1	0.707895
(1 | Shelf)	8	-80.8284	177.657	5.90914	1	0.0150625
<none>	9	-77.8738	173.748	NA	NA	NA
	AT4G00238	AT4G00238	AT4G00238	AT4G00238	AT4G00238	AT4G00238
AGI	5.47e-05	5.47e-05	1	47.0435	0.294561	0.589875
AGI:Allele	3.66e-05	1.83e-05	2	47.03	0.0984955	0.906386
AGI:Allele:FlatCondition	0.000510679	0.000255339	2	47.03	1.37479	0.262868
AGI:FlatCondition	6.43e-05	6.43e-05	1	47.0435	0.346154	0.559113
FlatCondition	0.000206283	0.000206283	1	47.0465	1.11066	0.297321
	npar	logLik	AIC	LRT	Df	Pr(>Chisq)
(1 | Flat:Shelf)	10	-84.6687	189.337	16.1982	1	5.70488e-05
(1 | Shelf)	10	-77.7413	175.483	2.34342	1	0.125813
<none>	11	-76.5696	175.139	NA	NA	NA
	AT4G32890	AT4G32890	AT4G32890	AT4G32890	AT4G32890	AT4G32890
AGI	6.79e-09	6.79e-09	1	36	0.000203399	0.9887
AGI:Allele	1.62e-05	1.62e-05	1	36	0.484624	0.490806
AGI:Allele:FlatCondition	7.58e-05	7.58e-05	1	36	2.27159	0.14049
AGI:FlatCondition	6.42e-05	6.42e-05	1	36	1.92316	0.174037
FlatCondition	0.000180929	0.000180929	1	4.19431	5.42267	0.0773347
	npar	logLik	AIC	LRT	Df	Pr(>Chisq)
(1 | Flat:Shelf)	8	-80.9525	177.905	2.70736	1	0.0998862
(1 | Shelf)	8	-80.7291	177.458	2.26044	1	0.132716
<none>	9	-79.5989	177.198	NA	NA	NA
	AT5G05550	AT5G05550	AT5G05550	AT5G05550	AT5G05550	AT5G05550
AGI	0.000667187	0.000667187	1	18	17.4016	0.000573369
AGI:Allele	NA	NA	NA	NA	NA	NA
AGI:Allele:FlatCondition	NA	NA	NA	NA	NA	NA
AGI:FlatCondition	7.74e-06	7.74e-06	1	18	0.201952	0.658514
FlatCondition	4.03e-05	4.03e-05	1	4.28964	1.04989	0.359799
	npar	logLik	AIC	LRT	Df	Pr(>Chisq)
(1 | Flat:Shelf)	6	-47.8355	107.671	16.9063	1	3.92701e-05
(1 | Shelf)	6	-40.0167	92.0334	1.26877	1	0.259998
<none>	7	-39.3823	92.7646	NA	NA	NA
	AT5G25830	AT5G25830	AT5G25830	AT5G25830	AT5G25830	AT5G25830
AGI	0.000244625	0.000244625	1	17.1011	10.8224	0.00429763
AGI:Allele	NA	NA	NA	NA	NA	NA
AGI:Allele:FlatCondition	NA	NA	NA	NA	NA	NA
AGI:FlatCondition	2.54e-05	2.54e-05	1	17.1011	1.12579	0.30343
FlatCondition	5.7e-05	5.7e-05	1	4.04163	2.52183	0.186747
	npar	logLik	AIC	LRT	Df	Pr(>Chisq)
(1 | Flat:Shelf)	6	-46.8642	105.728	12.0496	1	0.000518041
(1 | Shelf)	6	-41.3802	94.7604	1.0815	1	0.298361
<none>	7	-40.8394	95.6789	NA	NA	NA

## Sheet: (G) N15_ratio
	Sum Sq	Mean Sq	NumDF	DenDF	F value	Pr(>F)
	AT1G16060	AT1G16060	AT1G16060	AT1G16060	AT1G16060	AT1G16060
AGI	1.95e-06	1.95e-06	1	25	0.522842	0.476343
AGI:Allele	NA	NA	NA	NA	NA	NA
AGI:Allele:FlatCondition	NA	NA	NA	NA	NA	NA
AGI:FlatCondition	1.55e-05	1.55e-05	1	25	4.15087	0.0523301
FlatCondition	1.02e-06	1.02e-06	1	4.69625	0.273104	0.624958
	npar	logLik	AIC	LRT	Df	Pr(>Chisq)
(1 | Flat:Shelf)	6	144.456	-276.912	0.231559	1	0.630371
(1 | Shelf)	6	142.433	-272.866	4.27786	1	0.038612
<none>	7	144.572	-275.143	NA	NA	NA
	AT2G01930	AT2G01930	AT2G01930	AT2G01930	AT2G01930	AT2G01930
AGI	3.6e-09	3.6e-09	1	35.049	0.000921782	0.975951
AGI:Allele	1.02e-06	1.02e-06	1	35.0221	0.261577	0.612249
AGI:Allele:FlatCondition	2.47e-06	2.47e-06	1	35.0221	0.631013	0.432334
AGI:FlatCondition	3.17e-06	3.17e-06	1	35.049	0.810191	0.374207
FlatCondition	4.73e-05	4.73e-05	1	4.28581	12.11	0.0226776
	npar	logLik	AIC	LRT	Df	Pr(>Chisq)
(1 | Flat:Shelf)	8	191.139	-366.279	2.91873	1	0.0875565
(1 | Shelf)	8	191.01	-366.019	3.17829	1	0.0746227
<none>	9	192.599	-367.198	NA	NA	NA
	AT2G02090	AT2G02090	AT2G02090	AT2G02090	AT2G02090	AT2G02090
AGI	1.44e-05	1.44e-05	1	36	2.87534	0.0985792
AGI:Allele	2.46e-06	2.46e-06	1	36	0.489926	0.488459
AGI:Allele:FlatCondition	1.52e-05	1.52e-05	1	36	3.02366	0.0906044
AGI:FlatCondition	2.66e-05	2.66e-05	1	36	5.29003	0.0273529
FlatCondition	6.58e-05	6.58e-05	1	4.60443	13.0948	0.0175753
	npar	logLik	AIC	LRT	Df	Pr(>Chisq)
(1 | Flat:Shelf)	8	193.121	-370.241	0.546048	1	0.459937
(1 | Shelf)	8	191.175	-366.349	4.43847	1	0.0351377
<none>	9	193.394	-368.788	NA	NA	NA
	AT2G21060	AT2G21060	AT2G21060	AT2G21060	AT2G21060	AT2G21060
AGI	9.98e-06	9.98e-06	1	45.095	3.55722	0.0657375
AGI:Allele	1.2e-05	6e-06	2	45.3247	2.13618	0.129845
AGI:Allele:FlatCondition	7.6e-06	3.8e-06	2	45.3003	1.35389	0.268483
AGI:FlatCondition	1.68e-10	1.68e-10	1	45.095	5.99e-05	0.993861
FlatCondition	1.91e-05	1.91e-05	1	5.03006	6.79863	0.0475431
	npar	logLik	AIC	LRT	Df	Pr(>Chisq)
(1 | Flat:Shelf)	10	246.374	-472.749	7.26951	1	0.00701351
(1 | Shelf)	10	247.862	-475.723	4.29514	1	0.0382215
<none>	11	250.009	-478.018	NA	NA	NA
	AT2G21240	AT2G21240	AT2G21240	AT2G21240	AT2G21240	AT2G21240
AGI	3.11e-07	3.11e-07	1	16	0.0660422	0.800465
AGI:Allele	NA	NA	NA	NA	NA	NA
AGI:Allele:FlatCondition	NA	NA	NA	NA	NA	NA
AGI:FlatCondition	2.5e-06	2.5e-06	1	16	0.532245	0.47621
FlatCondition	1.2e-05	1.2e-05	1	3.89065	2.56165	0.186723
	npar	logLik	AIC	LRT	Df	Pr(>Chisq)
(1 | Flat:Shelf)	6	92.83	-173.66	7.00394	1	0.00813307
(1 | Shelf)	6	95.901	-179.802	0.861803	1	0.353235
<none>	7	96.3319	-178.664	NA	NA	NA
	AT2G36930	AT2G36930	AT2G36930	AT2G36930	AT2G36930	AT2G36930
AGI	1.84e-05	1.84e-05	1	28.2389	2.98712	0.0948511
AGI:Allele	NA	NA	NA	NA	NA	NA
AGI:Allele:FlatCondition	NA	NA	NA	NA	NA	NA
AGI:FlatCondition	3.82e-06	3.82e-06	1	28.2389	0.619405	0.437824
FlatCondition	2.05e-05	2.05e-05	1	29.1733	3.32654	0.07843
	npar	logLik	AIC	LRT	Df	Pr(>Chisq)
(1 | Flat:Shelf)	6	138.937	-265.875	5.68434e-14	1	1
(1 | Shelf)	6	137.437	-262.874	3.00061	1	0.0832334
<none>	7	138.937	-263.875	NA	NA	NA
	AT2G42430	AT2G42430	AT2G42430	AT2G42430	AT2G42430	AT2G42430
AGI	8.47e-05	8.47e-05	1	28.1145	17.6331	0.000244186
AGI:Allele	NA	NA	NA	NA	NA	NA
AGI:Allele:FlatCondition	NA	NA	NA	NA	NA	NA
AGI:FlatCondition	2.87e-06	2.87e-06	1	28.1145	0.598141	0.445743
FlatCondition	4.06e-05	4.06e-05	1	28.6314	8.45124	0.00697275
	npar	logLik	AIC	LRT	Df	Pr(>Chisq)
(1 | Flat:Shelf)	6	141.429	-270.858	5.68434e-14	1	1
(1 | Shelf)	6	138.734	-265.468	5.38955	1	0.0202577
<none>	7	141.429	-268.858	NA	NA	NA
	AT2G48100	AT2G48100	AT2G48100	AT2G48100	AT2G48100	AT2G48100
AGI	5.15e-06	5.15e-06	1	26.1035	1.95682	0.173624
AGI:Allele	5.21e-07	5.21e-07	1	26.1792	0.197892	0.660084
AGI:Allele:FlatCondition	2.28e-06	2.28e-06	1	26.1792	0.864732	0.360914
AGI:FlatCondition	4.46e-06	4.46e-06	1	26.1267	1.69197	0.204698
FlatCondition	6.61e-06	6.61e-06	1	4.13205	2.51081	0.185982
	npar	logLik	AIC	LRT	Df	Pr(>Chisq)
(1 | Flat:Shelf)	8	142.9	-269.799	19.9673	1	7.87773e-06
(1 | Shelf)	8	152.486	-288.972	0.794714	1	0.372678
<none>	9	152.883	-287.767	NA	NA	NA
	AT3G10580	AT3G10580	AT3G10580	AT3G10580	AT3G10580	AT3G10580
AGI	6e-08	6e-08	1	35.0312	0.0204787	0.887028
AGI:Allele	1.97e-06	1.97e-06	1	35.0114	0.673449	0.417404
AGI:Allele:FlatCondition	1.12e-08	1.12e-08	1	35.0114	0.0038292	0.95101
AGI:FlatCondition	1.15e-05	1.15e-05	1	35.0312	3.925	0.0554657
FlatCondition	9.39e-06	9.39e-06	1	4.21874	3.20676	0.144096
	npar	logLik	AIC	LRT	Df	Pr(>Chisq)
(1 | Flat:Shelf)	8	194.528	-373.056	5.06027	1	0.0244804
(1 | Shelf)	8	195.047	-374.093	4.02245	1	0.0448984
<none>	9	197.058	-376.116	NA	NA	NA
	AT3G11100	AT3G11100	AT3G11100	AT3G11100	AT3G11100	AT3G11100
AGI	1e-10	1e-10	1	25.1628	0	0.9962
AGI:Allele	8.34e-07	8.34e-07	1	25.2779	0.3617	0.5529
AGI:Allele:FlatCondition	1.3e-07	1.3e-07	1	25.2272	0.0566	0.8139
AGI:FlatCondition	8.28e-07	8.28e-07	1	25.1809	0.3588	0.5545
FlatCondition	3.7e-06	3.7e-06	1	3.8154	1.6057	0.2769
	npar	logLik	AIC	LRT	Df	Pr(>Chisq)
(1 | Flat:Shelf)	8	136.662	-257.323	18.7693	1	1.47522e-05
(1 | Shelf)	8	145.408	-274.817	1.27582	1	0.258678
<none>	9	146.046	-274.093	NA	NA	NA
	AT3G28920	AT3G28920	AT3G28920	AT3G28920	AT3G28920	AT3G28920
AGI	1.1e-05	1.1e-05	1	47.0095	1.95909	0.168176
AGI:Allele	2e-06	9.99e-07	2	47.0289	0.177212	0.838159
AGI:Allele:FlatCondition	1.16e-07	5.8e-08	2	47.0289	0.0102986	0.989757
AGI:FlatCondition	1.38e-06	1.38e-06	1	47.0095	0.24492	0.62298
FlatCondition	8.85e-05	8.85e-05	1	47.0237	15.6992	0.000250744
	npar	logLik	AIC	LRT	Df	Pr(>Chisq)
(1 | Flat:Shelf)	10	222.664	-425.328	5.68434e-14	1	1
(1 | Shelf)	10	219.42	-418.84	6.48724	1	0.0108652
<none>	11	222.664	-423.328	NA	NA	NA
	AT3G44750	AT3G44750	AT3G44750	AT3G44750	AT3G44750	AT3G44750
AGI	3.22e-06	3.22e-06	1	34.0912	0.77692	0.384257
AGI:Allele	4.01e-07	4.01e-07	1	34.2992	0.0968091	0.757576
AGI:Allele:FlatCondition	3.01e-06	3.01e-06	1	34.2992	0.726765	0.399848
AGI:FlatCondition	2.94e-06	2.94e-06	1	34.0912	0.709006	0.405642
FlatCondition	5.08e-05	5.08e-05	1	4.41881	12.2465	0.0211733
	npar	logLik	AIC	LRT	Df	Pr(>Chisq)
(1 | Flat:Shelf)	8	185.661	-355.322	2.13603	1	0.143874
(1 | Shelf)	8	184.749	-353.497	3.96066	1	0.0465754
<none>	9	186.729	-355.458	NA	NA	NA
	AT3G53680	AT3G53680	AT3G53680	AT3G53680	AT3G53680	AT3G53680
AGI	1.3e-06	1.3e-06	1	28.004	0.2957	0.5909
AGI:Allele	6.7e-09	6.7e-09	1	28.009	0.0015	0.969
AGI:Allele:FlatCondition	2.26e-05	2.26e-05	1	28.009	5.1462	0.0312
AGI:FlatCondition	8.85e-06	8.85e-06	1	28.024	2.0195	0.1663
FlatCondition	2.24e-05	2.24e-05	1	28.02	5.0999	0.0319
	npar	logLik	AIC	LRT	Df	Pr(>Chisq)
(1 | Flat:Shelf)	8	192.903	-369.806	-5.68434e-14	1	1
(1 | Shelf)	8	188.157	-360.313	9.49264	1	0.00206297
<none>	9	192.903	-367.806	NA	NA	NA
	AT4G00238	AT4G00238	AT4G00238	AT4G00238	AT4G00238	AT4G00238
AGI	7.67e-06	7.67e-06	1	43.0177	3.08998	0.0858901
AGI:Allele	1.88e-05	9.38e-06	2	43.0087	3.77958	0.0307505
AGI:Allele:FlatCondition	1.15e-05	5.74e-06	2	43.0087	2.31475	0.110975
AGI:FlatCondition	2e-07	2e-07	1	43.0177	0.0805818	0.777872
FlatCondition	1.55e-05	1.55e-05	1	4.02912	6.23369	0.0665506
	npar	logLik	AIC	LRT	Df	Pr(>Chisq)
(1 | Flat:Shelf)	10	228.601	-437.203	17.2226	1	3.32457e-05
(1 | Shelf)	10	236.237	-452.474	1.95154	1	0.162421
<none>	11	237.213	-452.425	NA	NA	NA
	AT4G32890	AT4G32890	AT4G32890	AT4G32890	AT4G32890	AT4G32890
AGI	1.39e-05	1.39e-05	1	36	2.77258	0.104572
AGI:Allele	5.14e-07	5.14e-07	1	36	0.102487	0.750716
AGI:Allele:FlatCondition	3.96e-06	3.96e-06	1	36	0.789205	0.380238
AGI:FlatCondition	8.67e-06	8.67e-06	1	36	1.72896	0.196859
FlatCondition	4.11e-05	4.11e-05	1	4.50381	8.19174	0.0398712
	npar	logLik	AIC	LRT	Df	Pr(>Chisq)
(1 | Flat:Shelf)	8	193.215	-370.429	1.03414	1	0.309189
(1 | Shelf)	8	192.283	-368.566	2.89729	1	0.0887283
<none>	9	193.732	-369.463	NA	NA	NA
	AT5G05550	AT5G05550	AT5G05550	AT5G05550	AT5G05550	AT5G05550
AGI	5.21e-06	5.21e-06	1	18	4.41463	0.0499824
AGI:Allele	NA	NA	NA	NA	NA	NA
AGI:Allele:FlatCondition	NA	NA	NA	NA	NA	NA
AGI:FlatCondition	4.43e-06	4.43e-06	1	18	3.75194	0.0686029
FlatCondition	4.29e-06	4.29e-06	1	4.04067	3.63344	0.1286
	npar	logLik	AIC	LRT	Df	Pr(>Chisq)
(1 | Flat:Shelf)	6	110.166	-208.332	23.8633	1	1.03427e-06
(1 | Shelf)	6	121.738	-231.477	0.71856	1	0.396617
<none>	7	122.098	-230.195	NA	NA	NA
	AT5G25830	AT5G25830	AT5G25830	AT5G25830	AT5G25830	AT5G25830
AGI	1.74e-07	1.74e-07	1	17.0478	0.098852	0.757027
AGI:Allele	NA	NA	NA	NA	NA	NA
AGI:Allele:FlatCondition	NA	NA	NA	NA	NA	NA
AGI:FlatCondition	1.92e-07	1.92e-07	1	17.0478	0.109076	0.745222
FlatCondition	3.56e-06	3.56e-06	1	4.07303	2.02066	0.227006
	npar	logLik	AIC	LRT	Df	Pr(>Chisq)
(1 | Flat:Shelf)	6	104.71	-197.421	18.0465	1	2.15577e-05
(1 | Shelf)	6	113.489	-214.979	0.488578	1	0.484562
<none>	7	113.734	-213.467	NA	NA	NA

## Sheet: (H) C13 to N15 ratio
	Sum Sq	Mean Sq	NumDF	DenDF	F value	Pr(>F)
	AT1G16060	AT1G16060	AT1G16060	AT1G16060	AT1G16060	AT1G16060
AGI	0.532708	0.532708	1	25	0.525855	0.475088
AGI:Allele	NA	NA	NA	NA	NA	NA
AGI:Allele:FlatCondition	NA	NA	NA	NA	NA	NA
AGI:FlatCondition	4.68024	4.68024	1	25	4.62004	0.0414712
FlatCondition	0.582213	0.582213	1	4.20704	0.574724	0.488643
	npar	logLik	AIC	LRT	Df	Pr(>Chisq)
(1 | Flat:Shelf)	6	-57.5836	127.167	1.85744	1	0.17292
(1 | Shelf)	6	-58.0373	128.075	2.76486	1	0.0963553
<none>	7	-56.6549	127.31	NA	NA	NA
	AT2G01930	AT2G01930	AT2G01930	AT2G01930	AT2G01930	AT2G01930
AGI	0.311282	0.311282	1	35.0305	0.428503	0.517
AGI:Allele	0.091909	0.091909	1	35.0036	0.12652	0.724203
AGI:Allele:FlatCondition	0.215483	0.215483	1	35.0036	0.296628	0.589457
AGI:FlatCondition	0.244163	0.244163	1	35.0305	0.336108	0.565795
FlatCondition	8.60969	8.60969	1	4.28367	11.8519	0.0235233
	npar	logLik	AIC	LRT	Df	Pr(>Chisq)
(1 | Flat:Shelf)	8	-70.2641	156.528	2.64988	1	0.103558
(1 | Shelf)	8	-71.1874	158.375	4.49654	1	0.0339636
<none>	9	-68.9391	155.878	NA	NA	NA
	AT2G02090	AT2G02090	AT2G02090	AT2G02090	AT2G02090	AT2G02090
AGI	3.02611	3.02611	1	36	2.47845	0.124164
AGI:Allele	0.607185	0.607185	1	36	0.497298	0.485228
AGI:Allele:FlatCondition	2.06195	2.06195	1	36	1.68878	0.202023
AGI:FlatCondition	4.28648	4.28648	1	36	3.51072	0.0691082
FlatCondition	12.4612	12.4612	1	4.33777	10.206	0.0294888
	npar	logLik	AIC	LRT	Df	Pr(>Chisq)
(1 | Flat:Shelf)	8	-82.203	180.406	2.80473	1	0.0939864
(1 | Shelf)	8	-82.3244	180.649	3.04766	1	0.0808535
<none>	9	-80.8006	179.601	NA	NA	NA
	AT2G21060	AT2G21060	AT2G21060	AT2G21060	AT2G21060	AT2G21060
AGI	2.39181	2.39181	1	45.1206	3.79966	0.0574956
AGI:Allele	1.98235	0.991177	2	45.3418	1.57459	0.218205
AGI:Allele:FlatCondition	0.850483	0.425242	2	45.3179	0.675543	0.51393
AGI:FlatCondition	0.00733166	0.00733166	1	45.1206	0.0116472	0.914536
FlatCondition	3.90998	3.90998	1	5.06513	6.21143	0.054384
	npar	logLik	AIC	LRT	Df	Pr(>Chisq)
(1 | Flat:Shelf)	10	-86.8464	193.693	7.78514	1	0.00526776
(1 | Shelf)	10	-85.242	190.484	4.57633	1	0.0324167
<none>	11	-82.9538	187.908	NA	NA	NA
	AT2G21240	AT2G21240	AT2G21240	AT2G21240	AT2G21240	AT2G21240
AGI	0.00853337	0.00853337	1	16	0.00837586	0.928216
AGI:Allele	NA	NA	NA	NA	NA	NA
AGI:Allele:FlatCondition	NA	NA	NA	NA	NA	NA
AGI:FlatCondition	0.391829	0.391829	1	16	0.384596	0.543886
FlatCondition	2.89867	2.89867	1	3.76761	2.84517	0.171316
	npar	logLik	AIC	LRT	Df	Pr(>Chisq)
(1 | Flat:Shelf)	6	-46.2522	104.504	3.98317	1	0.045957
(1 | Shelf)	6	-45.0894	102.179	1.65765	1	0.197921
<none>	7	-44.2606	102.521	NA	NA	NA
	AT2G36930	AT2G36930	AT2G36930	AT2G36930	AT2G36930	AT2G36930
AGI	8.82071	8.82071	1	25	5.65776	0.0253324
AGI:Allele	NA	NA	NA	NA	NA	NA
AGI:Allele:FlatCondition	NA	NA	NA	NA	NA	NA
AGI:FlatCondition	1.07386	1.07386	1	25	0.688791	0.414431
FlatCondition	6.62061	6.62061	1	5.02949	4.24658	0.0940167
	npar	logLik	AIC	LRT	Df	Pr(>Chisq)
(1 | Flat:Shelf)	6	-61.1148	134.23	0.365284	1	0.545586
(1 | Shelf)	6	-61.8559	135.712	1.84747	1	0.174078
<none>	7	-60.9322	135.864	NA	NA	NA
	AT2G42430	AT2G42430	AT2G42430	AT2G42430	AT2G42430	AT2G42430
AGI	25.9515	25.9515	1	25	21.188	0.00010426
AGI:Allele	NA	NA	NA	NA	NA	NA
AGI:Allele:FlatCondition	NA	NA	NA	NA	NA	NA
AGI:FlatCondition	0.0587809	0.0587809	1	25	0.0479916	0.828374
FlatCondition	8.57667	8.57667	1	4.90769	7.0024	0.0464879
	npar	logLik	AIC	LRT	Df	Pr(>Chisq)
(1 | Flat:Shelf)	6	-58.0929	128.186	0.132646	1	0.715704
(1 | Shelf)	6	-59.9534	131.907	3.85364	1	0.049638
<none>	7	-58.0265	130.053	NA	NA	NA
	AT2G48100	AT2G48100	AT2G48100	AT2G48100	AT2G48100	AT2G48100
AGI	0.725191	0.725191	1	26.1071	1.10514	0.302774
AGI:Allele	0.34085	0.34085	1	26.216	0.519432	0.477462
AGI:Allele:FlatCondition	0.842486	0.842486	1	26.216	1.28389	0.267433
AGI:FlatCondition	1.04512	1.04512	1	26.1496	1.5927	0.218082
FlatCondition	2.20607	2.20607	1	4.14023	3.3619	0.138218
	npar	logLik	AIC	LRT	Df	Pr(>Chisq)
(1 | Flat:Shelf)	8	-63.4808	142.962	12.5366	1	0.00039906
(1 | Shelf)	8	-57.929	131.858	1.43307	1	0.231264
<none>	9	-57.2125	132.425	NA	NA	NA
	AT3G10580	AT3G10580	AT3G10580	AT3G10580	AT3G10580	AT3G10580
AGI	0.036247	0.036247	1	35.042	0.0580182	0.81106
AGI:Allele	0.8963	0.8963	1	35.0227	1.43465	0.239051
AGI:Allele:FlatCondition	0.0875608	0.0875608	1	35.0227	0.140153	0.710386
AGI:FlatCondition	2.78473	2.78473	1	35.042	4.45732	0.0419565
FlatCondition	1.64896	1.64896	1	4.22664	2.63938	0.175746
	npar	logLik	AIC	LRT	Df	Pr(>Chisq)
(1 | Flat:Shelf)	8	-69.6923	155.385	5.19896	1	0.0226004
(1 | Shelf)	8	-69.3412	154.682	4.49664	1	0.0339615
<none>	9	-67.0929	152.186	NA	NA	NA
	AT3G11100	AT3G11100	AT3G11100	AT3G11100	AT3G11100	AT3G11100
AGI	0.18673	0.18673	1	25.2471	0.3359	0.5673
AGI:Allele	0.01461	0.01461	1	25.4363	0.0263	0.8725
AGI:Allele:FlatCondition	0.14191	0.14191	1	25.3387	0.2553	0.6178
AGI:FlatCondition	0.10675	0.10675	1	25.282	0.192	0.665
FlatCondition	1.19457	1.19457	1	3.7051	2.1488	0.222
	npar	logLik	AIC	LRT	Df	Pr(>Chisq)
(1 | Flat:Shelf)	8	-56.5375	129.075	10.5321	1	0.0011732
(1 | Shelf)	8	-52.5088	121.018	2.47471	1	0.115691
<none>	9	-51.2715	120.543	NA	NA	NA
	AT3G28920	AT3G28920	AT3G28920	AT3G28920	AT3G28920	AT3G28920
AGI	3.28169	3.28169	1	47.0097	2.2502	0.140284
AGI:Allele	0.414139	0.20707	2	47.0294	0.141984	0.868005
AGI:Allele:FlatCondition	0.266077	0.133038	2	47.0294	0.0912223	0.912976
AGI:FlatCondition	0.00115967	0.00115967	1	47.0097	0.00079517	0.977623
FlatCondition	25.6689	25.6689	1	47.0241	17.6008	0.000119733
	npar	logLik	AIC	LRT	Df	Pr(>Chisq)
(1 | Flat:Shelf)	10	-95.139	210.278	0	1	1
(1 | Shelf)	10	-98.508	217.016	6.73808	1	0.00943759
<none>	11	-95.139	212.278	NA	NA	NA
	AT3G44750	AT3G44750	AT3G44750	AT3G44750	AT3G44750	AT3G44750
AGI	1.18215	1.18215	1	34.0969	1.18006	0.284964
AGI:Allele	0.674374	0.674374	1	34.4256	0.673181	0.41759
AGI:Allele:FlatCondition	0.147476	0.147476	1	34.4256	0.147216	0.70357
AGI:FlatCondition	0.890343	0.890343	1	34.0969	0.888767	0.352444
FlatCondition	19.9339	19.9339	1	4.7282	19.8986	0.00757284
	npar	logLik	AIC	LRT	Df	Pr(>Chisq)
(1 | Flat:Shelf)	8	-72.7043	161.409	0.33239	1	0.564255
(1 | Shelf)	8	-75.5122	167.024	5.94834	1	0.0147312
<none>	9	-72.5381	163.076	NA	NA	NA
	AT3G53680	AT3G53680	AT3G53680	AT3G53680	AT3G53680	AT3G53680
AGI	0.33	0.33	1	24.0693	0.2526	0.61985
AGI:Allele	0.0002	0.0002	1	23.856	0.0001	0.99149
AGI:Allele:FlatCondition	3.3527	3.3527	1	23.856	2.5659	0.12235
AGI:FlatCondition	1.4684	1.4684	1	23.8682	1.1238	0.29971
FlatCondition	11.021	11.021	1	3.3996	8.4347	0.05351
	npar	logLik	AIC	LRT	Df	Pr(>Chisq)
(1 | Flat:Shelf)	8	-77.944	171.888	0.140388	1	0.707895
(1 | Shelf)	8	-80.8284	177.657	5.90914	1	0.0150625
<none>	9	-77.8738	173.748	NA	NA	NA
	AT4G00238	AT4G00238	AT4G00238	AT4G00238	AT4G00238	AT4G00238
AGI	1.26175	1.26175	1	43.0196	2.3091	0.135935
AGI:Allele	4.06211	2.03106	2	43.0104	3.71698	0.0324338
AGI:Allele:FlatCondition	1.01527	0.507634	2	43.0104	0.929007	0.402725
AGI:FlatCondition	0.0134084	0.0134084	1	43.0196	0.0245384	0.876256
FlatCondition	3.98936	3.98936	1	4.03207	7.30083	0.0535234
	npar	logLik	AIC	LRT	Df	Pr(>Chisq)
(1 | Flat:Shelf)	10	-84.6687	189.337	16.1982	1	5.70488e-05
(1 | Shelf)	10	-77.7413	175.483	2.34342	1	0.125813
<none>	11	-76.5696	175.139	NA	NA	NA
	AT4G32890	AT4G32890	AT4G32890	AT4G32890	AT4G32890	AT4G32890
AGI	3.47285	3.47285	1	36	2.91878	0.0961643
AGI:Allele	0.0935838	0.0935838	1	36	0.0786531	0.780736
AGI:Allele:FlatCondition	1.14706	1.14706	1	36	0.964052	0.332721
AGI:FlatCondition	1.86275	1.86275	1	36	1.56556	0.218924
FlatCondition	9.92032	9.92032	1	4.34357	8.33759	0.0404883
	npar	logLik	AIC	LRT	Df	Pr(>Chisq)
(1 | Flat:Shelf)	8	-80.9525	177.905	2.70736	1	0.0998862
(1 | Shelf)	8	-80.7291	177.458	2.26044	1	0.132716
<none>	9	-79.5989	177.198	NA	NA	NA
	AT5G05550	AT5G05550	AT5G05550	AT5G05550	AT5G05550	AT5G05550
AGI	0.10249	0.10249	1	18	0.313495	0.582445
AGI:Allele	NA	NA	NA	NA	NA	NA
AGI:Allele:FlatCondition	NA	NA	NA	NA	NA	NA
AGI:FlatCondition	1.45922	1.45922	1	18	4.46343	0.0488597
FlatCondition	1.60133	1.60133	1	4.06744	4.89811	0.0901824
	npar	logLik	AIC	LRT	Df	Pr(>Chisq)
(1 | Flat:Shelf)	6	-47.8355	107.671	16.9063	1	3.92701e-05
(1 | Shelf)	6	-40.0167	92.0334	1.26877	1	0.259998
<none>	7	-39.3823	92.7646	NA	NA	NA
	AT5G25830	AT5G25830	AT5G25830	AT5G25830	AT5G25830	AT5G25830
AGI	0.0593666	0.0593666	1	17.059	0.12966	0.723205
AGI:Allele	NA	NA	NA	NA	NA	NA
AGI:Allele:FlatCondition	NA	NA	NA	NA	NA	NA
AGI:FlatCondition	0.0156221	0.0156221	1	17.059	0.0341196	0.855631
FlatCondition	1.36007	1.36007	1	4.1156	2.97047	0.157878
	npar	logLik	AIC	LRT	Df	Pr(>Chisq)
(1 | Flat:Shelf)	6	-46.8642	105.728	12.0496	1	0.000518041
(1 | Shelf)	6	-41.3802	94.7604	1.0815	1	0.298361
<none>	7	-40.8394	95.6789	NA	NA	NA
