# Supplementary material for: A genome‐scale TF–DNA interaction network of transcriptional regulation of Arabidopsis primary and specialized metabolism
Source: Mol Syst Biol. 2021 Nov 24;17(11):e10625. doi: 10.15252/msb.202110625 (PMC8611409; doi:10.15252/msb.202110625)
Supplement: Supplementary file 13 — Dataset EV12 [file MSB-17-e10625-s007.xls]

## Sheet: EV12 Legend
Dataset EV12: Estimated marginal means, standard error and 95% confidence levels of rosette area (A), growth rate (B), dry shoot biomass (C), days to flowering (D), seed yield (E), 13C ratio (F), 15N ratio (G), and 13C/15N ratio (H).

## Sheet: (A) Rosette Area
Trait	AGI	Genotype	Condition	day	emmean (mm2)	SE	df	lower.CL	upper.CL
ros day	AT1G16060	wri3	50 mM NaCl	7	5.47083	22.7219	4.73328	-53.9417	64.8833
ros day		wri3	50 mM NaCl	9	13.715	22.7219	4.73328	-45.6975	73.1275
ros day		wri3	50 mM NaCl	11	25.9373	22.7219	4.73328	-33.4752	85.3498
ros day		wri3	50 mM NaCl	13	41.6101	22.7219	4.73328	-17.8024	101.023
ros day		wri3	50 mM NaCl	15	70.4467	22.7219	4.73328	11.0342	129.859
ros day		wri3	50 mM NaCl	17	124.896	22.7219	4.73328	65.4833	184.308
ros day		wri3	50 mM NaCl	19	196.175	22.7219	4.73328	136.763	255.588
ros day		wri3	50 mM NaCl	21	301.012	22.7219	4.73328	241.599	360.424
ros day		wri3	Control	7	7.34365	21.8002	4.04992	-52.8904	67.5777
ros day		wri3	Control	9	14.9977	21.8002	4.04992	-45.2364	75.2317
ros day		wri3	Control	11	27.0122	21.8002	4.04992	-33.2219	87.2462
ros day		wri3	Control	13	37.5414	21.8002	4.04992	-22.6926	97.7754
ros day		wri3	Control	15	66.1614	21.8002	4.04992	5.92736	126.395
ros day		wri3	Control	17	117.926	21.8002	4.04992	57.6919	178.16
ros day		wri3	Control	19	177.856	21.8002	4.04992	117.622	238.09
ros day		wri3	Control	21	282.998	21.8002	4.04992	222.764	343.232
ros day		Col-0	50 mM NaCl	7	7.00023	18.839	2.22797	-66.6059	80.6063
ros day		Col-0	50 mM NaCl	9	15.0322	18.839	2.22797	-58.5739	88.6383
ros day		Col-0	50 mM NaCl	11	28.5357	18.839	2.22797	-45.0704	102.142
ros day		Col-0	50 mM NaCl	13	44.067	18.839	2.22797	-29.5391	117.673
ros day		Col-0	50 mM NaCl	15	74.6606	18.839	2.22797	1.05447	148.267
ros day		Col-0	50 mM NaCl	17	131.375	18.839	2.22797	57.7684	204.981
ros day		Col-0	50 mM NaCl	19	209.974	18.839	2.22797	136.368	283.58
ros day		Col-0	50 mM NaCl	21	317.547	18.839	2.22797	243.941	391.153
ros day		Col-0	Control	7	7.43676	18.1184	1.92703	-73.4187	88.2922
ros day		Col-0	Control	9	15.2568	18.1184	1.92703	-65.5986	96.1122
ros day		Col-0	Control	11	26.8325	18.1184	1.92703	-54.0229	107.688
ros day		Col-0	Control	13	40.0863	18.1184	1.92703	-40.7692	120.942
ros day		Col-0	Control	15	69.416	18.1184	1.92703	-11.4394	150.271
ros day		Col-0	Control	17	124.248	18.1184	1.92703	43.3927	205.104
ros day		Col-0	Control	19	203.813	18.1184	1.92703	122.958	284.668
ros day		Col-0	Control	21	322.106	18.1184	1.92703	241.251	402.962
ros day	AT2G01930	bpc1-1	50 mM NaCl	7	6.07522	25.0988	1.86903	-109.502	121.653
ros day		bpc1-1	50 mM NaCl	9	15.4512	25.0988	1.86903	-100.126	131.029
ros day		bpc1-1	50 mM NaCl	11	28.1638	25.0988	1.86903	-87.4136	143.741
ros day		bpc1-1	50 mM NaCl	13	43.0304	25.0988	1.86903	-72.547	158.608
ros day		bpc1-1	50 mM NaCl	15	77.2546	25.0988	1.86903	-38.3228	192.832
ros day		bpc1-1	50 mM NaCl	17	135.159	25.0988	1.86903	19.5812	250.736
ros day		bpc1-1	50 mM NaCl	19	205.37	25.0988	1.86903	89.7923	320.947
ros day		bpc1-1	50 mM NaCl	21	308.557	25.0988	1.86903	192.98	424.135
ros day		bpc1-1	Control	7	3.756	25.3015	1.92978	-108.993	116.505
ros day		bpc1-1	Control	9	11.3208	25.3015	1.92978	-101.428	124.07
ros day		bpc1-1	Control	11	22.1853	25.3015	1.92978	-90.5639	134.934
ros day		bpc1-1	Control	13	35.7997	25.3015	1.92978	-76.9495	148.549
ros day		bpc1-1	Control	15	65.9211	25.3015	1.92978	-46.8281	178.67
ros day		bpc1-1	Control	17	116.88	25.3015	1.92978	4.1304	229.629
ros day		bpc1-1	Control	19	189.504	25.3015	1.92978	76.755	302.253
ros day		bpc1-1	Control	21	289.69	25.3015	1.92978	176.941	402.439
ros day		bpc1-2	50 mM NaCl	7	21.6618	25.0988	1.86903	-93.9157	137.239
ros day		bpc1-2	50 mM NaCl	9	31.0378	25.0988	1.86903	-84.5397	146.615
ros day		bpc1-2	50 mM NaCl	11	43.7504	25.0988	1.86903	-71.8271	159.328
ros day		bpc1-2	50 mM NaCl	13	58.617	25.0988	1.86903	-56.9605	174.194
ros day		bpc1-2	50 mM NaCl	15	92.8412	25.0988	1.86903	-22.7363	208.419
ros day		bpc1-2	50 mM NaCl	17	150.745	25.0988	1.86903	35.1678	266.323
ros day		bpc1-2	50 mM NaCl	19	220.956	25.0988	1.86903	105.379	336.534
ros day		bpc1-2	50 mM NaCl	21	324.144	25.0988	1.86903	208.567	439.721
ros day		bpc1-2	Control	7	22.1101	25.2148	1.9038	-91.8071	136.027
ros day		bpc1-2	Control	9	29.6749	25.2148	1.9038	-84.2423	143.592
ros day		bpc1-2	Control	11	40.5394	25.2148	1.9038	-73.3778	154.457
ros day		bpc1-2	Control	13	54.1538	25.2148	1.9038	-59.7634	168.071
ros day		bpc1-2	Control	15	84.2752	25.2148	1.9038	-29.642	198.192
ros day		bpc1-2	Control	17	135.234	25.2148	1.9038	21.3165	249.151
ros day		bpc1-2	Control	19	207.858	25.2148	1.9038	93.9411	321.776
ros day		bpc1-2	Control	21	308.044	25.2148	1.9038	194.127	421.961
ros day		Col-0	50 mM NaCl	7	11.0384	24.0427	1.57383	-124.487	146.563
ros day		Col-0	50 mM NaCl	9	18.2441	24.0427	1.57383	-117.281	153.769
ros day		Col-0	50 mM NaCl	11	27.1952	24.0427	1.57383	-108.33	162.72
ros day		Col-0	50 mM NaCl	13	40.2809	24.0427	1.57383	-95.2441	175.806
ros day		Col-0	50 mM NaCl	15	65.7429	24.0427	1.57383	-69.782	201.268
ros day		Col-0	50 mM NaCl	17	111.745	24.0427	1.57383	-23.7801	247.27
ros day		Col-0	50 mM NaCl	19	172.883	24.0427	1.57383	37.3582	308.408
ros day		Col-0	50 mM NaCl	21	258.003	24.0427	1.57383	122.478	393.528
ros day		Col-0	Control	7	7.63802	24.4659	1.68722	-118.732	134.008
ros day		Col-0	Control	9	16.7174	24.4659	1.68722	-109.652	143.087
ros day		Col-0	Control	11	26.8783	24.4659	1.68722	-99.4913	153.248
ros day		Col-0	Control	13	38.0402	24.4659	1.68722	-88.3295	164.41
ros day		Col-0	Control	15	64.2434	24.4659	1.68722	-62.1262	190.613
ros day		Col-0	Control	17	114.2	24.4659	1.68722	-12.1696	240.57
ros day		Col-0	Control	19	186.252	24.4659	1.68722	59.8822	312.621
ros day		Col-0	Control	21	286.807	24.4659	1.68722	160.438	413.177
ros day	AT2G02090	chr19-1	50 mM NaCl	7	0.986425	27.0015	1.56237	-152.694	154.667
ros day		chr19-1	50 mM NaCl	9	9.23387	27.0015	1.56237	-144.446	162.914
ros day		chr19-1	50 mM NaCl	11	20.5298	27.0015	1.56237	-133.15	174.21
ros day		chr19-1	50 mM NaCl	13	33.6904	27.0015	1.56237	-119.99	187.371
ros day		chr19-1	50 mM NaCl	15	63.9694	27.0015	1.56237	-89.7109	217.65
ros day		chr19-1	50 mM NaCl	17	116.384	27.0015	1.56237	-37.2966	270.064
ros day		chr19-1	50 mM NaCl	19	187.672	27.0015	1.56237	33.9917	341.352
ros day		chr19-1	50 mM NaCl	21	286.758	27.0015	1.56237	133.078	440.438
ros day		chr19-1	Control	7	16.1789	27.0015	1.56237	-137.501	169.859
ros day		chr19-1	Control	9	23.9061	27.0015	1.56237	-129.774	177.586
ros day		chr19-1	Control	11	34.5176	27.0015	1.56237	-119.163	188.198
ros day		chr19-1	Control	13	46.728	27.0015	1.56237	-106.952	200.408
ros day		chr19-1	Control	15	80.879	27.0015	1.56237	-72.8013	234.559
ros day		chr19-1	Control	17	138.298	27.0015	1.56237	-15.3819	291.979
ros day		chr19-1	Control	19	214.328	27.0015	1.56237	60.6473	368.008
ros day		chr19-1	Control	21	334.936	27.0015	1.56237	181.256	488.616
ros day		chr19-2	50 mM NaCl	7	21.6117	27.0015	1.56237	-132.069	175.292
ros day		chr19-2	50 mM NaCl	9	29.8591	27.0015	1.56237	-123.821	183.539
ros day		chr19-2	50 mM NaCl	11	41.1551	27.0015	1.56237	-112.525	194.835
ros day		chr19-2	50 mM NaCl	13	54.3157	27.0015	1.56237	-99.3646	207.996
ros day		chr19-2	50 mM NaCl	15	84.5946	27.0015	1.56237	-69.0856	238.275
ros day		chr19-2	50 mM NaCl	17	137.009	27.0015	1.56237	-16.6713	290.689
ros day		chr19-2	50 mM NaCl	19	208.297	27.0015	1.56237	54.6169	361.977
ros day		chr19-2	50 mM NaCl	21	307.383	27.0015	1.56237	153.703	461.064
ros day		chr19-2	Control	7	5.81864	27.0015	1.56237	-147.862	159.499
ros day		chr19-2	Control	9	13.5458	27.0015	1.56237	-140.134	167.226
ros day		chr19-2	Control	11	24.1573	27.0015	1.56237	-129.523	177.838
ros day		chr19-2	Control	13	36.3677	27.0015	1.56237	-117.313	190.048
ros day		chr19-2	Control	15	70.5187	27.0015	1.56237	-83.1615	224.199
ros day		chr19-2	Control	17	127.938	27.0015	1.56237	-25.7422	281.618
ros day		chr19-2	Control	19	203.967	27.0015	1.56237	50.287	357.648
ros day		chr19-2	Control	21	324.576	27.0015	1.56237	170.896	478.256
ros day		Col-0	50 mM NaCl	7	15.2206	26.1414	1.37246	-164.256	194.697
ros day		Col-0	50 mM NaCl	9	23.6819	26.1414	1.37246	-155.795	203.159
ros day		Col-0	50 mM NaCl	11	35.7001	26.1414	1.37246	-143.777	215.177
ros day		Col-0	50 mM NaCl	13	49.7574	26.1414	1.37246	-129.72	229.234
ros day		Col-0	50 mM NaCl	15	78.0242	26.1414	1.37246	-101.453	257.501
ros day		Col-0	50 mM NaCl	17	132.071	26.1414	1.37246	-47.4063	311.547
ros day		Col-0	50 mM NaCl	19	205.39	26.1414	1.37246	25.913	384.867
ros day		Col-0	50 mM NaCl	21	306.97	26.1414	1.37246	127.493	486.446
ros day		Col-0	Control	7	10.0826	26.1363	1.37152	-169.553	189.719
ros day		Col-0	Control	9	18.0634	26.1363	1.37152	-161.572	197.699
ros day		Col-0	Control	11	28.9094	26.1363	1.37152	-150.726	208.545
ros day		Col-0	Control	13	40.6433	26.1363	1.37152	-138.993	220.279
ros day		Col-0	Control	15	69.5439	26.1363	1.37152	-110.092	249.18
ros day		Col-0	Control	17	124.006	26.1363	1.37152	-55.6304	303.641
ros day		Col-0	Control	19	201.38	26.1363	1.37152	21.7439	381.016
ros day		Col-0	Control	21	319.634	26.1363	1.37152	139.998	499.27
ros day	AT2G21060	atcsp4-1	50 mM NaCl	7	25.775	21.8538	2.00435	-68.059	119.609
ros day		atcsp4-1	50 mM NaCl	9	35.0255	21.8538	2.00435	-58.8084	128.86
ros day		atcsp4-1	50 mM NaCl	11	49.6825	21.9076	2.02426	-43.5041	142.869
ros day		atcsp4-1	50 mM NaCl	13	64.9313	21.9076	2.02426	-28.2552	158.118
ros day		atcsp4-1	50 mM NaCl	15	97.0233	21.9076	2.02426	3.83675	190.21
ros day		atcsp4-1	50 mM NaCl	17	155.625	21.9076	2.02426	62.4387	248.812
ros day		atcsp4-1	50 mM NaCl	19	230.343	21.9076	2.02426	137.157	323.53
ros day		atcsp4-1	50 mM NaCl	21	342.647	21.9076	2.02426	249.461	435.834
ros day		atcsp4-1	Control	7	20.0875	21.6245	1.92246	-76.6457	116.821
ros day		atcsp4-1	Control	9	27.9961	21.6245	1.92246	-68.7371	124.729
ros day		atcsp4-1	Control	11	38.8377	21.6245	1.92246	-57.8955	135.571
ros day		atcsp4-1	Control	13	51.4683	21.6245	1.92246	-45.2649	148.202
ros day		atcsp4-1	Control	15	79.9622	21.6245	1.92246	-16.771	176.695
ros day		atcsp4-1	Control	17	132.717	21.6245	1.92246	35.9834	229.45
ros day		atcsp4-1	Control	19	205.809	21.6245	1.92246	109.076	302.543
ros day		atcsp4-1	Control	21	317.6	21.6245	1.92246	220.867	414.333
ros day		atcsp4-2	50 mM NaCl	7	-10.7004	21.6332	1.92554	-107.317	85.9158
ros day		atcsp4-2	50 mM NaCl	9	-1.44981	21.6332	1.92554	-98.066	95.1663
ros day		atcsp4-2	50 mM NaCl	11	13.2071	21.6904	1.94598	-82.6463	109.061
ros day		atcsp4-2	50 mM NaCl	13	28.4559	21.6904	1.94598	-67.3975	124.309
ros day		atcsp4-2	50 mM NaCl	15	60.5479	21.6904	1.94598	-35.3055	156.401
ros day		atcsp4-2	50 mM NaCl	17	119.15	21.6904	1.94598	23.2964	215.003
ros day		atcsp4-2	50 mM NaCl	19	193.868	21.6904	1.94598	98.0143	289.721
ros day		atcsp4-2	50 mM NaCl	21	306.172	21.6904	1.94598	210.319	402.026
ros day		atcsp4-2	Control	7	-4.51162	21.6245	1.92246	-101.245	92.2216
ros day		atcsp4-2	Control	9	3.39702	21.6245	1.92246	-93.3362	100.13
ros day		atcsp4-2	Control	11	14.2386	21.6245	1.92246	-82.4946	110.972
ros day		atcsp4-2	Control	13	26.8692	21.6245	1.92246	-69.864	123.602
ros day		atcsp4-2	Control	15	55.3631	21.6245	1.92246	-41.3701	152.096
ros day		atcsp4-2	Control	17	108.117	21.6245	1.92246	11.3843	204.851
ros day		atcsp4-2	Control	19	181.21	21.6245	1.92246	84.4771	277.944
ros day		atcsp4-2	Control	21	293.001	21.6245	1.92246	196.268	389.734
ros day		atcsp4-3	50 mM NaCl	7	18.6338	21.6528	1.93245	-77.7222	114.99
ros day		atcsp4-3	50 mM NaCl	9	27.8843	21.6528	1.93245	-68.4717	124.24
ros day		atcsp4-3	50 mM NaCl	11	42.5413	21.7747	1.97615	-52.2393	137.322
ros day		atcsp4-3	50 mM NaCl	13	57.7901	21.7747	1.97615	-36.9905	152.571
ros day		atcsp4-3	50 mM NaCl	15	89.8821	21.7747	1.97615	-4.89853	184.663
ros day		atcsp4-3	50 mM NaCl	17	148.484	21.7747	1.97615	53.7034	243.265
ros day		atcsp4-3	50 mM NaCl	19	223.202	21.7747	1.97615	128.421	317.982
ros day		atcsp4-3	50 mM NaCl	21	335.506	21.7747	1.97615	240.726	430.287
ros day		atcsp4-3	Control	7	20.4891	21.8472	2.00181	-73.4303	114.408
ros day		atcsp4-3	Control	9	28.3977	21.8472	2.00181	-65.5216	122.317
ros day		atcsp4-3	Control	11	39.2393	21.8472	2.00181	-54.68	133.159
ros day		atcsp4-3	Control	13	51.8699	21.8472	2.00181	-42.0494	145.789
ros day		atcsp4-3	Control	15	80.3638	21.8472	2.00181	-13.5555	174.283
ros day		atcsp4-3	Control	17	133.118	21.8472	2.00181	39.1988	227.037
ros day		atcsp4-3	Control	19	206.211	21.8472	2.00181	112.292	300.13
ros day		atcsp4-3	Control	21	318.002	21.8472	2.00181	224.083	411.921
ros day		Col-0	50 mM NaCl	7	11.022	21.1481	1.75858	-93.0554	115.099
ros day		Col-0	50 mM NaCl	9	18.2277	21.1481	1.75858	-85.8498	122.305
ros day		Col-0	50 mM NaCl	11	27.1788	21.1481	1.75858	-76.8986	131.256
ros day		Col-0	50 mM NaCl	13	40.2645	21.1481	1.75858	-63.813	144.342
ros day		Col-0	50 mM NaCl	15	65.7265	21.1481	1.75858	-38.3509	169.804
ros day		Col-0	50 mM NaCl	17	111.729	21.1481	1.75858	7.65108	215.806
ros day		Col-0	50 mM NaCl	19	172.867	21.1481	1.75858	68.7893	276.944
ros day		Col-0	50 mM NaCl	21	257.986	21.1481	1.75858	153.909	362.064
ros day		Col-0	Control	7	7.11093	21.6263	1.92264	-89.6212	103.843
ros day		Col-0	Control	9	16.1903	21.6263	1.92264	-80.5418	112.922
ros day		Col-0	Control	11	26.3512	21.6263	1.92264	-70.3809	123.083
ros day		Col-0	Control	13	37.5131	21.6263	1.92264	-59.2191	134.245
ros day		Col-0	Control	15	63.7163	21.6263	1.92264	-33.0158	160.448
ros day		Col-0	Control	17	113.673	21.6263	1.92264	16.9408	210.405
ros day		Col-0	Control	19	185.725	21.6263	1.92264	88.9926	282.457
ros day		Col-0	Control	21	286.28	21.6263	1.92264	189.548	383.013
ros day	AT2G21240	atbpc4	50 mM NaCl	7	12.1546	27.7982	3.18597	-73.4608	97.7701
ros day		atbpc4	50 mM NaCl	9	22.7689	27.7982	3.18597	-62.8466	108.384
ros day		atbpc4	50 mM NaCl	11	38.1394	27.7982	3.18597	-47.4761	123.755
ros day		atbpc4	50 mM NaCl	13	55.4316	27.7982	3.18597	-30.1838	141.047
ros day		atbpc4	50 mM NaCl	15	90.465	27.7982	3.18597	4.84949	176.08
ros day		atbpc4	50 mM NaCl	17	149.993	27.7982	3.18597	64.3779	235.609
ros day		atbpc4	50 mM NaCl	19	242.838	27.7982	3.18597	157.222	328.453
ros day		atbpc4	50 mM NaCl	21	355.782	27.7982	3.18597	270.166	441.397
ros day		atbpc4	Control	7	8.38437	27.796	3.18612	-77.2223	93.9911
ros day		atbpc4	Control	9	16.6097	27.796	3.18612	-68.997	102.216
ros day		atbpc4	Control	11	28.8828	27.796	3.18612	-56.7239	114.489
ros day		atbpc4	Control	13	44.3095	27.796	3.18612	-41.2972	129.916
ros day		atbpc4	Control	15	76.7303	27.796	3.18612	-8.87642	162.337
ros day		atbpc4	Control	17	134.301	27.796	3.18612	48.694	219.907
ros day		atbpc4	Control	19	208.31	27.796	3.18612	122.703	293.917
ros day		atbpc4	Control	21	328.683	27.796	3.18612	243.077	414.29
ros day		Col-0	50 mM NaCl	7	8.12895	25.6864	2.3207	-88.9709	105.229
ros day		Col-0	50 mM NaCl	9	16.4873	25.6864	2.3207	-80.6126	113.587
ros day		Col-0	50 mM NaCl	11	24.8597	25.6864	2.3207	-72.2402	121.96
ros day		Col-0	50 mM NaCl	13	36.8957	25.6864	2.3207	-60.2042	133.996
ros day		Col-0	50 mM NaCl	15	63.7541	25.6864	2.3207	-33.3458	160.854
ros day		Col-0	50 mM NaCl	17	106.453	25.6864	2.3207	9.35291	203.553
ros day		Col-0	50 mM NaCl	19	171.183	25.6864	2.3207	74.083	268.283
ros day		Col-0	50 mM NaCl	21	258.221	25.6864	2.3207	161.121	355.321
ros day		Col-0	Control	7	6.85858	25.4092	2.22359	-92.5807	106.298
ros day		Col-0	Control	9	16.391	25.4092	2.22359	-83.0483	115.83
ros day		Col-0	Control	11	28.9152	25.4092	2.22359	-70.524	128.355
ros day		Col-0	Control	13	43.6458	25.4092	2.22359	-55.7934	143.085
ros day		Col-0	Control	15	76.2465	25.4092	2.22359	-23.1928	175.686
ros day		Col-0	Control	17	132.592	25.4092	2.22359	33.1529	232.031
ros day		Col-0	Control	19	206.24	25.4092	2.22359	106.801	305.68
ros day		Col-0	Control	21	309.926	25.4092	2.22359	210.487	409.365
ros day	AT2G36930	at2g36930	50 mM NaCl	7	9.19965	28.9324	2.85598	-85.5594	103.959
ros day		at2g36930	50 mM NaCl	9	18.3852	28.9324	2.85598	-76.3739	113.144
ros day		at2g36930	50 mM NaCl	11	31.8955	28.9324	2.85598	-62.8635	126.655
ros day		at2g36930	50 mM NaCl	13	46.8058	28.9324	2.85598	-47.9532	141.565
ros day		at2g36930	50 mM NaCl	15	84.974	28.9324	2.85598	-9.785	179.733
ros day		at2g36930	50 mM NaCl	17	145.99	28.9324	2.85598	51.2311	240.749
ros day		at2g36930	50 mM NaCl	19	234.269	28.9324	2.85598	139.51	329.028
ros day		at2g36930	50 mM NaCl	21	352.498	28.9324	2.85598	257.739	447.257
ros day		at2g36930	Control	7	11.3438	28.194	2.58596	-87.083	109.771
ros day		at2g36930	Control	9	22.3131	28.194	2.58596	-76.1137	120.74
ros day		at2g36930	Control	11	37.1866	28.194	2.58596	-61.2402	135.613
ros day		at2g36930	Control	13	54.9584	28.194	2.58596	-43.4684	153.385
ros day		at2g36930	Control	15	91.7762	28.194	2.58596	-6.65063	190.203
ros day		at2g36930	Control	17	164.184	28.194	2.58596	65.7574	262.611
ros day		at2g36930	Control	19	254.191	28.194	2.58596	155.764	352.617
ros day		at2g36930	Control	21	380.348	28.194	2.58596	281.921	478.775
ros day		Col-0	50 mM NaCl	7	7.97796	25.1249	1.62265	-128.181	144.137
ros day		Col-0	50 mM NaCl	9	15.6522	25.1249	1.62265	-120.506	151.811
ros day		Col-0	50 mM NaCl	11	27.0393	25.1249	1.62265	-109.119	163.198
ros day		Col-0	50 mM NaCl	13	42.1205	25.1249	1.62265	-94.0381	178.279
ros day		Col-0	50 mM NaCl	15	69.7554	25.1249	1.62265	-66.4032	205.914
ros day		Col-0	50 mM NaCl	17	123.438	25.1249	1.62265	-12.7206	259.597
ros day		Col-0	50 mM NaCl	19	195.326	25.1249	1.62265	59.1677	331.485
ros day		Col-0	50 mM NaCl	21	296.845	25.1249	1.62265	160.686	433.003
ros day		Col-0	Control	7	6.95388	24.6994	1.5237	-138.459	152.367
ros day		Col-0	Control	9	15.0613	24.6994	1.5237	-130.352	160.474
ros day		Col-0	Control	11	26.0992	24.6994	1.5237	-119.314	171.512
ros day		Col-0	Control	13	38.4321	24.6994	1.5237	-106.981	183.845
ros day		Col-0	Control	15	69.3173	24.6994	1.5237	-76.0956	214.73
ros day		Col-0	Control	17	126.152	24.6994	1.5237	-19.2613	271.564
ros day		Col-0	Control	19	205.936	24.6994	1.5237	60.5235	351.349
ros day		Col-0	Control	21	327.517	24.6994	1.5237	182.104	472.929
ros day	AT2G42430	lbd16-2	50 mM NaCl	7	3.05153	21.5262	8.13239	-46.4478	52.5508
ros day		lbd16-2	50 mM NaCl	9	10.3532	21.5262	8.13239	-39.1461	59.8525
ros day		lbd16-2	50 mM NaCl	11	25.4947	21.5262	8.13239	-24.0046	74.994
ros day		lbd16-2	50 mM NaCl	13	41.7214	21.5262	8.13239	-7.77793	91.2207
ros day		lbd16-2	50 mM NaCl	15	67.2917	21.5262	8.13239	17.7924	116.791
ros day		lbd16-2	50 mM NaCl	17	108.599	21.5262	8.13239	59.0996	158.098
ros day		lbd16-2	50 mM NaCl	19	160.128	21.5262	8.13239	110.628	209.627
ros day		lbd16-2	50 mM NaCl	21	246.452	21.5262	8.13239	196.953	295.951
ros day		lbd16-2	Control	7	10.1639	18.6242	4.79682	-38.3275	58.6554
ros day		lbd16-2	Control	9	17.6093	18.6242	4.79682	-30.8822	66.1007
ros day		lbd16-2	Control	11	24.8759	18.6242	4.79682	-23.6155	73.3674
ros day		lbd16-2	Control	13	32.9676	18.6242	4.79682	-15.5238	81.4591
ros day		lbd16-2	Control	15	51.0145	18.6242	4.79682	2.52305	99.506
ros day		lbd16-2	Control	17	91.9468	18.6242	4.79682	43.4554	140.438
ros day		lbd16-2	Control	19	139.568	18.6242	4.79682	91.0763	188.059
ros day		lbd16-2	Control	21	217.688	18.6242	4.79682	169.196	266.179
ros day		Col-0	50 mM NaCl	7	4.28857	17.1348	3.21094	-48.2703	56.8474
ros day		Col-0	50 mM NaCl	9	12.1156	17.1348	3.21094	-40.4432	64.6745
ros day		Col-0	50 mM NaCl	11	29.1438	17.1348	3.21094	-23.4151	81.7026
ros day		Col-0	50 mM NaCl	13	46.178	17.1348	3.21094	-6.3808	98.7369
ros day		Col-0	50 mM NaCl	15	79.4646	17.1348	3.21094	26.9058	132.023
ros day		Col-0	50 mM NaCl	17	139.545	17.1348	3.21094	86.9859	192.104
ros day		Col-0	50 mM NaCl	19	221.6	17.1348	3.21094	169.041	274.159
ros day		Col-0	50 mM NaCl	21	334.141	17.1348	3.21094	281.582	386.699
ros day		Col-0	Control	7	8.82066	15.0278	2.03838	-54.6861	72.3275
ros day		Col-0	Control	9	16.4697	15.0278	2.03838	-47.0371	79.9766
ros day		Col-0	Control	11	26.7426	15.0278	2.03838	-36.7642	90.2494
ros day		Col-0	Control	13	38.1189	15.0278	2.03838	-25.3879	101.626
ros day		Col-0	Control	15	66.5953	15.0278	2.03838	3.0885	130.102
ros day		Col-0	Control	17	120.416	15.0278	2.03838	56.9088	183.922
ros day		Col-0	Control	19	196.893	15.0278	2.03838	133.386	260.4
ros day		Col-0	Control	21	314.519	15.0278	2.03838	251.012	378.025
ros day	AT2G48100	at2g48100-1	50 mM NaCl	7	13.1069	24.7413	1.77739	-107.202	133.415
ros day		at2g48100-1	50 mM NaCl	9	25.2023	24.7413	1.77739	-95.106	145.511
ros day		at2g48100-1	50 mM NaCl	11	39.0812	24.7413	1.77739	-81.2272	159.39
ros day		at2g48100-1	50 mM NaCl	13	58.1245	24.7413	1.77739	-62.1839	178.433
ros day		at2g48100-1	50 mM NaCl	15	96.1193	24.7413	1.77739	-24.1891	216.428
ros day		at2g48100-1	50 mM NaCl	17	157.785	24.7413	1.77739	37.4767	278.093
ros day		at2g48100-1	50 mM NaCl	19	240.388	24.7413	1.77739	120.079	360.696
ros day		at2g48100-1	50 mM NaCl	21	350.983	24.7413	1.77739	230.675	471.292
ros day		at2g48100-1	Control	7	32.2438	24.5339	1.71974	-91.6437	156.131
ros day		at2g48100-1	Control	9	44.523	24.5339	1.71974	-79.3644	168.411
ros day		at2g48100-1	Control	11	60.4571	24.5339	1.71974	-63.4304	184.345
ros day		at2g48100-1	Control	13	81.8018	24.5339	1.71974	-42.0856	205.689
ros day		at2g48100-1	Control	15	125.094	24.5339	1.71974	1.2062	248.981
ros day		at2g48100-1	Control	17	200.298	24.5339	1.71974	76.4109	324.186
ros day		at2g48100-1	Control	19	289.865	24.5339	1.71974	165.977	413.752
ros day		at2g48100-1	Control	21	424.678	24.5339	1.71974	300.791	548.566
ros day		at2g48100-2	50 mM NaCl	7	15.2417	24.6467	1.75157	-106.606	137.09
ros day		at2g48100-2	50 mM NaCl	9	27.3372	24.6467	1.75157	-94.5108	149.185
ros day		at2g48100-2	50 mM NaCl	11	41.216	24.6467	1.75157	-80.632	163.064
ros day		at2g48100-2	50 mM NaCl	13	60.2593	24.6467	1.75157	-61.5887	182.107
ros day		at2g48100-2	50 mM NaCl	15	98.2541	24.6467	1.75157	-23.5939	220.102
ros day		at2g48100-2	50 mM NaCl	17	159.92	24.6467	1.75157	38.0719	281.768
ros day		at2g48100-2	50 mM NaCl	19	242.523	24.6467	1.75157	120.675	364.371
ros day		at2g48100-2	50 mM NaCl	21	353.118	24.6467	1.75157	231.27	474.966
ros day		at2g48100-2	Control	7	1.55723	24.5339	1.71974	-122.33	125.445
ros day		at2g48100-2	Control	9	13.8365	24.5339	1.71974	-110.051	137.724
ros day		at2g48100-2	Control	11	29.7705	24.5339	1.71974	-94.1169	153.658
ros day		at2g48100-2	Control	13	51.1153	24.5339	1.71974	-72.7722	175.003
ros day		at2g48100-2	Control	15	94.4071	24.5339	1.71974	-29.4803	218.295
ros day		at2g48100-2	Control	17	169.612	24.5339	1.71974	45.7243	293.499
ros day		at2g48100-2	Control	19	259.178	24.5339	1.71974	135.291	383.065
ros day		at2g48100-2	Control	21	393.992	24.5339	1.71974	270.104	517.879
ros day		Col-0	50 mM NaCl	7	16.0795	24.8551	1.81094	-102.309	134.468
ros day		Col-0	50 mM NaCl	9	29.8963	24.8551	1.81094	-88.4918	148.284
ros day		Col-0	50 mM NaCl	11	41.0756	24.8551	1.81094	-77.3125	159.464
ros day		Col-0	50 mM NaCl	13	59.2783	24.8551	1.81094	-59.1098	177.666
ros day		Col-0	50 mM NaCl	15	95.8616	24.8551	1.81094	-22.5265	214.25
ros day		Col-0	50 mM NaCl	17	150.463	24.8551	1.81094	32.0747	268.851
ros day		Col-0	50 mM NaCl	19	229.156	24.8551	1.81094	110.768	347.544
ros day		Col-0	50 mM NaCl	21	341.062	24.8551	1.81094	222.674	459.451
ros day		Col-0	Control	7	15.0123	24.6721	1.75837	-106.424	136.449
ros day		Col-0	Control	9	26.9771	24.6721	1.75837	-94.4594	148.414
ros day		Col-0	Control	11	40.405	24.6721	1.75837	-81.0316	161.842
ros day		Col-0	Control	13	60.0254	24.6721	1.75837	-61.4112	181.462
ros day		Col-0	Control	15	101.251	24.6721	1.75837	-20.1856	222.688
ros day		Col-0	Control	17	173.291	24.6721	1.75837	51.8547	294.728
ros day		Col-0	Control	19	260.751	24.6721	1.75837	139.314	382.187
ros day		Col-0	Control	21	391.461	24.6721	1.75837	270.024	512.897
ros day	AT3G10580	at3g10580-1	50 mM NaCl	7	5.84408	19.6397	2.72919	-60.3177	72.0058
ros day		at3g10580-1	50 mM NaCl	9	14.9981	19.6397	2.72919	-51.1637	81.1598
ros day		at3g10580-1	50 mM NaCl	11	25.1166	19.6397	2.72919	-41.0451	91.2784
ros day		at3g10580-1	50 mM NaCl	13	40.153	19.6397	2.72919	-26.0087	106.315
ros day		at3g10580-1	50 mM NaCl	15	72.3468	19.6397	2.72919	6.18506	138.509
ros day		at3g10580-1	50 mM NaCl	17	122.356	19.6397	2.72919	56.1944	188.518
ros day		at3g10580-1	50 mM NaCl	19	190.619	19.6397	2.72919	124.458	256.781
ros day		at3g10580-1	50 mM NaCl	21	292.589	19.6397	2.72919	226.427	358.751
ros day		at3g10580-1	Control	7	8.45838	19.4252	2.61253	-58.8864	75.8031
ros day		at3g10580-1	Control	9	18.0509	19.4252	2.61253	-49.2939	85.3956
ros day		at3g10580-1	Control	11	31.1962	19.4252	2.61253	-36.1485	98.541
ros day		at3g10580-1	Control	13	47.214	19.4252	2.61253	-20.1308	114.559
ros day		at3g10580-1	Control	15	79.3163	19.4252	2.61253	11.9716	146.661
ros day		at3g10580-1	Control	17	138.172	19.4252	2.61253	70.8268	205.516
ros day		at3g10580-1	Control	19	226.384	19.4252	2.61253	159.039	293.729
ros day		at3g10580-1	Control	21	348.439	19.4252	2.61253	281.094	415.784
ros day		at3g10580-2	50 mM NaCl	7	21.5537	19.5483	2.67925	-45.0906	88.1981
ros day		at3g10580-2	50 mM NaCl	9	30.7077	19.5483	2.67925	-35.9366	97.3521
ros day		at3g10580-2	50 mM NaCl	11	40.8263	19.5483	2.67925	-25.8181	107.471
ros day		at3g10580-2	50 mM NaCl	13	55.8627	19.5483	2.67925	-10.7817	122.507
ros day		at3g10580-2	50 mM NaCl	15	88.0565	19.5483	2.67925	21.4121	154.701
ros day		at3g10580-2	50 mM NaCl	17	138.066	19.5483	2.67925	71.4215	204.71
ros day		at3g10580-2	50 mM NaCl	19	206.329	19.5483	2.67925	139.685	272.973
ros day		at3g10580-2	50 mM NaCl	21	308.299	19.5483	2.67925	241.654	374.943
ros day		at3g10580-2	Control	7	16.3116	19.4252	2.61253	-51.0331	83.6564
ros day		at3g10580-2	Control	9	25.9041	19.4252	2.61253	-41.4406	93.2489
ros day		at3g10580-2	Control	11	39.0495	19.4252	2.61253	-28.2953	106.394
ros day		at3g10580-2	Control	13	55.0672	19.4252	2.61253	-12.2775	122.412
ros day		at3g10580-2	Control	15	87.1696	19.4252	2.61253	19.8248	154.514
ros day		at3g10580-2	Control	17	146.025	19.4252	2.61253	78.68	213.37
ros day		at3g10580-2	Control	19	234.237	19.4252	2.61253	166.893	301.582
ros day		at3g10580-2	Control	21	356.292	19.4252	2.61253	288.947	423.637
ros day		Col-0	50 mM NaCl	7	11.1561	18.2951	2.05593	-65.5444	87.8565
ros day		Col-0	50 mM NaCl	9	18.3617	18.2951	2.05593	-58.3387	95.0621
ros day		Col-0	50 mM NaCl	11	27.3129	18.2951	2.05593	-49.3876	104.013
ros day		Col-0	50 mM NaCl	13	40.3985	18.2951	2.05593	-36.3019	117.099
ros day		Col-0	50 mM NaCl	15	65.8606	18.2951	2.05593	-10.8398	142.561
ros day		Col-0	50 mM NaCl	17	111.863	18.2951	2.05593	35.1621	188.563
ros day		Col-0	50 mM NaCl	19	173.001	18.2951	2.05593	96.3004	249.701
ros day		Col-0	50 mM NaCl	21	258.12	18.2951	2.05593	181.42	334.821
ros day		Col-0	Control	7	6.04002	18.7499	2.26745	-66.1677	78.2478
ros day		Col-0	Control	9	15.1194	18.7499	2.26745	-57.0884	87.3271
ros day		Col-0	Control	11	25.2803	18.7499	2.26745	-46.9275	97.488
ros day		Col-0	Control	13	36.4421	18.7499	2.26745	-35.7656	108.65
ros day		Col-0	Control	15	62.6454	18.7499	2.26745	-9.56235	134.853
ros day		Col-0	Control	17	112.602	18.7499	2.26745	40.3942	184.81
ros day		Col-0	Control	19	184.654	18.7499	2.26745	112.446	256.862
ros day		Col-0	Control	21	285.209	18.7499	2.26745	213.002	357.417
ros day	AT3G11100	amiR-enap1	50 mM NaCl	7	39.053	22.3808	2.15074	-51.0568	129.163
ros day		amiR-enap1	50 mM NaCl	9	51.1292	22.3808	2.15074	-38.9806	141.239
ros day		amiR-enap1	50 mM NaCl	11	62.2834	22.3808	2.15074	-27.8264	152.393
ros day		amiR-enap1	50 mM NaCl	13	80.2139	22.3808	2.15074	-9.89596	170.324
ros day		amiR-enap1	50 mM NaCl	15	114.833	22.3808	2.15074	24.723	204.943
ros day		amiR-enap1	50 mM NaCl	17	169.554	22.3808	2.15074	79.4443	259.664
ros day		amiR-enap1	50 mM NaCl	19	248.52	22.3808	2.15074	158.41	338.63
ros day		amiR-enap1	50 mM NaCl	21	348.591	22.3808	2.15074	258.482	438.701
ros day		amiR-enap1	Control	7	39.6555	22.2514	2.10146	-51.7883	131.099
ros day		amiR-enap1	Control	9	50.9813	22.2514	2.10146	-40.4625	142.425
ros day		amiR-enap1	Control	11	65.7148	22.2514	2.10146	-25.729	157.159
ros day		amiR-enap1	Control	13	84.6179	22.2514	2.10146	-6.82595	176.062
ros day		amiR-enap1	Control	15	125.05	22.2514	2.10146	33.6063	216.494
ros day		amiR-enap1	Control	17	197.978	22.2514	2.10146	106.534	289.422
ros day		amiR-enap1	Control	19	283.291	22.2514	2.10146	191.847	374.735
ros day		amiR-enap1	Control	21	418.365	22.2514	2.10146	326.921	509.809
ros day		enap1	50 mM NaCl	7	-12.2075	22.4817	2.18866	-101.372	76.9568
ros day		enap1	50 mM NaCl	9	-0.131261	22.4817	2.18866	-89.2955	89.033
ros day		enap1	50 mM NaCl	11	11.0229	22.4817	2.18866	-78.1414	100.187
ros day		enap1	50 mM NaCl	13	28.9534	22.4817	2.18866	-60.2109	118.118
ros day		enap1	50 mM NaCl	15	63.5723	22.4817	2.18866	-25.592	152.737
ros day		enap1	50 mM NaCl	17	118.294	22.4817	2.18866	29.1294	207.458
ros day		enap1	50 mM NaCl	19	197.259	22.4817	2.18866	108.095	286.424
ros day		enap1	50 mM NaCl	21	297.331	22.4817	2.18866	208.167	386.495
ros day		enap1	Control	7	-7.97081	22.2514	2.10146	-99.4146	83.473
ros day		enap1	Control	9	3.35501	22.2514	2.10146	-88.0888	94.7988
ros day		enap1	Control	11	18.0885	22.2514	2.10146	-73.3553	109.532
ros day		enap1	Control	13	36.9915	22.2514	2.10146	-54.4523	128.435
ros day		enap1	Control	15	77.4237	22.2514	2.10146	-14.0201	168.868
ros day		enap1	Control	17	150.352	22.2514	2.10146	58.9078	241.795
ros day		enap1	Control	19	235.665	22.2514	2.10146	144.221	327.108
ros day		enap1	Control	21	370.738	22.2514	2.10146	279.295	462.182
ros day		Col-0	50 mM NaCl	7	16.0643	22.6194	2.24296	-71.8229	103.951
ros day		Col-0	50 mM NaCl	9	29.8811	22.6194	2.24296	-58.0061	117.768
ros day		Col-0	50 mM NaCl	11	41.0604	22.6194	2.24296	-46.8268	128.948
ros day		Col-0	50 mM NaCl	13	59.2631	22.6194	2.24296	-28.6241	147.15
ros day		Col-0	50 mM NaCl	15	95.8464	22.6194	2.24296	7.95925	183.734
ros day		Col-0	50 mM NaCl	17	150.448	22.6194	2.24296	62.5604	238.335
ros day		Col-0	50 mM NaCl	19	229.141	22.6194	2.24296	141.254	317.028
ros day		Col-0	50 mM NaCl	21	341.047	22.6194	2.24296	253.16	428.934
ros day		Col-0	Control	7	16.342	22.4101	2.16137	-73.5002	106.184
ros day		Col-0	Control	9	28.3069	22.4101	2.16137	-61.5354	118.149
ros day		Col-0	Control	11	41.7347	22.4101	2.16137	-48.1075	131.577
ros day		Col-0	Control	13	61.3552	22.4101	2.16137	-28.4871	151.197
ros day		Col-0	Control	15	102.581	22.4101	2.16137	12.7385	192.423
ros day		Col-0	Control	17	174.621	22.4101	2.16137	84.7788	264.463
ros day		Col-0	Control	19	262.081	22.4101	2.16137	172.238	351.923
ros day		Col-0	Control	21	392.791	22.4101	2.16137	302.948	482.633
ros day	AT3G28920	athb34-1	50 mM NaCl	7	21.3034	26.3016	1.44278	-146.04	188.647
ros day		athb34-1	50 mM NaCl	9	30.1862	26.3016	1.44278	-137.157	197.53
ros day		athb34-1	50 mM NaCl	11	41.4229	26.3016	1.44278	-125.921	208.766
ros day		athb34-1	50 mM NaCl	13	55.5969	26.3016	1.44278	-111.746	222.94
ros day		athb34-1	50 mM NaCl	15	84.5205	26.3016	1.44278	-82.8229	251.864
ros day		athb34-1	50 mM NaCl	17	135.253	26.3016	1.44278	-32.0902	302.597
ros day		athb34-1	50 mM NaCl	19	199.398	26.3016	1.44278	32.0543	366.741
ros day		athb34-1	50 mM NaCl	21	289.919	26.3016	1.44278	122.576	457.263
ros day		athb34-1	Control	7	0.755037	26.4343	1.47164	-162.656	164.166
ros day		athb34-1	Control	9	9.84657	26.4343	1.47164	-153.565	173.258
ros day		athb34-1	Control	11	22.7643	26.4343	1.47164	-140.647	186.176
ros day		athb34-1	Control	13	37.0137	26.4343	1.47164	-126.398	200.425
ros day		athb34-1	Control	15	70.3229	26.4343	1.47164	-93.0886	233.734
ros day		athb34-1	Control	17	128.121	26.4343	1.47164	-35.2909	291.532
ros day		athb34-1	Control	19	202.877	26.4343	1.47164	39.4652	366.288
ros day		athb34-1	Control	21	319.987	26.4343	1.47164	156.575	483.398
ros day		athb34-2	50 mM NaCl	7	-8.97234	26.3016	1.44278	-176.316	158.371
ros day		athb34-2	50 mM NaCl	9	-0.0895819	26.3016	1.44278	-167.433	167.254
ros day		athb34-2	50 mM NaCl	11	11.1471	26.3016	1.44278	-156.196	178.491
ros day		athb34-2	50 mM NaCl	13	25.3212	26.3016	1.44278	-142.022	192.665
ros day		athb34-2	50 mM NaCl	15	54.2447	26.3016	1.44278	-113.099	221.588
ros day		athb34-2	50 mM NaCl	17	104.977	26.3016	1.44278	-62.366	272.321
ros day		athb34-2	50 mM NaCl	19	169.122	26.3016	1.44278	1.7786	336.465
ros day		athb34-2	50 mM NaCl	21	259.643	26.3016	1.44278	92.3	426.987
ros day		athb34-2	Control	7	1.0759	26.4343	1.47164	-162.336	164.487
ros day		athb34-2	Control	9	10.1674	26.4343	1.47164	-153.244	173.579
ros day		athb34-2	Control	11	23.0852	26.4343	1.47164	-140.326	186.497
ros day		athb34-2	Control	13	37.3346	26.4343	1.47164	-126.077	200.746
ros day		athb34-2	Control	15	70.6437	26.4343	1.47164	-92.7677	234.055
ros day		athb34-2	Control	17	128.441	26.4343	1.47164	-34.97	291.853
ros day		athb34-2	Control	19	203.198	26.4343	1.47164	39.7861	366.609
ros day		athb34-2	Control	21	320.307	26.4343	1.47164	156.896	483.719
ros day		athb34-3	50 mM NaCl	7	24.4285	26.3781	1.45942	-140.611	189.468
ros day		athb34-3	50 mM NaCl	9	33.3112	26.3781	1.45942	-131.728	198.351
ros day		athb34-3	50 mM NaCl	11	44.5479	26.3781	1.45942	-120.491	209.587
ros day		athb34-3	50 mM NaCl	13	58.722	26.3781	1.45942	-106.317	223.761
ros day		athb34-3	50 mM NaCl	15	87.6455	26.3781	1.45942	-77.3939	252.685
ros day		athb34-3	50 mM NaCl	17	138.378	26.3781	1.45942	-26.6612	303.418
ros day		athb34-3	50 mM NaCl	19	202.523	26.3781	1.45942	37.4834	367.562
ros day		athb34-3	50 mM NaCl	21	293.044	26.3781	1.45942	128.005	458.084
ros day		athb34-3	Control	7	31.0399	26.3518	1.45382	-134.758	196.838
ros day		athb34-3	Control	9	40.1314	26.3518	1.45382	-125.667	205.929
ros day		athb34-3	Control	11	53.0491	26.3518	1.45382	-112.749	218.847
ros day		athb34-3	Control	13	67.2985	26.3518	1.45382	-98.4996	233.097
ros day		athb34-3	Control	15	100.608	26.3518	1.45382	-65.1904	266.406
ros day		athb34-3	Control	17	158.405	26.3518	1.45382	-7.3927	324.203
ros day		athb34-3	Control	19	233.161	26.3518	1.45382	67.3634	398.96
ros day		athb34-3	Control	21	350.271	26.3518	1.45382	184.473	516.069
ros day		Col-0	50 mM NaCl	7	14.929	26.0444	1.38705	-160.952	190.81
ros day		Col-0	50 mM NaCl	9	23.3904	26.0444	1.38705	-152.49	199.271
ros day		Col-0	50 mM NaCl	11	35.4085	26.0444	1.38705	-140.472	211.289
ros day		Col-0	50 mM NaCl	13	49.4658	26.0444	1.38705	-126.415	225.347
ros day		Col-0	50 mM NaCl	15	77.7327	26.0444	1.38705	-98.1482	253.614
ros day		Col-0	50 mM NaCl	17	131.779	26.0444	1.38705	-44.1018	307.66
ros day		Col-0	50 mM NaCl	19	205.098	26.0444	1.38705	29.2175	380.979
ros day		Col-0	50 mM NaCl	21	306.678	26.0444	1.38705	130.797	482.559
ros day		Col-0	Control	7	10.33	26.0408	1.38635	-165.665	186.325
ros day		Col-0	Control	9	18.3108	26.0408	1.38635	-157.684	194.306
ros day		Col-0	Control	11	29.1568	26.0408	1.38635	-146.838	205.152
ros day		Col-0	Control	13	40.8907	26.0408	1.38635	-135.104	216.885
ros day		Col-0	Control	15	69.7913	26.0408	1.38635	-106.204	245.786
ros day		Col-0	Control	17	124.253	26.0408	1.38635	-51.7419	300.248
ros day		Col-0	Control	19	201.627	26.0408	1.38635	25.6323	377.622
ros day		Col-0	Control	21	319.882	26.0408	1.38635	143.887	495.876
ros day	AT3G44750	hd2a-1	50 mM NaCl	7	1.30764	24.4216	2.03964	-101.838	104.453
ros day		hd2a-1	50 mM NaCl	9	10.2949	24.4216	2.03964	-92.8503	113.44
ros day		hd2a-1	50 mM NaCl	11	24.5671	24.4216	2.03964	-78.578	127.712
ros day		hd2a-1	50 mM NaCl	13	39.4193	24.4216	2.03964	-63.7259	142.564
ros day		hd2a-1	50 mM NaCl	15	73.5563	24.4216	2.03964	-29.5888	176.701
ros day		hd2a-1	50 mM NaCl	17	126.596	24.4216	2.03964	23.4506	229.741
ros day		hd2a-1	50 mM NaCl	19	199.987	24.4216	2.03964	96.8421	303.132
ros day		hd2a-1	50 mM NaCl	21	302.721	24.4216	2.03964	199.576	405.866
ros day		hd2a-1	Control	7	19.6793	24.578	2.09223	-81.7275	121.086
ros day		hd2a-1	Control	9	26.446	24.578	2.09223	-74.9608	127.853
ros day		hd2a-1	Control	11	35.5194	24.8114	2.17236	-63.5155	134.554
ros day		hd2a-1	Control	13	48.5504	24.8114	2.17236	-50.4845	147.585
ros day		hd2a-1	Control	15	75.2079	24.8114	2.17236	-23.827	174.243
ros day		hd2a-1	Control	17	122.163	24.8114	2.17236	23.1279	221.198
ros day		hd2a-1	Control	19	189.125	24.8114	2.17236	90.09	288.16
ros day		hd2a-1	Control	21	299.679	24.8114	2.17236	200.644	398.714
ros day		hd2a-2	50 mM NaCl	7	20.3041	24.3304	2.00973	-83.897	124.505
ros day		hd2a-2	50 mM NaCl	9	29.2913	24.3304	2.00973	-74.9098	133.492
ros day		hd2a-2	50 mM NaCl	11	43.5636	24.3304	2.00973	-60.6376	147.765
ros day		hd2a-2	50 mM NaCl	13	58.4157	24.3304	2.00973	-45.7854	162.617
ros day		hd2a-2	50 mM NaCl	15	92.5528	24.3304	2.00973	-11.6483	196.754
ros day		hd2a-2	50 mM NaCl	17	145.592	24.3304	2.00973	41.391	249.793
ros day		hd2a-2	50 mM NaCl	19	218.984	24.3304	2.00973	114.783	323.185
ros day		hd2a-2	50 mM NaCl	21	321.718	24.3304	2.00973	217.516	425.919
ros day		hd2a-2	Control	7	0.563664	24.58	2.09284	-100.824	101.952
ros day		hd2a-2	Control	9	7.33039	24.58	2.09284	-94.0576	108.718
ros day		hd2a-2	Control	11	16.4037	24.7024	2.13495	-83.6963	116.504
ros day		hd2a-2	Control	13	29.4348	24.7024	2.13495	-70.6652	129.535
ros day		hd2a-2	Control	15	56.0922	24.7024	2.13495	-44.0077	156.192
ros day		hd2a-2	Control	17	103.047	24.7024	2.13495	2.94715	203.147
ros day		hd2a-2	Control	19	170.009	24.7024	2.13495	69.9092	270.109
ros day		hd2a-2	Control	21	280.563	24.7024	2.13495	180.463	380.663
ros day		Col-0	50 mM NaCl	7	11.1565	23.0855	1.62903	-113.333	135.646
ros day		Col-0	50 mM NaCl	9	18.3622	23.0855	1.62903	-106.127	142.852
ros day		Col-0	50 mM NaCl	11	27.3133	23.0855	1.62903	-97.1761	151.803
ros day		Col-0	50 mM NaCl	13	40.399	23.0855	1.62903	-84.0904	164.888
ros day		Col-0	50 mM NaCl	15	65.8611	23.0855	1.62903	-58.6284	190.351
ros day		Col-0	50 mM NaCl	17	111.863	23.0855	1.62903	-12.6264	236.352
ros day		Col-0	50 mM NaCl	19	173.001	23.0855	1.62903	48.5119	297.491
ros day		Col-0	50 mM NaCl	21	258.121	23.0855	1.62903	133.631	382.61
ros day		Col-0	Control	7	5.96539	23.536	1.75946	-109.798	121.728
ros day		Col-0	Control	9	15.0447	23.536	1.75946	-100.718	130.808
ros day		Col-0	Control	11	25.2057	23.536	1.75946	-90.5574	140.969
ros day		Col-0	Control	13	36.3675	23.536	1.75946	-79.3956	152.131
ros day		Col-0	Control	15	62.5708	23.536	1.75946	-53.1923	178.334
ros day		Col-0	Control	17	112.527	23.536	1.75946	-3.23575	228.29
ros day		Col-0	Control	19	184.579	23.536	1.75946	68.8161	300.342
ros day		Col-0	Control	21	285.135	23.536	1.75946	169.372	400.898
ros day	AT3G53680	at3g53680-1	50 mM NaCl	7	13.1312	24.403	1.98541	-92.6095	118.872
ros day		at3g53680-1	50 mM NaCl	9	21.214	24.403	1.98541	-84.5267	126.955
ros day		at3g53680-1	50 mM NaCl	11	33.4995	24.403	1.98541	-72.2412	139.24
ros day		at3g53680-1	50 mM NaCl	13	48.5838	24.403	1.98541	-57.1569	154.325
ros day		at3g53680-1	50 mM NaCl	15	75.1313	24.403	1.98541	-30.6094	180.872
ros day		at3g53680-1	50 mM NaCl	17	126.482	24.403	1.98541	20.7417	232.223
ros day		at3g53680-1	50 mM NaCl	19	194.575	24.403	1.98541	88.8345	300.316
ros day		at3g53680-1	50 mM NaCl	21	288.804	24.403	1.98541	183.063	394.544
ros day		at3g53680-1	Control	7	-0.968716	24.54	2.03034	-105.058	103.121
ros day		at3g53680-1	Control	9	8.28739	24.54	2.03034	-95.8021	112.377
ros day		at3g53680-1	Control	11	22.5527	24.54	2.03034	-81.5368	126.642
ros day		at3g53680-1	Control	13	37.7242	24.54	2.03034	-66.3653	141.814
ros day		at3g53680-1	Control	15	75.5781	24.54	2.03034	-28.5114	179.668
ros day		at3g53680-1	Control	17	141.045	24.54	2.03034	36.9551	245.134
ros day		at3g53680-1	Control	19	224.924	24.54	2.03034	120.835	329.014
ros day		at3g53680-1	Control	21	352.47	24.54	2.03034	248.381	456.56
ros day		at3g53680-2	50 mM NaCl	7	10.9293	24.403	1.98541	-94.8115	116.67
ros day		at3g53680-2	50 mM NaCl	9	19.012	24.403	1.98541	-86.7287	124.753
ros day		at3g53680-2	50 mM NaCl	11	31.2976	24.403	1.98541	-74.4432	137.038
ros day		at3g53680-2	50 mM NaCl	13	46.3818	24.403	1.98541	-59.3589	152.123
ros day		at3g53680-2	50 mM NaCl	15	72.9293	24.403	1.98541	-32.8114	178.67
ros day		at3g53680-2	50 mM NaCl	17	124.28	24.403	1.98541	18.5397	230.021
ros day		at3g53680-2	50 mM NaCl	19	192.373	24.403	1.98541	86.6325	298.114
ros day		at3g53680-2	50 mM NaCl	21	286.602	24.403	1.98541	180.861	392.342
ros day		at3g53680-2	Control	7	22.1773	24.6403	2.0629	-80.8031	125.158
ros day		at3g53680-2	Control	9	31.4334	24.6403	2.0629	-71.547	134.414
ros day		at3g53680-2	Control	11	45.6987	24.6403	2.0629	-57.2817	148.679
ros day		at3g53680-2	Control	13	60.8702	24.6403	2.0629	-42.1102	163.851
ros day		at3g53680-2	Control	15	98.724	24.6403	2.0629	-4.25635	201.704
ros day		at3g53680-2	Control	17	164.191	24.6403	2.0629	61.2101	267.171
ros day		at3g53680-2	Control	19	248.07	24.6403	2.0629	145.09	351.051
ros day		at3g53680-2	Control	21	375.616	24.6403	2.0629	272.636	478.597
ros day		Col-0	50 mM NaCl	7	14.1456	23.2396	1.63275	-110.817	139.109
ros day		Col-0	50 mM NaCl	9	22.607	23.2396	1.63275	-102.356	147.57
ros day		Col-0	50 mM NaCl	11	34.6251	23.2396	1.63275	-90.3379	159.588
ros day		Col-0	50 mM NaCl	13	48.6824	23.2396	1.63275	-76.2806	173.645
ros day		Col-0	50 mM NaCl	15	76.9493	23.2396	1.63275	-48.0137	201.912
ros day		Col-0	50 mM NaCl	17	130.996	23.2396	1.63275	6.03263	255.959
ros day		Col-0	50 mM NaCl	19	204.315	23.2396	1.63275	79.352	329.278
ros day		Col-0	50 mM NaCl	21	305.895	23.2396	1.63275	180.932	430.858
ros day		Col-0	Control	7	10.0736	23.2329	1.63115	-115.007	135.154
ros day		Col-0	Control	9	18.0543	23.2329	1.63115	-107.026	143.135
ros day		Col-0	Control	11	28.9003	23.2329	1.63115	-96.1799	153.981
ros day		Col-0	Control	13	40.6343	23.2329	1.63115	-84.4459	165.714
ros day		Col-0	Control	15	69.5348	23.2329	1.63115	-55.5454	194.615
ros day		Col-0	Control	17	123.996	23.2329	1.63115	-1.08376	249.077
ros day		Col-0	Control	19	201.371	23.2329	1.63115	76.2905	326.451
ros day		Col-0	Control	21	319.625	23.2329	1.63115	194.545	444.705
ros day	AT4G00238	atstkl1-1	50 mM NaCl	7	4.83024	25.2734	1.76893	-118.726	128.386
ros day		atstkl1-1	50 mM NaCl	9	13.8895	25.2734	1.76893	-109.666	137.445
ros day		atstkl1-1	50 mM NaCl	11	25.5569	25.2734	1.76893	-97.9991	149.113
ros day		atstkl1-1	50 mM NaCl	13	40.0228	25.2734	1.76893	-83.5331	163.579
ros day		atstkl1-1	50 mM NaCl	15	69.093	25.2734	1.76893	-54.4629	192.649
ros day		atstkl1-1	50 mM NaCl	17	120.497	25.2734	1.76893	-3.05904	244.053
ros day		atstkl1-1	50 mM NaCl	19	185.471	25.2734	1.76893	61.9146	309.026
ros day		atstkl1-1	50 mM NaCl	21	286.668	25.2734	1.76893	163.113	410.224
ros day		atstkl1-1	Control	7	13.2316	25.0566	1.70928	-114.206	140.669
ros day		atstkl1-1	Control	9	20.5941	25.0566	1.70928	-106.843	148.031
ros day		atstkl1-1	Control	11	32.1486	25.0566	1.70928	-95.2886	159.586
ros day		atstkl1-1	Control	13	44.6658	25.0566	1.70928	-82.7714	172.103
ros day		atstkl1-1	Control	15	72.627	25.0566	1.70928	-54.8102	200.064
ros day		atstkl1-1	Control	17	125.202	25.0566	1.70928	-2.23539	252.639
ros day		atstkl1-1	Control	19	198.443	25.0566	1.70928	71.0061	325.88
ros day		atstkl1-1	Control	21	305.894	25.0566	1.70928	178.457	433.332
ros day		atstkl1-2	50 mM NaCl	7	14.9523	25.1777	1.74254	-110.26	140.164
ros day		atstkl1-2	50 mM NaCl	9	24.0115	25.1777	1.74254	-101.201	149.224
ros day		atstkl1-2	50 mM NaCl	11	35.6789	25.1777	1.74254	-89.5333	160.891
ros day		atstkl1-2	50 mM NaCl	13	50.1448	25.1777	1.74254	-75.0674	175.357
ros day		atstkl1-2	50 mM NaCl	15	79.2151	25.1777	1.74254	-45.9971	204.427
ros day		atstkl1-2	50 mM NaCl	17	130.619	25.1777	1.74254	5.40676	255.831
ros day		atstkl1-2	50 mM NaCl	19	195.593	25.1777	1.74254	70.3804	320.805
ros day		atstkl1-2	50 mM NaCl	21	296.791	25.1777	1.74254	171.578	422.003
ros day		atstkl1-2	Control	7	23.9233	25.0566	1.70928	-103.514	151.361
ros day		atstkl1-2	Control	9	31.2858	25.0566	1.70928	-96.1514	158.723
ros day		atstkl1-2	Control	11	42.8402	25.0566	1.70928	-84.597	170.277
ros day		atstkl1-2	Control	13	55.3575	25.0566	1.70928	-72.0797	182.795
ros day		atstkl1-2	Control	15	83.3187	25.0566	1.70928	-44.1185	210.756
ros day		atstkl1-2	Control	17	135.893	25.0566	1.70928	8.45627	263.331
ros day		atstkl1-2	Control	19	209.135	25.0566	1.70928	81.6977	336.572
ros day		atstkl1-2	Control	21	316.586	25.0566	1.70928	189.149	444.023
ros day		atstkl1-3	50 mM NaCl	7	14.8941	25.2734	1.76893	-108.662	138.45
ros day		atstkl1-3	50 mM NaCl	9	23.9533	25.2734	1.76893	-99.6027	147.509
ros day		atstkl1-3	50 mM NaCl	11	35.6207	25.2734	1.76893	-87.9353	159.177
ros day		atstkl1-3	50 mM NaCl	13	50.0866	25.2734	1.76893	-73.4693	173.643
ros day		atstkl1-3	50 mM NaCl	15	79.1568	25.2734	1.76893	-44.3991	202.713
ros day		atstkl1-3	50 mM NaCl	17	130.561	25.2734	1.76893	7.00478	254.117
ros day		atstkl1-3	50 mM NaCl	19	195.534	25.2734	1.76893	71.9785	319.09
ros day		atstkl1-3	50 mM NaCl	21	296.732	25.2734	1.76893	173.176	420.288
ros day		atstkl1-3	Control	7	-5.49885	25.0566	1.70928	-132.936	121.938
ros day		atstkl1-3	Control	9	1.86365	25.0566	1.70928	-125.574	129.301
ros day		atstkl1-3	Control	11	13.4181	25.0566	1.70928	-114.019	140.855
ros day		atstkl1-3	Control	13	25.9353	25.0566	1.70928	-101.502	153.373
ros day		atstkl1-3	Control	15	53.8965	25.0566	1.70928	-73.5407	181.334
ros day		atstkl1-3	Control	17	106.471	25.0566	1.70928	-20.9659	233.909
ros day		atstkl1-3	Control	19	179.713	25.0566	1.70928	52.2756	307.15
ros day		atstkl1-3	Control	21	287.164	25.0566	1.70928	159.727	414.601
ros day		Col-0	50 mM NaCl	7	10.555	24.7103	1.61671	-123.98	145.09
ros day		Col-0	50 mM NaCl	9	17.7606	24.7103	1.61671	-116.774	152.296
ros day		Col-0	50 mM NaCl	11	26.7118	24.7103	1.61671	-107.823	161.247
ros day		Col-0	50 mM NaCl	13	39.7974	24.7103	1.61671	-94.7375	174.332
ros day		Col-0	50 mM NaCl	15	65.2595	24.7103	1.61671	-69.2755	199.794
ros day		Col-0	50 mM NaCl	17	111.261	24.7103	1.61671	-23.2735	245.796
ros day		Col-0	50 mM NaCl	19	172.4	24.7103	1.61671	37.8648	306.935
ros day		Col-0	50 mM NaCl	21	257.519	24.7103	1.61671	122.984	392.054
ros day		Col-0	Control	7	5.90533	25.1793	1.74269	-119.303	131.113
ros day		Col-0	Control	9	14.9847	25.1793	1.74269	-110.223	140.193
ros day		Col-0	Control	11	25.1456	25.1793	1.74269	-100.062	150.353
ros day		Col-0	Control	13	36.3075	25.1793	1.74269	-88.9004	161.515
ros day		Col-0	Control	15	62.5107	25.1793	1.74269	-62.6971	187.719
ros day		Col-0	Control	17	112.467	25.1793	1.74269	-12.7406	237.675
ros day		Col-0	Control	19	184.519	25.1793	1.74269	59.3113	309.727
ros day		Col-0	Control	21	285.075	25.1793	1.74269	159.867	410.283
ros day	AT4G32890	gata9-1	50 mM NaCl	7	-0.117675	26.207	1.62958	-141.38	141.145
ros day		gata9-1	50 mM NaCl	9	9.82553	26.207	1.62958	-131.437	151.088
ros day		gata9-1	50 mM NaCl	11	23.048	26.207	1.62958	-118.215	164.311
ros day		gata9-1	50 mM NaCl	13	39.0946	26.207	1.62958	-102.168	180.357
ros day		gata9-1	50 mM NaCl	15	71.2452	26.207	1.62958	-70.0175	212.508
ros day		gata9-1	50 mM NaCl	17	130.274	26.207	1.62958	-10.9884	271.537
ros day		gata9-1	50 mM NaCl	19	211.034	26.207	1.62958	69.7712	352.297
ros day		gata9-1	50 mM NaCl	21	313.984	26.207	1.62958	172.721	455.246
ros day		gata9-1	Control	7	3.13066	26.4312	1.68603	-133.505	139.767
ros day		gata9-1	Control	9	12.6579	26.4312	1.68603	-123.978	149.294
ros day		gata9-1	Control	11	25.7438	26.4312	1.68603	-110.892	162.38
ros day		gata9-1	Control	13	42.5388	26.4312	1.68603	-94.0972	179.175
ros day		gata9-1	Control	15	80.6308	26.4312	1.68603	-56.0052	217.267
ros day		gata9-1	Control	17	143.676	26.4312	1.68603	7.0402	280.312
ros day		gata9-1	Control	19	225.033	26.4312	1.68603	88.3971	361.669
ros day		gata9-1	Control	21	344.489	26.4312	1.68603	207.853	481.125
ros day		gata9-2	50 mM NaCl	7	28.7093	26.207	1.62958	-112.553	169.972
ros day		gata9-2	50 mM NaCl	9	38.6525	26.207	1.62958	-102.61	179.915
ros day		gata9-2	50 mM NaCl	11	51.875	26.207	1.62958	-89.3877	193.138
ros day		gata9-2	50 mM NaCl	13	67.9215	26.207	1.62958	-73.3411	209.184
ros day		gata9-2	50 mM NaCl	15	100.072	26.207	1.62958	-41.1905	241.335
ros day		gata9-2	50 mM NaCl	17	159.101	26.207	1.62958	17.8386	300.364
ros day		gata9-2	50 mM NaCl	19	239.861	26.207	1.62958	98.5982	381.123
ros day		gata9-2	50 mM NaCl	21	342.81	26.207	1.62958	201.548	484.073
ros day		gata9-2	Control	7	18.4911	26.611	1.73138	-114.834	151.816
ros day		gata9-2	Control	9	28.0184	26.611	1.73138	-105.307	161.344
ros day		gata9-2	Control	11	41.1043	26.611	1.73138	-92.2209	174.429
ros day		gata9-2	Control	13	57.8992	26.611	1.73138	-75.4259	191.224
ros day		gata9-2	Control	15	95.9912	26.611	1.73138	-37.3339	229.316
ros day		gata9-2	Control	17	159.037	26.611	1.73138	25.7115	292.362
ros day		gata9-2	Control	19	240.394	26.611	1.73138	107.068	373.719
ros day		gata9-2	Control	21	359.85	26.611	1.73138	226.524	493.175
ros day		Col-0	50 mM NaCl	7	14.2078	25.3106	1.41765	-151.104	179.52
ros day		Col-0	50 mM NaCl	9	22.6692	25.3106	1.41765	-142.643	187.981
ros day		Col-0	50 mM NaCl	11	34.6873	25.3106	1.41765	-130.625	199.999
ros day		Col-0	50 mM NaCl	13	48.7446	25.3106	1.41765	-116.567	214.057
ros day		Col-0	50 mM NaCl	15	77.0115	25.3106	1.41765	-88.3005	242.323
ros day		Col-0	50 mM NaCl	17	131.058	25.3106	1.41765	-34.2541	296.37
ros day		Col-0	50 mM NaCl	19	204.377	25.3106	1.41765	39.0652	369.689
ros day		Col-0	50 mM NaCl	21	305.957	25.3106	1.41765	140.645	471.269
ros day		Col-0	Control	7	10.4167	25.3054	1.41663	-155.042	175.875
ros day		Col-0	Control	9	18.3975	25.3054	1.41663	-147.061	183.856
ros day		Col-0	Control	11	29.2435	25.3054	1.41663	-136.215	194.702
ros day		Col-0	Control	13	40.9774	25.3054	1.41663	-124.481	206.436
ros day		Col-0	Control	15	69.8779	25.3054	1.41663	-95.5806	235.336
ros day		Col-0	Control	17	124.34	25.3054	1.41663	-41.119	289.798
ros day		Col-0	Control	19	201.714	25.3054	1.41663	36.2553	367.172
ros day		Col-0	Control	21	319.968	25.3054	1.41663	154.51	485.427
ros day	AT5G05550	enap2	50 mM NaCl	7	10.4324	17.4018	4.33061	-36.4624	57.3272
ros day		enap2	50 mM NaCl	9	17.4715	17.4018	4.33061	-29.4233	64.3663
ros day		enap2	50 mM NaCl	11	26.8608	17.4018	4.33061	-20.034	73.7556
ros day		enap2	50 mM NaCl	13	34.5017	17.4018	4.33061	-12.3931	81.3965
ros day		enap2	50 mM NaCl	15	52.6907	17.4018	4.33061	5.79595	99.5855
ros day		enap2	50 mM NaCl	17	85.9788	17.4018	4.33061	39.084	132.874
ros day		enap2	50 mM NaCl	19	124.671	17.4018	4.33061	77.7758	171.565
ros day		enap2	50 mM NaCl	21	188.584	17.4018	4.33061	141.689	235.478
ros day		enap2	Control	7	12.2145	17.4018	4.33061	-34.6803	59.1093
ros day		enap2	Control	9	20.2339	17.4018	4.33061	-26.6609	67.1287
ros day		enap2	Control	11	30.5089	17.4018	4.33061	-16.3859	77.4037
ros day		enap2	Control	13	42.0682	17.4018	4.33061	-4.82655	88.963
ros day		enap2	Control	15	64.8166	17.4018	4.33061	17.9218	111.711
ros day		enap2	Control	17	105.804	17.4018	4.33061	58.9095	152.699
ros day		enap2	Control	19	168.469	17.4018	4.33061	121.574	215.363
ros day		enap2	Control	21	259.214	17.4018	4.33061	212.319	306.109
ros day		Col-0	50 mM NaCl	7	10.7535	15.6405	2.82819	-40.7766	62.2836
ros day		Col-0	50 mM NaCl	9	19.7562	15.6405	2.82819	-31.7739	71.2863
ros day		Col-0	50 mM NaCl	11	27.1884	15.6405	2.82819	-24.3418	78.7185
ros day		Col-0	50 mM NaCl	13	39.0819	15.6405	2.82819	-12.4483	90.612
ros day		Col-0	50 mM NaCl	15	65.1556	15.6405	2.82819	13.6255	116.686
ros day		Col-0	50 mM NaCl	17	107.066	15.6405	2.82819	55.5356	158.596
ros day		Col-0	50 mM NaCl	19	172.333	15.6405	2.82819	120.802	223.863
ros day		Col-0	50 mM NaCl	21	259.906	15.6405	2.82819	208.376	311.436
ros day		Col-0	Control	7	9.42032	15.4501	2.69396	-43.0649	61.9056
ros day		Col-0	Control	9	18.9017	15.4501	2.69396	-33.5835	71.387
ros day		Col-0	Control	11	30.0807	15.4501	2.69396	-22.4045	82.566
ros day		Col-0	Control	13	44.0694	15.4501	2.69396	-8.41587	96.5546
ros day		Col-0	Control	15	75.3503	15.4501	2.69396	22.865	127.836
ros day		Col-0	Control	17	129.472	15.4501	2.69396	76.9867	181.957
ros day		Col-0	Control	19	201.444	15.4501	2.69396	148.959	253.929
ros day		Col-0	Control	21	303.334	15.4501	2.69396	250.849	355.819
ros day	AT5G25830	gata12	50 mM NaCl	7	12.7156	29.4757	2.52736	-91.8383	117.27
ros day		gata12	50 mM NaCl	9	22.3127	29.4757	2.52736	-82.2412	126.867
ros day		gata12	50 mM NaCl	11	34.7251	29.4757	2.52736	-69.8288	139.279
ros day		gata12	50 mM NaCl	13	46.1505	29.4757	2.52736	-58.4034	150.704
ros day		gata12	50 mM NaCl	15	72.5301	29.4757	2.52736	-32.0238	177.084
ros day		gata12	50 mM NaCl	17	128.953	29.4757	2.52736	24.3995	233.507
ros day		gata12	50 mM NaCl	19	198.043	29.4757	2.52736	93.4895	302.597
ros day		gata12	50 mM NaCl	21	290.657	29.4757	2.52736	186.103	395.211
ros day		gata12	Control	7	12.7966	29.4757	2.52736	-91.7573	117.351
ros day		gata12	Control	9	21.1067	29.4757	2.52736	-83.4472	125.661
ros day		gata12	Control	11	33.666	29.4757	2.52736	-70.8879	138.22
ros day		gata12	Control	13	47.9151	29.4757	2.52736	-56.6388	152.469
ros day		gata12	Control	15	80.7637	29.4757	2.52736	-23.7902	185.318
ros day		gata12	Control	17	136.113	29.4757	2.52736	31.5588	240.667
ros day		gata12	Control	19	210.374	29.4757	2.52736	105.82	314.928
ros day		gata12	Control	21	318.436	29.4757	2.52736	213.882	422.99
ros day		Col-0	50 mM NaCl	7	15.9139	26.9944	1.77853	-115.256	147.084
ros day		Col-0	50 mM NaCl	9	28.0892	27.1602	1.82245	-100.389	156.568
ros day		Col-0	50 mM NaCl	11	38.8147	27.1602	1.82245	-89.664	167.293
ros day		Col-0	50 mM NaCl	13	55.8902	27.1602	1.82245	-72.5885	184.369
ros day		Col-0	50 mM NaCl	15	89.2722	27.1602	1.82245	-39.2065	217.751
ros day		Col-0	50 mM NaCl	17	139.467	26.9944	1.77853	8.29688	270.637
ros day		Col-0	50 mM NaCl	19	212.656	26.9944	1.77853	81.4855	343.826
ros day		Col-0	50 mM NaCl	21	314.58	26.9944	1.77853	183.41	445.75
ros day		Col-0	Control	7	14.8743	26.842	1.73894	-118.933	148.681
ros day		Col-0	Control	9	25.9004	26.842	1.73894	-107.907	159.707
ros day		Col-0	Control	11	36.5124	26.842	1.73894	-97.2946	170.319
ros day		Col-0	Control	13	52.2346	26.842	1.73894	-81.5723	186.042
ros day		Col-0	Control	15	88.7149	26.842	1.73894	-45.092	222.522
ros day		Col-0	Control	17	155.118	26.842	1.73894	21.3113	288.925
ros day		Col-0	Control	19	239.27	26.842	1.73894	105.463	373.077
ros day		Col-0	Control	21	364.744	26.842	1.73894	230.937	498.551

## Sheet: (B) Growth Rate
Trait	AGI	Genotype	Condition	emmean	SE	df	lower.CL	upper.CL
growth rate	AT1G16060	wri3	50 mM NaCl	0.228186	0.0219796	1.12625	0.0130334	0.443339
growth rate		wri3	Control	0.224976	0.0218304	1.09886	0.000140211	0.449812
growth rate		Col-0	50 mM NaCl	0.236436	0.0216779	1.06521	-0.00218981	0.475062
growth rate		Col-0	Control	0.239558	0.0215533	1.04383	-0.00857066	0.487687
growth rate	AT2G01930	bpc1-1	50 mM NaCl	0.216015	0.0254061	1.08206	-0.0543245	0.486355
growth rate		bpc1-1	Control	0.221037	0.0254596	1.09095	-0.0451964	0.487269
growth rate		bpc1-2	50 mM NaCl	0.221264	0.0254061	1.08206	-0.0490758	0.491604
growth rate		bpc1-2	Control	0.231141	0.0254061	1.08206	-0.039199	0.50148
growth rate		Col-0	50 mM NaCl	0.226725	0.0251541	1.03974	-0.0654185	0.518869
growth rate		Col-0	Control	0.232942	0.0251946	1.04619	-0.0556465	0.521531
growth rate	AT2G02090	chr19-1	50 mM NaCl	0.233316	0.0250416	1.06283	-0.0436857	0.510317
growth rate		chr19-1	Control	0.240464	0.0250416	1.06283	-0.0365378	0.517465
growth rate		chr19-2	50 mM NaCl	0.227388	0.0250416	1.06283	-0.0496136	0.504389
growth rate		chr19-2	Control	0.229353	0.0250416	1.06283	-0.0476486	0.506354
growth rate		Col-0	50 mM NaCl	0.234316	0.0248303	1.02724	-0.0620841	0.530717
growth rate		Col-0	Control	0.240111	0.0248276	1.02689	-0.0564877	0.536709
growth rate	AT2G21060	atcsp4-1	50 mM NaCl	0.223699	0.0293769	1.2361	-0.0169036	0.464302
growth rate		atcsp4-1	Control	0.237349	0.0290227	1.18129	-0.0212418	0.49594
growth rate		atcsp4-2	50 mM NaCl	0.221079	0.0290227	1.18129	-0.0375119	0.47967
growth rate		atcsp4-2	Control	0.232684	0.0290227	1.18129	-0.0259066	0.491275
growth rate		atcsp4-3	50 mM NaCl	0.203597	0.0290227	1.18129	-0.0549934	0.462188
growth rate		atcsp4-3	Control	0.227689	0.0293777	1.2361	-0.0129207	0.468299
growth rate		Col-0	50 mM NaCl	0.226636	0.0281894	1.0511	-0.0929035	0.546174
growth rate		Col-0	Control	0.232762	0.0283052	1.06686	-0.0777647	0.543288
growth rate	AT2G21240	atbpc4	50 mM NaCl	0.225602	0.0210959	1.10466	0.0107095	0.440494
growth rate		atbpc4	Control	0.233509	0.0210948	1.10476	0.0186707	0.448348
growth rate		Col-0	50 mM NaCl	0.227592	0.0209146	1.06527	-0.00260072	0.457784
growth rate		Col-0	Control	0.235736	0.0208851	1.06014	0.00342548	0.468047
growth rate	AT2G36930	at2g36930	50 mM NaCl	0.218361	0.0247893	1.09053	-0.0410771	0.477799
growth rate		at2g36930	Control	0.227832	0.024688	1.07547	-0.0383338	0.493997
growth rate		Col-0	50 mM NaCl	0.232581	0.0245154	1.04264	-0.0503695	0.515531
growth rate		Col-0	Control	0.241482	0.0244396	1.0327	-0.0467528	0.529717
growth rate	AT2G42430	lbd16-2	50 mM NaCl	0.205396	0.0220705	1.23725	0.0249357	0.385857
growth rate		lbd16-2	Control	0.207722	0.0213336	1.10792	-0.00826259	0.423706
growth rate		Col-0	50 mM NaCl	0.237914	0.0215887	1.1296	0.027858	0.44797
growth rate		Col-0	Control	0.239581	0.0209676	1.03374	-0.00714098	0.486303
growth rate	AT2G48100	at2g48100-1	50 mM NaCl	0.213416	0.0177326	1.26419	0.0738666	0.352965
growth rate		at2g48100-1	Control	0.227115	0.0176178	1.23314	0.0821947	0.372034
growth rate		at2g48100-2	50 mM NaCl	0.221571	0.0176178	1.23314	0.0766517	0.366491
growth rate		at2g48100-2	Control	0.223321	0.0176178	1.23314	0.0784014	0.368241
growth rate		Col-0	50 mM NaCl	0.213439	0.0169827	1.06462	0.0262724	0.400605
growth rate		Col-0	Control	0.226474	0.0169679	1.06098	0.038062	0.414886
growth rate	AT3G10580	at3g10580-1	50 mM NaCl	0.217121	0.0244998	1.11003	-0.0299432	0.464185
growth rate		at3g10580-1	Control	0.233946	0.0244323	1.09826	-0.0179743	0.485865
growth rate		at3g10580-2	50 mM NaCl	0.222825	0.0244323	1.09826	-0.0290946	0.474745
growth rate		at3g10580-2	Control	0.235187	0.0244323	1.09826	-0.0167331	0.487107
growth rate		Col-0	50 mM NaCl	0.226879	0.0241101	1.04142	-0.0521252	0.505882
growth rate		Col-0	Control	0.232071	0.024161	1.04982	-0.0425482	0.50669
growth rate	AT3G11100	amiR-enap1	50 mM NaCl	0.20365	0.0193927	1.18351	0.031481	0.375818
growth rate		amiR-enap1	Control	0.220999	0.0193927	1.18351	0.0488306	0.393168
growth rate		enap1	50 mM NaCl	0.221913	0.0195006	1.20873	0.0555187	0.388307
growth rate		enap1	Control	0.234808	0.0193927	1.18351	0.062639	0.406976
growth rate		Col-0	50 mM NaCl	0.213595	0.0187788	1.04047	-0.00416206	0.431351
growth rate		Col-0	Control	0.226806	0.0187646	1.0374	0.00776174	0.445849
growth rate	AT3G28920	athb34-1	50 mM NaCl	0.218294	0.024155	1.11995	-0.0208717	0.457459
growth rate		athb34-1	Control	0.219804	0.0242381	1.13474	-0.0138772	0.453485
growth rate		athb34-2	50 mM NaCl	0.213885	0.024155	1.11995	-0.0252804	0.453051
growth rate		athb34-2	Control	0.226346	0.0242381	1.13474	-0.00733525	0.460027
growth rate		athb34-3	50 mM NaCl	0.224205	0.0242335	1.13416	-0.00967572	0.458085
growth rate		athb34-3	Control	0.230946	0.024155	1.11995	-0.00821932	0.470112
growth rate		Col-0	50 mM NaCl	0.23445	0.0237776	1.05138	-0.0349235	0.503824
growth rate		Col-0	Control	0.240353	0.0237742	1.05088	-0.0292645	0.509971
growth rate	AT3G44750	hd2a-1	50 mM NaCl	0.221198	0.0282406	1.18254	-0.0299156	0.472312
growth rate		hd2a-1	Control	0.210476	0.0282412	1.18258	-0.0406283	0.46158
growth rate		hd2a-2	50 mM NaCl	0.219928	0.0281102	1.16184	-0.0386954	0.478551
growth rate		hd2a-2	Control	0.232775	0.028241	1.18258	-0.0183268	0.483877
growth rate		Col-0	50 mM NaCl	0.226732	0.027475	1.06022	-0.0788288	0.532292
growth rate		Col-0	Control	0.232015	0.0275745	1.07461	-0.0657847	0.529815
growth rate	AT3G53680	at3g53680-1	50 mM NaCl	0.226405	0.0220486	1.087	-0.00594175	0.458751
growth rate		at3g53680-1	Control	0.234405	0.0220486	1.087	0.00205912	0.466752
growth rate		at3g53680-2	50 mM NaCl	0.221407	0.0220486	1.087	-0.0109397	0.453753
growth rate		at3g53680-2	Control	0.243088	0.0220977	1.09645	0.0144506	0.471725
growth rate		Col-0	50 mM NaCl	0.233965	0.0218247	1.04337	-0.0175337	0.485464
growth rate		Col-0	Control	0.240802	0.0218215	1.04286	-0.0109342	0.492538
growth rate	AT4G00238	atstkl1-1	50 mM NaCl	0.224793	0.0250239	1.12222	-0.0219564	0.471542
growth rate		atstkl1-1	Control	0.234619	0.0249565	1.1104	-0.0168769	0.486114
growth rate		atstkl1-2	50 mM NaCl	0.218628	0.0249565	1.1104	-0.0328673	0.470124
growth rate		atstkl1-2	Control	0.23904	0.0249565	1.1104	-0.012455	0.490536
growth rate		atstkl1-3	50 mM NaCl	0.221476	0.0250239	1.12222	-0.0252729	0.468225
growth rate		atstkl1-3	Control	0.229392	0.0249565	1.1104	-0.0221039	0.480887
growth rate		Col-0	50 mM NaCl	0.227045	0.0246249	1.05253	-0.0512519	0.505342
growth rate		Col-0	Control	0.232118	0.0246752	1.06091	-0.0419144	0.50615
growth rate	AT4G32890	gata9-1	50 mM NaCl	0.21384	0.0221289	1.09288	-0.0167034	0.444384
growth rate		gata9-1	Control	0.237684	0.0221289	1.09288	0.00714004	0.468228
growth rate		gata9-2	50 mM NaCl	0.225864	0.0221289	1.09288	-0.00467977	0.456408
growth rate		gata9-2	Control	0.226583	0.0222572	1.11753	0.00522892	0.447937
growth rate		Col-0	50 mM NaCl	0.23447	0.0218721	1.04283	-0.0178675	0.486807
growth rate		Col-0	Control	0.240271	0.0218688	1.04232	-0.0123077	0.49285
growth rate	AT5G05550	enap2	50 mM NaCl	0.199091	0.0231951	1.07165	-0.0529101	0.451093
growth rate		enap2	Control	0.212878	0.0231951	1.07165	-0.0391234	0.46488
growth rate		Col-0	50 mM NaCl	0.226107	0.0230752	1.04913	-0.0365531	0.488768
growth rate		Col-0	Control	0.235469	0.0230595	1.04637	-0.0285584	0.499497
growth rate	AT5G25830	gata12	50 mM NaCl	0.220744	0.020599	1.22188	0.0484491	0.393039
growth rate		gata12	Control	0.223829	0.020599	1.22188	0.0515338	0.396124
growth rate		Col-0	50 mM NaCl	0.21125	0.0200629	1.09885	0.00461499	0.417886
growth rate		Col-0	Control	0.222387	0.0200244	1.09133	0.0131421	0.431632

## Sheet: (C) Shoot Biomass
Trait	AGI	Genotype	Condition	emmean (g)	SE	df	lower.CL	upper.CL
shoot biomass	AT1G16060	wri3	50 mM NaCl	0.236994	0.0440484	9.98306	0.138825	0.335163
shoot biomass		wri3	Control	0.17556	0.0384237	9.15497	0.0888634	0.262257
shoot biomass		Col-0	50 mM NaCl	0.191852	0.0404667	7.00691	0.0961827	0.287522
shoot biomass		Col-0	Control	0.206035	0.0352889	6.58971	0.121525	0.290545
shoot biomass	AT2G01930	bpc1-1	50 mM NaCl	0.15416	0.0393464	9.72765	0.0661569	0.242163
shoot biomass		bpc1-1	Control	0.19976	0.0393464	9.72765	0.111757	0.287763
shoot biomass		bpc1-2	50 mM NaCl	0.15758	0.0393464	9.72765	0.0695769	0.245583
shoot biomass		bpc1-2	Control	0.2002	0.0393464	9.72765	0.112197	0.288203
shoot biomass		Col-0	50 mM NaCl	0.173787	0.0349807	6.17991	0.0887923	0.258781
shoot biomass		Col-0	Control	0.198013	0.0349807	6.17991	0.113019	0.283008
shoot biomass	AT2G02090	chr19-1	50 mM NaCl	0.18544	0.0341936	10.9652	0.110151	0.260729
shoot biomass		chr19-1	Control	0.17486	0.0341936	10.9652	0.0995713	0.250149
shoot biomass		chr19-2	50 mM NaCl	0.19786	0.0341936	10.9652	0.122571	0.273149
shoot biomass		chr19-2	Control	0.14574	0.0341936	10.9652	0.0704513	0.221029
shoot biomass		Col-0	50 mM NaCl	0.19852	0.0305024	7.07143	0.126541	0.270499
shoot biomass		Col-0	Control	0.205652	0.030671	7.22144	0.133575	0.277729
shoot biomass	AT2G21060	atcsp4-1	50 mM NaCl	0.1356	0.0358835	13.3746	0.0582986	0.212901
shoot biomass		atcsp4-1	Control	0.20972	0.0358835	13.3746	0.132419	0.287021
shoot biomass		atcsp4-2	50 mM NaCl	0.14832	0.0358835	13.3746	0.0710186	0.225621
shoot biomass		atcsp4-2	Control	0.181129	0.0379812	16.1929	0.100691	0.261568
shoot biomass		atcsp4-3	50 mM NaCl	0.12532	0.0358835	13.3746	0.0480186	0.202621
shoot biomass		atcsp4-3	Control	0.1748	0.0347578	11.8766	0.0989825	0.250618
shoot biomass		Col-0	50 mM NaCl	0.173787	0.0306964	7.39065	0.101972	0.245602
shoot biomass		Col-0	Control	0.208206	0.0303365	7.03531	0.136544	0.279868
shoot biomass	AT2G21240	atbpc4	50 mM NaCl	0.18338	0.0301809	14.7141	0.118942	0.247818
shoot biomass		atbpc4	Control	0.192218	0.0350806	14.8632	0.117386	0.267051
shoot biomass		Col-0	50 mM NaCl	0.20977	0.0258373	8.87361	0.151195	0.268345
shoot biomass		Col-0	Control	0.226343	0.0304385	8.96573	0.157446	0.29524
shoot biomass	AT2G36930	at2g36930	50 mM NaCl	0.207314	0.0384599	11.215	0.122862	0.291766
shoot biomass		at2g36930	Control	0.17912	0.0341599	9.82442	0.102822	0.255418
shoot biomass		Col-0	50 mM NaCl	0.211156	0.0340303	6.87576	0.130391	0.29192
shoot biomass		Col-0	Control	0.205864	0.0303584	6.2701	0.132348	0.279379
shoot biomass	AT2G42430	lbd16-2	50 mM NaCl	0.07036	0.0315602	11.3878	0.00118402	0.139536
shoot biomass		lbd16-2	Control	0.159542	0.0354155	13.1059	0.0830945	0.23599
shoot biomass		Col-0	50 mM NaCl	0.19852	0.0268172	6.21591	0.133449	0.263591
shoot biomass		Col-0	Control	0.212318	0.0304677	7.30823	0.140885	0.283751
shoot biomass	AT2G48100	at2g48100-1	50 mM NaCl	0.168052	0.0304201	16.7592	0.103801	0.232304
shoot biomass		at2g48100-1	Control	0.219522	0.0304201	16.7592	0.15527	0.283773
shoot biomass		at2g48100-2	50 mM NaCl	0.19168	0.0304201	16.7592	0.127429	0.255931
shoot biomass		at2g48100-2	Control	0.172475	0.0326474	19.9957	0.104373	0.240577
shoot biomass		Col-0	50 mM NaCl	0.221702	0.02675	10.7475	0.162657	0.280748
shoot biomass		Col-0	Control	0.225832	0.02675	10.7475	0.166786	0.284877
shoot biomass	AT3G10580	at3g10580-1	50 mM NaCl	0.17774	0.0389735	10.1985	0.0911303	0.26435
shoot biomass		at3g10580-1	Control	0.21052	0.0389735	10.1985	0.12391	0.29713
shoot biomass		at3g10580-2	50 mM NaCl	0.17832	0.0389735	10.1985	0.0917103	0.26493
shoot biomass		at3g10580-2	Control	0.22738	0.0389735	10.1985	0.14077	0.31399
shoot biomass		Col-0	50 mM NaCl	0.173787	0.0344058	6.31621	0.0906099	0.256963
shoot biomass		Col-0	Control	0.198013	0.0344058	6.31621	0.114837	0.28119
shoot biomass	AT3G11100	amiR-enap1	50 mM NaCl	0.201541	0.0398017	21.7807	0.118949	0.284133
shoot biomass		amiR-enap1	Control	0.227439	0.033998	19.9094	0.1565	0.298378
shoot biomass		enap1	50 mM NaCl	0.195828	0.0355036	17.8729	0.1212	0.270456
shoot biomass		enap1	Control	0.19624	0.0310153	16.814	0.130748	0.261732
shoot biomass		Col-0	50 mM NaCl	0.205573	0.0300972	10.2852	0.138764	0.272383
shoot biomass		Col-0	Control	0.225832	0.0260426	9.64609	0.167515	0.284148
shoot biomass	AT3G28920	athb34-1	50 mM NaCl	0.17548	0.0360909	13.3448	0.0977146	0.253245
shoot biomass		athb34-1	Control	0.17456	0.0360909	13.3448	0.0967946	0.252325
shoot biomass		athb34-2	50 mM NaCl	0.17198	0.0360909	13.3448	0.0942146	0.249745
shoot biomass		athb34-2	Control	0.13114	0.0360909	13.3448	0.0533746	0.208905
shoot biomass		athb34-3	50 mM NaCl	0.21492	0.0360909	13.3448	0.137155	0.292685
shoot biomass		athb34-3	Control	0.22252	0.0360909	13.3448	0.144755	0.300285
shoot biomass		Col-0	50 mM NaCl	0.19852	0.0317813	8.21586	0.125566	0.271474
shoot biomass		Col-0	Control	0.205951	0.0319727	8.40704	0.132838	0.279063
shoot biomass	AT3G44750	hd2a-1	50 mM NaCl	0.1556	0.0369432	13.2402	0.0759361	0.235264
shoot biomass		hd2a-1	Control	0.152926	0.0389437	15.7233	0.0702506	0.235601
shoot biomass		hd2a-2	50 mM NaCl	0.1686	0.0369432	13.2402	0.0889361	0.248264
shoot biomass		hd2a-2	Control	0.196952	0.0389437	15.7233	0.114277	0.279627
shoot biomass		Col-0	50 mM NaCl	0.173787	0.0322944	7.96685	0.0992617	0.248312
shoot biomass		Col-0	Control	0.198013	0.0322944	7.96685	0.123488	0.272538
shoot biomass	AT3G53680	at3g53680-1	50 mM NaCl	0.1881	0.0340215	11.2197	0.113398	0.262802
shoot biomass		at3g53680-1	Control	0.18612	0.0340215	11.2197	0.111418	0.260822
shoot biomass		at3g53680-2	50 mM NaCl	0.18426	0.0340215	11.2197	0.109558	0.258962
shoot biomass		at3g53680-2	Control	0.23242	0.0340215	11.2197	0.157718	0.307122
shoot biomass		Col-0	50 mM NaCl	0.19852	0.0305612	7.42838	0.127091	0.269949
shoot biomass		Col-0	Control	0.206589	0.0307187	7.57578	0.135055	0.278123
shoot biomass	AT4G00238	atstkl1-1	50 mM NaCl	0.15392	0.0378363	14.6544	0.0731078	0.234732
shoot biomass		atstkl1-1	Control	0.14154	0.0378363	14.6544	0.0607278	0.222352
shoot biomass		atstkl1-2	50 mM NaCl	0.14562	0.0378363	14.6544	0.0648078	0.226432
shoot biomass		atstkl1-2	Control	0.20578	0.0378363	14.6544	0.124968	0.286592
shoot biomass		atstkl1-3	50 mM NaCl	0.1731	0.0378363	14.6544	0.0922878	0.253912
shoot biomass		atstkl1-3	Control	0.16984	0.0378363	14.6544	0.0890278	0.250652
shoot biomass		Col-0	50 mM NaCl	0.173787	0.0325006	8.26174	0.0992513	0.248322
shoot biomass		Col-0	Control	0.198013	0.0325006	8.26174	0.123478	0.272549
shoot biomass	AT4G32890	gata9-1	50 mM NaCl	0.18626	0.033372	13.6208	0.114497	0.258023
shoot biomass		gata9-1	Control	0.1831	0.033372	13.6208	0.111337	0.254863
shoot biomass		gata9-2	50 mM NaCl	0.21988	0.033372	13.6208	0.148117	0.291643
shoot biomass		gata9-2	Control	0.24496	0.033372	13.6208	0.173197	0.316723
shoot biomass		Col-0	50 mM NaCl	0.19852	0.029309	8.33859	0.131408	0.265632
shoot biomass		Col-0	Control	0.206438	0.029496	8.54139	0.139163	0.273712
shoot biomass	AT5G05550	enap2	50 mM NaCl	0.14456	0.027343	19.0061	0.0873317	0.201788
shoot biomass		enap2	Control	0.2015	0.027343	19.0061	0.144272	0.258728
shoot biomass		Col-0	50 mM NaCl	0.20977	0.0227251	10.9036	0.159698	0.259842
shoot biomass		Col-0	Control	0.21317	0.0227251	10.9036	0.163098	0.263242
shoot biomass	AT5G25830	gata12	50 mM NaCl	0.22098	0.0329534	12.7123	0.149624	0.292336
shoot biomass		gata12	Control	0.18358	0.0329534	12.7123	0.112224	0.254936
shoot biomass		Col-0	50 mM NaCl	0.21711	0.0292988	8.37648	0.150072	0.284148
shoot biomass		Col-0	Control	0.20174	0.0292988	8.37648	0.134702	0.268778

## Sheet: (D) Flowering Time
Trait	AGI	Genotype	Condition	emmean (days)	SE	df	lower.CL	upper.CL
flowering	AT1G16060	wri3	50 mM NaCl	32.7206	1.1851	3.00298	28.9512	36.49
flowering		wri3	Control	33.2163	1.11835	2.57244	29.2979	37.1346
flowering		Col-0	50 mM NaCl	32.6092	1.05064	1.82657	27.6514	37.5671
flowering		Col-0	Control	33.0028	0.988775	1.54444	27.2876	38.718
flowering	AT2G01930	bpc1-1	50 mM NaCl	31.4	1.19007	3.64727	27.9659	34.8341
flowering		bpc1-1	Control	31.8083	1.21906	3.99825	28.423	35.1935
flowering		bpc1-2	50 mM NaCl	30.4	1.19007	3.64727	26.9659	33.8341
flowering		bpc1-2	Control	31.8	1.19007	3.64727	28.3659	35.2341
flowering		Col-0	50 mM NaCl	32.906	1.04477	2.17437	28.7391	37.0729
flowering		Col-0	Control	33.5078	1.06958	2.37914	29.5418	37.4738
flowering	AT2G02090	chr19-1	50 mM NaCl	31.1	0.928072	3.20742	28.2516	33.9484
flowering		chr19-1	Control	30.3	0.928072	3.20742	27.4516	33.1484
flowering		chr19-2	50 mM NaCl	30.6	0.928072	3.20742	27.7516	33.4484
flowering		chr19-2	Control	30.4	0.928072	3.20742	27.5516	33.2484
flowering		Col-0	50 mM NaCl	32.3586	0.798016	1.75455	28.4211	36.2962
flowering		Col-0	Control	32.6885	0.7961	1.74267	28.7298	36.6473
flowering	AT2G21060	atcsp4-1	50 mM NaCl	29.3941	1.41336	7.3106	26.0806	32.7076
flowering		atcsp4-1	Control	32.8	1.30638	5.49595	29.531	36.069
flowering		atcsp4-2	50 mM NaCl	31.9	1.30638	5.49595	28.631	35.169
flowering		atcsp4-2	Control	32.6	1.30638	5.49595	29.331	35.869
flowering		atcsp4-3	50 mM NaCl	31.4	1.30638	5.49595	28.131	34.669
flowering		atcsp4-3	Control	31.7752	1.41446	7.31845	28.4598	35.0906
flowering		Col-0	50 mM NaCl	32.9066	1.03162	2.16465	28.7762	37.0369
flowering		Col-0	Control	33.3729	1.07577	2.52993	29.5598	37.1861
flowering	AT2G21240	atbpc4	50 mM NaCl	29.7981	1.23827	2.3243	25.1229	34.4733
flowering		atbpc4	Control	30.2425	1.23736	2.32435	25.5708	34.9142
flowering		Col-0	50 mM NaCl	33.4189	1.15984	1.76763	27.744	39.0938
flowering		Col-0	Control	32.5898	1.14679	1.69976	26.7186	38.4611
flowering	AT2G36930	at2g36930	50 mM NaCl	28.2404	1.16558	2.47604	24.0449	32.4359
flowering		at2g36930	Control	28.8225	1.12118	2.19606	24.3886	33.2565
flowering		Col-0	50 mM NaCl	32.7397	1.02614	1.48144	26.4563	39.0232
flowering		Col-0	Control	32.5781	0.992104	1.33846	25.4878	39.6684
flowering	AT2G42430	lbd16-2	50 mM NaCl	29.4059	1.30407	3.45063	25.5462	33.2657
flowering		lbd16-2	Control	31.0634	1.08889	2.19759	26.7597	35.3671
flowering		Col-0	50 mM NaCl	32.8965	1.1396	1.90723	27.7574	38.0356
flowering		Col-0	Control	32.8368	0.945083	1.24427	25.1873	40.4862
flowering	AT2G48100	at2g48100-1	50 mM NaCl	29.5906	1.39039	2.34715	24.381	34.8001
flowering		at2g48100-1	Control	29.019	1.36365	2.17927	23.5908	34.4472
flowering		at2g48100-2	50 mM NaCl	30.4	1.36365	2.17927	24.9718	35.8282
flowering		at2g48100-2	Control	30.9	1.36365	2.17927	25.4718	36.3282
flowering		Col-0	50 mM NaCl	31.7638	1.21043	1.35417	23.2745	40.253
flowering		Col-0	Control	31.0344	1.20671	1.33778	22.4032	39.6656
flowering	AT3G10580	at3g10580-1	50 mM NaCl	32.0076	1.21244	4.82107	28.8558	35.1594
flowering		at3g10580-1	Control	31.5	1.18029	4.35452	28.3256	34.6744
flowering		at3g10580-2	50 mM NaCl	30.3	1.18029	4.35452	27.1256	33.4744
flowering		at3g10580-2	Control	31.4	1.18029	4.35452	28.2256	34.5744
flowering		Col-0	50 mM NaCl	32.8929	1.01663	2.41036	29.1602	36.6255
flowering		Col-0	Control	33.4459	1.04454	2.67364	29.8799	37.0118
flowering	AT3G11100	amiR-enap1	50 mM NaCl	27.4996	1.30976	2.33201	22.5674	32.4319
flowering		amiR-enap1	Control	27.919	1.30976	2.33201	22.9868	32.8513
flowering		enap1	50 mM NaCl	32.2648	1.33543	2.513	27.5087	37.0209
flowering		enap1	Control	32.3	1.30976	2.33201	27.3677	37.2323
flowering		Col-0	50 mM NaCl	31.8198	1.16442	1.45847	24.5276	39.1121
flowering		Col-0	Control	31.0032	1.16088	1.44098	23.6035	38.4029
flowering	AT3G28920	athb34-1	50 mM NaCl	31.9	0.964163	12.3916	29.8066	33.9934
flowering		athb34-1	Control	33.4794	1.01152	14.5359	31.3174	35.6414
flowering		athb34-2	50 mM NaCl	33.5	0.964163	12.3916	31.4066	35.5934
flowering		athb34-2	Control	32.2572	1.01152	14.5359	30.0951	34.4192
flowering		athb34-3	50 mM NaCl	31.1405	1.00933	14.4882	28.9825	33.2985
flowering		athb34-3	Control	31.3	0.964163	12.3916	29.2066	33.3934
flowering		Col-0	50 mM NaCl	32.3175	0.710491	3.79516	30.3022	34.3329
flowering		Col-0	Control	32.7218	0.707522	3.76616	30.7084	34.7353
flowering	AT3G44750	hd2a-1	50 mM NaCl	32.1605	1.24949	6.52883	29.1622	35.1589
flowering		hd2a-1	Control	35.0174	1.24969	6.53099	32.0188	38.016
flowering		hd2a-2	50 mM NaCl	30.5	1.21127	5.81728	27.5134	33.4866
flowering		hd2a-2	Control	32.619	1.24967	6.531	29.6205	35.6176
flowering		Col-0	50 mM NaCl	32.9086	1.01367	2.8837	29.6078	36.2095
flowering		Col-0	Control	33.4774	1.04822	3.27347	30.2937	36.661
flowering	AT3G53680	at3g53680-1	50 mM NaCl	31.2	0.940284	4.00122	28.5897	33.8103
flowering		at3g53680-1	Control	31.9	0.940284	4.00122	29.2897	34.5103
flowering		at3g53680-2	50 mM NaCl	30.9	0.940284	4.00122	28.2897	33.5103
flowering		at3g53680-2	Control	29.8747	0.974156	4.54825	27.2939	32.4556
flowering		Col-0	50 mM NaCl	32.352	0.758219	1.69476	28.4565	36.2475
flowering		Col-0	Control	32.7269	0.756336	1.68716	28.8201	36.6336
flowering	AT4G00238	atstkl1-1	50 mM NaCl	31.9745	1.10955	10.9752	29.5318	34.4173
flowering		atstkl1-1	Control	32.9	1.06885	9.58936	30.5046	35.2954
flowering		atstkl1-2	50 mM NaCl	31	1.06885	9.58936	28.6046	33.3954
flowering		atstkl1-2	Control	31.6	1.06885	9.58936	29.2046	33.9954
flowering		atstkl1-3	50 mM NaCl	31.5015	1.10954	10.9752	29.0588	33.9443
flowering		atstkl1-3	Control	32.9	1.06885	9.58936	30.5046	35.2954
flowering		Col-0	50 mM NaCl	32.9252	0.843042	3.80402	30.5362	35.3142
flowering		Col-0	Control	33.5267	0.880664	4.49105	31.1835	35.8699
flowering	AT4G32890	gata9-1	50 mM NaCl	32.7	0.885955	5.74526	30.5086	34.8914
flowering		gata9-1	Control	30.7	0.885955	5.74526	28.5086	32.8914
flowering		gata9-2	50 mM NaCl	29.5	0.885955	5.74526	27.3086	31.6914
flowering		gata9-2	Control	30.9045	0.962519	7.70161	28.6699	33.1392
flowering		Col-0	50 mM NaCl	32.364	0.709135	2.37615	29.732	34.996
flowering		Col-0	Control	32.668	0.706604	2.35673	30.0288	35.3072
flowering	AT5G05550	enap2	50 mM NaCl	35.6	1.4827	1.52109	26.8503	44.3497
flowering		enap2	Control	35	1.4827	1.52109	26.2503	43.7497
flowering		Col-0	50 mM NaCl	33.3195	1.4231	1.28096	22.3736	44.2655
flowering		Col-0	Control	32.4855	1.41541	1.25615	21.221	43.75
flowering	AT5G25830	gata12	50 mM NaCl	31.6	1.49353	2.1961	25.6936	37.5064
flowering		gata12	Control	31.5	1.49353	2.1961	25.5936	37.4064
flowering		Col-0	50 mM NaCl	32.0308	1.36572	1.53527	24.0729	39.9887
flowering		Col-0	Control	31.25	1.35601	1.49676	23.0666	39.4334

## Sheet: (E) Seed Yield
Trait	AGI	Genotype	Condition	emmean (g)	SE	df	lower.CL	upper.CL
seed yield	AT1G16060	wri3	50 mM NaCl	0.0630416	0.0150747	9.41905	0.0291702	0.096913
seed yield		wri3	Control	0.03864	0.0127737	9.41166	0.00993536	0.0673446
seed yield		Col-0	50 mM NaCl	0.0468749	0.0141872	7.22904	0.0135417	0.0802081
seed yield		Col-0	Control	0.0464512	0.0119726	7.31641	0.0183869	0.0745155
seed yield	AT2G01930	bpc1-1	50 mM NaCl	0.04076	0.0113669	9.3111	0.0151766	0.0663434
seed yield		bpc1-1	Control	0.0505	0.0113669	9.3111	0.0249166	0.0760834
seed yield		bpc1-2	50 mM NaCl	0.04244	0.0113669	9.3111	0.0168566	0.0680234
seed yield		bpc1-2	Control	0.05482	0.0113669	9.3111	0.0292366	0.0804034
seed yield		Col-0	50 mM NaCl	0.04522	0.00996723	5.61316	0.0204178	0.0700222
seed yield		Col-0	Control	0.0447333	0.00996723	5.61316	0.0199311	0.0695355
seed yield	AT2G02090	chr19-1	50 mM NaCl	0.04834	0.0104597	13.0415	0.0257505	0.0709295
seed yield		chr19-1	Control	0.04178	0.0104597	13.0415	0.0191905	0.0643695
seed yield		chr19-2	50 mM NaCl	0.0483	0.0104597	13.0415	0.0257105	0.0708895
seed yield		chr19-2	Control	0.03758	0.0104597	13.0415	0.0149905	0.0601695
seed yield		Col-0	50 mM NaCl	0.0469733	0.00942543	8.75888	0.0255617	0.0683849
seed yield		Col-0	Control	0.0465374	0.0094724	8.92707	0.0250826	0.0679922
seed yield	AT2G21060	atcsp4-1	50 mM NaCl	0.03226	0.00970665	13.8404	0.0114188	0.0531012
seed yield		atcsp4-1	Control	0.04858	0.00970665	13.8404	0.0277388	0.0694212
seed yield		atcsp4-2	50 mM NaCl	0.03854	0.00970665	13.8404	0.0176988	0.0593812
seed yield		atcsp4-2	Control	0.0342845	0.0103633	17.084	0.012428	0.0561411
seed yield		atcsp4-3	50 mM NaCl	0.03496	0.00970665	13.8404	0.0141188	0.0558012
seed yield		atcsp4-3	Control	0.0437343	0.00935202	12.0612	0.0233695	0.0640991
seed yield		Col-0	50 mM NaCl	0.04522	0.00805002	6.84412	0.0260965	0.0643435
seed yield		Col-0	Control	0.0466287	0.00793389	6.42759	0.027524	0.0657335
seed yield	AT2G21240	atbpc4	50 mM NaCl	0.04912	0.00928342	14.8155	0.0293114	0.0689286
seed yield		atbpc4	Control	0.0506317	0.0107715	15.0535	0.0276799	0.0735835
seed yield		Col-0	50 mM NaCl	0.05481	0.00791997	8.86136	0.036851	0.072769
seed yield		Col-0	Control	0.0579192	0.00931156	9.00798	0.0368578	0.0789806
seed yield	AT2G36930	at2g36930	50 mM NaCl	0.0567578	0.0132986	10.8771	0.0274475	0.0860682
seed yield		at2g36930	Control	0.04374	0.0113661	10.7271	0.0186454	0.0688346
seed yield		Col-0	50 mM NaCl	0.0513578	0.0121137	7.33044	0.0229731	0.0797425
seed yield		Col-0	Control	0.046112	0.0103048	7.38013	0.0219972	0.0702268
seed yield	AT2G42430	lbd16-2	50 mM NaCl	0.02	0.0100765	13.1882	-0.00173736	0.0417374
seed yield		lbd16-2	Control	0.0331329	0.0117868	13.2086	0.00770985	0.058556
seed yield		Col-0	50 mM NaCl	0.0469733	0.00866811	7.56585	0.0267832	0.0671635
seed yield		Col-0	Control	0.0473255	0.0103845	7.85798	0.0233032	0.0713478
seed yield	AT2G48100	at2g48100-1	50 mM NaCl	0.05015	0.0100782	13.5283	0.0284635	0.0718365
seed yield		at2g48100-1	Control	0.0684796	0.0100782	13.5283	0.0467931	0.0901661
seed yield		at2g48100-2	50 mM NaCl	0.0525	0.0100782	13.5283	0.0308135	0.0741865
seed yield		at2g48100-2	Control	0.0448742	0.0106183	15.8739	0.0223499	0.0673986
seed yield		Col-0	50 mM NaCl	0.0624	0.00921218	9.72325	0.0417945	0.0830055
seed yield		Col-0	Control	0.0638896	0.00921218	9.72325	0.0432841	0.0844951
seed yield	AT3G10580	at3g10580-1	50 mM NaCl	0.04206	0.0103776	10.5851	0.0191092	0.0650108
seed yield		at3g10580-1	Control	0.05176	0.0103776	10.5851	0.0288092	0.0747108
seed yield		at3g10580-2	50 mM NaCl	0.0465	0.0103776	10.5851	0.0235492	0.0694508
seed yield		at3g10580-2	Control	0.05096	0.0103776	10.5851	0.0280092	0.0739108
seed yield		Col-0	50 mM NaCl	0.04522	0.00884978	5.77486	0.0233591	0.0670809
seed yield		Col-0	Control	0.0447333	0.00884978	5.77486	0.0228724	0.0665943
seed yield	AT3G11100	amiR-enap1	50 mM NaCl	0.0622608	0.0123788	21.4476	0.0365504	0.0879713
seed yield		amiR-enap1	Control	0.0707976	0.0105166	20.0366	0.0488629	0.0927322
seed yield		enap1	50 mM NaCl	0.0517737	0.0110926	17.5109	0.0284222	0.0751252
seed yield		enap1	Control	0.04358	0.00961834	16.9472	0.0232823	0.0638777
seed yield		Col-0	50 mM NaCl	0.0576137	0.00948144	10.2224	0.0365498	0.0786775
seed yield		Col-0	Control	0.0638896	0.00812364	9.87863	0.0457588	0.0820204
seed yield	AT3G28920	athb34-1	50 mM NaCl	0.04364	0.0113467	12.9747	0.0191221	0.0681579
seed yield		athb34-1	Control	0.039	0.0113467	12.9747	0.0144821	0.0635179
seed yield		athb34-2	50 mM NaCl	0.03826	0.0113467	12.9747	0.0137421	0.0627779
seed yield		athb34-2	Control	0.03026	0.0113467	12.9747	0.00574211	0.0547779
seed yield		athb34-3	50 mM NaCl	0.05522	0.0113467	12.9747	0.0307021	0.0797379
seed yield		athb34-3	Control	0.04732	0.0113467	12.9747	0.0228021	0.0718379
seed yield		Col-0	50 mM NaCl	0.0469733	0.0102619	8.81161	0.0236834	0.0702633
seed yield		Col-0	Control	0.0462324	0.0103094	8.97054	0.0228992	0.0695657
seed yield	AT3G44750	hd2a-1	50 mM NaCl	0.03918	0.0102381	13.9608	0.0172157	0.0611443
seed yield		hd2a-1	Control	0.030695	0.0109349	17.0194	0.00762642	0.0537637
seed yield		hd2a-2	50 mM NaCl	0.0407	0.0102381	13.9608	0.0187357	0.0626643
seed yield		hd2a-2	Control	0.0484384	0.0109349	17.0194	0.0253697	0.071507
seed yield		Col-0	50 mM NaCl	0.04522	0.00857599	7.23417	0.0250733	0.0653667
seed yield		Col-0	Control	0.0447333	0.00857599	7.23417	0.0245866	0.06488
seed yield	AT3G53680	at3g53680-1	50 mM NaCl	0.0501	0.0103844	13.82	0.0278004	0.0723996
seed yield		at3g53680-1	Control	0.0421	0.0103844	13.82	0.0198004	0.0643996
seed yield		at3g53680-2	50 mM NaCl	0.04204	0.0103844	13.82	0.0197404	0.0643396
seed yield		at3g53680-2	Control	0.05474	0.0103844	13.82	0.0324404	0.0770396
seed yield		Col-0	50 mM NaCl	0.0469733	0.00923862	8.86874	0.0260269	0.0679198
seed yield		Col-0	Control	0.0465772	0.009291	9.06137	0.0255812	0.0675732
seed yield	AT4G00238	atstkl1-1	50 mM NaCl	0.03576	0.0113953	25.2122	0.0123009	0.0592191
seed yield		atstkl1-1	Control	0.03216	0.0113953	25.2122	0.00870088	0.0556191
seed yield		atstkl1-2	50 mM NaCl	0.0364	0.0113953	25.2122	0.0129409	0.0598591
seed yield		atstkl1-2	Control	0.05172	0.0113953	25.2122	0.0282609	0.0751791
seed yield		atstkl1-3	50 mM NaCl	0.06446	0.0113953	25.2122	0.0410009	0.0879191
seed yield		atstkl1-3	Control	0.03996	0.0113953	25.2122	0.0165009	0.0634191
seed yield		Col-0	50 mM NaCl	0.04522	0.00873291	10.1877	0.0258104	0.0646296
seed yield		Col-0	Control	0.0447333	0.00873291	10.1877	0.0253237	0.064143
seed yield	AT4G32890	gata9-1	50 mM NaCl	0.05198	0.0111746	13.1919	0.0278745	0.0760855
seed yield		gata9-1	Control	0.04296	0.0111746	13.1919	0.0188545	0.0670655
seed yield		gata9-2	50 mM NaCl	0.05276	0.0111746	13.1919	0.0286545	0.0768655
seed yield		gata9-2	Control	0.0555	0.0111746	13.1919	0.0313945	0.0796055
seed yield		Col-0	50 mM NaCl	0.0469733	0.0100444	8.78055	0.0241645	0.0697822
seed yield		Col-0	Control	0.0463149	0.0100958	8.95346	0.0234585	0.0691713
seed yield	AT5G05550	enap2	50 mM NaCl	0.03324	0.0082903	18.9023	0.0158821	0.0505979
seed yield		enap2	Control	0.03186	0.0082903	18.9023	0.0145021	0.0492179
seed yield		Col-0	50 mM NaCl	0.05481	0.00690081	10.869	0.0395991	0.0700209
seed yield		Col-0	Control	0.05205	0.00690081	10.869	0.0368391	0.0672609
seed yield	AT5G25830	gata12	50 mM NaCl	0.06214	0.00890032	13.8275	0.0430284	0.0812516
seed yield		gata12	Control	0.0477	0.00890032	13.8275	0.0285884	0.0668116
seed yield		Col-0	50 mM NaCl	0.05972	0.00798824	9.42925	0.041774	0.077666
seed yield		Col-0	Control	0.05509	0.00798824	9.42925	0.037144	0.073036

## Sheet: (F) C13_ratio
Trait	AGI	Genotype	Condition	emmean	SE	df	lower.CL	upper.CL
C13_ratio	AT1G16060	wri3	50 mM NaCl	0.548167	0.00518438	11.3713	0.536801	0.559532
C13_ratio		wri3	Control	0.551909	0.00446615	10.8944	0.542068	0.561751
C13_ratio		Col-0	50 mM NaCl	0.54443	0.0046681	7.34339	0.533496	0.555365
C13_ratio		Col-0	Control	0.552244	0.00398462	7.06282	0.542839	0.56165
C13_ratio	AT2G01930	bpc1-1	50 mM NaCl	0.547468	0.00759054	31.7543	0.532002	0.562934
C13_ratio		bpc1-1	Control	0.54006	0.00759054	31.7543	0.524594	0.555526
C13_ratio		bpc1-2	50 mM NaCl	0.548984	0.00759054	31.7543	0.533518	0.56445
C13_ratio		bpc1-2	Control	0.540508	0.00759054	31.7543	0.525042	0.555974
C13_ratio		Col-0	50 mM NaCl	0.554273	0.0051183	10.4908	0.542941	0.565606
C13_ratio		Col-0	Control	0.550548	0.00524794	11.3077	0.539035	0.56206
C13_ratio	AT2G02090	chr19-1	50 mM NaCl	0.546198	0.00492198	10.9759	0.535362	0.557034
C13_ratio		chr19-1	Control	0.550913	0.00492198	10.9759	0.540077	0.561749
C13_ratio		chr19-2	50 mM NaCl	0.541015	0.00492198	10.9759	0.530179	0.551851
C13_ratio		chr19-2	Control	0.548761	0.00492198	10.9759	0.537925	0.559597
C13_ratio		Col-0	50 mM NaCl	0.544672	0.00452481	7.92049	0.53422	0.555125
C13_ratio		Col-0	Control	0.552244	0.00452481	7.92049	0.541792	0.562697
C13_ratio	AT2G21060	atcsp4-1	50 mM NaCl	0.550472	0.00725755	39.7669	0.535801	0.565143
C13_ratio		atcsp4-1	Control	0.550419	0.00658119	34.0358	0.537045	0.563793
C13_ratio		atcsp4-2	50 mM NaCl	0.546772	0.00653877	34.0358	0.533484	0.56006
C13_ratio		atcsp4-2	Control	0.551886	0.00658119	34.0358	0.538512	0.56526
C13_ratio		atcsp4-3	50 mM NaCl	0.554272	0.00653877	34.0358	0.540984	0.56756
C13_ratio		atcsp4-3	Control	0.549235	0.00611836	29.1248	0.536724	0.561746
C13_ratio		Col-0	50 mM NaCl	0.554273	0.00449541	10.9843	0.544377	0.564169
C13_ratio		Col-0	Control	0.55123	0.00440174	10.037	0.541427	0.561032
C13_ratio	AT2G21240	atbpc4	50 mM NaCl	0.552776	0.00414301	12.9144	0.54382	0.561733
C13_ratio		atbpc4	Control	0.548778	0.00480132	13.3545	0.538434	0.559123
C13_ratio		Col-0	50 mM NaCl	0.549756	0.00363261	8.22432	0.541418	0.558093
C13_ratio		Col-0	Control	0.551384	0.00425345	8.49884	0.541675	0.561093
C13_ratio	AT2G36930	at2g36930	50 mM NaCl	0.530336	0.00527452	16.8232	0.519199	0.541473
C13_ratio		at2g36930	Control	0.542937	0.00453639	16.8232	0.533358	0.552515
C13_ratio		Col-0	50 mM NaCl	0.542121	0.00435144	8.01242	0.532089	0.552153
C13_ratio		Col-0	Control	0.552244	0.00367021	8.01242	0.543783	0.560706
C13_ratio	AT2G42430	lbd16-2	50 mM NaCl	0.531344	0.00436977	14.6692	0.522012	0.540676
C13_ratio		lbd16-2	Control	0.540463	0.00499226	15.8874	0.529874	0.551052
C13_ratio		Col-0	50 mM NaCl	0.544672	0.00357293	7.1311	0.536255	0.55309
C13_ratio		Col-0	Control	0.552027	0.00412448	7.6723	0.542445	0.561609
C13_ratio	AT2G48100	at2g48100-1	50 mM NaCl	0.542085	0.00401915	17.3549	0.533618	0.550551
C13_ratio		at2g48100-1	Control	0.550861	0.00401915	17.3549	0.542395	0.559328
C13_ratio		at2g48100-2	50 mM NaCl	0.550856	0.00401915	17.3549	0.542389	0.559322
C13_ratio		at2g48100-2	Control	0.551207	0.00440192	20.8863	0.54205	0.560364
C13_ratio		Col-0	50 mM NaCl	0.549617	0.00350712	10.9419	0.541893	0.557341
C13_ratio		Col-0	Control	0.554067	0.00337743	9.16372	0.546448	0.561687
C13_ratio	AT3G10580	at3g10580-1	50 mM NaCl	0.552515	0.00719448	27.1435	0.537756	0.567273
C13_ratio		at3g10580-1	Control	0.551653	0.00719448	27.1435	0.536894	0.566411
C13_ratio		at3g10580-2	50 mM NaCl	0.54794	0.00719448	27.1435	0.533182	0.562698
C13_ratio		at3g10580-2	Control	0.545653	0.00719448	27.1435	0.530895	0.560411
C13_ratio		Col-0	50 mM NaCl	0.554273	0.0050424	9.0772	0.542881	0.565665
C13_ratio		Col-0	Control	0.550487	0.005153	9.71969	0.53896	0.562013
C13_ratio	AT3G11100	amiR-enap1	50 mM NaCl	0.54829	0.00462775	15.7204	0.538465	0.558114
C13_ratio		amiR-enap1	Control	0.553662	0.00413195	12.7048	0.544714	0.562609
C13_ratio		enap1	50 mM NaCl	0.546962	0.00426773	12.4016	0.537697	0.556227
C13_ratio		enap1	Control	0.548823	0.00385655	10.4747	0.540282	0.557363
C13_ratio		Col-0	50 mM NaCl	0.549118	0.00371947	7.29273	0.540394	0.557842
C13_ratio		Col-0	Control	0.555085	0.00341761	6.53973	0.546887	0.563283
C13_ratio	AT3G28920	athb34-1	50 mM NaCl	0.54174	0.00478257	15.8076	0.531592	0.551889
C13_ratio		athb34-1	Control	0.553947	0.00478257	15.8076	0.543798	0.564096
C13_ratio		athb34-2	50 mM NaCl	0.546951	0.00478257	15.8076	0.536803	0.5571
C13_ratio		athb34-2	Control	0.548102	0.00513692	19.5837	0.537372	0.558832
C13_ratio		athb34-3	50 mM NaCl	0.545992	0.00478257	15.8076	0.535843	0.556141
C13_ratio		athb34-3	Control	0.548465	0.00478257	15.8076	0.538316	0.558614
C13_ratio		Col-0	50 mM NaCl	0.544672	0.00388188	7.32779	0.535576	0.553769
C13_ratio		Col-0	Control	0.552244	0.00388188	7.32779	0.543148	0.561341
C13_ratio	AT3G44750	hd2a-1	50 mM NaCl	0.54749	0.00747201	31.199	0.532254	0.562725
C13_ratio		hd2a-1	Control	0.558335	0.00836649	35.0468	0.541351	0.575319
C13_ratio		hd2a-2	50 mM NaCl	0.549543	0.00747201	31.199	0.534308	0.564778
C13_ratio		hd2a-2	Control	0.548409	0.00747201	31.199	0.533173	0.563644
C13_ratio		Col-0	50 mM NaCl	0.554273	0.00503756	10.3042	0.543094	0.565453
C13_ratio		Col-0	Control	0.550511	0.00516599	11.1068	0.539154	0.561868
C13_ratio	AT3G53680	at3g53680-1	50 mM NaCl	0.539089	0.00519262	21.0234	0.528292	0.549887
C13_ratio		at3g53680-1	Control	0.555839	0.00519262	21.0234	0.545041	0.566637
C13_ratio		at3g53680-2	50 mM NaCl	0.539683	0.00519262	21.0234	0.528885	0.550481
C13_ratio		at3g53680-2	Control	0.551909	0.00565386	25.5341	0.540277	0.563541
C13_ratio		Col-0	50 mM NaCl	0.544672	0.00403776	8.83345	0.535512	0.553833
C13_ratio		Col-0	Control	0.552244	0.00403776	8.83345	0.543084	0.561405
C13_ratio	AT4G00238	atstkl1-1	50 mM NaCl	0.546745	0.00702831	29.0717	0.532372	0.561118
C13_ratio		atstkl1-1	Control	0.550743	0.00702831	29.0717	0.53637	0.565115
C13_ratio		atstkl1-2	50 mM NaCl	0.541169	0.00702831	29.0717	0.526796	0.555542
C13_ratio		atstkl1-2	Control	0.561647	0.00702831	29.0717	0.547274	0.57602
C13_ratio		atstkl1-3	50 mM NaCl	0.548618	0.00702831	29.0717	0.534245	0.562991
C13_ratio		atstkl1-3	Control	0.550721	0.00702831	29.0717	0.536349	0.565094
C13_ratio		Col-0	50 mM NaCl	0.554273	0.00496319	9.68248	0.543165	0.565381
C13_ratio		Col-0	Control	0.550493	0.00506566	10.3539	0.539258	0.561728
C13_ratio	AT4G32890	gata9-1	50 mM NaCl	0.543873	0.00407152	14.4302	0.535164	0.552581
C13_ratio		gata9-1	Control	0.549508	0.00407152	14.4302	0.5408	0.558216
C13_ratio		gata9-2	50 mM NaCl	0.541778	0.00407152	14.4302	0.533069	0.550486
C13_ratio		gata9-2	Control	0.5552	0.00407152	14.4302	0.546491	0.563908
C13_ratio		Col-0	50 mM NaCl	0.544672	0.00348261	8.04975	0.53665	0.552695
C13_ratio		Col-0	Control	0.552244	0.00348261	8.04975	0.544222	0.560267
C13_ratio	AT5G05550	enap2	50 mM NaCl	0.540829	0.00431852	12.8834	0.531491	0.550168
C13_ratio		enap2	Control	0.544162	0.00431852	12.8834	0.534824	0.5535
C13_ratio		Col-0	50 mM NaCl	0.549756	0.0038491	8.5624	0.54098	0.558531
C13_ratio		Col-0	Control	0.555244	0.0038491	8.5624	0.546468	0.564019
C13_ratio	AT5G25830	gata12	50 mM NaCl	0.542878	0.00387217	11.6013	0.534409	0.551347
C13_ratio		gata12	Control	0.551898	0.00387217	11.6013	0.543429	0.560367
C13_ratio		Col-0	50 mM NaCl	0.550989	0.00361843	9.00258	0.542804	0.559174
C13_ratio		Col-0	Control	0.556053	0.00356838	8.58034	0.54792	0.564185

## Sheet: (G) N15_ratio
Trait	AGI	Allele	Condition	emmean	SE	df	lower.CL	upper.CL
N15_ratio	AT1G16060	wri3	50 mM NaCl	0.031899	0.00159616	9.39022	0.028311	0.035487
N15_ratio		wri3	Control	0.0329509	0.00150293	7.83932	0.0294727	0.036429
N15_ratio		Col-0	50 mM NaCl	0.0339638	0.00138784	5.49201	0.0304902	0.0374373
N15_ratio		Col-0	Control	0.0319678	0.00132721	4.85974	0.0285263	0.0354094
N15_ratio	AT2G01930	bpc1-1	50 mM NaCl	0.0345858	0.00157609	9.03788	0.0310227	0.0381488
N15_ratio		bpc1-1	Control	0.0315479	0.00157609	9.03788	0.0279848	0.035111
N15_ratio		bpc1-2	50 mM NaCl	0.03574	0.00157609	9.03788	0.0321769	0.0393031
N15_ratio		bpc1-2	Control	0.0312978	0.00157609	9.03788	0.0277347	0.0348609
N15_ratio		Col-0	50 mM NaCl	0.035065	0.00140112	5.73497	0.0315978	0.0385322
N15_ratio		Col-0	Control	0.0319288	0.00140913	5.85934	0.0284606	0.035397
N15_ratio	AT2G02090	chr19-1	50 mM NaCl	0.034712	0.00163051	9.60266	0.0310585	0.0383654
N15_ratio		chr19-1	Control	0.0325147	0.00163051	9.60266	0.0288612	0.0361682
N15_ratio		chr19-2	50 mM NaCl	0.0371569	0.00163051	9.60266	0.0335034	0.0408104
N15_ratio		chr19-2	Control	0.0314731	0.00163051	9.60266	0.0278197	0.0351266
N15_ratio		Col-0	50 mM NaCl	0.0338862	0.00141015	5.50287	0.0303587	0.0374137
N15_ratio		Col-0	Control	0.0319678	0.00141015	5.50287	0.0284403	0.0354953
N15_ratio	AT2G21060	atcsp4-1	50 mM NaCl	0.0343636	0.00162286	8.61881	0.0306675	0.0380596
N15_ratio		atcsp4-1	Control	0.0326914	0.00156193	7.452	0.029043	0.0363399
N15_ratio		atcsp4-2	50 mM NaCl	0.0335085	0.00157027	7.61796	0.0298556	0.0371614
N15_ratio		atcsp4-2	Control	0.0327343	0.00156193	7.452	0.0290858	0.0363827
N15_ratio		atcsp4-3	50 mM NaCl	0.0361785	0.00157027	7.61796	0.0325255	0.0398314
N15_ratio		atcsp4-3	Control	0.0330087	0.00152819	6.85399	0.0293795	0.036638
N15_ratio		Col-0	50 mM NaCl	0.035065	0.00144621	5.51237	0.031449	0.038681
N15_ratio		Col-0	Control	0.0319044	0.00142684	5.22389	0.0282834	0.0355254
N15_ratio	AT2G21240	atbpc4	50 mM NaCl	0.0364304	0.00210899	8.05517	0.0315728	0.0412879
N15_ratio		atbpc4	Control	0.0321709	0.00240146	8.93065	0.026732	0.0376098
N15_ratio		Col-0	50 mM NaCl	0.0355515	0.00199438	6.50288	0.0307615	0.0403416
N15_ratio		Col-0	Control	0.0325919	0.00227578	7.16223	0.0272351	0.0379486
N15_ratio	AT2G36930	at2g36930	50 mM NaCl	0.0354357	0.00158393	16.8047	0.0320909	0.0387804
N15_ratio		at2g36930	Control	0.0343858	0.00145132	13.8363	0.0312695	0.037502
N15_ratio		Col-0	50 mM NaCl	0.0345308	0.00121742	6.71599	0.0316272	0.0374344
N15_ratio		Col-0	Control	0.0319678	0.00113356	5.75463	0.0291652	0.0347705
N15_ratio	AT2G42430	lbd16-2	50 mM NaCl	0.0381078	0.00159862	8.34375	0.0344477	0.041768
N15_ratio		lbd16-2	Control	0.0348954	0.0016925	10.0004	0.0311243	0.0386665
N15_ratio		Col-0	50 mM NaCl	0.0338862	0.0013838	4.81078	0.0302866	0.0374859
N15_ratio		Col-0	Control	0.031987	0.00143656	5.37972	0.0283712	0.0356027
N15_ratio	AT2G48100	at2g48100-1	50 mM NaCl	0.0347788	0.00182362	8.65644	0.0306284	0.0389292
N15_ratio		at2g48100-1	Control	0.0315713	0.00182362	8.65644	0.0274209	0.0357217
N15_ratio		at2g48100-2	50 mM NaCl	0.0337375	0.00182362	8.65644	0.0295871	0.037888
N15_ratio		at2g48100-2	Control	0.0319387	0.00187598	9.58277	0.027734	0.0361435
N15_ratio		Col-0	50 mM NaCl	0.0355108	0.00176064	7.54387	0.0314076	0.039614
N15_ratio		Col-0	Control	0.0320034	0.00174595	7.28337	0.0279072	0.0360996
N15_ratio	AT3G10580	at3g10580-1	50 mM NaCl	0.0331496	0.00169025	6.95256	0.0291473	0.037152
N15_ratio		at3g10580-1	Control	0.0323576	0.00169025	6.95256	0.0283553	0.03636
N15_ratio		at3g10580-2	50 mM NaCl	0.0337304	0.00169025	6.95256	0.0297281	0.0377328
N15_ratio		at3g10580-2	Control	0.0330332	0.00169025	6.95256	0.0290308	0.0370355
N15_ratio		Col-0	50 mM NaCl	0.035065	0.00157046	5.20819	0.0310761	0.0390539
N15_ratio		Col-0	Control	0.0318784	0.00157582	5.27682	0.0278907	0.0358661
N15_ratio	AT3G11100	amiR-enap1	50 mM NaCl	0.0352357	0.00216404	8.78551	0.030322	0.0401494
N15_ratio		amiR-enap1	Control	0.0334163	0.00192072	7.58891	0.028945	0.0378876
N15_ratio		enap1	50 mM NaCl	0.0349496	0.00210689	7.9001	0.0300804	0.0398188
N15_ratio		enap1	Control	0.0327555	0.00187577	6.95949	0.0283148	0.0371963
N15_ratio		Col-0	50 mM NaCl	0.0353175	0.00202459	6.68395	0.0304839	0.0401512
N15_ratio		Col-0	Control	0.0323935	0.00180853	6.01676	0.0279712	0.0368158
N15_ratio	AT3G28920	athb34-1	50 mM NaCl	0.0351846	0.00165363	9.99425	0.0314998	0.0388694
N15_ratio		athb34-1	Control	0.0321072	0.00165363	9.99425	0.0284224	0.035792
N15_ratio		athb34-2	50 mM NaCl	0.0356915	0.00165363	9.99425	0.0320067	0.0393763
N15_ratio		athb34-2	Control	0.0328069	0.00175234	12.086	0.0289919	0.0366219
N15_ratio		athb34-3	50 mM NaCl	0.0355284	0.00165363	9.99425	0.0318436	0.0392132
N15_ratio		athb34-3	Control	0.0327521	0.00165363	9.99425	0.0290673	0.0364369
N15_ratio		Col-0	50 mM NaCl	0.0338862	0.00140826	5.39791	0.030345	0.0374275
N15_ratio		Col-0	Control	0.0319678	0.00140826	5.39791	0.0284266	0.0355091
N15_ratio	AT3G44750	hd2a-1	50 mM NaCl	0.0352546	0.00169059	8.15514	0.031369	0.0391403
N15_ratio		hd2a-1	Control	0.0324386	0.00176596	9.49914	0.0284755	0.0364018
N15_ratio		hd2a-2	50 mM NaCl	0.0363528	0.00169059	8.15514	0.0324672	0.0402385
N15_ratio		hd2a-2	Control	0.0319277	0.00169059	8.15514	0.0280421	0.0358134
N15_ratio		Col-0	50 mM NaCl	0.035065	0.00151838	5.3722	0.0312418	0.0388882
N15_ratio		Col-0	Control	0.0318983	0.00152625	5.47749	0.0280756	0.035721
N15_ratio	AT3G53680	at3g53680-1	50 mM NaCl	0.0333251	0.00160599	7.75854	0.0296015	0.0370487
N15_ratio		at3g53680-1	Control	0.0338261	0.00160599	7.75854	0.0301025	0.0375497
N15_ratio		at3g53680-2	50 mM NaCl	0.0355624	0.00160599	7.75854	0.0318389	0.039286
N15_ratio		at3g53680-2	Control	0.0317069	0.00168394	9.07875	0.0279026	0.0355112
N15_ratio		Col-0	50 mM NaCl	0.0338862	0.00142387	4.86226	0.0301946	0.0375778
N15_ratio		Col-0	Control	0.0319678	0.00142387	4.86226	0.0282762	0.0356594
N15_ratio	AT4G00238	atstkl1-1	50 mM NaCl	0.0366807	0.00161087	8.11706	0.0329754	0.0403861
N15_ratio		atstkl1-1	Control	0.0317838	0.00161087	8.11706	0.0280785	0.0354892
N15_ratio		atstkl1-2	50 mM NaCl	0.0336474	0.00161087	8.11706	0.029942	0.0373527
N15_ratio		atstkl1-2	Control	0.0317147	0.00161087	8.11706	0.0280093	0.0354201
N15_ratio		atstkl1-3	50 mM NaCl	0.0338846	0.00161087	8.11706	0.0301792	0.0375899
N15_ratio		atstkl1-3	Control	0.03102	0.00161087	8.11706	0.0273146	0.0347253
N15_ratio		Col-0	50 mM NaCl	0.035065	0.00150468	6.20752	0.0314128	0.0387172
N15_ratio		Col-0	Control	0.0318722	0.00150925	6.28179	0.0282189	0.0355254
N15_ratio	AT4G32890	gata9-1	50 mM NaCl	0.0351126	0.00149054	12.3551	0.0318753	0.0383499
N15_ratio		gata9-1	Control	0.0328232	0.00149054	12.3551	0.0295859	0.0360605
N15_ratio		gata9-2	50 mM NaCl	0.0363229	0.00149054	12.3551	0.0330856	0.0395602
N15_ratio		gata9-2	Control	0.0322542	0.00149054	12.3551	0.0290169	0.0354915
N15_ratio		Col-0	50 mM NaCl	0.0338862	0.00124625	6.31262	0.030873	0.0368995
N15_ratio		Col-0	Control	0.0319678	0.00124625	6.31262	0.0289546	0.034981
N15_ratio	AT5G05550	enap2	50 mM NaCl	0.0354825	0.00184936	7.54273	0.0311724	0.0397925
N15_ratio		enap2	Control	0.0309034	0.00184936	7.54273	0.0265933	0.0352134
N15_ratio		Col-0	50 mM NaCl	0.0355515	0.00181715	7.03671	0.0312592	0.0398439
N15_ratio		Col-0	Control	0.0326029	0.00181715	7.03671	0.0283105	0.0368952
N15_ratio	AT5G25830	gata12	50 mM NaCl	0.0346553	0.00179734	8.29419	0.030536	0.0387745
N15_ratio		gata12	Control	0.031986	0.00179734	8.29419	0.0278667	0.0361052
N15_ratio		Col-0	50 mM NaCl	0.034991	0.00175559	7.56132	0.0309013	0.0390807
N15_ratio		Col-0	Control	0.0319777	0.00174762	7.43105	0.0278933	0.0360621

## Sheet: (H) C13 to N15 ratio
Trait	AGI	Allele	FlatCondition	emmean	SE	df	lower.CL	upper.CL
C13/N15 ratio	AT1G16060	wri3	50 mM NaCl	17.2731	0.881206	9.79642	15.3041	19.2421
C13/N15 ratio		wri3	Control	16.8998	0.813092	8.15786	15.0311	18.7685
C13/N15 ratio		Col-0	50 mM NaCl	16.1526	0.779542	6.07006	14.2504	18.0547
C13/N15 ratio		Col-0	Control	17.455	0.725292	5.25443	15.6174	19.2926
C13/N15 ratio	AT2G01930	bpc1-1	50 mM NaCl	15.9431	0.774176	7.26887	14.1261	17.7601
C13/N15 ratio		bpc1-1	Control	17.2569	0.774176	7.26887	15.4399	19.0739
C13/N15 ratio		bpc1-2	50 mM NaCl	15.5999	0.774176	7.26887	13.7829	17.4169
C13/N15 ratio		bpc1-2	Control	17.3289	0.774176	7.26887	15.5119	19.1459
C13/N15 ratio		Col-0	50 mM NaCl	15.9861	0.708865	5.148	14.1795	17.7926
C13/N15 ratio		Col-0	Control	17.3523	0.711809	5.22958	15.5465	19.1582
C13/N15 ratio	AT2G02090	chr19-1	50 mM NaCl	15.8005	0.854379	9.54309	13.8844	17.7166
C13/N15 ratio		chr19-1	Control	17.2821	0.854379	9.54309	15.366	19.1982
C13/N15 ratio		chr19-2	50 mM NaCl	14.8098	0.854379	9.54309	12.8937	16.7259
C13/N15 ratio		chr19-2	Control	17.5758	0.854379	9.54309	15.6597	19.4919
C13/N15 ratio		Col-0	50 mM NaCl	16.201	0.753105	5.8695	14.3483	18.0538
C13/N15 ratio		Col-0	Control	17.455	0.753105	5.8695	15.6022	19.3077
C13/N15 ratio	AT2G21060	atcsp4-1	50 mM NaCl	16.1798	0.800233	8.09908	14.3384	18.0213
C13/N15 ratio		atcsp4-1	Control	16.9252	0.7723	7.0691	15.1026	18.7478
C13/N15 ratio		atcsp4-2	50 mM NaCl	16.4657	0.776342	7.22399	14.6414	18.29
C13/N15 ratio		atcsp4-2	Control	17.043	0.7723	7.0691	15.2204	18.8656
C13/N15 ratio		atcsp4-3	50 mM NaCl	15.4733	0.776342	7.22399	13.6491	17.2976
C13/N15 ratio		atcsp4-3	Control	16.8217	0.757	6.5461	15.0062	18.6372
C13/N15 ratio		Col-0	50 mM NaCl	15.9861	0.720261	5.37647	14.1729	17.7992
C13/N15 ratio		Col-0	Control	17.3945	0.711255	5.11318	15.5783	19.2107
C13/N15 ratio	AT2G21240	atbpc4	50 mM NaCl	15.4874	0.93821	7.50473	13.2987	17.676
C13/N15 ratio		atbpc4	Control	17.1963	1.04083	8.7188	14.8301	19.5624
C13/N15 ratio		Col-0	50 mM NaCl	15.7824	0.882246	5.93014	13.6175	17.9474
C13/N15 ratio		Col-0	Control	16.9771	0.977742	6.7974	14.651	19.3031
C13/N15 ratio	AT2G36930	at2g36930	50 mM NaCl	15.0702	0.832941	16.6008	13.3096	16.8307
C13/N15 ratio		at2g36930	Control	15.9034	0.751712	14.0056	14.2912	17.5156
C13/N15 ratio		Col-0	50 mM NaCl	15.8191	0.658749	7.15244	14.2681	17.3701
C13/N15 ratio		Col-0	Control	17.455	0.597661	6.18234	16.0029	18.907
C13/N15 ratio	AT2G42430	lbd16-2	50 mM NaCl	14.1341	0.78991	8.97717	12.3465	15.9217
C13/N15 ratio		lbd16-2	Control	15.5456	0.845528	10.8812	13.6822	17.4091
C13/N15 ratio		Col-0	50 mM NaCl	16.201	0.678711	5.04815	14.4613	17.9407
C13/N15 ratio		Col-0	Control	17.4247	0.714689	5.76751	15.6587	19.1907
C13/N15 ratio	AT2G48100	at2g48100-1	50 mM NaCl	15.8661	0.831326	8.27712	13.9602	17.7721
C13/N15 ratio		at2g48100-1	Control	17.48	0.831326	8.27712	15.574	19.3859
C13/N15 ratio		at2g48100-2	50 mM NaCl	16.5665	0.831326	8.27712	14.6606	18.4725
C13/N15 ratio		at2g48100-2	Control	17.3242	0.859848	9.31805	15.3891	19.2592
C13/N15 ratio		Col-0	50 mM NaCl	15.8084	0.796796	7.01328	13.925	17.6918
C13/N15 ratio		Col-0	Control	17.3931	0.788704	6.71525	15.5119	19.2742
C13/N15 ratio	AT3G10580	at3g10580-1	50 mM NaCl	16.8198	0.829596	6.4994	14.827	18.8125
C13/N15 ratio		at3g10580-1	Control	17.2387	0.829596	6.4994	15.2459	19.2314
C13/N15 ratio		at3g10580-2	50 mM NaCl	16.5287	0.829596	6.4994	14.536	18.5214
C13/N15 ratio		at3g10580-2	Control	16.6829	0.829596	6.4994	14.6902	18.6757
C13/N15 ratio		Col-0	50 mM NaCl	15.9861	0.777772	5.04029	13.9915	17.9806
C13/N15 ratio		Col-0	Control	17.3653	0.780081	5.09816	15.3716	19.3591
C13/N15 ratio	AT3G11100	amiR-enap1	50 mM NaCl	15.9895	0.971781	8.43242	13.7685	18.2106
C13/N15 ratio		amiR-enap1	Control	16.637	0.889929	7.00007	14.5326	18.7413
C13/N15 ratio		enap1	50 mM NaCl	15.8569	0.940923	7.45971	13.6594	18.0543
C13/N15 ratio		enap1	Control	16.8948	0.866423	6.35926	14.8035	18.9862
C13/N15 ratio		Col-0	50 mM NaCl	15.8992	0.896328	6.12292	13.7166	18.0818
C13/N15 ratio		Col-0	Control	17.1992	0.831282	5.38782	15.1078	19.2906
C13/N15 ratio	AT3G28920	athb34-1	50 mM NaCl	15.6132	0.837816	10.087	13.7486	17.4778
C13/N15 ratio		athb34-1	Control	17.2915	0.837816	10.087	15.4269	19.1561
C13/N15 ratio		athb34-2	50 mM NaCl	15.6607	0.837816	10.087	13.7961	17.5253
C13/N15 ratio		athb34-2	Control	17.0193	0.888228	12.2114	15.0877	18.9509
C13/N15 ratio		athb34-3	50 mM NaCl	15.552	0.837816	10.087	13.6874	17.4166
C13/N15 ratio		athb34-3	Control	16.7811	0.837816	10.087	14.9165	18.6456
C13/N15 ratio		Col-0	50 mM NaCl	16.201	0.712378	5.41764	14.4115	17.9906
C13/N15 ratio		Col-0	Control	17.455	0.712378	5.41764	15.6654	19.2445
C13/N15 ratio	AT3G44750	hd2a-1	50 mM NaCl	15.7988	0.827012	7.54198	13.8714	17.7263
C13/N15 ratio		hd2a-1	Control	17.4977	0.864168	8.76593	15.5349	19.4606
C13/N15 ratio		hd2a-2	50 mM NaCl	15.2408	0.827012	7.54198	13.3133	17.1682
C13/N15 ratio		hd2a-2	Control	17.2953	0.827012	7.54198	15.3679	19.2228
C13/N15 ratio		Col-0	50 mM NaCl	15.9861	0.741876	4.94109	14.0721	17.9
C13/N15 ratio		Col-0	Control	17.348	0.745766	5.03655	15.4352	19.2609
C13/N15 ratio	AT3G53680	at3g53680-1	50 mM NaCl	16.2958	0.828212	8.33349	14.3991	18.1924
C13/N15 ratio		at3g53680-1	Control	16.6483	0.828212	8.33349	14.7517	18.545
C13/N15 ratio		at3g53680-2	50 mM NaCl	15.4421	0.828212	8.33349	13.5454	17.3387
C13/N15 ratio		at3g53680-2	Control	17.4503	0.871355	9.85917	15.505	19.3956
C13/N15 ratio		Col-0	50 mM NaCl	16.201	0.727137	5.03861	14.3362	18.0659
C13/N15 ratio		Col-0	Control	17.455	0.727137	5.03861	15.5901	19.3198
C13/N15 ratio	AT4G00238	atstkl1-1	50 mM NaCl	15.1659	0.777705	7.64077	13.3577	16.974
C13/N15 ratio		atstkl1-1	Control	17.4064	0.777705	7.64077	15.5983	19.2146
C13/N15 ratio		atstkl1-2	50 mM NaCl	16.3147	0.777705	7.64077	14.5065	18.1229
C13/N15 ratio		atstkl1-2	Control	17.7639	0.777705	7.64077	15.9557	19.5721
C13/N15 ratio		atstkl1-3	50 mM NaCl	16.3558	0.777705	7.64077	14.5476	18.164
C13/N15 ratio		atstkl1-3	Control	17.8273	0.777705	7.64077	16.0191	19.6354
C13/N15 ratio		Col-0	50 mM NaCl	15.9861	0.729362	5.93363	14.1965	17.7756
C13/N15 ratio		Col-0	Control	17.3725	0.731441	6.00021	15.5827	19.1623
C13/N15 ratio	AT4G32890	gata9-1	50 mM NaCl	15.638	0.77031	11.7083	13.955	17.321
C13/N15 ratio		gata9-1	Control	16.9307	0.77031	11.7083	15.2477	18.6137
C13/N15 ratio		gata9-2	50 mM NaCl	15.0222	0.77031	11.7083	13.3392	16.7052
C13/N15 ratio		gata9-2	Control	17.2729	0.77031	11.7083	15.5899	18.9559
C13/N15 ratio		Col-0	50 mM NaCl	16.201	0.659343	6.49599	14.6171	17.785
C13/N15 ratio		Col-0	Control	17.455	0.659343	6.49599	15.871	19.0389
C13/N15 ratio	AT5G05550	enap2	50 mM NaCl	15.4386	0.84913	7.11551	13.4373	17.4399
C13/N15 ratio		enap2	Control	17.6962	0.84913	7.11551	15.6949	19.6974
C13/N15 ratio		Col-0	50 mM NaCl	15.7824	0.829656	6.49367	13.7892	17.7757
C13/N15 ratio		Col-0	Control	17.1043	0.829656	6.49367	15.1111	19.0976
C13/N15 ratio	AT5G25830	gata12	50 mM NaCl	15.9772	0.818663	7.76876	14.0795	17.8749
C13/N15 ratio		gata12	Control	17.3013	0.818663	7.76876	15.4036	19.1989
C13/N15 ratio		Col-0	50 mM NaCl	16.0237	0.794789	6.91564	14.1397	17.9078
C13/N15 ratio		Col-0	Control	17.4459	0.790204	6.76663	15.5642	19.3275
