# Supplementary material for: A genome‐scale TF–DNA interaction network of transcriptional regulation of Arabidopsis primary and specialized metabolism
Source: Mol Syst Biol. 2021 Nov 24;17(11):e10625. doi: 10.15252/msb.202110625 (PMC8611409; doi:10.15252/msb.202110625)
Supplement: Supplementary file 14 — Dataset EV13 [file MSB-17-e10625-s010.xls]

## Sheet: EV13 Legend
Dataset EV13: Genotyping primers for confirming T-DNA insertional mutants.

## Sheet: t-dna_genotyping_primers
Arabidopsis Line	LP (5'-3')	RP (5'-3')
GABI_180C10	TGGCCAGATATGTTTCTCCTG	ACCCTTTTCATATGCAGCATG
GABI_190A05	AGGGTGTGTAAATTGCGTTTG	ATTTGTCTTCATCAACGGCAC
GABI_355H03	CGGCTTCGTATTAAAACCCTC	GCCTTTGGTTTAGCTACAGCC
GABI_423B09	TTTACGATGCTTCCTCACCAC	ATCCCACCATTTTTCACTTCC
GABI_623B08	CTAGTGCAATCCCTTGCAAAG	ATCTAACGGCTGAGAAGCCTC
GABI-579G10	TCGATGACTGATTTACCC	TCCACTATTTATTTGTACGAGAGCG
SAIL_858_A06	GGCACATTTAAAGCTCAATCAC	CTGGTGAACGAAGAGATCGTC
SAIL_906_B06	AACGAATCATCAGCAACCAAG	CGCCAGAAGCTAAGAACATTG
SALK_000108	CTTACCATGATTTCGAGCTCG	TAGGGTTTTGTTGGTTAGGGC
SALK_009105	TCGCCGTTAAGGTTACATCTG	TGGAAAGATGGTCTGGAACTG
SALK_014313	CTCTTCCTCGTTCATTTTCCC	CACTTTCCATCAATGTGTGATATTG
SALK_019920	ATATCCGATCCGAATTCGATC	CCTGTCTCAGCTTTGAAATCG
SALK_020321	GAAGCGGAAAACAATACCCTC	GAAAAACCCGAAGTTTTCCTG
SALK_040739C	CGCCAAAATCTTGAGTAAACG	TCATTTCTGTTTCAATTCTCCG
SALK_052546	GTTTTAAGAGTCGACCGGACC	CCAACACTGAGACACTCTCCC
SALK_054130	ACCATCCAACGAAACACACTC	AAAGCTCTTTTCGAAGATCCG
SALK_068662	ATATCCGATCCGAATTCGATC	CCTGTCTCAGCTTTGAAATCG
SALK_069014	CAAGTTGCTGCATGACATCAG	TTGAATCTGTGATGATCGCAG
SALK_072966	CATGTAACGCGACCTCTAAGC	TGATACGAACCGTTAGAACCG
SALK_080142C	ATCTCGCACCAAATCTCACTC	TTGATGATCAAGTTCGGGTTC
SALK_083259	CTTTAAAAACCGGTCCGAATC	GCACCTTCTTTCTTCCCTGAC
SALK_085482C	CTTCTTCACGACGAAGACGAC	GCAACATTCATCAACCAGAGC
SALK_101466	TAGCGATCTTCTCATCGAAGC	AGTCGTACAACAAGCGGATTG
SALK_117411	ACCGGAGAACAACCTTAGAGC	TTGCAGTTATCCTGGTTCTGG
SALK_123593C	TGCTGGTAACATATATTTCCTCC	CACAAGCTGCACACTTGAGAG
SALK_144578	TGGCCAGTAAAATTGGATGAG	GCCTACGACTTAGCAGCATTG
SALK_147851C	GTATTGATATCGAGCGATCCG	TGGTTTAGCTGGTTGGATCC
SALK_152156	CCCCTTGTTGTTAAGCAAATG	CAAGCGTTACAAAGCGTCTTC
SALK_209159C	CTGATGCATTGGAGAAGTTCC	AGCCTGTTTAATAAATGGGCC
